# Supplementary material for: Integrated bioinformatics analysis of chromatin regulator EZH2 in regulating mRNA and lncRNA expression by ChIP sequencing and RNA sequencing
Source: Oncotarget. 2016 Nov 7;7(49):81715–26. doi: 10.18632/oncotarget.13169 (PMC5348424; doi:10.18632/oncotarget.13169)
Supplement: Supplementary file 2 [file oncotarget-07-81715-s002.xlsx]

## Sheet: Sheet1
Supplemental Table S1
CD20+	Dnd41	GM12878	H1	HMEC	HSMM	HSMMtube	HUVEC	K562	NH-A	NHDF-Ad	NHEK	NHLF	HeLa	HepG2	VCaP	VCaP-DHT	abl	LNCaP
SAMD11	FAM41C	SAMD11	LOC100130417	LOC100130417	AGRN	MMP23B	LOC100130417	LOC100130417	SAMD11	LOC100130417	LOC100130417	LOC100130417	PEX10	LOC100130417	ACAP3	ACAP3	LOC100130417	SKI
HES4	LOC100130417	HES4	SAMD11	SAMD11	PRKCZ	CFAP74	SAMD11	SAMD11	HES4	SAMD11	SAMD11	SAMD11	FAM213B	SAMD11	GABRD	GABRD	SAMD11	PLCH2
AGRN	SAMD11	AGRN	PLEKHN1	PLEKHN1	HES3	PRKCZ	NOC2L	PERM1	AGRN	HES4	NOC2L	HES4	MMEL1	PERM1	MORN1	MORN1	PLEKHN1	MMEL1
FAM132A	PLEKHN1	HES5	PERM1	HES4	HES2	RBP7	HES4	RNF223	RNF223	AGRN	PERM1	AGRN	TTC34	RNF223	PEX10	PEX10	PERM1	TTC34
MXRA8	PERM1	TP73	HES4	ISG15	CAMTA1	TNFRSF8	AGRN	C1orf159	LINC01342	TTLL10	HES4	RNF223	ACTRT2	C1orf159	MMEL1	MMEL1	HES4	ACTRT2
VWA1	HES4	HES3	ISG15	RNF223	SPSB1	MIR3675	LINC01342	LINC01342	TTLL10	TNFRSF18	RNF223	C1orf159	MIR4251	TTLL10	TTC34	TTC34	C1orf159	LINC00982
MMP23B	AGRN	CAMTA1	AGRN	TTLL10	RBP7	ESPNP	MIR200B	MIR200B	TNFRSF18	FAM132A	LINC01342	TTLL10	ARHGEF16	TNFRSF18	ACTRT2	ACTRT2	MIR200B	PRDM16
HES5	RNF223	ERRFI1	RNF223	SCNN1D	KIAA2013	PAX7	TTLL10	SDF4	FAM132A	MMP23B	TNFRSF18	TNFRSF18	SMIM1	PUSL1	LINC00982	LINC00982	TNFRSF18	MIR4251
WRAP73	LINC01342	RERE	C1orf159	MXRA8	TNFRSF8	HTR6	TNFRSF18	SCNN1D	C1orf233	CFAP74	FAM132A	FAM132A	LINC01346	ATAD3C	MIR4251	MIR4251	B3GALT6	ARHGEF16
TP73	ACAP3	SLC2A7	TNFRSF18	MMP23B	MIR3675	RAP1GAP	FAM132A	SSU72	MIB2	GABRD	ACAP3	SSU72	LOC284661	ATAD3B	ARHGEF16	ARHGEF16	FAM132A	MEGF6
CHD5	AURKAIP1	MIR34A	UBE2J2	NADK	PAX7	C1orf234	MXRA8	GNB1	MMP23B	PRKCZ	MXRA8	C1orf233	AJAP1	TMEM52	LINC01346	MEGF6	SCNN1D	CCDC27
RNF207	PRKCZ	SPSB1	MXRA8	CALML6	HTR6	HTR1D	TMEM88B	CALML6	CFAP74	PEX10	MMP23B	MMP23B	MIR4417	CFAP74	AJAP1	LINC01346	ACAP3	LINC01134
HES3	SKI	PIK3CD	C1orf233	CFAP74	EPHA8	NCMAP	C1orf233	TMEM52	GABRD	PLCH2	TMEM52	TMEM52	MIR4689	GABRD	CHD5	AJAP1	PUSL1	LINC01346
GPR153	HES5	RBP7	MMP23B	GABRD	HTR1D	SLC30A2	MMP23B	CFAP74	PRKCZ	HES5	CFAP74	CFAP74	DNAJC11	SKI	HES3	MIR4689	CPSF3L	LOC284661
HES2	ARHGEF16	CASZ1	TMEM52	PRKCZ	NCMAP	PDIK1L	CFAP74	GABRD	PEX10	MMEL1	GABRD	GABRD	CAMTA1	LOC100129534	HES2	CHD5	TAS1R3	AJAP1
PLEKHG5	MEGF6	MTOR	GABRD	MMEL1	MAN1C1	AIM1L	GABRD	PRKCZ	PLCH2	PRDM16	LOC100129534	PRKCZ	C1orf127	PEX10	ESPN	HES3	MXRA8	MIR4417
ERRFI1	AJAP1	MAD2L2	SKI	ACTRT2	SLC30A2	LIN28A	PRKCZ	PLCH2	HES5	MIR4251	HES5	LOC100129534	UBIAD1	PLCH2	PLEKHG5	HES2	AURKAIP1	MIR4689
CASZ1	MIR4417	KIAA2013	MORN1	PRDM16	LIN28A	KDF1	LOC100129534	HES5	MMEL1	ARHGEF16	NA	PEX10	PTCHD2	HES5	CAMTA1	ESPN	LOC148413	CHD5
MAD2L2	MIR4689	TNFRSF8	PEX10	ARHGEF16	FGR	FGR	PEX10	LOC115110	LINC00982	MEGF6	FAM213B	PLCH2	FBXO2	LOC115110	PIK3CD	PLEKHG5	MRPL20	HES3
DRAXIN	GPR153	VPS13D	HES5	TP73	EPB41	EPB41	HES5	NA	ARHGEF16	TP73	MMEL1	HES5	LRRC38	NA	RBP7	CAMTA1	ATAD3A	TAS1R1
FBLIM1	ACOT7	KAZN	MMEL1	LINC01346	TMEM200B	TMEM200B	MMEL1	FAM213B	MEGF6	SMIM1	LINC00982	NA	KAZN	MMEL1	NPPB	PARK7	MIB2	KLHL21
EPHA2	TNFRSF25	PLEKHM2	LINC00982	AJAP1	MATN1-AS1	MATN1-AS1	TTC34	ACTRT2	WRAP73	AJAP1	PRDM16	FAM213B	TMEM51-AS1	TTC34	LRRC38	SLC45A1	CDK11A	DNAJC11
RSG1	PLEKHG5	FBLIM1	PRDM16	MIR4417	ADGRB2	LCK	LINC00982	PRDM16	TP73	CHD5	MIR4251	MMEL1	NBPF1	ACTRT2	MIR3675	RERE	NADK	CAMTA1
MIR3675	KLHL21	SPEN	MIR4251	CHD5	KIAA1522	HPCA	PRDM16	MIR4251	TP73-AS1	RNF207	ARHGEF16	LINC00982	ESPNP	PRDM16	MFAP2	SPSB1	TMEM52	ERRFI1
ESPNP	PHF13	FBXO42	ARHGEF16	RPL22	DLGAP3	DLGAP3	MIR4251	ARHGEF16	SMIM1	HES3	MIR551A	PRDM16	CROCC	MIR551A	PAX7	SLC25A33	CFAP74	H6PD
NBL1	CAMTA1	CROCCP3	MEGF6	HES3	RSPO1	RSPO1	ARHGEF16	MIR551A	AJAP1	HES2	MEGF6	MIR4251	IGSF21	TP73	FAM43B	PIK3CD	GABRD	UBIAD1
CAMK2N1	SLC45A1	NBPF1	WRAP73	GPR153	POU3F1	COL9A2	TP73	TP73	CHD5	ESPN	WRAP73	ARHGEF16	KLHDC7A	LRRC47	CNR2	RBP7	PRKCZ	PTCHD2
RAP1GAP	RERE	ESPNP	TP73	ESPN	COL9A2	RNF220	AJAP1	LINC01134	RNF207	TNFRSF25	TP73	MEGF6	PAX7	LOC284661	SLC30A2	PTCHD2	LOC100129534	FBXO2
TCEA3	SLC2A5	CROCC	TP73-AS1	TAS1R1	RNF220	DMBX1	NPHP4	AJAP1	HES3	PLEKHG5	AJAP1	WRAP73	TAS1R2	AJAP1	OPRD1	NPPB	MORN1	NPPB
GRHL3	MIR34A	ARHGEF10L	AJAP1	DNAJC11	FAAH	KNCN	KCNAB2	MIR4417	HES2	CAMTA1	KCNAB2	TP73	PLA2G2A	MIR4417	TMEM200B	LRRC38	PEX10	TNFRSF8
AIM1L	H6PD	PAX7	KCNAB2	CAMTA1	FAAHP1	TAL1	CHD5	MIR4689	ESPN	PARK7	CHD5	SMIM1	PLA2G5	MIR4689	HPCA	MIR3675	PLCH2	SNORA59B
LIN28A	SLC25A33	IFFO2	NPHP4	UTS2	DMBX1	FOXD2	RNF207	NPHP4	CAMTA1	GPR157	HES3	LINC01134	PLA2G2D	KCNAB2	DLGAP3	PAX7	PANK4	AADACL3
TRNP1	KIF1B	UBXN10	CHD5	TNFRSF9	TAL1	ZYG11A	HES3	KCNAB2	SLC2A5	PIK3CD	HES2	AJAP1	VWA5B1	CHD5	STK40	IFFO2	NA	C1orf158
TMEM200B	CASZ1	CAMK2N1	RNF207	PARK7	FOXD2	ECHDC2	HES2	CHD5	PIK3CD	RBP7	ESPN	KCNAB2	LINC01141	HES3	GRIK3	UBR4	MMEL1	PRAMEF12
PTPRU	C1orf127	EPHB2	HES3	ERRFI1	DMRTA2	TTC22	ESPN	HES3	RBP7	CASZ1	TNFRSF25	CHD5	CAMK2N1	GPR153	RSPO1	PLA2G5	TTC34	PRAMEF1
SDC3	FBXO6	HTR1D	GPR153	SLC45A1	USP1	PCSK9	PLEKHG5	HES2	CASZ1	C1orf127	CAMTA1	RNF207	WNT4	HES2	EPHA10	FAM43B	ACTRT2	PRAMEF20
SERINC2	MAD2L2	ASAP3	ACOT7	RERE	PTGER3	KANK4	DNAJC11	ESPN	C1orf127	PTCHD2	TNFRSF9	HES3	ZBTB40	DNAJC11	POU3F1	ECE1	LINC00982	LRRC38
ADGRB2	AGTRAP	FUCA1	HES2	ENO1	LPAR3	PTGER3	CAMTA1	TNFRSF25	UBIAD1	MAD2L2	PIK3CD	ACOT7	RUNX3	CAMTA1	RRAGC	HNRNPR	PRDM16	PDPN
ZBTB8A	TNFRSF1B	SRSF10	ESPN	SPSB1	MCOLN3	MCOLN2	TNFRSF9	PLEKHG5	PTCHD2	DRAXIN	PIK3CD-AS1	HES2	SYF2	UTS2	RNF220	CNR2	MIR4251	PRDM2
KIAA1522	DHRS3	GRHL3	PLEKHG5	CTNNBIP1	HFM1	HFM1	SLC2A5	DNAJC11	FBXO2	AGTRAP	RBP7	ESPN	MAN1C1	ERRFI1	TAL1	GRHL3	ARHGEF16	KAZN
FNDC5	PRDM2	MAN1C1	KLHL21	RBP7	LPPR5	C1orf194	GPR157	CAMTA1	MAD2L2	NPPB	CASZ1	TNFRSF25	PTPRU	SLC2A7	FOXD2	SLC30A2	MEGF6	ACTL8
HPCA	KAZN	STMN1	CAMTA1	CASZ1	C1orf194	KCNA2	H6PD	UTS2	DRAXIN	KIAA2013	C1orf127	PLEKHG5	MATN1-AS1	MIR34A	TRABD2B	OPRD1	MIR551A	IGSF21
TMEM54	TMEM51-AS1	FAM110D	TNFRSF9	C1orf127	ALX3	KCNA3	SLC25A33	TNFRSF9	AGTRAP	TNFRSF8	MASP2	TAS1R1	NKAIN1	H6PD	KANK4	TMEM200B	WRAP73	PAX7
RNF19B	FHAD1	FAM46B	GPR157	PTCHD2	KCNA2	CHIAP2	PIK3CD	PARK7	NPPB	PRDM2	UBIAD1	CAMTA1	TRIM62	SPSB1	CACHD1	ZBTB8A	TP73	TAS1R2
DLGAP3	NECAP2	STX12	MIR34A	MAD2L2	KCNA3	WNT2B	PIK3CD-AS1	ERRFI1	KIAA2013	KAZN	PTCHD2	TNFRSF9	ZSCAN20	PIK3CD	PDE4B	HPCA	CCDC27	ZBTB40
C1orf216	MIR3675	PTAFR	SPSB1	DRAXIN	CHIAP2	SRGAP2D	NMNAT1	SLC45A1	TNFRSF8	FHAD1	MAD2L2	ENO1	CSMD2	NMNAT1	LRRC7	CSMD2	SMIM1	EPHA8
RSPO1	ESPNP	RCC1	SLC25A33	NPPB	WNT2B	EMBP1	RBP7	RERE	TNFRSF1B	RSG1	DRAXIN	GPR157	HMGB4	RBP7	PTGER3	CSMD2-AS1	LRRC47	HTR1D
POU3F1	ATP13A2	RNU11	PIK3CD	KIAA2013	SYT6	ANKRD20A12P	APITD1-CORT	CA6	PRDM2	MIR3675	AGTRAP	H6PD	CSMD2-AS1	CASZ1	ERICH3	DLGAP3	DFFB	LIN28A
MYCL	PADI1	GMEB1	CLSTN1	TNFRSF8	NHLH2	PPIAL4F	CASZ1	SLC2A7	KAZN	ESPNP	NPPB	SPSB1	C1orf94	PTCHD2	LHX8	MAP7D1	LINC01134	WDTC1
SCMH1	PADI6	YTHDF2	NMNAT1	TNFRSF1B	IGSF3	LOC388692	C1orf127	SLC2A5	FHAD1	PADI2	KIAA2013	SLC25A33	GJB5	MAD2L2	MCOLN3	SH3D21	LINC01346	AHDC1
EDN2	PAX7	TMEM200B	RBP7	SNORA59B	EMBP1	TDRKH	MASP2	H6PD	FAM131C	PADI1	TNFRSF8	PIK3CD	SMIM12	NPPA-AS1	COL24A1	STK40	LOC284661	OPRD1
PTPRF	ALDH4A1	PTPRU	UBE4B	AADACL4	ANKRD20A12P	NPR1	PTCHD2	SPSB1	RSG1	IGSF21	TNFRSF1B	PIK3CD-AS1	DLGAP3	NPPB	PKN2	GRIK3	AJAP1	PTPRU
RNF220	IFFO2	SDC3	KIF1B	PRDM2	NA	TDRD10	FBXO6	SLC25A33	MIR3675	PAX7	SNORA59B	RBP7	PSMB2	KIAA2013	HFM1	RSPO1	MIR4417	MATN1-AS1
ZSWIM5	UBR4	NKAIN1	PGD	KAZN	LOC728989	EFNA3	MAD2L2	TMEM201	ESPNP	HTR6	LRRC38	CASZ1	CSF3R	TNFRSF8	S1PR1	POU3F1	MIR4689	NKAIN1
PIK3R3	MRTO4	HCRTR1	PEX14	FHAD1	NBPF15	PMF1-BGLAP	DRAXIN	PIK3CD	PADI2	PLA2G2F	PRDM2	C1orf127	GRIK3	AADACL4	NTNG1	RRAGC	KCNAB2	ZBTB8A
FAAHP1	MINOS1-NBL1	ADGRB2	CASZ1	EFHD2	PPIAL4F	MIR9-1	AGTRAP	LZIC	PADI1	UBXN10	KAZN	UBIAD1	MIR4255	LRRC38	SYPL2	TMEM125	NPHP4	HPCA
DMBX1	TMCO4	PTP4A2	C1orf127	ZBTB17	LOC645166	HAPLN2	NPPB	NMNAT1	IGSF21	VWA5B1	CLCNKA	PTCHD2	EPHA10	PRDM2	KCNA2	RNF220	CHD5	TRIM62
TAL1	UBXN10	ZBTB8A	MASP2	NBPF1	LOC388692	ETV3	KIAA2013	RBP7	PAX7	FAM43B	FAM131C	FBXO2	LINC01343	FHAD1	KCNA3	TAL1	RPL22	ZSCAN20
FOXD2-AS1	KIF17	KIAA1522	UBIAD1	CROCCP2	TDRKH	CADM3	TNFRSF8	KIF1B	TAS1R2	NBPF3	NECAP2	MAD2L2	RRAGC	FBLIM1	SYT6	FOXE3	HES3	CSMD2
FOXD2	ECE1	YARS	PTCHD2	MIR3675	NPR1	PCP4L1	PRDM2	CORT	HTR6	ALPL	CROCCP2	DRAXIN	NDUFS5	HSPB7	SRGAP2D	FOXD2	GPR153	HMGB4
TRABD2B	NBPF3	FNDC5	AGTRAP	ESPNP	SHE	GPR25	KAZN	CASZ1	UBXN10	RAP1GAP	MIR3675	AGTRAP	PPIE	FAM131C	PIAS3	SLC5A9	HES2	CSMD2-AS1
DMRTA2	ALPL	AK2	KIAA2013	MFAP2	EFNA3	LGR6	TMEM51-AS1	C1orf127	VWA5B1	LDLRAD2	ESPNP	NPPB	PPT1	RSG1	PPIAL4F	AGBL4	ESPN	C1orf94
CDKN2C	USP48	DLGAP3	PLOD1	PADI2	EFNA1	SYT2	FHAD1	MASP2	CAMK2N1	WNT4	CROCC	KIAA2013	HIVEP3	ESPNP	CELF3	ELAVL4	PLEKHG5	GJB5
ZFYVE9	LINC00339	SF3A3	TNFRSF8	PADI6	PMF1-BGLAP	KLHDC8A	FAM131C	EXOSC10	FAM43B	EPHA8	PADI2	TNFRSF8	PPIH	MFAP2	TCHH	DAB1	NOL9	GJB4
ZYG11A	WNT4	POU3F1	DHRS3	RCC2	RHBG	MIR135B	RSG1	MTOR	SH2D5	EPHB2	ARHGEF10L	SNORA59B	CYP4X1	PADI3	LOR	FGGY	CAMTA1	GJB3
GLIS1	ZBTB40	NDUFS5	LRRC38	ARHGEF10L	MIR9-1	MFSD4	NECAP2	UBIAD1	ALPL	C1orf234	ACTL8	PRDM2	SPATA6	PADI4	NPR1	KANK4	TNFRSF9	GJA4
ACOT11	C1orf234	SCMH1	PRDM2	IGSF21	C1orf61	CR2	CROCCP3	PTCHD2	RAP1GAP	HTR1D	IGSF21	KAZN	DMRTA2	PADI6	JTB	ROR1	PARK7	SMIM12
NFIA	LUZP1	EDN2	KAZN	PAX7	HAPLN2	ATF3	MIR3675	FBXO6	LDLRAD2	TCEA3	PAX7	FBLIM1	ZFYVE9	RCC2	TDRD10	CACHD1	SLC45A1	DLGAP3
LINC00466	HTR1D	HIVEP3	FHAD1	TAS1R2	LRRC71	RRP15	NBPF1	AGTRAP	WNT4	MDS2	TAS1R2	C1orf64	SLC25A3P1	IGSF21	EFNA3	PDE4B	ENO1	LOC653160
FOXD3	HNRNPR	RIMKLA	EFHD2	MINOS1-NBL1	ETV3	MARK1	CROCCP2	MTHFR	ZBTB40	FUCA1	UBR4	CLCNKA	OMA1	KLHDC7A	HAPLN2	GNG12-AS1	ENO1-AS1	PSMB2
IL12RB2	ASAP3	DMAP1	CTRC	HTR6	KCNJ10	CNIH3	ESPNP	NPPB	EPHA8	CNR2	AKR7L	FAM131C	CYP2J2	PAX7	INSRR	LRRC7	MIR34A	C1orf216
GNG12-AS1	ID3	C1orf228	AGMAT	PLA2G2D	ITLN2	C1orf95	MFAP2	KIAA2013	C1orf234	IFNLR1	AKR7A3	RSG1	C1orf87	TAS1R2	NTRK1	PTGER3	H6PD	CSF3R
GNG12	MDS2	KIF2C	DDI2	VWA5B1	BRINP2	TRIM17	PADI2	MIIP	HTR1D	GRHL3	HTR6	CROCCP3	USP1	MINOS1-NBL1	LRRC71	NEGR1	SPSB1	GRIK3
ZRANB2-AS1	FUCA1	BTBD19	UQCRHL	FAM43B	LHX4	KIAA1804	PADI1	TNFRSF8	MDS2	NCMAP	UBXN10	MIR3675	ATG4C	NBL1	CD1D	ERICH3	SLC25A33	MIR4255
PTGER3	PNRC2	POMGNT1	ZBTB17	ECE1	IER5	RPS7P5	PADI3	TNFRSF1B	FUCA1	MAN1C1	VWA5B1	NBPF1	LINC00466	UBXN10	RCSD1	LHX8	PIK3CD	LINC01137
GIPC2	SRSF10	FAAHP1	FAM131C	ALPL	GPR25	ITIH5	RCC2	VPS13D	CNR2	PAQR7	FAM43B	ESPNP	CACHD1	VWA5B1	PRRX1	ST6GALNAC5	PIK3CD-AS1	RSPO1
TTLL7	MYOM3	TAL1	RSG1	RAP1GAP	SYT2	CACNB2	ARHGEF10L	SNORA59B	IFNLR1	SLC30A2	ECE1	MFAP2	MIR4794	MUL1	ASTN1	ADGRL4	CLSTN1	C1orf109
MCOLN2	IL22RA1	FAF1	FBXO42	LDLRAD2	SNRPE	BMI1	IGSF21	DHRS3	NCMAP	AIM1L	NBPF3	SDHB	AK4	CDA	FAM163A	ADGRL2	RBP7	EPHA10
MCOLN3	GRHL3	EPS15	CROCCP3	CELA3B	MIR135B	SPAG6	PAX7	C1orf158	RUNX3	LIN28A	ALPL	PADI2	LEPR	PINK1	GM140	DNASE2B	PGD	POU3F1
SYDE2	STPG1	NRD1	MIR3675	LINC00339	AVPR1B	LRRC37A6P	TAS1R2	PRDM2	MAN1C1	KDF1	RAP1GAP	PADI1	PDE4B	KIF17	NMNAT2	MCOLN3	APITD1-CORT	MIR3659
DDAH1	RCAN3AS	FGGY	NBPF1	WNT4	ATF3	ACTR3BP5	ALDH4A1	KAZN	SLC30A2	SYTL1	LDLRAD2	PADI3	IL23R	ALPL	HMCN1	COL24A1	DFFA	LINC01343
BARHL2	RCAN3	NFIA	ESPNP	EPHA8	RRP15	LOC441666	UBR4	TMEM51	FAM110D	FGR	WNT4	ARHGEF10L	IL12RB2	WNT4	PTGS2	PKN2	CASZ1	RRAGC
HFM1	SRRM1	LINC00466	CROCC	EPHB2	SUSD4	BMS1	AKR7L	CTRC	CEP85	OPRD1	EPHA8	ACTL8	DEPDC1	ZBTB40	BRINP3	HFM1	MASP2	KIAA0754
TGFBR3	CLIC4	JAK1	MFAP2	C1orf234	CNIH3	RASGEF1A	NBL1	DNAJC16	AIM1L	PTPRU	EPHB2	IGSF21	CTH	EPHA8	KCNT2	ARHGAP29	PTCHD2	ZFP69
GFI1	RUNX3	IL12RB2	PADI2	HTR1D	C1orf95	ALOX5	HTR6	DDI2	LIN28A	MATN1-AS1	MIR4253	PAX7	ASB17	EPHB2	TMEM9	SLC44A3	FBXO2	RIMS3
FNBP1L	MAN1C1	GNG12-AS1	RCC2	ASAP3	WNT3A	SYT15	PLA2G2F	TMEM82	PIGV	NKAIN1	C1orf234	TAS1R2	ST6GALNAC3	MIR4253	LGR6	TMEM56-RWDD3	MAD2L2	SCMH1
ARHGAP29	SEPN1	WLS	IGSF21	RPL11	TRIM17	GPRIN2	PLA2G2C	FBLIM1	KDF1	HCRTR1	HTR1D	HTR6	ADGRL2	HTR1D	MIR135B	MIR2682	DRAXIN	EDN2
MIR137	MTFR1L	ST6GALNAC3	PAX7	LYPLA2	HIST3H2A	NPFFR1	UBXN10	UQCRHL	TRNP1	ADGRB2	TCEA3	PLA2G2A	MIR548AP	ID3	CR2	HIAT1	AGTRAP	HIVEP3
MIR137HG	STMN1	AK5	ALDH4A1	HMGCL	TRIM67	NODAL	VWA5B1	FLJ37453	SYTL1	LCK	ASAP3	PLA2G5	LPAR3	MDS2	CR1	GPR88	NPPB	C1orf50
NTNG1	FAM110D	FAM73A	AKR7A3	CNR2	LINC01341	CDH23	CAMK2N1	FAM131C	FGR	MARCKSL1	E2F2	UBXN10	WDR63	RPL11	MIR205HG	S1PR1	KIAA2013	SLC2A1
SORT1	ZNF593	BCL10	PQLC2	SRSF10	AKR1E2	SPOCK2	MUL1	RSG1	THEMIS2	ZBTB8A	ID3	VWA5B1	DDAH1	CNR2	SYT14	COL11A1	TNFRSF8	RNF220
SYPL2	AIM1L	COL24A1	NBL1	MYOM3	ITGA8	GRID1	FAM43B	SZRD1	RAB42	KIAA1522	MDS2	MUL1	COL24A1	IL22RA1	KCNH1	NTNG1	TNFRSF1B	LINC01144
ALX3	ZNF683	BARHL2	HTR6	IL22RA1	BMI1	LCOR	CDA	CROCCP3	OPRD1	FNDC5	FUCA1	FAM43B	LINC01140	GRHL3	ATF3	VAV3	MIR4632	FOXE3
KCNC4	RPS6KA1	HFM1	TMCO4	LOC284632	SPAG6	SLIT1	PINK1	NBPF1	EPB41	HPCA	CNR2	CDA	ZNF326	RUNX3	PROX1	SYPL2	LRRC38	FOXD2
KCNA2	SFN	FAM69A	PLA2G2D	RCAN3	FZD8	CRTAC1	KIF17	CROCCP2	TMEM200B	A3GALT2	LOC284632	NBPF3	BARHL2	SYF2	SMYD2	KCNA2	PDPN	TRABD2B
CHIAP2	TRNP1	FNBP1L	UBXN10	RUNX3	ACTR3BP5	CNNM1	SH2D5	ESPNP	PTPRU	GJB3	NCMAP	ALPL	HFM1	MAN1C1	KCNK2	KCNA3	PRDM2	SPATA6
FAM212B-AS1	FAM46B	ARHGAP29	VWA5B1	SYF2	LOC441666	PAX2	NBPF3	CROCC	MATN1-AS1	GJA4	RUNX3	RAP1GAP	FLJ31662	SEPN1	ESRRG	MIR4256	KAZN	BEND5
WNT2B	WDTC1	SLC30A7	LINC01141	MAN1C1	BMS1	TLX1	ALPL	SDHB	NKAIN1	DLGAP3	MAN1C1	LDLRAD2	PTBP2	STMN1	RRP15	SYT6	SPEN	DMRTA2
SYT6	MAP3K6	RNU6-31P	CAMK2N1	STMN1	SYT15	FGF8	RAP1GAP	PADI2	SERINC2	TFAP2E	STMN1	WNT4	LPPR4	PAFAH2	C1orf95	TRIM33	CROCCP3	CDKN2C
NHLH2	FAM76A	PRMT6	MUL1	PAFAH2	NPY4R	XPNPEP1	WNT4	PADI1	HCRTR1	C1orf216	SLC30A2	ZBTB40	LINC01349	SLC30A2	WNT3A	NGF	MIR3675	OSBPL9
TBX15	PPP1R8	NTNG1	FAM43B	SLC30A2	NPFFR1	ADRB1	ZBTB40	PADI4	ADGRB2	TEKT2	CEP85	EPHA8	EXTL2	TRIM63	PGBD5	SLC22A15	CROCC	GLIS1
SRGAP2D	SMPDL3B	SLC25A24	KIF17	CEP85	CDH23	VWA2	EPHA8	RCC2	LCK	TRAPPC3	LIN28A	EPHB2	RNU6-31P	LIN28A	TRIM67	SRGAP2D	IGSF21	PCSK9
EMBP1	EYA3	AMIGO1	SH2D5	LIN28A	GRID1	VAX1	C1QA	ARHGEF10L	BSDC1	GRIK3	SLC9A1	C1orf234	VAV3	MIR1976	RYR2	PIAS3	PAX7	MIR4422
PDE4DIP	PTAFR	ALX3	ECE1	HMGN2	HHEX	SLC18A2	C1orf234	PAX7	ZBTB8A	RSPO1	AHDC1	HTR1D	SLC6A17	FAM46B	CHRM3	PPIAL4F	UBR4	PPAP2B
NBPF13P	SESN2	KCNC4	NBPF3	MIR1976	LCOR	EMX2OS	KDM1A	TAS1R2	FNDC5	EPHA10	FGR	TCEA3	LOC440600	SLC9A1	RPS7P5	OTUD7B	EMC1	C8A
MIR5087	RAB42	KCNA2	ALPL	ARID1A	CNNM1	DPYSL4	HTR1D	IFFO2	HPCA	MANEAL	THEMIS2	MDS2	PROK1	WDTC1	PLD5	CELF3	NBL1	C8B
PPIAL4F	EPB41	KCNA3	RAP1GAP	TRNP1	GOT1	NKX6-2	TCEA3	MINOS1-NBL1	TMEM54	POU3F1	RAB42	FUCA1	KCNA10	FGR	TRIM58	THEM4	CAMK2N1	DAB1
OTUD7B	PTPRU	WNT2B	HSPG2	SLC9A1	NKX2-3	VENTX	ASAP3	NBL1	A3GALT2	MIR3659	OPRD1	CNR2	KCNA2	IFI6	ADARB2	TCHH	FAM43B	OMA1
CELF3	MATN1-AS1	BCAS2	CELA3B	GPR3	PAX2	CALY	E2F2	TMCO4	CSMD2	RRAGC	EPB41	MYOM3	KCNA3	THEMIS2	PFKP	HRNR	RAP1GAP	CYP2J2
TDRKH	SDC3	CASQ2	LINC00339	IFI6	TLX1	ATHL1	MDS2	OTUD3	GJB3	NDUFS5	TMEM200B	IL22RA1	CD53	SESN2	PRKCQ	LOR	EPHA8	NFIA
LOC100132111	NKAIN1	IGSF3	WNT4	THEMIS2	FGF8	PKP3	GALE	VWA5B1	GJA4	BMP8A	PTPRU	IFNLR1	LRIF1	OPRD1	PRKCQ-AS1	PGLYRP4	C1QA	MGC34796
CRCT1	SERINC2	HMGCS2	EPHA8	EYA3	VWA2	LMNTD2	HMGCL	LINC01141	SMIM12	NT5C1A	MATN1-AS1	LOC284632	CHIAP2	MATN1-AS1	SFMBT2	NPR1	EPHB2	KANK4
LOR	LINC01225	EMBP1	EPHB2	RCC1	VAX1	KRTAP5-AS1	FUCA1	MUL1	DLGAP3	HPCAL4	LAPTM5	GRHL3	PGCP1	SDC3	ITIH5	JTB	MIR4253	LINC00466
NPR1	HCRTR1	ANKRD20A12P	LUZP1	OPRD1	EMX2OS	ASCL2	CNR2	CDA	TFAP2E	BMP8B	SDC3	NCMAP	ADORA3	PUM1	GATA3-AS1	SHE	KDM1A	CACHD1
SHE	PEF1	FAM72D	HTR1D	TMEM200B	WDR11	KCNQ1DN	PNRC2	DDOST	C1orf216	MYCL	NKAIN1	SRRM1	DDX20	ADGRB2	CELF2	TDRD10	HTR1D	PDE4B
TDRD10	ADGRB2	NA	ZNF436-AS1	PTPRU	FGFR2	RIC3	MYOM3	ECE1	COL8A2	COL9A2	HCRTR1	RUNX3	LOC643355	SPOCD1	ITGA8	KCNN3	E2F2	SGIP1
EFNA3	SPOCD1	LOC653513	TCEA3	MATN1-AS1	GPR26	LMO1	IL22RA1	ALPL	TRAPPC3	KCNQ4	ADGRB2	SYF2	CTTNBP2NL	PTP4A2	C1QL3	ZBTB7B	SH3BGRL3	TCTEX1D1
EFNA1	TXLNA	PDE4DIP	E2F2	PUM1	CHST15	AMPD3	IFNLR1	RAP1GAP	GRIK3	CITED4	MTMR9LP	LDLRAP1	OLFML3	LCK	PLXDC2	DCST1	LIN28A	SLC35D1
MEX3A	ZBTB8A	NBPF10	MDS2	NKAIN1	NKX1-2	ARNTL	GRHL3	USP48	LINC01137	SCMH1	LCK	MAN1C1	SYT6	ZBTB8A	BMI1	EFNA3	ARID1A	GADD45A
LMNA	RBBP4	HFE2	HMGCL	TINAGL1	FANK1	SOX6	NCMAP	HSPG2	RSPO1	EDN2	MARCKSL1	STMN1	TRIM33	SYNC	SPAG6	HAPLN2	GPN2	DEPDC1
MIR9-1	SYNC	LOC728989	FUCA1	HCRTR1	NKX6-2	E2F8	RUNX3	LINC00339	EPHA10	HIVEP3	BSDC1	SLC30A2	SYCP1	KIAA1522	PIP4K2A	INSRR	NUDC	LRRC7
C1orf61	KIAA1522	NBPF13P	CNR2	COL16A1	ADGRA1	PAX6	SYF2	WNT4	MANEAL	RIMKLA	ZBTB8A	TRIM63	TSHB	FNDC5	PTF1A	NTRK1	KDF1	LRRC40
HAPLN2	AZIN2	MIR5087	MYOM3	ADGRB2	VENTX	LMO2	MAN1C1	ZBTB40	POU3F1	SLC2A1	SYNC	PDIK1L	CASQ2	TMEM54	GPR158-AS1	LRRC71	TRNP1	ZRANB2-AS1
BCAN	PHC2	NBPF14	IFNLR1	PTP4A2	CALY	C11orf96	STMN1	EPHA8	MIR3659	FAM183A	FNDC5	FAM110D	SLC22A15	RNF19B	GAD2	KIRREL	SLC9A1	PTGER3
NES	CSMD2	PPIAL4F	GRHL3	LCK	DUX4L3	SYT13	PAFAH2	C1QA	LINC01343	CDC20	HPCA	CEP85	MAB21L3	PHC2	LINC00202-2	LOC646268	TMEM222	NEGR1
CRABP2	GJB5	LOC645166	NCMAP	BSDC1	NLRP6	GYLTL1B	SLC30A2	EPHB2	RRAGC	KDM4A	A3GALT2	CD52	CD58	CSMD2	MKX	CD1D	SYTL1	LHX8
NTRK1	DLGAP3	LOC388692	CLIC4	ZBTB8A	ATHL1	DGKZ	CEP85	MIR4253	NDUFS5	RNF220	C1orf94	AIM1L	CD2	GJB3	ZEB1	ATP1A2	FGR	SLC44A5
PEAR1	SFPQ	OTUD7B	RUNX3	SYNC	B4GALNT4	C1QTNF4	AIM1L	HTR1D	BMP8A	MIR5584	GJA4	LIN28A	GDAP2	SMIM12	ACTR3BP5	FCRLB	XKR8	ST6GALNAC3
ARHGEF11	KIAA0319L	ARNT	SYF2	FNDC5	PKP3	TRIM49B	LIN28A	E2F2	HEYL	ZSWIM5	SMIM12	RPS6KA1	SPAG17	DLGAP3	LOC441666	OLFML2B	SNHG12	ST6GALNAC5
KIRREL	PSMB2	GABPB2	RSRP1	AK2	LMNTD2	OR4C46	HMGN2	MDS2	NT5C1A	PIK3R3	DLGAP3	MIR1976	TBX15	PSMB2	BMS1	UCK2	RNU11	ADGRL2
CADM3	C1orf216	SEMA6C	MAN1C1	A3GALT2	ASCL2	TRIM48	RPS6KA1	TCEB3-AS1	HPCAL4	FAAH	SFPQ	ARID1A	HAO2	C1orf216	RET	RCSD1	YTHDF2	MCOLN3
VANGL2	AGO4	TDRKH	MTFR1L	ZSCAN20	LMO1	RTN4RL2	MIR1976	CNR2	BMP8B	FAAHP1	TFAP2E	KDF1	HSD3B1	COL8A2	LINC00841	PRRX1	OPRD1	CYR61
PCP4L1	AGO3	LOR	STMN1	CSMD2	ARNTL	LOC283194	KDF1	SRSF10	MYCL	DMBX1	C1orf216	TRNP1	HMGCS2	MAP7D1	CXCL12	PAPPA2	TMEM200B	COL24A1
LMX1A	TEKT2	NPR1	EXTL1	SMIM12	SPON1	SYT7	TRNP1	MYOM3	RLF	MKNK1-AS1	COL8A2	FAM46B	NBPF7	CSF3R	GDF10	ASTN1	SRSF4	ODF2L
LHX4	MAP7D1	IL6R	SLC30A2	DLGAP3	PDE3B	OVOL1	FAM46B	IFNLR1	COL9A2	TAL1	TRAPPC3	SLC9A1	ADAM30	GRIK3	ARHGAP22	SEC16B	PTPRU	CLCA2
KIAA1614	OSCP1	EFNA3	PDIK1L	SFPQ	CALCB	GAL	SYTL1	LOC284632	RIMS3	FOXE3	CSF3R	SYTL1	EMBP1	MIR4255	DRGX	FAM163A	MATN1-AS1	SH3GLB1
NMNAT2	GRIK3	EFNA1	FAM110D	PSMB2	SOX6	CPT1A	WASF2	GRHL3	KCNQ4	FOXD2	GRIK3	AHDC1	ANKRD20A12P	LINC01137	CHAT	GM140	LAPTM5	LMO4
C1orf53	LINC01137	RXFP4	CATSPER4	C1orf216	DBX1	FGF4	FGR	NIPAL3	CITED4	TRABD2B	LINC01137	FGR	FAM72D	GNL2	PRKG1	CACNA1E	NKAIN1	LINC01364
LHX9	MANEAL	LMNA	CEP85	AGO4	MPPED2	ANO1	ATPIF1	RCAN3	SCMH1	BEND5	RSPO1	FAM76A	NA	RSPO1	PRKG1-AS1	NMNAT2	HCRTR1	PKN2
NR5A2	UTP11L	PMF1-BGLAP	HMGN2	COL8A2	PAX6	SHANK2	YTHDF2	NCMAP	EDN2	DMRTA2	EPHA10	SMPDL3B	PDE4DIP	EPHA10	EGR2	HMCN1	COL16A1	LRRC8D
RPS10P7	RHBDL2	MIR9-1	ARID1A	TRAPPC3	LMO2	PHOX2A	OPRD1	SRRM1	RIMKLA	TTC39A	MANEAL	MED18	LOC653513	POU3F1	NEUROG3	PTGS2	ADGRB2	ZNF326
SHISA4	NDUFS5	MEF2D	ZDHHC18	MAP7D1	MIR129-2	TPBGL	TMEM200B	RUNX3	SLC2A1	FAM159A	POU3F1	RAB42	SEC22B	LINC01343	NPFFR1	PLA2G4A	KHDRBS1	BARHL2
SYT2	MACF1	HAPLN2	FAM46B	LSM10	C11orf96	FAM181B	PTPRU	SYF2	KDM4A	ZYG11A	LINC01343	OPRD1	ANKRD35	RRAGC	ADAMTS14	KCNT2	IQCC	HFM1
SOX13	PABPC4	NES	TMEM222	CSF3R	ALX4	DLG2	MATN1-AS1	TMEM50A	SLC6A9	PODN	RRAGC	EPB41	NUDT17	BMP8A	CDH23	DENND1B	LCK	GFI1
MIR135B	HEYL	KIRREL	MAP3K6	GRIK3	GYLTL1B	LOC101054525	LAPTM5	LDLRAP1	RNF220	SLC25A3P1	MACF1	TMEM200B	LOC728989	HEYL	PPP3CB	TMEM9	MARCKSL1	TMEM56-RWDD3
SERTAD4	PPIE	AIM2	FGR	MEAF6	ARHGAP1	BUD13	SDC3	STMN1	HPDL	GLIS1	BMP8A	SRSF4	PRKAB2	NT5C1A	NRG3	NFASC	ZBTB8A	FLJ31662
SERTAD4-AS1	MYCL	LY9	THEMIS2	RSPO1	C1QTNF4	DSCAML1	NKAIN1	PAFAH2	TSPAN1	ACOT11	HEYL	PTPRU	PDIA3P1	HPCAL4	CDHR1	MIR135B	S100PBP	PTBP2
ATF3	MFSD2A	ITLN2	RPA2	EPHA10	OR4C46	MIR4493	SNRNP40	TRIM63	FAAH	PARS2	NT5C1A	MATN1-AS1	CHD1L	BMP8B	GRID1	IL19	FNDC5	DPYD-AS1
PROX1	ZMPSTE24	UFC1	RCC1	POU3F1	TRIM48	BARX2	SERINC2	PDIK1L	FAAHP1	TTC22	HPCAL4	MATN1	LINC00624	MYCL	SLC16A12	CR2	HPCA	DPYD
RRP15	COL9A2	RXRG	TRNAU1AP	LINC01343	RTN4RL2	ST14	TINAGL1	CATSPER4	DMBX1	TMEM61	BMP8B	LAPTM5	BCL9	MFSD2A	HTR7	CR1	ZSCAN20	MIR2682
HLX	SMAP2	FASLG	RNU11	RRAGC	MIR4488	ADAMTS8	HCRTR1	ZNF683	MKNK1-AS1	BSND	COL9A2	SDC3	MIR5087	ZMPSTE24	CYP26A1	CD34	CSMD2	MIR137HG
C1orf95	EXO5	KIAA1614	OPRD1	RHBDL2	SYT7	GLB1L3	COL16A1	LIN28A	PDZK1IP1	PCSK9	ZFP69B	SNORD103A	NBPF15	COL9A2	SFRP5	CAMK1G	C1orf94	LOC100129620
WNT9A	ZNF684	IER5	TMEM200B	NDUFS5	KCNK4	LOC283177	ADGRB2	MIR1976	TAL1	DAB1	ZNF684	NKAIN1	LOC645166	ZNF684	HPSE2	SYT14	GJB3	LPPR5
TRIM17	KCNQ4	LAMC1	PTPRU	MACF1	NRXN2	PRMT8	FAM167B	ARID1A	FOXE3	TACSTD2	KCNQ4	LINC01225	LOC388692	CITED4	PAX2	KCNH1	SMIM12	LPPR4
DUSP5P1	CTPS1	C1orf21	TINAGL1	PPIEL	RASGRP2	KCNA6	LCK	PIGV	FOXD2-AS1	HOOK1	SCMH1	HCRTR1	TDRKH	CTPS1	LBX1	SLC30A1	DLGAP3	DPH5
PGBD5	RIMKLA	GS1-279B7.1	HCRTR1	HPCAL4	TIGD3	KCNA1	MARCKSL1	SFN	FOXD2	KANK4	EDN2	ADGRB2	TCHH	EDN2	LBX1-AS1	ATF3	PSMB2	S1PR1
GNG4	FAM183A	HMCN1	ADGRB2	BMP8B	OVOL1	PIANP	FAM229A	GPN2	TRABD2B	USP1	HIVEP3	LCK	HRNR	HIVEP3	FGF8	PROX1	C1orf216	RNU6-31P
NID1	HYI	RGS1	PTP4A2	PPT1	SLC29A2	PDE3A	BSDC1	KDF1	DMRTA2	LINC00466	RIMKLA	HDAC1	LCE5A	RNF220	ELOVL3	SMYD2	AGO1	OLFM3
GPR137B	PTPRF	RGS2	KHDRBS1	COL9A2	GAL	DDX11	ZBTB8A	TRNP1	TTC39A	FOXD3	CCDC30	MARCKSL1	LCE1A	MAST2	PSD	KCNK2	AGO3	COL11A1
AKT3	KDM4A	KCNT2	EIF3I	SMAP2	CPT1A	ALG10	KIAA1522	FAM46B	FAM159A	LEPR	P3H1	BSDC1	IVL	PIK3R3	NT5C2	ESRRG	ADPRHL2	LOC100129138
KIF26B	CCDC24	NR5A2	MTMR9LP	KCNQ4	FGF19	ALG10B	FNDC5	SLC9A1	ZYG11A	IL12RB2	RNF220	ZBTB8A	SPRR4	LURAP1	NEURL1	LINC00210	COL8A2	VAV3
C1orf229	SLC6A9	CAMSAP2	HDAC1	CITED4	PPFIA1	PDZRN4	HPCA	WDTC1	ECHDC2	LRRC7	BEST4	KIAA1522	SPRR2B	FAAHP1	SORCS3	RRP15	TRAPPC3	VAV3-AS1
SFMBT2	RNF220	RPS10P7	FAM229A	SCMH1	SHANK2	NELL2	TMEM54	WASF2	PODN	LHX8	BTBD19	FNDC5	LOR	DMBX1	HSPA12A	TGFB2-AS1	MRPS15	PRPF38B
ITIH5	MIR5584	LGR6	SYNC	EDN2	PHOX2A	WNT1	RNF19B	IFI6	ACOT11	ST6GALNAC5	PTCH2	HPCA	PGLYRP3	PDZK1IP1	VAX1	C1orf140	CSF3R	SYPL2
GATA3-AS1	KIF2C	LOC148709	FNDC5	HIVEP3	TPBGL	C1QL4	AZIN2	FAM76A	PARS2	GIPC2	ZSWIM5	TMEM54	PGLYRP4	TAL1	MIR3663	DISP1	GRIK3	ATXN7L2
GATA3	BTBD19	FMOD	TMEM54	FOXJ3	FAM181B	KRT77	A3GALT2	SMPDL3B	TTC22	LPAR3	HPDL	RNF19B	S100A7	FOXD2	EMX2OS	MIXL1	MIR4255	CYB561D1
CELF2	PTCH2	LAX1	RNF19B	RIMKLA	DLG2	ARHGAP9	PHC2	XKR8	TMEM61	MCOLN2	MAST2	A3GALT2	NPR1	TRABD2B	EMX2	C1orf95	LINC01137	SLC6A17
BEND7	HECTD3	GOLT1A	AZIN2	SLC2A1	LOC101054525	CYP27B1	CSMD2	EYA3	BSND	MCOLN3	TSPAN1	ZSCAN20	ADAR	SKINTL	HTRA1	WNT3A	ZC3H12A	KCNC4
FRMD4A	UROD	PPP1R15B	A3GALT2	EBNA1BP2	BUD13	AVPR1A	GJB3	MED18	PCSK9	MIR4423	FAAH	CSMD2	KCNN3	DMRTA2	HMX3	TRIM17	MEAF6	KCNA10
ST8SIA6	ZSWIM5	MDM4	PHC2	KDM4A	SORL1	TBC1D30	GJA4	RCC1	DAB1	COL24A1	FAAHP1	C1orf94	CLK2	TTC39A	HMX2	PGBD5	RSPO1	KCNA2
MIR1915	TESK2	RBBP5	C1orf94	KLF17	BARX2	USP44	SMIM12	RAB42	TACSTD2	LRRC8D	DMBX1	GJB3	LMNA	NRD1	GPR26	TRIM67	EPHA10	KCNA3
CASC10	PRDX1	TMCC2	GJB3	RNF220	ST14	SLC5A8	DLGAP3	RNU11	HOOK1	BARHL2	MKNK1-AS1	GJA4	PMF1-BGLAP	RAB3B	CPXM2	DISC1	MANEAL	CD53
SKIDA1	IPP	NUAK2	SMIM12	MIR5584	ADAMTS8	FOXN4	ZMYM6NB	GMEB1	C1orf87	HFM1	KNCN	SMIM12	GPATCH4	SLC25A3P1	NKX1-2	SIPA1L2	YRDC	LRIF1
BMI1	PIK3R3	CDK18	DLGAP3	ZSWIM5	PRMT8	ALDH2	SFPQ	YTHDF2	NFIA	GFI1	TAL1	DLGAP3	HAPLN2	GLIS1	MKI67	NID1	POU3F1	DDX20
SPAG6	NSUN4	C1orf186	ZMYM6NB	AKR1A1	KCNA1	LHX5	TFAP2E	OPRD1	L1TD1	FNBP1L	FOXE3	TFAP2E	ETV3L	CDCP2	EBF3	ACTN2	MIR3659	LOC643355
LOC100499489	FAAHP1	MAPKAPK2	ZMYM6	LURAP1	NTF3	TESC	C1orf216	EPB41	KANK4	TMEM56-RWDD3	FOXD2	PSMB2	ETV3	SSBP3	TCERG1L	RYR2	LINC01343	CTTNBP2NL
GAD2	MOB3C	PLXNA2	ZMYM1	FAAHP1	PIANP	CABP1	COL8A2	SRSF4	USP1	LOC100129620	TRABD2B	C1orf216	FCRL5	ACOT11	INPP5A	CHRM3	RRAGC	SYT6
LRRC37A6P	PDZK1IP1	HHAT	TFAP2E	DMBX1	PDE3A	B3GNT4	TRAPPC3	PTPRU	LINC00466	LPPR5	BEND5	TEKT2	FCRL3	TMEM61	NKX6-2	RPS7P5	MYCBP	SIKE1
MKX	CMPK1	NEK2	C1orf216	KNCN	ABCC9	LINC00943	LSM10	LAPTM5	FOXD3	GPR88	ELAVL4	COL8A2	FCRL1	DAB1	ADGRA1	RGS7	AKIRIN1	TSHB
BAMBI	FOXD2	ATF3	COL8A2	MKNK1	ST8SIA1	LOC440117	CSF3R	SNORD103A	AK4	VAV3-AS1	DMRTA2	TRAPPC3	CD5L	C1orf87	KNDC1	DESI2	MACF1	TSPAN2
LOC441666	BEND5	RPS6KC1	TRAPPC3	EFCAB14	DDX11	P2RX2	GRIK3	PUM1	DNAJC6	C1orf194	TTC39A	CSF3R	LOC646268	NFIA	VENTX	KIF26B	PPIEL	NGF
BMS1	ELAVL4	PROX1	MAP7D1	CYP4X1	ALG10	GJB2	MIR4255	NKAIN1	LEPR	CELSR2	GPX7	GRIK3	CD1D	MGC34796	CALY	CNST	NT5C1A	VANGL1
SYT15	DMRTA2	RRP15	THRAP3	TAL1	ALG10B	GJB6	LINC01137	FABP3	IL12RB2	SYPL2	FAM159A	MIR4255	CD1A	TM2D1	CYP2E1	OR2B11	HPCAL4	MAN1A2
DRGX	C1orf185	TGFB2	EVA1B	FOXE3	PDZRN4	TPTE2P6	RSPO1	SERINC2	LRRC7	ALX3	ZYG11A	LINC01137	OR10X1	LINC00466	NLRP6	TRIM58	PPIE	LINC00622
MBL2	ZFYVE9	HLX	GRIK3	FOXD2	PRPH	ATP12A	EPHA10	LINC01226	PTGER3	UBL4B	ECHDC2	RSPO1	OR6K3	FOXD3	BRSK2	ADARB2	COL9A2	EMBP1
ZNF365	CC2D1B	DUSP10	LINC01137	TRABD2B	DNAJC22	TPTE2P1	MANEAL	SPOCD1	LHX8	KCNC4	PODN	C1orf109	OR6K6	ROR1	IFITM10	LINC00701	NFYC	NA
EGR2	SCP2	HHIPL2	MEAF6	SPATA6	KCNH3	AMER2	SF3A3	PTP4A2	SLC44A5	KCNA2	DMRTB1	EPHA10	OR6N2	CACHD1	IGF2	PFKP	EDN2	BCL9
TET1	SLC1A7	FAM177B	RSPO1	BEND5	LIMA1	MTIF3	POU3F1	TMEM39B	ST6GALNAC5	KCNA3	GLIS1	MANEAL	PYHIN1	JAK1	MRGPRG-AS1	PRKCQ	HIVEP3	PPIAL4F
NPFFR1	LRP8	TLR5	EPHA10	AGBL4	KRT77	ATP5EP2	LINC01343	KPNA6	GIPC2	DENND2D	CDCP2	POU3F1	IFI16	DNAJC6	CCKBR	PRKCQ-AS1	FOXJ3	LOC645166
CDH23	DMRTB1	DEGS1	MANEAL	ELAVL4	AGAP2	KL	RRAGC	BSDC1	LPAR3	CHIAP2	ACOT11	MIR3659	AIM2	LEPR	DCHS1	SFMBT2	PPIH	LOC388692
ZNF503-AS2	GLIS1	ENAH	SF3A3	DMRTA2	CYP27B1	RGCC	MACF1	ZBTB8A	MCOLN2	LOC643355	PARS2	LINC01343	OR10J1	GNG12-AS1	ZNF215	ITIH5	P3H1	TCHH
KCNMA1	YIPF1	LEFTY1	POU3F1	RNF11	FAM19A2	MLNR	BMP8A	SYNC	MCOLN3	WNT2B	DHCR24	RRAGC	CRP	WLS	LMO1	GATA3-AS1	SLC2A1-AS1	FLG2
ZMIZ1	ACOT11	C1orf95	LINC01343	TTC39A	AVPR1A	FAM124A	PPIEL	KIAA1522	SYDE2	FAM19A3	TMEM61	MACF1	ATP1A4	DEPDC1	NRIP3	GATA3	EBNA1BP2	CRCT1
GRID1	MROH7	ADCK3	RRAGC	OSBPL9	TBC1D30	SLC15A1	HEYL	FNDC5	BARHL2	AKR7A2P1	MIR4422	BMP8A	VANGL2	LRRC7	DKK3	CELF2	HYI	LCE3D
BMPR1A	DHCR24	CDC42BPA	BMP8A	RAB3B	ALX1	ZIC5	NT5C1A	RNF19B	HFM1	LRIG2	PPAP2B	PABPC4	CD84	PTGER3	SPON1	PRPF18	PTPRF	LCE3C
PAPSS2	PCSK9	GUK1	HEYL	ZFYVE9	KRT19P2	FGF14	HPCAL4	AK2	TGFBR3	SYT6	PRKAA2	HEYL	CD48	NEGR1	MYOD1	FRMD4A	KDM4A-AS1	LCE3A
CH25H	LOC100507634	DUSP5P1	NT5C1A	FAM159A	FOXN4	F7	BMP8B	AZIN2	EPHX4	TSPAN2	C8A	NT5C1A	SLAMF7	SLC44A5	PTPN5	FAM107B	IPO13	KPRP
CYP26A1	MIR4422	ACTA1	HPCAL4	COA7	LHX5	OR11H12	MYCL	ZNF362	GFI1	NHLH2	DAB1	HPCAL4	ITLN1	PIGK	NAV2	NMT2	ATP6V0B	LCE1D
UBTD1	PPAP2B	GALNT2	BMP8B	ZYG11B	TESC	JPH4	MFSD2A	A3GALT2	TMEM56	MAB21L3	C1orf87	PPIE	ITLN2	AK5	LOC100126784	ITGA8	CCDC24	LCE1B
GOT1	DAB1	SNRPD2P2	MFSD2A	ZYG11A	MSI1	COCH	RLF	PHC2	TMEM56-RWDD3	IGSF3	NFIA	BMP8B	KLHDC9	ZZZ3	DBX1	C1QL3	KLF17	IVL
NKX2-3	MYSM1	SNORA14B	PPT1	ECHDC2	B3GNT4	EGLN3	COL9A2	GJB3	LOC100129620	PTGFRN	L1TD1	MYCL	PCP4L1	RPF1	NELL1	PLXDC2	DMAP1	SPRR4
SEC31B	JUN	NID1	COL9A2	PODN	AACS	ABHD12B	ZFP69B	SMIM12	LPPR5	SRGAP2D	KANK4	PPT1	RPL31P11	LPAR3	SLC17A6	NEBL-AS1	RNF220	SPRR1A
PAX2	LINC01135	GPR137B	SMAP2	DMRTB1	LOC440117	ARID4A	EXO5	DLGAP3	GPR88	EMBP1	USP1	RLF	RGS4	MCOLN2	GAS2	BMI1	MIR5584	SPRR2A
KAZALD1	CYP2J2	LGALS8	EXO5	GLIS1	GALNT9	TMEM30B	RIMS3	LOC653160	VAV3	NA	LINC00466	COL9A2	RGS5	MCOLN3	BDNF	SPAG6	KIF2C	SPRR2F
TLX1NB	TM2D1	RGS7	KCNQ4	ACOT11	FBRSL1	PRKCH	KCNQ4	ZMYM4	VAV3-AS1	LOC728989	FOXD3	SMAP2	NUF2	SYDE2	MPPED2	LOC100499489	RPS8	SPRR2G
TLX1	INADL	AKT3	CITED4	TTC22	P2RX2	ADAM21P1	CITED4	KIAA0319L	C1orf194	NBPF13P	MIR101-1	ZNF684	PBX1	DDAH1	PAX6	PTF1A	PLK3	LELP1
LBX1	L1TD1	C1orf100	SCMH1	TMEM61	PSPC1	VSX2	SCMH1	PSMB2	SYPL2	MIR5087	DNAJC6	RIMS3	LMX1A	COL24A1	DKFZp686K1684	KIAA1217	UROD	PRR9
LBX1-AS1	KANK4	COX20	HIVEP3	PCSK9	GJB6	ESRRB	EDN2	C1orf216	ALX3	NBPF15	LEPR	KCNQ4	RXRG	PKN2	RCN1	GPR158-AS1	LINC01144	LOR
BTRC	USP1	KIF26B	RIMKLA	MIR4422	TPTE2P6	NGB	GUCA2B	COL8A2	UBL4B	PPIAL4F	PDE4B	CITED4	LOC400794	GBP1P1	WT1-AS	LINC00202-2	TOE1	PGLYRP3
FGF8	ATG4C	OR2T1	CCDC30	PPAP2B	ATP12A	ISM2	RIMKLA	MAP7D1	KCNC4	LOC645166	TCTEX1D1	CTPS1	MIR921	FLJ27354	HIPK3	MKX	PRDX1	PGLYRP4
ELOVL3	LINC00466	SH3BP5L	PPIH	PRKAA2	AMER2	GALC	CCDC30	SH3D21	KCNA10	LOC388692	IL12RB2	SCMH1	FMO9P	LRRC8C	MIR670	LYZL1	FAAH	S100A12
PITX3	PGM1	ADARB2	TMEM125	DAB1	GPR12	KCNK13	LOC100129924	CSF3R	KCNA2	SV2A	LRRC7	EDN2	POGK	LRRC8D	MIR129-2	ZEB1	DMBX1	S100A8
PSD	ROR1	ASB13	ATP6V0B	TACSTD2	MTIF3	CCDC88C	SLC2A1	RSPO1	KCNA3	CGN	ZRANB2-AS1	HIVEP3	TADA1	BARHL2	C11orf96	ACTR3BP5	TAL1	S100A7L2
NT5C2	PDE4B	ITIH5	RNF220	JUN	PDX1	TC2N	FAM183A	C1orf109	DENND2D	TDRKH	NEGR1	GUCA2B	GPA33	HFM1	DGKZ	LOC441666	CMPK1	S100A6
INA	SGIP1	GATA3-AS1	KIF2C	LINC01135	ATP5EP2	BEGAIN	CDC20	EPHA10	CHIAP2	LOC100132111	ERICH3	RIMKLA	RCSD1	EPHX4	CHRM4	BMS1	FOXE3	NPR1
NEURL1	IL23R	GATA3	SNORD55	HSD52	FLT1	MIR1247	ELOVL1	MANEAL	PIFO	S100A11	LHX8	PPIH	CCDC181	GFI1	LRP4	LINC00841	FOXD2-AS1	CHRNB2
SH3PXD2A	GNG12-AS1	ECHDC3	BEST4	FGGY	SLC46A3	AMN	KDM4A	INPP5B	LOC643355	TCHH	SLC44A5	FAM183A	SELP	RPL5	RTN4RL2	CXCL12	FOXD2	ADAR
RBM20	GNG12	PROSER2	BTBD19	HOOK1	NBEA	EIF5	ARTN	SF3A3	WNT2B	CRCT1	ASB17	EBNA1BP2	C1orf112	ARHGAP29	YPEL4	TMEM72	TRABD2B	KCNN3
ADRA2A	DEPDC1	UPF2	EIF2B3	CYP2J2	MLNR	MIR203B	SLC6A9	FHL3	FAM19A3	LOR	ST6GALNAC5	MPL	SELL	MIR137HG	MIR4488	ALOX5	DMRTA2	ZBTB7B
TCF7L2	LRRC7	CAMK1D	ZSWIM5	C1orf87	FAM124A	KIF26A	RNF220	LINC01343	SYT6	NPR1	AK5	CDC20	SELE	LPPR5	HRASLS5	GDF10	ZFYVE9	RUSC1
ADRB1	CRYZ	MIR4480	LINC01144	L1TD1	SLAIN1	CEP170B	MIR5584	RRAGC	SYCP1	TDRD10	GIPC2	KDM4A	KIFAP3	LPPR4	OTUB1	ARHGAP22	ECHDC2	MIR9-1
ABLIM1	LHX8	BEND7	HPDL	USP1	SLC15A1	C14orf80	C1orf228	NDUFS5	NHLH2	KCNN3	PTGFR	RNF220	MIR3119-1	S1PR1	KCNK4	DRGX	PODN	C1orf61
HSPA12A	SLC44A5	FRMD4A	TESK2	DOCK7	ZIC5	LINC00221	EIF2B3	MACF1	SLC22A15	EFNA3	IFI44L	MIR5584	LINC01142	RNU6-31P	TEX40	CHAT	LOC100507564	HAPLN2
VAX1	ST6GALNAC5	MIR1265	TSPAN1	ATG4C	ZIC2	GABRA5	TESK2	PPIEL	IGSF3	EFNA1	ADGRL2	BEST4	GORAB	NTNG1	NRXN2	PRKG1	SLC25A3P1	BCAN
MIR3663	PTGFR	FAM107B	LURAP1	LINC00466	FGF14	ANKRD63	FAAH	NT5C1A	FAM46C	TRIM46	MIR548AP	MUTYH	MROH9	VAV3	RASGRP2	PRKG1-AS1	DMRTB1	NES
EMX2OS	RPF1	BMI1	LRRC41	FOXD3	ARHGEF7	ITPKA	FAAHP1	HPCAL4	TBX15	PKLR	MCOLN2	TESK2	FMO2	VAV3-AS1	ARL2-SNX15	ZWINT	GLIS1	INSRR
EMX2	GNG5	PIP4K2A	NSUN4	ROR1	MCF2L	DUOX2	DMBX1	PPIE	SRGAP2D	MEX3A	MCOLN3	MMACHC	FMO1	SLC25A24	RELA	MIR3924	NDC1	NTRK1
HTRA1	SYDE2	LINC00202-1	FAAH	CACHD1	LINC00552	ONECUT1	MKNK1-AS1	MYCL	EMBP1	PMF1-BGLAP	COL24A1	AKR1A1	TNN	PRPF38B	CST6	PHYHIPL	TTC4	LRRC71
HMX3	DDAH1	BAMBI	FAAHP1	AK4	OR11H12	ALDH1A2	CYP4X1	MFSD2A	ANKRD20A12P	PAQR6	PKN2	TMEM69	TNR	WDR47	NPAS4	RHOBTB1	TMEM61	ETV3
HMX2	SH3GLB1	EPC1	DMBX1	DNAJC6	TMEM55B	FOXB1	FOXE3	CAP1	FAM72D	RHBG	LRRC8B	MAST2	RFWD2	SCARNA2	SYT12	ARID5B	PCSK9	FCRL5
BUB3	LMO4	CCNY	MKNK1-AS1	LEPR	NDRG2	IGDCC3	FOXD2-AS1	PPT1	NA	MIR9-1	LRRC8D	TSPAN1	SEC16B	C1orf194	CCND1	EGR2	LOC100507634	FCRL2
CPXM2	LINC01364	FZD8	MOB3C	PDE4B	RPGRIP1	MEGF11	FOXD2	ZNF684	PDE4DIP	C1orf61	ZNF326	FAAH	RASAL2	KIAA1324	FGF4	REEP3	PPAP2B	CD5L
NKX1-2	GBP5	LINC00999	CYP4X1	SGIP1	SALL2	UACA	TRABD2B	RIMS3	HFE2	HAPLN2	BARHL2	FAAHP1	AXDND1	SYPL2	FGF3	TACR2	C1orf168	KIRREL
CTBP2	LRRC8C	ACTR3BP5	TAL1	TCTEX1D1	JPH4	C15orf59	BEND5	KCNQ4	LOC728989	BCAN	HFM1	DMBX1	TDRD5	ALX3	ANO1	NEUROG3	C8A	CD1D
PTPRE	HFM1	LOC441666	FOXE3	WDR78	DCAF11	LINGO1	DMRTA2	CITED4	NBPF13P	NTRK1	TGFBR3	MKNK1-AS1	FAM163A	UBL4B	FLJ42102	NPFFR1	C8B	CD1A
EBF3	TGFBR3	C10orf142	FOXD2-AS1	IL23R	ADCY4	LOC645752	RNF11	CTPS1	MIR5087	LRRC71	GFI1	KNCN	CACNA1E	KCNC4	RNF121	ADAMTS14	DAB1	AIM2
DPYSL4	EPHX4	MAPK8	FOXD2	IL12RB2	LINC01551	CHRNA3	TTC39A	SLFNL1-AS1	NBPF15	ETV3	TMEM56	EFCAB14	GLUL	KCNA2	CHRDL2	CDH23	OMA1	CADM3
NKX6-2	BTBD8	AGAP7P	TRABD2B	SERBP1	COCH	RASGRF1	FAM159A	SCMH1	PPIAL4F	KIRREL	TMEM56-RWDD3	PDZK1IP1	LINC00272	KCNA3	TPBGL	PPP3CB	JUN	ACKR1
UTF1	EVI5	SGMS1	ELAVL4	GADD45A	NPAS3	ACAN	COA7	HIVEP3	LOC645166	CD1D	MIR137HG	TAL1	RGS8	PGCP1	MAP6	DUPD1	C1orf87	FCRL6
VENTX	MTF2	PRKG1-AS1	DMRTA2	DEPDC1	SFTA3	LINC00925	ZYG11A	RIMKLA	LOC388692	CADM3	LOC100129620	CMPK1	NMNAT2	RAP1A	WNT11	KCNMA1	MGC34796	SLAMF8
CALY	FNBP1L	RHOBTB1	CDKN2C	LRRC7	PAX9	LRRK1	ECHDC2	ZMYND12	GABPB2	IGSF9	LPPR5	FOXE3	COLGALT2	DDX20	LRRC32	ZMIZ1-AS1	KANK4	CD84
NLRP6	ARHGAP29	ZNF365	TTC39A	PIN1P1	FOXA1	PCSK6	PODN	CCDC30	SEMA6C	KCNJ10	LPPR4	FOXD2	TSEN15	LOC643355	TSKU	FAM213A	USP1	SLAMF1
B4GALNT4	ABCD3	EGR2	NRD1	CTH	TRIM9	HBM	GLIS1	ERMAP	SELENBP1	VANGL2	GPR88	TRABD2B	C1orf21	CTTNBP2NL	TENM4	NRG3	DOCK7	CD48
PKP3	F3	DNAJC12	KTI12	ZRANB2-AS1	GCH1	PRR35	ACOT11	SLC2A1	CGN	ITLN2	S1PR1	BEND5	EDEM3	WNT2B	FAM181B	CDHR1	ATG4C	LY9
LMNTD2	TMEM56-RWDD3	TET1	GPX7	PTGER3	ARID4A	BAIAP3	PARS2	FAM183A	RIIAD1	F11R	RNU6-31P	AGBL4	FAM129A	PPM1J	DLG2	CCSER2	LINC00466	ITLN1
LOC143666	MIR137HG	SRGN	FAM159A	ZRANB2-AS2	PRKCH	PGP	TTC22	TMEM125	TDRKH	PCP4L1	COL11A1	ELAVL4	NR5A2	FAM19A3	FAT3	GRID1	FOXD3	PCP4L1
CDHR5	SLC35A3	COL13A1	ZYG11A	NEGR1	SNAPC1	CCDC64B	TMEM61	MPL	LOC100132111	NOS1AP	VAV3	DMRTA2	ZNF281	AKR7A2P1	GPR83	LDB3	EFCAB7	C1orf110
DRD4	TRMT13	LRRC20	ECHDC2	LRRIQ3	RGS6	MMP25	BSND	PTPRF	TCHH	LMX1A	VAV3-AS1	C1orf185	PKP1	TRIM33	CNTN5	MMRN2	PGM1	RGS5
CRACR2B	S1PR1	NODAL	SCP2	ERICH3	VSX2	PPL	PCSK9	KDM4A	LOR	RXRG	C1orf194	TTC39A	RNPEP	DENND2C	LOC643923	SLC16A12	JAK1	PBX1
TSPAN4	OLFM3	PRF1	PODN	TYW3	ISM2	PARN	PRKAA2	ST3GAL3	NPR1	FAM78B	SORT1	ZFYVE9	ELF3	SIKE1	C11orf53	HTR7	MIR101-1	LMX1A
BRSK2	PRMT6	CDH23	LOC100507564	LHX8	GALC	CLEC19A	C1orf168	SLC6A9	IL6R	TADA1	SYPL2	FAM159A	LGR6	VANGL1	NCAM1	CYP26A1	DNAJC6	RXRG
DUSP8	NTNG1	PSAP	DMRTB1	SLC44A5	EML5	SCNN1B	DAB1	KLF17	TDRD10	MAEL	ALX3	ZYG11A	SYT2	NHLH2	DRD2	SFRP5	LEPR	MIR3658
KRTAP5-AS1	SLC25A24	ANAPC16	GLIS1	MSH4	KCNK13	CDIPT-AS1	TACSTD2	DMAP1	KCNN3	RCSD1	UBL4B	SCP2	PCAT6	SLC22A15	NNMT	HPSE2	PDE4B	MIR921
IFITM10	NBPF4	SPOCK2	NDC1	ASB17	BCL11B	DOC2A	HOOK1	ERI3	EFNA3	ADCY10	SLC6A17	SLC25A3P1	ADORA1	IGSF3	BUD13	PAX2	SGIP1	FAM78B
IGF2	NBPF6	ASCC1	PARS2	ST6GALNAC3	DEGS2	TBC1D10B	C1orf87	RNF220	EFNA1	ATP1B1	KCNC4	DMRTB1	CHIT1	PTGFRN	DSCAML1	LBX1	TCTEX1D1	FMO9P
IGF2-AS	GPSM2	DDIT4	TMEM61	ST6GALNAC5	BEGAIN	NA	INADL	MIR5584	PKLR	METTL13	KCNA10	GLIS1	FMOD	FAM46C	RNF26	LBX1-AS1	SLC35D1	POGK
KCNQ1DN	CLCC1	C10orf55	BSND	AK5	AMN	SLC6A10P	L1TD1	KIF2C	PMF1-BGLAP	ASTN1	KCNA2	ACOT11	SNRPE	SPAG17	THY1	FGF8	IL12RB2	POU2F1
CDKN1C	TAF13	VDAC2	PCSK9	ZZZ3	KIF26A	LINC00273	KANK4	BTBD19	PAQR6	BRINP2	KCNA3	TTC4	MDM4	SRGAP2D	GRIK4	ELOVL3	SERBP1	LINC01142
PHLDA2	TMEM167B	DLG5-AS1	LOC100507634	DNAJB4	CEP170B	ANKRD26P1	USP1	EIF2B3	RHBG	NPHS2	CHIAP2	PARS2	LRRN2	EMBP1	SORL1	GBF1	GADD45A	PRRX1
CCKBR	KIAA1324	ZMIZ1	PRKAA2	GIPC2	C14orf80	TOX3	LINC00466	UROD	MIR9-1	FAM163A	FAM212B-AS1	TTC22	NFASC	ANKRD20A12P	MIR100HG	PSD	DIRAS3	MROH9
DCHS1	CELSR2	DYDC1	DAB1	MGC27382	MIR1233-2	PLLP	FOXD3	ZSWIM5	C1orf61	LHX4	KCND3	DHCR24	CNTN2	LOC653513	BSX	ACTR1A	WLS	MRPS14
TUB	PSRC1	GHITM	TACSTD2	PTGFR	DUOX2	TEPP	ROR1	AKR1A1	GPATCH4	GM140	WNT2B	TMEM61	LEMD1	PDE4DIP	MIR4493	NT5C2	DEPDC1	TNN
LMO1	CYB561D1	GRID1	JUN	IFI44	ALDH1A2	NDRG4	RAVER2	NASP	HAPLN2	CACNA1E	FAM19A3	BSND	PLXNA2	SEC22B	OR10G7	NEURL1	LRRC7	KIAA0040
NRIP3	AMIGO1	BMPR1A	LINC01135	ADGRL4	FOXB1	CNOT1	AK4	TMEM69	BCAN	NPL	AKR7A2P1	PCSK9	MIR205HG	ANKRD34A	VWA5A	SLK	LRRC40	TNR
MIR5691	GSTM2	MMRN2	NFIA	ADGRL2	C2CD4B	RLTPR	DNAJC6	MAST2	INSRR	NMNAT2	LRIG2	DAB1	MIR205	ANKRD35	ROBO3	SORCS3	SRSF11	SCARNA3
SCUBE2	KCNC4	PAPSS2	L1TD1	MIR548AP	RASL12	CDH3	LEPR	TSPAN1	NTRK1	LHX9	MAGI3	TACSTD2	C1orf74	BCL9	KIRREL3	GPAM	PTGER3	PAPPA2
ADM	KCNA2	PTEN	KANK4	PRKACB	IGDCC3	CDH1	PDE4B	FAAH	LRRC71	NR5A2	SYT6	MYSM1	SYT14	ACP6	FLI1	HSPA12A	ZRANB2-AS2	MIR488
ZBED5-AS1	KCNA3	CH25H	LINC00466	MCOLN2	ISLR2	MARVELD3	TCTEX1D1	FAAHP1	ETV3	GPR25	SYCP1	HOOK1	SERTAD4-AS1	MIR5087	ADAMTS8	VAX1	NEGR1	BRINP2
ARNTL	FAM212B	PANK1	FOXD3	DDAH1	CYP11A1	PLCG2	IL23R	MKNK1-AS1	CD1D	C1orf106	CASQ2	CYP2J2	HHAT	NBPF15	GLB1L3	MIR3663	LHX8	SEC16B
SPON1	FAM212B-AS1	ANKRD1	ALG6	ZNHIT6	CYP1A1	WFDC1	IL12RB2	KNCN	CADM3	KIF21B	NHLH2	C1orf87	KCNH1	PPIAL4F	PRMT8	EMX2OS	SLC44A5	AXDND1
PDE3B	CTTNBP2NL	BTAF1	ITGB3BP	COL24A1	RPP25	C16orf74	DEPDC1	EFCAB14	KCNJ10	LAD1	SLC22A15	NFIA	LPGAT1	LOC645166	PARP11	WDR11	RABGGTB	LHX4
CALCA	WNT2B	HHEX	PGM1	PKN2	LINGO1	CBFA2T3	LRRC7	LINC00853	KCNJ9	LGR6	FAM46C	KANK4	ATF3	LOC388692	CCND2	TACC2	ST6GALNAC5	LHX4-AS1
SOX6	FAM19A3	MYOF	JAK1	LRRC8B	LOC645752	BHLHA9	CTH	FOXE3	VANGL2	SYT2	TBX15	USP1	BATF3	PLEKHO1	TIGAR	HTRA1	PTGFR	GM140
NCR3LG1	LRIG2	PLCE1	AK4	LRRC8C	CRABP1	SMTNL2	ZRANB2-AS1	FOXD2	ITLN2	PPFIA4	SRGAP2D	LINC00466	RPS6KC1	CELF3	KCNA6	HMX3	ADGRL4	CACNA1E
E2F8	LOC643441	ACSM6	DNAJC6	LRRC8D	RASGRF1	ALOX15	ERICH3	TRABD2B	F11R	MYOG	EMBP1	FOXD3	LINC00538	THEM4	KCNA1	HMX2	ADGRL2	ZNF648
NAV2	MAGI3	ENTPD1	LEPR	GEMIN8P4	KIAA1024	USP6	LHX8	SKINTL	PCP4L1	ADORA1	ANKRD20A12P	ROR1	PROX1	S100A11	PLEKHG6	GPR26	MIR548AP	LAMC1
LOC100126784	PTPN22	LCOR	PDE4B	ZNF326	FAH	SLC16A11	SLC44A5	DMRTA2	NOS1AP	ETNK2	FAM72D	MIR3671	SMYD2	TCHHL1	PIANP	CPXM2	TTLL7	GS1-279B7.1
DBX1	DCLRE1B	SLIT1	TCTEX1D1	BARHL2	ADAMTSL3	ATP1B2	ST6GALNAC5	FAF1	LMX1A	LINC00628	LOC653513	AK4	CENPF	TCHH	CD163L1	NKX1-2	PRKACB	HMCN1
PAX6	HIPK1	FRAT1	SLC35D1	ZNF644	RHCG	GUCY2D	AK5	RNF11	RXRG	PIK3C2B	PDE4DIP	DNAJC6	ESRRG	CRNN	CLEC12A	DOCK1	SAMD13	PRG4
DKFZp686K1684	NRAS	ZFYVE27	IL12RB2	HFM1	TICRR	SNORA59A	PTGFR	TTC39A	FAM78B	LRRN2	SEC22B	LEPR	HHIPL2	CRCT1	GRIN2B	MKI67	LINC01555	PLA2G4A
HIPK3	CSDE1	NKX2-3	DIRAS3	CDC7	RGMA	MTRNR2L1	SAMD13	EPS15	TADA1	CNTN2	HFE2	PDE4B	TLR5	IVL	PTPRO	EBF3	LPAR3	RGS18
LMO2	SYCP1	PAX2	WLS	TGFBR3	NR2F2	MIR4522	LPAR3	NRD1	MAEL	KLHDC8A	TXNIP	SLC35D1	CCDC185	LOR	LMO3	TCERG1L	MCOLN2	RGS21
FJX1	TSHB	LZTS2	DEPDC1	GFI1	ARRDC4	SLC6A4	MCOLN2	RAB3B	GPA33	MIR135B	LOC728989	IL23R	FBXO28	S100A2	PDE3A	INPP5A	MCOLN3	RGS1
PRR5L	VANGL1	TLX1	LRRC7	MTF2	HBM	ADAP2	MCOLN3	SLC1A7	RCSD1	CDK18	NBPF13P	IL12RB2	DNAH14	NPR1	SPX	NKX6-2	SYDE2	KCNT2
MIR129-2	SLC22A15	BTRC	ZRANB2-AS1	FNBP1L	PRR35	RHBDL3	WDR63	C1orf123	PRRX1	MFSD4	BCL9	SERBP1	PARP1	SLC27A3	KCNJ8	LINC01168	BCL10	CFHR4
C11orf96	MAB21L3	FGF8	PTGER3	ABCA4	FBXL16	MYO1D	SYDE2	DMRTB1	DNM3	AVPR1B	GJA5	LRRC7	C1orf95	SHE	SOX5	ADGRA1	DDAH1	CRB1
ALX4	TTF2	PSD	ERICH3	ABCD3	PRR25	TMEM132E	COL24A1	MRPL37	ASTN1	RASSF5	MIR5087	ZRANB2-AS1	ARF1	UBE2Q1	BCAT1	KNDC1	COL24A1	ATP6V1G3
CREB3L1	TRIM45	TRIM8	LHX8	TMEM56-RWDD3	PGP	UNC45B	PKN2	SSBP3	BRINP2	IL24	PPIAL4D	ERICH3	CCSAP	KCNN3	LRMP	UTF1	SH3GLB1	PTPRC
DGKZ	MAN1A2	NT5C2	SLC44A5	FLJ31662	CCDC64B	MRM1	BARHL2	ACOT11	NPHS2	FCMR	NBPF15	CRYZ	URB2	EFNA3	PTHLH	VENTX	2016-09-15	MIR181B1
MDK	FAM46C	MXI1	ST6GALNAC5	PTBP2	MMP25	HNF1B	HFM1	FAM151A	TDRD5	CR2	PPIAL4F	LHX8	FAM89A	TRIM46	TSPAN11	CALY	HS2ST1	MIR181A1HG
CHRM4	SPAG17	SMNDC1	AK5	SNX7	OR1F1	C17orf96	EPHX4	MROH7	FAM163A	CR1L	LOC645166	SLC44A5	TRIM67	MIR92B	AMN1	CYP2E1	LMO4	ZNF281
LRP4	TBX15	DUSP5	NEXN	LOC100129620	PPL	NEUROD2	BTBD8	TTC22	LHX4	MIR205HG	LOC388692	ST6GALNAC5	DISC2	LMNA	ALG10	NLRP6	PKN2	LGR6
PACSIN3	SRGAP2D	SMC3	GIPC2	LPPR5	PARN	PPP1R1B	GFI1	MIR4422	IER5	SYT14	SV2A	GIPC2	MAP10	PMF1-BGLAP	ALG10B	DEAF1	RBMXL1	SYT2
C1QTNF4	EMBP1	RBM20	MGC27382	LPPR4	CLEC19A	IKZF3	MTF2	PPAP2B	GM140	SERTAD4-AS1	ADAMTSL4	LPAR3	SLC35F3	PAQR6	LRRK2	BRSK2	LRRC8C	ADORA1
RTN4RL2	ANKRD20A12P	PDCD4-AS1	PTGFR	PALMD	SCNN1G	KRT19	GCLM	C1orf168	CACNA1E	ATF3	SEMA6C	MCOLN2	EDARADD	MIR9-1	CNTN1	IFITM10	LRRC8D	SOX13
YPEL4	NA	TCF7L2	ADGRL4	AGL	CDIPT-AS1	HAP1	ABCD3	DAB1	SHCBP1L	VASH2	RIIAD1	MCOLN3	LGALS8	C1orf61	PDZRN4	IGF2	ZNF326	LRRN2
TMEM132A	LOC653513	CASP7	ADGRL2	GPR88	TBC1D10B	LINC00854	SLC44A3	MYSM1	NMNAT2	SMYD2	TDRKH	SYDE2	HEATR1	MEF2D	GXYLT1	MRGPRG-AS1	BARHL2	NFASC
SYT7	SEC22B	PNLIPRP3	MIR548AP	LINC01349	SLC5A2	LINC00910	ALG14	LINC01135	FAM129A	RRP15	TCHH	COL24A1	ACTN2	IQGAP3	PRICKLE1	CCKBR	HFM1	CNTN2
RAB3IL1	NBPF10	FAM45B	TTLL7	DPH5	LINC00273	C17orf104	TMEM56-RWDD3	HSD52	LHX9	SLC30A10	CRCT1	LINC01364	MT1HL1	HAPLN2	NELL2	DCHS1	CDC7	NUAK2
CHRM1	ANKRD34A	ATE1	RPF1	S1PR1	FLJ26245	C1QL1	LOC100129620	C1orf87	NR5A2	EPRS	LCE1A	GBP5	RYR2	BCAN	DBX2	ZNF215	TGFBR3	LEMD1
PLA2G16	RBM8A	GPR26	GNG5	RNU6-31P	ANKRD26P1	CRHR1	LPPR5	NFIA	GPR25	SUSD4	LOR	LRRC8B	FMN2	NES	LINC00938	LMO1	GFI1	MIR135B
C11orf95	ANKRD35	CHST15	CTBS	OLFM3	LOC283856	WNT3	LPPR4	L1TD1	C1orf106	CCDC185	NPR1	LRRC8D	RGS7	CRABP2	SLC38A2	NRIP3	EVI5	CDK18
RCOR2	CHD1L	OAT	LPAR3	COL11A1	TEPP	WNT9B	GPR88	USP1	ASCL5	H3F3AP4	SHE	ZNF326	MIR3123	INSRR	SLC38A4	SWAP70	RPL5	CD55
OTUB1	BCL9	MIR4296	MCOLN2	PRMT6	NDRG4	CDC27	OLFM3	LINC00466	PKP1	MIXL1	TDRD10	BARHL2	MAP1LC3C	NTRK1	WNT1	DKK3	MTF2	CR2
KCNK4	ACP6	FANK1	MCOLN3	NTNG1	CNOT1	KPNB1	COL11A1	FOXD3	LAD1	PARP1	KCNN3	HFM1	PLD5	PEAR1	DHH	MICAL2	LOC100131564	CR1
TEX40	MIR5087	LINC01164	C1orf52	VAV3	CA7	PRAC1	NTNG1	JAK1	CSRP1	C1orf95	EFNA3	GFI1	MIR4677	LRRC71	DNAJC22	LINC00958	FNBP1L	LOC148696
NRXN2	NBPF15	C10orf91	DDAH1	VAV3-AS1	RLTPR	HOXB13	VAV3	MIR3671	LGR6	LOC100130093	PKLR	FAM69A	AKT3	ETV3L	KCNH3	ARNTL	BCAR3	PLXNA2
OVOL1	LOC645166	DUX4L3	COL24A1	SLC25A24	CDH1	B4GALNT2	VAV3-AS1	DNAJC6	SYT2	WNT3A	SYT11	FNBP1L	LOC339529	ETV3	HOXC13-AS	SPON1	MIR760	MIR205HG
CST6	VPS45	NLRP6	ODF2L	NBPF4	MARVELD3	CACNA1G	TMEM167B	LEPR	PPFIA4	IBA57	PMF1-BGLAP	GCLM	ZBTB18	FCRL5	ARHGAP9	COPB1	DNTTIP2	CAMK1G
SPTBN2	ANP32E	LMNTD2	LINC01140	HENMT1	BCAR1	SKA2	C1orf194	TCTEX1D1	MYOG	TRIM17	PAQR6	TMEM56-RWDD3	EFCAB2	KIRREL	AGAP2	INSC	ABCD3	HSD11B1
SYT12	PRPF3	DUSP8	PKN2	C1orf194	ATP2C2	CA4	CELSR2	IL12RB2	ADORA1	HIST3H2A	RHBG	LOC729987	KIF26B	CD1D	CYP27B1	SOX6	SLC44A3	DIEXF
CCND1	RPRD2	CDKN1C	LRRC8C	KIAA1324	IRF8	FAM20A	SORT1	SERBP1	SNRPE	DUSP5P1	MIR9-1	LOC100129620	NLRP3	C1orf204	SLC16A7	MYOD1	FLJ31662	SYT14
SHANK2	ADAMTSL4	PHLDA2	LRRC8D	SORT1	JPH3	SOX9	SYPL2	GADD45A	ETNK2	CCSAP	C1orf61	LPPR5	OR2B11	VANGL2	FAM19A2	PTPN5	DPYD	SERTAD4
RNF121	MCL1	APBB1	BARHL2	SYPL2	ABR	GRIN2C	ATXN7L2	GNG12-AS1	LINC00628	ACTA1	HAPLN2	GPR88	OR14I1	ITLN2	RASSF3	NAV2	MIR2682	HHAT
PHOX2A	GOLPH3L	TUB	ZNF644	CYB561D1	BHLHA9	FADS6	GSTM2	RPE65	PPP1R15B	PGBD5	BCAN	S1PR1	SH3BP5L	USF1	HMGA2	DBX1	LOC100129620	KCNH1
MIR139	CDC42SE1	NRIP3	HFM1	GSTM2	RTN4RL1	OTOP2	ALX3	LRRC7	LRRN2	FAM89A	NES	RNU6-31P	DIP2C	UFC1	RPSAP52	NELL1	LPPR5	LPGAT1
ARHGEF17	GABPB2	MIR5691	TGFBR3	GSTM3	MIR1253	OTOP3	UBL4B	CTH	CNTN2	TRIM67	CRABP2	COL11A1	ADARB2	B4GALT3	PTPRR	SLC17A6	LPPR4	SNORA16B
TPBGL	SNX27	DENND5A	EPHX4	ALX3	SMTNL2	MYO15B	SLC6A17	SLC44A5	KLHDC8A	NTPCR	INSRR	NTNG1	PRKCQ	PCP4L1	LGR5	GAS2	AGL	BATF3
MAP6	RIIAD1	WEE1	GFI1	UBL4B	ALOX15	UBALD2	KCNC4	MSH4	MIR135B	KIAA1804	NTRK1	VAV3	PRKCQ-AS1	FCGR2A	TSPAN8	ANO3	HIAT1	RPS6KC1
WNT11	TDRKH	SBF2	EVI5	KCNC4	LOC339166	MGAT5B	LAMTOR5-AS1	MIR548AP	CDK18	GNG4	LRRC71	VAV3-AS1	SFMBT2	FCRLB	TRHDE	SLC5A12	CDC14A	LINC00538
LRRC32	THEM5	ADM	MTF2	KCNA10	ASGR1	C1QTNF1	PROK1	MCOLN3	MFSD4	EDARADD	ARHGEF11	SLC25A24	ITIH5	OLFML2B	TRHDE-AS1	FIBIN	GPR88	PROX1
TENM4	S100A10	ZBED5-AS1	TMED5	KCNA2	ATP1B2	CBX8	KCNA10	SYDE2	AVPR1B	RYR2	IFI16	FAM102B	ITIH2	UHMK1	KCNC2	BDNF	S1PR1	SMYD2
FAM181B	FLG	TEAD1	GCLM	KCNA3	GUCY2D	CBX4	KCNA2	CLCA4	RASSF5	CHRM3	CADM3	C1orf194	GATA3-AS1	HSD17B7	SYT1	MPPED2	RNU6-31P	KCNK2
YAP1	CRNN	ARNTL	ARHGAP29	CD53	SNORA59A	NPTX1	KCNA3	LRRC8B	IL24	RPS7P5	CADM3-AS1	KIAA1324	GATA3	NUF2	PPFIA2	PAX6	COL11A1	KCTD3
ELMOD1	SMCP	PDE3B	ABCD3	CHIAP2	MTRNR2L1	CHMP6	DENND2D	HFM1	CR2	PLD5	PIGM	CELSR2	CELF2	PBX1	SLC6A15	RCN1	LOC100129138	USH2A
LOC643923	IVL	SOX6	F3	PIFO	MIR4522	TSPAN10	CHIAP2	TGFBR3	CR1L	KIF26B	KCNJ10	SYPL2	USP6NL	LMX1A	DUSP6	WT1-AS	PRMT6	ESRRG
ZC3H12C	S100A6	PLEKHA7	SLC44A3	PGCP1	SEZ6	GCGR	PIFO	BRDT	SYT14	PFKP	KCNJ9	ATXN7L2	ECHDC3	UCK2	PLXNC1	HIPK3	NTNG1	LINC00210
ARHGAP20	S100A2	NUCB2	ALG14	RAP1A	ADAP2	P4HB	FAM212B-AS1	GLMN	KCNH1	AKR1E2	ITLN2	AMIGO1	SEPHS1	FAM78B	CDK17	HNRNPKP3	VAV3-AS1	RRP15
MIR34C	S100A13	SAA2-SAA4	PTBP2	DDX20	RHBDL3	NOTUM	KCND3	GFI1	RD3	PFKFB3	PCP4L1	GSTM3	BEND7	ILDR2	ANKS1B	MIR129-2	VAV3	RNU5F-1
LAYN	CRTC2	SPTY2D1	MIR2682	LOC643355	MYO1D	ROCK1P1	LOC643355	FAM69A	ATF3	SFMBT2	MPZ	CSF1	PRPF18	POU2F1	ANO4	C11orf96	SLC25A24	HHIPL2
NCAM1	SLC39A1	PTPN5	MIR137	CTTNBP2NL	TMEM132E	LOC727896	CTTNBP2NL	BCAR3	VASH2	ITIH5	OLFML2B	ALX3	FRMD4A	CD247	SLC5A8	TSPAN18	PRPF38B	CCDC185
CADM1	TPM3	NAV2	MIR137HG	WNT2B	UNC45B	GNAL	WNT2B	ARHGAP29	PROX1	GATA3-AS1	NOS1AP	UBL4B	MIR1265	ADCY10	LINC00485	DGKZ	STXBP3	CAPN2
DSCAML1	ATP8B2	DBX1	SNX7	LOC643441	SLFN11	LOC644669	PPM1J	ABCD3	SMYD2	CELF2	SH2D1B	KCNC4	FAM171A1	GPR161	ASCL1	CHRM4	GPSM2	CNIH3
FXYD6-FXYD2	IL6R	BBOX1	LPPR4	MAGI3	GAS2L2	ROCK1	FAM19A3	F3	KCNK2	PROSER2	HSD17B7	LOC440600	ITGA8	TIPRL	C12orf42	LRP4	WDR47	ITPKB
SCN4B	UBE2Q1	BDNF	AGL	HIPK1	MRM1	CCDC178	AP4B1	SLC44A3	ESRRG	CAMK1D	PBX1	PROK1	CUBN	CCDC181	RFX4	PTPRJ	SCARNA2	CDC42BPA
PHLDB1	CHRNB2	MPPED2	SLC35A3	OLFML3	HNF1B	CELF4	SYT6	TMEM56	RRP15	CCDC3	LMX1A	KCNA10	VIM	GORAB	BTBD11	OR4C46	CELSR2	PRSS38
ABCG4	KCNN3	PAX6	RTCA	SYT6	SRCIN1	MYO5B	TRIM33	CDC14A	SLC30A10	BEND7	RXRG	KCNA2	ST8SIA6-AS1	MIR3120	WSCD2	RTN4RL2	SYPL2	MIR5008
MCAM	ZBTB7B	FBXO3	CDC14A	SYCP1	NEUROD2	MAPK4	DENND2C	S1PR1	MARK1	ITGA8	UCK2	KCNA3	CACNB2	KLHL20	FOXN4	SLC43A1	ATXN7L2	WNT3A
RNF26	ADAM15	LMO2	GPR88	TSHB	PPP1R1B	DCC	SYCP1	VAV3	C1orf115	C1QL3	FAM78B	DENND2D	ARL5B	MRPS14	LHX5	YPEL4	AMIGO1	IBA57
TMEM136	EFNA3	NAT10	S1PR1	TSPAN2	IKZF3	RAX	TSPAN2	SLC25A24	HLX	ST8SIA6	TADA1	CHIAP2	BMI1	MIR488	TBX5-AS1	MIR4488	GNAI3	HIST3H2A
ARHGEF12	EFNA1	MIR1343	VAV3	NGF	KRTAP2-1	TNFRSF11A	NGF	HENMT1	SUSD4	CACNB2	ILDR2	PIFO	ARMC3	BRINP2	HRK	DAGLA	AMPD2	ACTA1
BSX	TRIM46	RAG2	VAV3-AS1	VANGL1	KRT19	ZCCHC2	NHLH2	AKNAD1	CCDC185	PLXDC2	MAEL	DDX20	C10orf67	SEC16B	NOS1	AHNAK	ALX3	PGBD5
ROBO3	MTX1	ALKBH3	GPSM2	MAB21L3	HAP1	GALR1	SLC22A15	WDR47	CNIH3	NEBL-AS1	POU2F1	KCND3	KIAA1217	NPHS2	TMEM233	HRASLS5	SLC6A17	COG2
PKNOX2	HCN3	C11orf96	TAF13	ATP1A1	LINC00854	MADCAM1	MAB21L3	C1orf194	MIXL1	BMI1	RCSD1	LOC643355	GPR158-AS1	FAM163A	ABCB9	ATL3	KCNC4	C1orf198
FEZ1	KIAA0907	TSPAN18	TMEM167B	MAN1A2	LINC00910	KISS1R	CD58	PSRC1	C1orf95	SPAG6	MIR557	CTTNBP2NL	GPR158	LHX4	AACS	OTUB1	RBM15	TRIM67
DDX25	LMNA	LOC221122	SCARNA2	FAM46C	PYY	ARID3A	IGSF3	SYPL2	ZNF678	LOC100499489	XCL1	WNT2B	MYO3A	GM140	TMEM132B	KCNK4	LAMTOR5-AS1	LOC149373
FLI1	SEMA4A	GYLTL1B	C1orf194	GDAP2	RUNDC3A	APC2	FAM46C	AMIGO1	WNT9A	KIAA1217	ATP1B1	ST7L	KIAA1462	CACNA1E	LINC00939	TEX40	KCNA10	C1orf131
KCNJ5	PMF1-BGLAP	DGKZ	SARS	WDR3	C17orf104	ONECUT3	GDAP2	CSF1	WNT3A	GPR158	NME7	PPM1J	NRP1	LOC284648	FLJ37505	NRXN2	KCNA2	LINC00582
GLB1L3	HAPLN2	CHRM4	CELSR2	SPAG17	C1QL1	C19orf35	TBX15	ALX3	ARF1	GPR158-AS1	CCDC181	FAM19A3	FZD8	NPL	MIR3612	RASGRP2	KCNA3	DISC1
GLB1L2	BCAN	LRP4	SYPL2	TBX15	WNT3	ZNF556	HAO2	UBL4B	IBA57	GAD2	PRRX1	AKR7A2P1	LINC00999	NCF2	SLC15A4	EHD1	DDX20	DISC2
B4GALNT3	NES	ARFGAP2	AMIGO1	HAO2	WNT9B	MATK	SRGAP2D	KCNC4	C1orf145	LRRC37A6P	TOP1P1	SYT6	ACTR3BP5	TSEN15	GLT1D1	ARL2-SNX15	LOC643355	SIPA1L2
LINC00942	CRABP2	C1QTNF4	GSTM2	SRGAP2D	RPRML	NMRK2	EMBP1	PROK1	OBSCN	PTCHD3	KIAA0040	TRIM33	LOC441666	C1orf21	TMEM132D	RELA	CTTNBP2NL	SLC35F3
WNT5B	PRCC	NUP160	GSTM3	EMBP1	CDC27	STAP2	ANKRD20A12P	KCNA2	TRIM17	MKX	TNR	SYCP1	BMS1	EDEM3	LOC100190940	CST6	WNT2B	MIR4671
CACNA1C	NTRK1	OR4C46	CSF1	ANKRD20A12P	KPNB1	DUS3L	NA	CD53	HIST3H2A	ARMC4	SCARNA3	TSPAN2	MIR5100	FAM129A	ADGRD1	PACS1	MOV10	IRF2BP2
TSPAN9	ETV3L	LPXN	AHCYL1	FAM72D	TBX21	TUBB4A	PDE4DIP	LRIF1	MIR4666A	BAMBI	ASTN1	NGF	RET	HMCN1	LINC01257	TMEM151A	SLC16A1	ACTN2
KCNA1	FCRL5	MPEG1	ALX3	NA	PRAC1	PRR36	LOC653513	DRAM2	DUSP5P1	CUL2	BRINP2	VANGL1	RASGEF1A	RGS1	MMP17	SLC29A2	MAGI3	MT1HL1
CD9	KIRREL	PATL1	SLC6A17	PDE4DIP	MIR3185	PRDX2	SEC22B	C1orf162	RHOU	GJD4	NPHS2	CASQ2	FXYD4	KCNT2	GALNT9	NPAS4	RSBN1	RYR2
PLEKHG6	LOC646268	MS4A15	KCNC4	LOC653513	IGF2BP1	CPAMD8	HFE2	CTTNBP2NL	ACTA1	LINC00999	TDRD5	NHLH2	RSU1P2	CRB1	PXMP2	SYT12	SYT6	LOC100130331
PIANP	CD1D	MIR4488	LAMTOR5-AS1	SEC22B	B4GALNT2	BABAM1	NUDT17	WNT2B	PGBD5	ACTR3BP5	FAM163A	MAB21L3	MIR3156-1	DENND1B	FGF9	TCIRG1	TRIM33	ZP4
PTMS	PYHIN1	RAB3IL1	KCNA10	HFE2	PHOSPHO1	B3GNT3	CD160	FAM19A3	FAM89A	LOC441666	LHX4	ATP1A1	OR13A1	LHX9	PABPC3	CHKA	NRAS	LINC01139
MLF2	IFI16	WDR74	KCNA2	ANKRD35	CACNA1G	KCNN1	LOC728989	AKR7A2P1	TRIM67	BMS1	KIAA1614	IGSF3	GDF10	NR5A2	AMER2	PPP6R3	SYCP1	CHRM3
LAG3	ACKR1	CHRM1	KCNA3	PIAS3	PPM1E	MPV17L2	NBPF13P	LOC643441	KIAA1804	MIR5100	GM140	PTGFRN	PTPN20	KIF21B	MTIF3	GAL	TSHB	RPS7P5
P3H3	OR10J5	C11orf95	CD53	CD160	SKA2	ZNF254	BCL9	DCLRE1B	SLC35F3	RASGEF1A	CACNA1E	MAN1A2	FRMPD2	ASCL5	GSX1	CCND1	TSPAN2	FMN2
FOXJ2	IGSF9	NAA40	DENND2D	LOC728989	CACNG4	HAVCR1P1	ACP6	OLFML3	SNORA14B	ALOX5	ZNF648	FAM46C	ARHGAP22	TMEM9	CDX2	FGF4	NGF	RGS7
ST8SIA1	VANGL2	NRXN2	KCND3	NBPF13P	LOC440461	LINC00662	GJA8	SYT6	GNG4	SYT15	RGS16	TBX15	LRRC18	IGFN1	FLT3	FGF3	NHLH2	CHML
BHLHE41	SLAMF7	EHD1	LOC643355	BCL9	SOX9	SLC7A10	MIR5087	TRIM33	NID1	GPRIN2	LOC284648	PHGDH	C10orf71	TNNI1	FLT1	ANO1	SLC22A15	WDR64
PDZRN4	PCP4L1	MALAT1	WNT2B	GJA5	GPRC5C	CHST8	NBPF15	NHLH2	EDARADD	NPY4R	RGS8	HMGCS2	DRGX	PHLDA3	TRPC4	MIR3664	MAB21L3	MAP1LC3C
SLC38A1	CFAP126	MIR548AR	RHOC	MIR5087	GRIN2C	ATP4A	PPIAL4F	SLC22A15	ACTN2	WDFY4	SHCBP1L	SRGAP2D	AGAP7P	CSRP1	PCDH8	FLJ42102	CD58	PLD5
COL2A1	HSPA7	OVOL1	FAM19A3	NBPF15	FADS6	NPHS1	LOC645166	MAB21L3	RYR2	DRGX	NMNAT2	EMBP1	MSMB	RPS10P7	PCDH9	RNF121	TRIM45	MIR4677
CCDC184	FCRLB	EIF1AD	AKR7A2P1	PPIAL4F	OTOP2	LRFN1	LOC388692	PTGFRN	CHRM3	CHAT	RGL1	ANKRD20A12P	A1CF	NAV1	EDNRB	PDE2A	ADAM30	AKT3
WNT10B	DUSP12	CST6	LRIG2	LOC645166	OTOP3	SELV	SV2A	VTCN1	RPS7P5	SLC18A3	COLGALT2	FAM72D	PRKG1	MIR5191	POU4F1	CHRDL2	SRGAP2D	LOC339529
WNT1	OLFML2B	MRPL11	MAGI3	LOC388692	MYO15B	RABAC1	CA14	FAM46C	PLD5	OGDHL	BRINP3	PDE4DIP	UBE2D1	SHISA4	SLITRK5	TPBGL	EMBP1	ZBTB18
DDN	NOS1AP	SPTBN2	OLFML3	PLEKHO1	ITGB4	MEGF8	CIART	HAO2	TRIM58	AGAP7P	RGS18	LOC653513	PHYHIPL	ELF3	SOX21	MAP6	PDE4DIP	C1orf100
DHH	MIR556	PPP6R3	SYCP1	CA14	H3F3B	FOXA3	ADAMTSL4	PHGDH	DIP2C	AGAP6	RGS1	SEC22B	EGR2	ARL8A	ABCC4	WNT11	LOC653513	DESI2
PRPH	SH2D1B	RNF121	NGF	ARNT	RNF157	MIR769	GOLPH3L	NOTCH2	PFKP	PHYHIPL	KCNT2	HFE2	NRBF2	LGR6	HS6ST3	LRRC32	NBPF10	COX20
C1QL4	UHMK1	PHOX2A	VANGL1	SEMA6C	UBALD2	SLC8A2	SEMA6C	EMBP1	AKR1E2	SLC16A9	CFHR4	ANKRD35	REEP3	SYT2	SLC15A1	TSKU	PIAS3	KIF26B
DNAJC22	RGS4	ARHGEF17	NHLH2	MIR554	ST6GALNAC2	ZNF541	SNX27	ANKRD20A12P	PFKFB3	ANK3	DENND1B	PIAS3	ANXA2P3	ADORA1	ZIC5	TENM4	NUDT17	MIR3916
KCNH3	RGS5	KLHL35	MAB21L3	SNX27	MGAT5B	C19orf81	CELF3	FAM72D	SFMBT2	EGR2	LHX9	LOC728989	LRRTM3	CHIT1	ZIC2	MIR4300	CD160	NLRP3
AQP5	PBX1	GDPD5	TTF2	RIIAD1	ENPP7	VSIG10L	RIIAD1	LOC653513	ITIH5	STOX1	PTPRC	NBPF13P	CTNNA3	FMOD	NALCN	FAM181B	NBPF13P	OR2B11
SCN8A	LMX1A	MAP6	VTCN1	TDRKH	CBX8	CACNG7	TDRKH	PDE4DIP	ITIH2	TSPAN15	NR5A2	BCL9	C10orf35	ATP2B4	ITGBL1	PCF11	PRKAB2	OR2W5
FIGNL2	TMCO1	WNT11	FAM46C	S100A11	CBX4	EPS8L1	LOC100132111	SEC22B	GATA3-AS1	H2AFY2	LINC00862	MIR5087	H2AFY2	ZC3H11A	FGF14	CCDC90B	MIR5087	OR2G3
ACVRL1	FMO9P	LRRC32	TBX15	TCHH	TBC1D16	SHISA7	S100A11	NBPF10	CELF2	PPA1	GPR25	PPIAL4D	PALD1	SNRPE	FAM155A	DLG2	NBPF8	TRIM58
ATP5G2	TADA1	USP35	ADAM30	FLG	NPTX1	CCDC106	TCHH	ANKRD35	CCDC3	NPFFR1	KIF21B	NBPF15	ADAMTS14	PIK3C2B	TNFSF13B	FAT3	NBPF14	OR2M5
CALCOCO1	RCSD1	MIR4300	SRGAP2D	CRNN	TSPAN10	FAM150B	CRCT1	LOC728989	BEND7	NODAL	CACNA1S	PPIAL4F	PCBD1	NFASC	MYO16	GPR83	PPIAL4F	OR14I1
HOXC13	ATP1B1	RAB30	EMBP1	LOR	GCGR	ATP6V1C2	LOR	NBPF13P	ACBD7	PALD1	ASCL5	LOC645166	UNC5B	TMCC2	COL4A1	FAM76B	LOC645166	LYPD8
HOXC12	CCDC181	DLG2	ANKRD20A12P	PGLYRP4	P4HB	E2F6	S100A7	ACP6	ITGA8	CDH23	RPS10P7	LOC388692	CDH23	KLHDC8A	COL4A2	MTMR2	LOC388692	DIP2C
HOTAIR	SLC19A2	SYTL2	NA	S100A16	NOTUM	GDF7	ILF2	GJA8	C1QL3	SPOCK2	NAV1	CA14	PPP3CB	MIR135B	ARHGEF7	CNTN5	BOLA1	ADARB2
HOXC11	C1orf112	C11orf73	NBPF9	NPR1	ROCK1P1	DPYSL5	NPR1	MIR5087	ST8SIA6	KAT6B	SHISA4	SEMA6C	KCNMA1	CDK18	SOX1	BIRC3	SF3B4	LINC00700
HOXC10	PRRC2C	CCDC67	PDE4DIP	SLC27A3	LAMA1	SLC30A3	TPM3	NBPF15	CACNB2	COMTD1	LMOD1	CGN	RPS24	MFSD4	DCAF11	ELMOD1	OTUD7B	LINC00701
MIR196A2	RC3H1	SCARNA9	LOC653513	RPS27	GNAL	GALNT14	MIR190B	LOC645166	NEBL-AS1	C10orf11	RNPEP	SNX27	LINC00595	SLC41A1	NPAS3	LOC643923	ADAMTSL4	PFKP
HOXC9	KIAA0040	MRE11A	SEC22B	TPM3	LOC644669	KCNG3	CHRNB2	LOC388692	LOC100130992	DLG5-AS1	ELF3	CELF3	ZMIZ1-AS1	RASSF5	LRFN5	SLC35F2	MCL1	PITRM1
HOXC8	PAPPA2	SESN3	HFE2	MIR190B	ROCK1	SIX3	KCNN3	RPRD2	BMI1	SFTPD	LGR6	TDRKH	SFTPA1	IL20	C14orf28	NCAM1	CDC42SE1	KLF6
HOXC4	SEC16B	YAP1	POLR3GL	ATP8B2	GREB1L	EHBP1	PYGO2	ADAMTSL4	SPAG6	DYDC1	SYT2	LINGO4	TMEM254	IL24	PTGDR	TTC12	VPS72	LINC00705
HOXC6	MIR4424	BIRC3	ANKRD34A	SHE	KCTD1	ADD2	SHC1	MIR4257	LOC100499489	FAM213A	LOC148709	LOC100132111	SH2D4B	C4BPA	BMP4	DRD2	PI4KB	AKR1E2
HOXC5	RALGPS2	LOC643923	ANKRD35	TDRD10	KLHL14	CYP26B1	EFNA3	ENSA	PTF1A	NRG3	PPFIA4	C2CD4D	LRIT2	CD55	SLC35F4	CLDN25	SELENBP1	AKR1C8P
MIR615	ABL2	ZC3H12C	PIAS3	UBE2Q1	ASXL3	NOTO	CLK2	SETDB1	KIAA1217	CDHR1	MYOG	S100A10	LINC00858	CR2	SNAPC1	ZBTB16	MRPL9	UCN3
LOC400043	TOR1AIP1	C11orf53	NUDT17	KCNN3	NOL4	EGR4	PKLR	CERS2	GPR158-AS1	GRID1	ADORA1	S100A11	CCSER2	CR1	KCNH5	LINC00900	THEM4	PFKFB3
SMUG1	KIAA1614	MIR34C	CD160	EFNA3	CELF4	TRABD2A	LMNA	ZNF687	MYO3A	SLC16A12	BTG2	TCHH	RNLS	PLXNA2	CCDC177	BUD13	TCHH	PRKCQ
ITGA5	IER5	LAYN	LOC728989	TRIM46	LOXHD1	CD8A	PMF1-BGLAP	RFX5	GAD2	LINC00865	OPTC	CRCT1	LINC00865	MIR205HG	RGS6	DSCAML1	CRCT1	PRKCQ-AS1
PPP1R1A	CACNA1E	DLAT	NBPF13P	CLK2	ZBTB7C	FOXI3	PAQR6	CGN	APBB1IP	HTR7	SNRPE	LOR	HTR7	G0S2	DPF3	RNF26	LCE3A	LINC00707
NXPH4	NPL	NCAM1	FMO5	PKLR	LIPG	MIR4436A	RHBG	SNX27	LINC00202-2	MARK2P9	LRRN2	S100A3	PLCE1	TRAF3IP3	VSX2	THY1	SPRR4	SFMBT2
SHMT2	DHX9	CADM1	BCL9	SYT11	MAPK4	LOC654342	MIR9-1	TDRKH	LRRC37A6P	HHEX	NFASC	NPR1	BLNK	C1orf74	GPATCH2L	GRIK4	LELP1	ITIH5
NDUFA4L2	SHCBP1L	CXCR5	GJA8	SSR2	DCC	GGT8P	C1orf61	LINGO4	MKX	CYP26C1	CNTN2	AQP10	DNTT	SERTAD4-AS1	ESRRB	TBCEL	LOR	ITIH2
DTX3	LAMC2	BCL9L	MIR5087	PMF1-BGLAP	GRP	ACTR3BP2	HAPLN2	TCHHL1	BAMBI	CYP26A1	KLHDC8A	SHE	OPALIN	KCNH1	ZDHHC22	SORL1	PGLYRP3	GATA3-AS1
ARHGEF25	RGL1	MFRP	NBPF15	MIR9-1	RAX	ADRA2B	BCAN	TCHH	KIAA1462	MYOF	MIR135B	TDRD10	TM9SF3	TRAF5	TMEM63C	MIR100HG	PGLYRP4	GATA3
SLC26A10	C1orf21	POU2F3	PPIAL4F	C1orf61	TNFRSF11A	CNGA3	CRABP2	CRCT1	MAP3K8	FFAR4	MFSD4	CHRNB2	PIK3AP1	RD3	NGB	BSX	S100A12	SFTA1P
B4GALNT1	FAM129A	ARHGEF12	LOC645166	GPATCH4	ZCCHC2	MGAT4A	INSRR	LOR	PARD3	PLCE1	ELK4	ADAR	LCOR	ATF3	FLRT2	HSPA8	S100A8	LINC00710
CYP27B1	RNF2	TBCEL	LOC388692	HAPLN2	DOK6	AFF3	NTRK1	S100A7A	LINC00999	TLL2	SLC41A1	KCNN3	SLIT1	BATF3	GALC	MIR4493	S100A7	CELF2
CTDSP2	MIR548F1	CRTAM	TARS2	BCAN	ATP9B	POU3F3	LRRC71	ILF2	ACTR3BP5	PIK3AP1	AVPR1B	EFNA3	CRTAC1	TATDN3	KCNK10	OR10G7	S100A13	CELF2-AS2
FAM19A2	RGS1	PKNOX2	ADAMTSL4	NES	KCNG2	ACOXL	ARHGEF11	NPR1	LOC441666	LCOR	DYRK3	EFNA1	R3HCC1L	VASH2	KCNK13	VWA5A	NPR1	USP6NL
MIRLET7I	RGS2	HYLS1	PRUNE	INSRR	C2CD4C	MERTK	ETV3	JTB	BMS1	SLIT1	CR2	TRIM46	HPS1	SMYD2	SLC24A4	ROBO3	SLC27A3	CCDC3
TBC1D30	GLRX2	KIRREL3-AS2	GABPB2	NTRK1	SHC2	C1QL2	KIRREL	IL6R	MIR5100	SFRP5	CR1	CLK2	HPSE2	KCNK2	UNC79	HYLS1	CRTC2	FRMD4A
MSRB3	B3GALT2	ETS1	SEMA6C	LRRC71	MADCAM1	ARHGEF4	CD1D	ADAR	RET	GOLGA7B	CR1L	PKLR	GOT1	ESRRG	LOC100129345	KIRREL3	SLC39A1	ITGA8
HMGA2	KCNT2	FLI1	CELF3	ARHGEF11	KISS1R	ANKRD30BL	CADM3	PMVK	RASGEF1A	CRTAC1	CD34	MEX3A	WNT8B	RRP15	C14orf177	ETS1	ATP8B2	FAM188A
RPSAP52	CFHR5	ST14	RIIAD1	FCRL3	EFNA2	MIR663B	CADM3-AS1	LOC100505666	FXYD4	CNNM1	SYT14	LMNA	HIF1AN	TGFB2-AS1	BCL11B	FLI1	IL6R	PTER
PHLDA1	C1orf53	ADAMTS8	TDRKH	FCRL1	APC2	LYPD1	OR10J1	EFNA3	CXCL12	NKX2-3	KCNH1	SEMA4A	PAX2	MARK1	BEGAIN	PRDM10	SHE	CUBN
SOCS2	LHX9	GLB1L3	LOC100132111	CD5L	PLK5	TMEM163	CFAP45	PMF1-BGLAP	ALOX5	OLMALINC	TRAF5	SLC25A44	SLF2	2016-03-02	DLK1	ADAMTS8	TDRD10	MIR1915
SOCS2-AS1	NR5A2	WNK1	S100A10	CD1D	TCF3	LRP1B	IGSF9	MIR9-1	2016-03-08	SEC31B	ATF3	PMF1-BGLAP	KAZALD1	HHIPL2	MEG8	C11orf44	UBE2Q1	SKIDA1
KRT19P2	LINC00862	LINC00942	TCHH	OR10K1	ONECUT3	PSMD14	PIGM	MEF2D	SYT15	HIF1AN	BATF3	PAQR6	TLX1NB	TLR5	MIR1247	SNX19	CHRNB2	MLLT10
NTN4	DDX59	CACNA1C	LOR	OR6K3	C19orf35	LRP2	KCNJ10	BCAN	GPRIN2	PAX2	VASH2	RHBG	TLX1	SUSD4	DIO3	NTM	KCNN3	EBLN1
NUAK1	CAMSAP2	CACNA1C-IT3	S100A6	AIM2	ZNF556	RAPGEF4-AS1	KCNJ9	ETV3	GDF10	SEMA4G	RPS6KC1	MIR9-1	SH3PXD2A	CAPN8	PPP2R5C	OPCML	PYGO2	BMI1
FOXN4	PKP1	TEAD4	NPR1	CADM3	ZNF77	LINC01305	ATP1A2	MNDA	DRGX	KAZALD1	PROX1	C1orf61	CFAP43	CAPN2	AMN	GLB1L3	ZBTB7B	PTF1A
CUX2	TNNI1	TSPAN9	IL6R	FCER1A	TLE2	CHRNA1	NHLH1	AIM2	ERCC6	TLX1NB	SMYD2	IQGAP3	CFAP58	DEGS1	KIF26A	GLB1L2	EFNA1	C10orf67
LHX5	PHLDA3	CD9	SHE	OR10J5	CELF5	HOXD9	VANGL2	PIGM	SLC18A3	TLX1	KCNK2	GPATCH4	SORCS3	DNAH14	C14orf180	LOC283177	SLC50A1	OTUD1
MSI1	RPS10P7	PIANP	TDRD10	LINC01133	MATK	HOXD-AS2	CD84	ATP1A2	CHAT	LBX1	ESRRG	HAPLN2	MXI1	H3F3A	TMEM179	B4GALNT3	KRTCAP2	KIAA1217
CABP1	NAV1	PTMS	CHRNB2	PIGM	ATCAY	HAGLR	ITLN2	NHLH1	OGDHL	LBX1-AS1	GPATCH2	BCAN	ADRA2A	H3F3AP4	CEP170B	ERC1	GBA	GPR158
B3GNT4	RNPEP	P3H3	KCNN3	KCNJ10	STAP2	SATB2	PCP4L1	SLAMF6	AGAP7P	BTRC	LINC00210	SH2D2A	GPAM	PARP1	GPR132	CACNA1C-IT3	FAM189B	MYO3A
AACS	ELF3	C12orf57	ADAM15	ITLN2	PTPRS	LOC200726	SDHC	ITLN2	AGAP6	POLL	RRP15	INSRR	TCF7L2	C1orf95	CHRNA7	PRMT8	SCAMP3	GAD2
GJA3	ARL8A	FOXJ2	EFNA3	F11R	ZNRF4	PTH2R	FCGR2A	F11R	MBL2	FGF8	RNU5F-1	NTRK1	NRAP	ITPKB	RYR3	PARP11	RUSC1	APBB1IP
GJB2	UBE2T	AICDA	EFNA1	PCP4L1	TINCR	WNT6	FCGR3B	PPOX	PHYHIPL	ELOVL3	SLC30A10	PEAR1	CASP7	ZNF678	MIR1233-2	CCND2	ASH1L	LINC00264
FGF9	PPP1R12B	MFAP5	TRIM46	NOS1AP	DUS3L	CDK5R2	FCRLB	B4GALT3	SLC16A9	PITX3	C1orf115	LRRC71	MIR4483	PRSS38	GJD2	TIGAR	YY1AP1	MKX
TNFRSF19	KDM5B	KLRG1	GBA	MIR4654	ARHGEF18	CRYBA2	NOS1AP	CFAP126	ANK3	PSD	2016-03-02	ETV3L	TDRD1	WNT9A	LOC145845	KCNA6	SYT11	MPP7
C1QTNF9B	PCAT6	LINC00612	PKLR	SH2D1B	CAMSAP3	LOC100129175	NUF2	ATF6	RHOBTB1	NT5C2	HLX	ETV3	VWA2	WNT3A	MEIS2	KCNA1	RIT1	LYZL1
ATP12A	PPFIA4	DDX12P	ASH1L	RGS4	PRR36	IHH	LOC100505795	OLFML2B	EGR2	INA	DUSP10	KIRREL	ATRNL1	C1orf145	GPR176	PLEKHG6	LAMTOR2	ZEB1
GSX1	FMOD	CLECL1	LMNA	NUF2	FBN3	RESP18	LMX1A	C1orf226	REEP3	NEURL1	HHIPL2	CD1D	GFRA1	OBSCN	BMF	ZNF384	PMF1-BGLAP	FZD8
PDX1	PRELP	CLEC12A	SEMA4A	PBX1	ELAVL3	PID1	RXRG	HSD17B7	LRRTM3	SORCS3	MIA3	CADM3	CCDC172	RNF187	BAHD1	PIANP	RHBG	ANKRD30A
ATP5EP2	SNRPE	TMEM52B	PMF1-BGLAP	LOC100505795	PRDX2	DNER	LOC400794	RGS5	TET1	MXI1	SUSD4	CADM3-AS1	PNLIPRP3	DUSP5P1	UBR1	CD163L1	MIR9-1	LOC441666
CDX2	LINC00628	GABARAPL1	RHBG	LMX1A	CPAMD8	B3GNT7	FAM78B	LOC100505795	TSPAN15	RBM20	CCDC185	IGSF9	PNLIP	CCSAP	DUOX2	KLRC4-KLRK1	C1orf61	BMS1
URAD	PIK3C2B	BCL2L14	MIR9-1	RXRG	BABAM1	ALPP	TADA1	LMX1A	NEUROG3	ADRA2A	FBXO28	LINC01133	PNLIPRP2	URB2	SEMA6D	GRIN2B	MEF2D	MIR5100
FLT1	LRRN2	MIR1244-1	C1orf61	LRRC52	NXNL1	ALPPL2	ILDR2	RXRG	C10orf35	ADRB1	NVL	KCNJ10	HSPA12A	PGBD5	TNFAIP8L3	PTPRO	APOA1BP	RET
KL	NFASC	CREBL2	GPATCH4	LOC400794	SLC5A5	UBE2F-SCLY	MAEL	FMO9P	PPA1	VWA2	CNIH3	KCNJ9	PDZD8	FAM89A	ONECUT1	EPS8	HAPLN2	RASGEF1A
CCNA1	RBBP5	DDX47	HAPLN2	FAM78B	KCNN1	SLC52A3	GPA33	POGK	NPFFR1	AFAP1L2	DNAH14	ATP1A2	EMX2OS	TRIM67	UNC13C	SLC15A5	BCAN	LINC00841
RGCC	DSTYK	MIR614	BCAN	FMO9P	MPV17L2	TMEM74B	DUSP27	ILDR2	NODAL	ATRNL1	SDE2	VANGL2	RAB11FIP2	SIPA1L2	PYGO1	LMO3	NES	RSU1P2
DGKH	TMCC2	HTR7P1	RRNAD1	TADA1	COMP	TMC2	POU2F1	MAEL	PALD1	GFRA1	ACBD3	ITLN2	CACUL1	SLC35F3	PRTG	PDE3A	MRPL24	GDF10
MLNR	LEMD1	GRIN2B	NTRK1	ILDR2	HAPLN4	CPXM1	RCSD1	POU2F1	CDH23	VAX1	MIXL1	F11R	NANOS1	GPR137B	TEX9	SPX	HDGF	ARHGAP22
DLEU2	CDK18	BCAT1	INSRR	MAEL	ZNF254	AVP	MPZL1	CD247	SPOCK2	MIR3663	C1orf95	TSTD1	MIR4682	EDARADD	MGC15885	KCNJ8	INSRR	WDFY4
ATP7B	ELK4	RASSF8-AS1	PEAR1	DUSP27	HAVCR1P1	GFRA4	TIPRL	GPR161	ZNF503-AS2	SLC18A2	WNT9A	PCP4L1	PPAPDC1A	ACTN2	CA12	ETNK1	PEAR1	LRRC18
LECT1	RAB29	BHLHE41	LRRC71	POU2F1	LINC00662	OVOL2	CCDC181	TBX19	LINC00856	PRLHR	WNT3A	CFAP126	WDR11	RYR2	IGDCC4	SOX5	LRRC71	MIR4294
PCDH8	C1orf186	PTHLH	KIRREL	CD247	ZNF536	INSM1	F5	LOC100505918	SFTPD	PPAPDC1A	ARF1	FCGR2A	FGFR2	FMN2	SKOR1	BCAT1	ETV3L	VSTM4
PCDH17	DYRK3	METTL20	LOC646268	CREG1	RGS9BP	NKX2-4	METTL18	ATP1B1	DYDC1	WDR11	TRIM17	NOS1AP	TACC2	GREM2	MIR548H4	MIR4302	ETV3	FAM170B
KLF5	MAPKAPK2	H3F3C	CD1D	ADCY10	SLC7A10	LINC00261	PRRX1	NME7	DYDC2	FGFR2	HIST3H2A	HSD17B7	C10orf120	RGS7	HCN4	ITPR2	KIRREL	FAM170B-AS1
POU4F1	PFKFB2	BICD1	C1orf204	GPR161	CHST8	FOXA2	MROH9	SCYL3	FAM213A	HMX3	MIR4666A	LOC100505795	DMBT1P1	MAP1LC3C	LOC283731	PTHLH	LOC646268	C10orf128
SLITRK5	CD55	PKP2	TAGLN2	ATP1B1	ATP4A	MIR663A	FMO4	PRRX1	NRG3	GPR26	RNF187	LMX1A	BUB3	PLD5	SEMA7A	IPO8	CD1D	C10orf71
LINC00559	CR2	ALG10	KCNJ10	NME7	ARHGAP33	MIR663AHG	MYOC	DNM3	CDHR1	CPXM2	DUSP5P1	RXRG	GPR26	AKT3	CPLX3	TSPAN11	AIM2	DRGX
SOX21	CR1	PDZRN4	NHLH1	CCDC181	LRFN3	MLLT10P1	METTL13	TNFSF18	GRID1	CHST15	RHOU	FAM78B	CPXM2	ZBTB18	PEAK1	AMN1	CADM3	ERCC6-PGBD3
FARP1	CR1L	ZCRB1	F11R	F5	POLR2I	DUSP15	DNM3	LOC100506023	ADIRF	NKX1-2	RAB4A	TADA1	OAT	DESI2	LOC645752	BICD1	CADM3-AS1	CHAT
DOCK9	CD34	SLC38A1	USF1	C1orf112	SYCN	CCM2L	ANKRD45	KLHL20	CH25H	FANK1	ACTA1	ILDR2	CTBP2	COX20	CRABP1	FGD4	ACKR1	SLC18A3
ZIC5	PLXNA2	PCED1B	PCP4L1	SELL	IFNL2	HCK	KLHL20	DARS2	SLC16A12	FAM196A	PGBD5	MAEL	DHX32	EFCAB2	CHRNA3	ALG10	CFAP45	C10orf53
ZIC2	MIR205HG	VDR	CFAP126	MIR3119-1	SELV	DLGAP4	TNR	MRPS14	MARK2P9	PTPRE	COG2	GPA33	FANK1	KIF26B	RASGRF1	ALG10B	IGSF9	A1CF
KDELC1	MIR205	COL2A1	FCGR2A	GORAB	CYP2S1	PPP1R16B	SCARNA3	KIAA0040	HHEX	MKI67	TRIM67	POU2F1	DOCK1	LINC01341	ANKRD34C	CPNE8	KCNJ9	PRKG1
EFNB2	SYT14	WNT10B	HSPA6	PRRX1	ARHGEF1	EMILIN3	ASTN1	TNR	CYP26C1	BNIP3	DISC2	RCSD1	NPS	C1orf229	ANKRD34C-AS1	LRRK2	PEA15	MIR605
ARHGEF7	SERTAD4-AS1	RHEBL1	HSPA7	FMO2	DEDD2	TOX2	BRINP2	MIR488	CYP26A1	DPYSL4	SIPA1L2	ATP1B1	FOXI2	ZNF496	KIAA1024	PDZRN4	VANGL2	MTRNR2L5
GRTP1	SERTAD4	LMBR1L	FCGR3B	FMO1	MEGF8	MMP9	LOC730102	RASAL2-AS1	FFAR4	NKX6-2	SLC35F3	MROH9	MKI67	NLRP3	FAH	GXYLT1	SLAMF1	PCDH15
GAS6-AS2	HHAT	DNAJC22	FCRLB	METTL13	CNFN	SNORD12	NPHS2	C1orf220	RBP4	CFAP46	MIR4671	FMO1	MGMT	PGBD2	CPEB1	PRICKLE1	TSTD1	ZWINT
TMEM55B	RCOR3	KCNH3	OLFML2B	TNFSF18	EXOC3L2	SALL4	TDRD5	ANGPTL1	SORBS1	ADGRA1	GNG4	METTL13	MIR4297	DIP2C	TM6SF1	NELL2	PVRL4	FAM133CP
ARHGEF40	TRAF5	AQP5	UHMK1	TNFSF4	FOXA3	ZFP64	FAM163A	FAM20B	TLL2	UTF1	LYST	DNM3	TCERG1L	LARP4B	BNC1	DBX2	USP21	BICC1
AJUBA	RD3	LIMA1	HSD17B7	LOC100506023	MIR769	CYP24A1	TOR1AIP1	AXDND1	PIK3AP1	VENTX	NID1	ANKRD45	LINC01164	ADARB2	LINC00052	LINC00938	PPOX	PHYHIPL
JPH4	LPGAT1	SMAGP	NUF2	RC3H1	C5AR1	BMP7	LHX4	FAM163A	LCOR	ADAM8	GPR137B	KLHL20	BNIP3	ADARB2-AS1	NTRK3	SLC38A2	PCP4L1	FAM13C
ADCY4	PPP2R5A	GALNT6	PBX1	TNN	GRWD1	GATA5	KIAA1614	TOR1AIP2	SLIT1-AS1	CALY	ACTN2	RABGAP1L	JAKMIP3	LINC00700	MIR1179	SLC38A4	FCGR2A	ARID5B
NFATC4	TMEM206	GRASP	LMX1A	TNR	LMTK3	SOX18	GM140	CEP350	SLIT1	SPRN	RYR2	MIR488	LRRC27	PFKP	ISG20	COL2A1	FCRLB	RTKN2
INSM2	ATF3	ATG101	RXRG	PAPPA2	NTN5	MIR3648-1	CACNA1E	MIR3121	FRAT1	CYP2E1	CHRM3	ASTN1	NKX6-2	PITRM1	ACAN	WNT1	DUSP12	ZNF365
C14orf28	BATF3	KRT8	ALDH9A1	MIR488	PTH2	MIR3687-1	RGS16	XPR1	FRAT2	DUX4L3	RPS7P5	BRINP2	CFAP46	LINC00704	MIR9-3	DHH	ATF6	ADO
ABHD12B	TATDN3	CALCOCO1	TMCO1	ASTN1	SLC17A7	BAGE	LOC284648	KIAA1614	SFRP5	NLRP6	FMN2	SEC16B	LINC01168	AKR1C8P	SLCO3A1	DNAJC22	OLFML2B	EGR2
PYGL	RPS6KC1	HOXC8	FAM78B	BRINP2	PRKCG	CHODL	NPL	IER5	GOLGA7B	ATHL1	RGS7	NPHS2	ADGRA1	CALML5	ST8SIA2	KCNH3	UAP1	NRBF2
TRIM9	SMYD2	HOXC4	TADA1	SEC16B	CDC42EP5	TIAM1	SHCBP1L	GM140	CRTAC1	IFITM1	PLD5	FAM163A	KNDC1	IL15RA	RGMA	DIP2B	NUF2	JMJD1C
PTGDR	PTPN14	LOC400043	ILDR2	LOC730102	SHISA7	CLIC6	NMNAT2	CACNA1E	HPSE2	B4GALNT4	AKT3	TOR1AIP2	SCART1	IL2RA	MCTP2	ATG101	LOC100505795	ANXA2P3
FERMT2	KCNK2	SMUG1	MAEL	FAM20B	TRIM28	ERG	COLGALT2	GLUL	CNNM1	PKP3	DESI2	LHX4	SPRNP1	RBM17	NR2F2	HOXC13	LMX1A	LRRTM3
OTX2	TLR5	ITGA5	DUSP27	NPHS2	GRHL1	TMPRSS2	EDEM3	LOC284648	GOT1	SIGIRR	EFCAB2	ACBD6	DUX4L3	PFKFB3	SPATA8	HOXC13-AS	RXRG	CTNNA3
ARID4A	SUSD4	OR9K2	POU2F1	TDRD5	ATP6V1C2	PDE9A	FAM129A	NPL	NKX2-3	ANO9	KIF26B	GM140	KRTAP5-3	LOC399715	ARRDC4	WIBG	TMCO1	TET1
SIX6	CAPN8	ANKRD52	RCSD1	FAM163A	GDF7	TRPM2	BRINP3	DHX9	WNT8B	LMNTD2	SCCPDH	CACNA1E	TSSC4	PRKCQ	FAM169B	NXPH4	FAM78B	NEUROG3
SIX1	TP53BP2	HSD17B6	MPZL1	CEP350	POMC	TSPEAR	CFHR4	SHCBP1L	SEC31B	CDHR5	LINC01341	RGS16	LOC100506082	SFMBT2	ALDH1A3	R3HDM2	POGK	C10orf35
SIX4	FBXO28	CYP27B1	GPR161	LHX4	GAREML	GGT3P	LHX9	LAMC1	HIF1AN	SCT	ZNF695	LOC284648	OR52B4	ITIH5	MRPL28	ARHGAP9	TADA1	COL13A1
PLEKHG3	CNIH4	FAM19A2	CCDC181	KIAA1614	DPYSL5	DGCR6	MIR181A1HG	NMNAT2	PAX2	DRD4	C1orf229	NPL	TRIM21	GATA3-AS1	PRR35	DDIT3	ILDR2	NPFFR1
ACTN1	WDR26	PPM1H	SELL	IER5	SLC30A3	DGCR5	NR5A2	APOBEC4	KAZALD1	CRACR2B	ZNF496	SHCBP1L	OR52K1	GATA3	PRR25	AGAP2	MAEL	PALD1
MAP3K9	CNIH3	FLJ41278	PRRX1	GM140	UCN	GSC2	LINC00862	RGL1	TLX1NB	TOLLIP-AS1	DIP2C	NMNAT2	OR52M1	CELF2	SOX8	CYP27B1	CREG1	ADAMTS14
DPF3	DNAH14	HMGA2	KLHL20	CACNA1E	GALNT14	SLC25A1	CAMSAP2	COLGALT2	TLX1	BRSK2	ADARB2	EDEM3	C11orf40	CAMK1D	SSTR5	XRCC6BP1	MPZL1	PCBD1
PAPLN	ENAH	RPSAP52	KIAA0040	ZNF648	KCNG3	IGLL3P	GPR25	C1orf21	LBX1	DUSP8	PFKP	GS1-279B7.1	OR52R1	MIR4480	UBE2I	SLC16A7	GPR161	UNC5B
VSX2	EPHX1	CAND1	ASTN1	GLUL	SIX3	CRYBB2P1	C1orf106	EDEM3	LBX1-AS1	KRTAP5-AS1	AKR1E2	CFHR4	OR52A5	CCDC3	HS3ST6	TBK1	ATP1B1	CDH23
LTBP2	TMEM63A	NAP1L1	BRINP2	RGSL1	EHBP1	MIAT	ASCL5	FAM129A	BTRC	INS-IGF2	ASB13	C1orf53	OR52A1	SEPHS1	NPW	RASSF3	LINC01142	C10orf54
FOS	LEFTY1	PPFIA2	LOC730102	RGS8	MXD1	CABP7	PKP1	RNF2	POLL	IGF2	IL15RA	LHX9	OR51V1	BEND7	RBFOX1	HMGA2	GORAB	ZNF503-AS2
STON2	SDE2	DUSP6	RASAL2-AS1	DHX9	TGFA	CYTH4	TNNT2	IVNS1ABP	FGF8	ASCL2	IL2RA	NEK7	OR51Q1	PRPF18	SHISA9	RPSAP52	PRRX1	ZNF503
PTPN21	H3F3AP4	C12orf74	C1orf220	NMNAT2	ADD2	KCNJ4	LAD1	HMCN1	KCNIP2	KCNQ1DN	RBM17	MIR181A1HG	OR52H1	FRMD4A	MYH11	GRIP1	MYOC	C10orf11
PPP4R4	ACBD3	SOCS2	RALGPS2	ARPC5	CYP26B1	TAB1	TNNI1	PRG4	ELOVL3	CDKN1C	PFKFB3	NR5A2	TRIM22	DCLRE1C	GPR139	LGR5	DNM3	KCNMA1
GSC	ITPKB	CRADD	TOR3A	APOBEC4	EMX1	CACNA1I	CSRP1	RGS18	PITX3	MRGPRG-AS1	LOC399715	ZNF281	OR56B1	FAM171A1	GSG1L	TSPAN8	PRDX6	MBL1P
VRK1	PSEN2	TMCC3	AXDND1	RGL1	NOTO	SHISA8	LMOD1	RGS2	PSD	CCKBR	PRKCQ-AS1	GPR25	OR52N5	FAM188A	STX1B	RAB21	KLHL20	NRG3
BCL11B	ADCK3	METAP2	NPHS2	COLGALT2	EGR4	BIK	TIMM17A	UCHL5	AS3MT	DCHS1	SFMBT2	C1orf106	OR52B2	C1QL3	PYDC1	TRHDE	GAS5-AS1	CDHR1
BEGAIN	PRSS38	PGAM1P5	TDRD5	TSEN15	WBP1	ARHGAP8	GPR37L1	C1orf53	CNNM2	SYT9	ITIH5	KIF21B	CCKBR	CUBN	ITGAM	TRHDE-AS1	RC3H1	LRIT2
PPP2R5C	WNT3A	NTN4	FAM163A	C1orf21	TRABD2A	WNT7B	LGR6	LHX9	NT5C2	PPFIBP2	GATA3-AS1	CACNA1S	SMPD1	TRDMT1	NA	KCNC2	CACYBP	LRIT1
MIR4309	RNF187	ELK3	TOR1AIP1	EDEM3	CD8A	CELSR1	UBE2T	NR5A2	INA	RIC3	GATA3	ASCL5	GVINP1	ST8SIA6-AS1	LINC00273	NAV3	MRPS14	RGR
AMN	DUSP5P1	CDK17	QSOX1	FAM129A	FOXI3	ZBED4	SYT2	LINC00862	NEURL1	LMO1	CELF2	IGFN1	OR2AG2	STAM	ZNF423	SYT1	TNN	LINC00858
EXOC3L4	RHOU	TTC41P	LHX4	GS1-279B7.1	EIF2AK3	IL17REL	PPFIA4	ZNF281	SORCS3	STK33	PROSER2	PKP1	ZNF215	CACNB2	MMP2	MYF6	TNR	CCSER2
CKB	ABCB10	MIR3922	ACBD6	HMCN1	MIR4436A	MLC1	MYOG	CAMSAP2	SORCS1	NRIP3	CAMK1D	LAD1	SYT9	PLXDC2	LOC283856	PPFIA2	RFWD2	GRID1-AS1
KIF26A	PGBD5	RFX4	KIAA1614	PRG4	LOC654342	ADM2	ADORA1	C1orf106	XPNPEP1	MIR5691	CCDC3	CSRP1	OLFML1	C10orf113	CDH11	SLC6A15	PAPPA2	GRID1
CEP170B	C1orf198	PWP1	IER5	PTGS2	GGT8P	SHANK3	CHIT1	KIF21B	MXI1	SCUBE2	SEPHS1	GPR37L1	OVCH2	NEBL-AS1	RRAD	TMTC3	MIR488	MIR346
JAG2	FAM89A	LOC728739	GM140	PLA2G4A	ACTR3BP2	ACR	FMOD	ASCL5	RBM20	GALNT18	BEND7	PTPRVP	LOC283299	LOC100130992	E2F4	DUSP6	ASTN1	IFIT3
NUDT14	GNPAT	SELPLG	CACNA1E	BRINP3	AFF3	CHL1	PRELP	CSRP1	ADRA2A	RASSF10	FRMD4A	LGR6	EIF3F	COMMD3-BMI1	ZFP1	PLXNC1	BRINP2	HTR7
CRIP2	EGLN1	SSH1	ZNF648	RGS18	POU3F3	SLC6A1	OPTC	RPS10P7	CASP7	ARNTL	SUV39H2	PPP1R12B	TUB	BMI1	ADAMTS18	MIR5700	RASAL2-AS1	ANKRD1
TMEM121	SIPA1L2	FAM222A	LOC284648	RGS1	ACOXL	PPARG	SNRPE	GPR37L1	ADRB1	FAR1	ITGA8	SYT2	STK33	SPAG6	PLCG2	TMCC3	C1orf220	LINC00502
ATP10A	KIAA1804	TRPV4	NPL	RGS13	MERTK	IQSEC1	ETNK2	LGR6	CCDC186	SPON1	FAM188A	PCAT6	MRVI1	LOC100499489	CDH13	KRT19P2	FAM20B	NUDT9P1
OCA2	KCNK1	SH2B3	LAMC1	B3GALT2	ANKRD30BL	CCDC174	PIK3C2B	UBE2T	VWA2	PDE3B	C1QL3	CYB5R1	SNORD97	ARMC3	LOC146513	PGAM1P5	TOR3A	PCGF5
GREM1	SLC35F3	IQCD	NMNAT2	KCNT2	MIR663B	FGD5	MDM4	SYT2	AFAP1L2	CALCA	ST8SIA6	PPFIA4	ZBED5	PTF1A	FENDRR	NTN4	AXDND1	CPEB3
MEIS2	COA6	SDSL	RGL1	CFHR4	LYPD1	TRIM71	LRRN2	ADIPOR1	GFRA1	CALCB	CACNB2	MYOG	CSNK2A3	OTUD1	FOXF1	CDK17	NPHS2	HHEX
GPR176	B3GALNT2	MED13L	COLGALT2	CRB1	TMEM163	ITGA9	NFASC	CHIT1	HSPA12A	SOX6	NEBL-AS1	FMOD	GALNT18	KIAA1217	JPH3	NEDD1	TDRD5	CYP26A1
C15orf56	GNG4	MAP1LC3B2	EDEM3	DENND1B	KIF5C	MYRIP	CNTN2	LINC01136	SHTN1	PLEKHA7	BMI1	PRELP	MIR4299	ENKUR	ZNF469	LOC643711	FAM163A	PLCE1
BAHD1	LYST	HRK	FAM129A	C1orf53	PSMD14	VIPR1	RBBP5	BTG2	VAX1	USH1C	SPAG6	LAX1	USP47	GPR158	SLC22A31	ANKS1B	CEP350	SORBS1
DLL4	NID1	FBXW8	IVNS1ABP	LHX9	LRP2	ZNF662	TMCC2	FMOD	MIR3663	MYOD1	LOC100499489	SNRPE	ARNTL	GPR158-AS1	DOC2B	FAM71C	LHX4	ENTPD1-AS1
ITPKA	GPR137B	VSIG10	HMCN1	PTPRC	RAPGEF4-AS1	CDCP1	NUAK2	OPTC	KCNK18	KCNC1	PTF1A	LINC00303	PTH	APBB1IP	RTN4RL1	ANO4	XPR1	OPALIN
LTK	ERO1B	SIRT4	PTGS2	MIR181A1HG	HOXD9	SLC6A20	KLHDC8A	ATP2B4	SLC18A2	TPH1	KIAA1217	ETNK2	FAR1	LINC00264	MIR1253	SLC5A8	KIAA1614	TLL2
TYRO3	EDARADD	COX6A1	RGS2	NR5A2	HAGLR	CACNA2D2	LEMD1-AS1	LAX1	EMX2OS	PTPN5	MIR603	GOLT1A	SPON1	LINC00202-2	SPNS2	MYBPC1	IER5	LCOR
FRMD5	ACTN2	TRIAP1	GLRX2	LINC00862	ERBB4	CHDH	MIR135B	SNRPE	EMX2	E2F8	GPR158-AS1	PLEKHA6	PSMA1	LRRC37A6P	ACAP1	IGF1	GM140	SLIT1-AS1
DUOX2	RPS7P5	POP5	CDC73	ZNF281	WNT6	CACNA2D3	CDK18	LINC00303	PRLHR	DBX1	MYO3A	LINC00628	INSC	MKX	ATP1B2	LINC00485	CACNA1E	SLIT1
DUOXA2	FH	HNF1A-AS1	KCNT2	GPR25	CDK5R2	FAM19A4	MFSD4	SOX13	WDR11	SLC6A5	GAD2	PIK3C2B	SOX6	ARMC4	NTN1	C12orf42	ZNF648	SFRP5
TNFAIP8L3	AKT3	BCL7A	DENND1B	C1orf106	FEV	FRMD4B	PM20D1	REN	FGFR2	NELL1	APBB1IP	LRRN2	C11orf58	MPP7	MYOCD	TTC41P	GLUL	GOLGA7B
ONECUT1	ZBTB18	HCAR2	C1orf53	KIF21B	LOC100129175	ROBO2	AVPR1B	PLEKHA6	CUZD1	SLC17A6	LINC00264	NFASC	OTOG	WAC-AS1	HS3ST3A1	MIR3922	NPL	CRTAC1
PYGO1	ADSS	ABCB9	LHX9	TMEM9	MIR3131	EPHA3	RASSF5	LINC00628	HMX3	BDNF	LRRC37A6P	CNTN2	MRGPRX4	BAMBI	HS3ST3B1	NUAK1	NMNAT2	R3HCC1L
PRTG	EFCAB2	ARL6IP4	NEK7	IGFN1	RESP18	GSK3B	EIF2D	PIK3C2B	HMX2	MPPED2	PTCHD3	RBBP5	IGSF22	LINC00837	PMP22	RFX4	SMG7-AS1	LOXL4
CGNL1	KIF26B	SBNO1	NR5A2	LMOD1	PAX3	SEMA5B	MAPKAPK2	LRRN2	BUB3	PAX6	MKX	DSTYK	MRGPRX1	KIAA1462	SLC47A1	BTBD11	COLGALT2	HPSE2
ALDH1A2	SCCPDH	SCARB1	LINC00862	ELF3	SGPP2	ADCY5	IL10	NFASC	CPXM2	DKFZp686K1684	ARMC4	KLHDC8A	NAV2-AS5	MTPAP	MAP2K3	WSCD2	TSEN15	HIF1AN
FOXB1	ZNF669	UBC	DDX59	LGR6	PID1	TRH	IL24	RBBP5	CHST15	RCN1	BAMBI	LEMD1-AS1	DBX1	LYZL2	MIR4522	CUX2	C1orf21	PAX2
RORA	MIR3916	BRI3BP	ASCL5	SYT2	ALPPL2	SLCO2A1	PFKFB2	DSTYK	NKX1-2	WT1	SVIL	MIR135B	HTATIP2	ARHGAP12	SEZ6	LHX5	EDEM3	BTRC
C2CD4A	PGBD2	AACS	TMEM9	MGAT4EP	MYEOV2	FOXL2	CR2	TMCC2	FANK1	PRRG4	KIAA1462	CDK18	NELL1	NRP1	SLC6A4	TBX5-AS1	FAM129A	FGF8
TPM1	LARP4B	SLC15A4	PKP1	PRELP	C20orf202	SLC7A14	CR1	NUAK2	FAM196A	LMO2	LYZL2	LOC284578	SLC17A6	CUL2	ASIC2	MIR620	IVNS1ABP	ELOVL3
RBPMS2	ADARB2	GLT1D1	LAD1	SNORA77	EBF4	SOX2	CR1L	KLHDC8A	FOXI2	ABTB2	ZNF438	MFSD4	ANO3	FZD8	C17orf102	HRK	HMCN1	PSD
IGDCC3	ADARB2-AS1	FGF9	PHLDA3	SNRPE	CPXM1	VWA5B2	CD34	LEMD1-AS1	CLRN3	PRR5L	ZEB1	ELK4	BBOX1	ZNF25	TMEM132E	TESC	PRG4	TRIM8
IGDCC4	PFKP	C1QTNF9B-AS1	CSRP1	LRRN2	TMEM239	EPHB3	PLXNA2	LEMD1	EBF3	MIR129-2	LINC00838	SLC41A1	LGR4	LINC00999	SLFN11	NOS1	PTGS2	CNNM2
MEGF11	PITRM1	AMER2	RPS10P7	NFASC	C20orf194	ETV5	MIR205HG	CDK18	BNIP3	HSD17B12	PARD3	AVPR1B	ARL14EP	ACTR3BP5	SLFN12L	TMEM233	PLA2G4A	INA
SMAD6	CALML5	MTIF3	NAV1	CNTN2	GFRA4	SENP5	CAMK1G	MFSD4	JAKMIP3	C11orf96	GJD4	C1orf186	DCDC5	LOC441666	MRM1	MIR1178	BRINP3	NEURL1
SKOR1	ASB13	ATP5EP2	SHISA4	DSTYK	ADAM33	ANKRD18DP	G0S2	SLC45A3	DPYSL4	ALX4	FZD8	RASSF5	DCDC1	BMS1	HNF1B	CAMKK2	RGS2	SH3PXD2A
CORO2B	IL15RA	FLT1	LMOD1	TMCC2	RASSF2	ZNF718	SYT14	ELK4	STK32C	TSPAN18	LINC00999	MAPKAPK2	RCN1	MIR5100	ARHGAP23	WDR66	UCHL5	CFAP58
MIR548H4	IL2RA	TEX26	LGR6	KLHDC8A	ISM1	LOC100129917	SERTAD4	SLC26A9	INPP5A	SYT13	ACTR3BP5	IL10	WT1	RET	C17orf96	ABCB9	GLRX2	SORCS3
GRAMD2	RBM17	STARD13	SYT2	MIR135B	OVOL2	FGFRL1	HHAT	AVPR1B	NKX6-2	CHST1	LOC441666	FCMR	WT1-AS	RASGEF1A	NEUROD2	ZNF664-FAM101A	CDC73	SORCS1
LOXL1	PRKCQ	CCNA1	LOC148709	CDK18	INSM1	FGFR3	KCNH1	C1orf186	CFAP46	SLC35C1	BMS1	FCAMR	EIF3M	FXYD4	PPP1R1B	AACS	KCNT2	XPNPEP1
LOXL1-AS1	SFMBT2	RGCC	KLHL12	LOC284578	KIZ	C4orf48	RD3	CTSE	ADGRA1	CRY2	MIR5100	C4BPA	PRRG4	ZNF485	ETV4	TMEM132B	CFHR4	SMC3
LOC283731	GATA3-AS1	AKAP11	MYOG	MFSD4	NKX2-2	OTOP1	NEK2	DYRK3	KNDC1	MAPK8IP1	RET	CD55	HIPK3	TMEM72	NAGS	LINC00939	CFHR2	ADRA2A
ISLR2	GATA3	TNFSF11	ADORA1	RAB29	FOXA2	PROM1	LPGAT1	MAPKAPK2	UTF1	GYLTL1B	RASGEF1A	CR2	KIAA1549L	ALOX5	GJC1	MIR3612	DENND1B	GPAM
CYP1A1	USP6NL	FAM216B	CHIT1	SLC26A9	VSX1	TMEM33	NENF	IL10	VENTX	DGKZ	ZNF239	CR1	FBXO3	2016-03-08	C1QL1	SLC15A4	C1orf53	MIR4295
RPP25	PROSER2	SNORA31	BTG2	AVPR1B	MIR663A	BEND4	ATF3	IL24	ADAM8	CHRM4	C10orf142	CD34	LMO2	SYT15	FMNL1	GLT1D1	LHX9	TCF7L2
ISL2	CAMK1D	KIAA0226L	OPTC	C1orf186	MIR663AHG	KCTD8	BATF3	FCMR	CALY	C1QTNF4	CXCL12	PLXNA2	SLC1A2	GPRIN2	WNT9B	TMEM132D	PTPRC	HABP2
SCAPER	CCDC3	HTR2A	SNRPE	CTSE	MLLT10P1	SLC10A4	TATDN3	C1orf116	SPRN	TRIM49B	TMEM72	MIR205HG	C11orf74	GDF10	CDC27	LOC100190940	MIR181B1	NRAP
LINGO1	OPTN	MED4	LINC00628	FCMR	DUSP15	ZAR1	VASH2	CD55	CYP2E1	OR4C46	MIR3156-1	CAMK1G	RAG2	ARHGAP22	TBX21	RIMBP2	NR5A2	ABLIM1
ADAMTS7	PHYH	RB1	PIK3C2B	PFKFB2	HCK	CWH43	PROX1	CR1L	DUX4L3	TRIM48	ALOX5	DIEXF	LRRC4C	DRGX	MIR152	ADGRD1	ZNF281	ATRNL1
CEMIP	SEPHS1	LINC00462	LRRN2	C4BPB	PXMP4	GSX2	SMYD2	PLXNA2	NLRP6	RTN4RL2	2016-03-08	SYT14	MIR670	ERCC6-PGBD3	COPZ2	LINC01257	DDX59	GFRA1
CPEB1	BEND7	RCBTB1	NFASC	CR2	EPB41L1	NMU	CENPF	MIR205HG	ATHL1	YPEL4	SYT15	SERTAD4	MIR129-2	CHAT	HOXB6	SFSWAP	CAMSAP2	PNLIPRP3
BNC1	PRPF18	ST13P4	DSTYK	CR1	PPP1R16B	SPINK2	KCNK2	C1orf74	IFITM5	TMEM132A	GPRIN2	HHAT	HSD17B12	OGDHL	HOXB7	MMP17	C1orf106	PNLIP
MIR9-3	FRMD4A	FAM124A	KLHDC8A	CR1L	EMILIN3	ADGRL3	ESRRG	SYT14	IFITM1	CD6	NPY4R	KCNH1	TSPAN18	AGAP7P	HOXB8	GALNT9	ASCL5	PNLIPRP1
LINC00925	DCLRE1C	MIR4703	MFSD4	CD34	MMP9	CENPC	RRP15	SERTAD4	B4GALNT4	MIR4488	GDF10	RD3	LOC221122	PRKG1	HOXB9	PXMP2	PKP1	PNLIPRP2
ANPEP	MEIG1	NEK5	RAB29	PLXNA2	EYA2	SOWAHB	SLC30A10	SERTAD4-AS1	PKP3	LRRC10B	ARHGAP22	SLC30A1	PRDM11	PRKG1-AS1	GIP	FGF9	LAD1	ENO4
RGMA	OLAH	KCTD12	AVPR1B	MIR205HG	SNORD12	NAA11	MARK1	RCOR3	SIGIRR	SYT7	WDFY4	MIR3122	SYT13	DKK1	IGF2BP1	BASP1P1	RPS10P7	SHTN1
NR2F2	NMT2	LINC00446	RASSF5	MIR205	NFATC2	NDNF	C1orf115	TRAF5	ANO9	MYRF	VSTM4	ATF3	CHST1	BICC1	B4GALNT2	PABPC3	LMOD1	VAX1
IGF1R	FAM171A1	CLDN10	MAPKAPK2	HSD11B1	ZFP64	UCP1	HLX	SLC30A1	LMNTD2	ASRGL1	C10orf71	BATF3	DKFZp779M0652	SLC16A9	PHOSPHO1	AMER2	LGR6	MIR3663
SYNM	ST8SIA6	STK24	FCMR	DIEXF	BMP7	NR3C2	C1orf140	NEK2	MIR210	HRASLS5	DRGX	TATDN3	CRY2	ANK3	NGFR	MTIF3	UBE2T	KCNK18
RHBDF1	CACNB2	SLC15A1	CR2	SYT14	ZNF831	FHDC1	TLR5	LPGAT1	LOC143666	OTUB1	CHAT	VASH2	CREB3L1	ZNF365	DLX4	GSX1	PPP1R12B	PDZD8
HBZ	MIR1915	ZIC5	CR1	SERTAD4	GATA5	TLR2	SUSD4	MIR3122	SCT	KCNK4	SLC18A3	PROX1	CHRM4	EGR2	COL1A1	CDX2	SYT2	EMX2OS
HBM	SKIDA1	ZIC2	CD34	HHAT	BHLHE23	RNF175	CCDC185	ATF3	DRD4	TEX40	C10orf53	SMYD2	ZNF408	NRBF2	CA10	FLT3	KDM5B	RAB11FIP2
FBXL16	DNAJC1	FGF14	PLXNA2	KCNH1	KCNQ2	SFRP2	CAPN2	FAM71A	EPS8L2	NRXN2	OGDHL	KCNK2	C11orf49	REEP3	TMEM100	FLT1	RABIF	CASC2
GNG13	EBLN1	EFNB2	MIR205HG	RD3	SOX18	NPY1R	TP53BP2	BATF3	CRACR2B	RASGRP2	AGAP7P	ESRRG	CELF1	CTNNA3	NOG	TRPC4	ADORA1	FAM204A
LMF1	LOC100130992	MYO16-AS1	CAMK1G	NEK2	MIR3687-1	LINC00290	WDR26	NSL1	TOLLIP-AS1	TIGD3	AGAP6	RRP15	AGBL2	ATOH7	LOC440461	MIR4305	MYBPH	PRLHR
SOX8	COMMD3-BMI1	ARHGEF7	G0S2	LPGAT1	TPTE	STOX2	CNIH3	TATDN3	BRSK2	OVOL1	PRKG1	LYPLAL1	NUP160	HK1	FAM20A	TNFSF11	BTG2	CACUL1
UBE2I	BMI1	TMEM255B	C1orf74	ATF3	BAGE	SLC25A4	DNAH14	FLVCR1	DUSP8	CST6	MBL2	SLC30A10	OR4B1	TSPAN15	SSTR2	ENOX1	FMOD	NANOS1
BAIAP3	SPAG6	GAS6-AS2	SERTAD4-AS1	FAM71A	CXADR	TLR3	ENAH	PROX1	KRTAP5-AS1	TMEM151A	PCDH15	MARK1	OR4X2	C10orf35	BTBD17	KIAA0226L	PRELP	BAG3
IFT140	LOC100499489	LINC00565	SERTAD4	BATF3	CLIC6	FRG1	SRP9	SMYD2	IFITM10	SLC29A2	BICC1	C1orf115	OR4S1	COL13A1	GRIN2C	ST13P4	OPTC	MIR4682
CRAMP1	ARMC3	OR11H12	HHAT	NSL1	TMPRSS2	SLC9A3	LEFTY2	RRP15	LSP1	ACTN3	PHYHIPL	2016-03-01	TRIM49B	NPFFR1	OTOP2	UTP14C	ATP2B4	PPAPDC1A
HS3ST6	MSRB2	TTC5	KCNH1	VASH2	ABCG1	NKD2	ACBD3	RNU5F-1	INS-IGF2	CTSF	SLC16A9	HHIPL2	OR4C46	PALD1	OTOP3	LECT1	SOX13	WDR11
NOXO1	PTF1A	TMEM55B	SLC30A1	LINC00538	PDE9A	TERT	MIXL1	SLC30A10	IGF2	RBM14-RBM4	MRLN	TLR5	SERPING1	ADAMTS14	GALR2	PCDH8	KISS1	FGFR2
SYNGR3	C10orf67	ZNF219	TMEM206	PROX1	TSPEAR	SLC6A3	C1orf95	BPNT1	IGF2-AS	SPTBN2	TMEM26	SUSD4	CTNND1	UNC5B	SYNGR2	OR7E156P	PPP1R15B	BTBD16
NPW	OTUD1	DAD1	NENF	SMYD2	PCBP3	LOC728613	ZNF678	MIR194-1	TH	SYT12	EGR2	CCDC185	OR9Q1	SLC29A3	LGALS3BP	PCDH9	LRRN2	HTRA1
CASKIN1	KIAA1217	MRPL52	ATF3	PTPN14	CECR2	ADAMTS16	PRSS38	MARK1	ASCL2	CARNS1	NRBF2	FBXO28	OR5B3	CDH23	ENGASE	TBC1D4	NFASC	DMBT1
PGP	MYO3A	LRP10	BATF3	CENPF	DGCR6	LINC01018	WNT9A	2016-03-02	KCNQ1	DOC2GP	LRRTM3	DEGS1	MPEG1	C10orf54	ENPP7	LMO7	CNTN2	C10orf120
DNASE1L2	GAD2	DHRS2	RPS6KC1	KCNK2	IGLL3P	SEMA5A	WNT3A	AIDA	KCNQ1DN	LRP5	ATOH7	MIR320B2	OOSP2	ANAPC16	CBX8	MYCBP2-AS1	RBBP5	DMBT1P1
NTN3	PDSS1	DCAF11	PROX1	KCTD3	CRYBB2P1	EMB	ARF1	TLR5	CDKN1C	GAL	TET1	CNIH3	MS4A3	SPOCK2	CBX4	EDNRB	DSTYK	CUZD1
KREMEN2	ANKRD26	ADCY4	SMYD2	USH2A	SEZ6L	ELOVL7	IBA57	SUSD4	MRGPRG-AS1	CPT1A	STOX1	SRP9	MS4A2	PPP3CB	TBC1D16	POU4F1	KLHDC8A	ACADSB
PAQR4	YME1L1	LINC01551	PTPN14	ESRRG	MIAT	CARTPT	C1orf145	CCDC185	CCKBR	FGF19	HK1	LEFTY2	MS4A4A	PLAU	ENDOV	SLITRK5	MIR135B	HMX3
CCDC64B	PTCHD3	HECTD1	KCNK2	GPATCH2	NEFH	F2RL1	OBSCN	CAPN8	DCHS1	FGF4	NEUROG3	ACBD3	MS4A7	COMTD1	NPTX1	MIR622	ELK4	HMX2
MMP25	ARMC4	PSMA6	ESRRG	LINC00210	KCNJ4	PDE8B	TRIM17	CAPN2	SYT9	FGF3	PPA1	MIXL1	MS4A5	KCNMA1	CHMP6	SOX21	RAB29	BUB3
OR1F1	MPP7	INSM2	RRP15	RRP15	MGAT3	ANKRD34B	HIST3H2A	TP53BP2	PPFIBP2	ANO1	NPFFR1	LIN9	MS4A8	LINC00856	BAHCC1	ABCC4	AVPR1B	GPR26
GLIS2	WAC-AS1	SFTA3	TGFB2-AS1	LYPLAL1	CACNA1I	ADGRV1	MIR4666A	FBXO28	CYB5R2	SHANK2-AS3	LRRC20	PARP1	CD6	ZMIZ1	GCGR	HS6ST3	RASSF5	CPXM2
EMP2	PTCHD3P1	RPS29	SLC30A10	RNU5F-1	ACO2	EPB41L4A-AS2	RNF187	WDR26	RIC3	SHANK2	NODAL	C1orf95	VPS37C	ZCCHC24	NOTUM	SLC15A1	EIF2D	CHST15
CIITA	SVIL	DNAAF2	IARS2	SLC30A10	TNFRSF13C	CCNI2	DUSP5P1	DNAH14	LMO1	KRTAP5-11	ADAMTS14	ZNF678	PGA3	EIF5AL1	UTS2R	ZIC5	DYRK3	OAT
MIR193B	MTPAP	CDKL1	MARK1	EPRS	BIK	SOWAHA	RHOU	LBR	STK33	PHOX2A	SLC29A3	LOC100130093	VWCE	SFTPA2	ADCYAP1	ZIC2	IL24	NKX1-2
GPRC5B	MAP3K8	SAV1	C1orf115	2016-03-02	SCUBE1	FSTL4	ACTA1	ENAH	NRIP3	MIR139	CDH23	WNT3A	TMEM216	BMS1P21	EMILIN2	NALCN	CD55	FAM53B
PRRT2	LYZL2	NID2	2016-03-02	2016-03-01	MPPED1	PITX1	NUP133	SRP9	SCUBE2	PDE2A	CHST3	ARF1	LRRC10B	SFTPD	LINC00526	ITGBL1	CR2	CTBP2
DOC2A	KIF5B	FERMT2	HLX	HLX	KIAA1644	NEUROG1	PGBD5	LEFTY1	AMPD3	STARD10	SPOCK2	MRPL55	SYT7	PLAC9	TMEM200C	FGF14	CR1	DHX32
FAM57B	NRP1	PELI2	C1orf140	C1orf140	LINC00207	CXCL14	CAPN9	LEFTY2	GALNT18	P2RY2	CFAP70	C1orf145	SCGB1D1	LRIT2	L3MBTL4	FGF14-IT1	CR1L	FANK1
TBC1D10B	PARD3	ARID4A	TLR5	DUSP10	ARHGAP8	FBXL21	C1orf198	SDE2	DKK3	CHRDL2	KCNMA1	TRIM17	SCGB2A1	CCSER2	LAMA1	MIR548AS	LOC148696	ADAM12
PYDC1	CUL2	DAAM1	SUSD4	HHIPL2	WNT7B	PSD2	MIR1182	H3F3AP4	RASSF10	SLCO2B1	LINC00595	HIST3H2A	SCGB1D2	GRID1	PIEZO2	DAOA	CD34	LINC00601
NA	CCNY	C14orf39	CCDC185	MIA3	CELSR1	PCDH1	FAM89A	MIXL1	ARNTL	TPBGL	ZMIZ1-AS1	MIR4666A	ASRGL1	WAPL	GNAL	FAM155A	PLXNA2	C10orf90
LINC00273	ANKRD30A	MNAT1	CAPN2	SUSD4	MLC1	NKX2-5	TRIM67	LIN9	FAR1	KLHL35	MBL1P	DUSP5P1	BSCL2	MINPP1	ROCK1	TNFSF13B	MIR205HG	DOCK1
ANKRD26P1	LINC00999	TMEM30B	FBXO28	CCDC185	PANX2	PROP1	LOC149373	C1orf95	SPON1	GDPD5	SFTPD	RHOU	WDR74	PAPSS2	ZNF521	MYO16	CAMK1G	FAM196A
ZNF423	ACTR3BP5	PRKCH	CNIH3	CAPN8	ADM2	FLT4	DISC1	PSEN2	PDE3B	MAP6	PLAC9	RAB4A	CHRM1	ATAD1	CHST9	MYO16-AS1	C1orf74	NPS
IRX5	LOC441666	AKAP5	DNAH14	CAPN2	SLC6A1	BTNL9	SIPA1L2	CDC42BPA	CALCA	LOC283214	DYDC1	ACTA1	SLC22A6	STAMBPL1	CDH2	IRS2	SYT14	FOXI2
LOC283856	BMS1	PLEKHG3	ENAH	TP53BP2	IQSEC1	FOXF2	KIAA1804	ZNF678	CALCB	WNT11	DYDC2	GALNT2	SLC22A8	CH25H	KLHL14	COL4A1	SERTAD4	CLRN3
GNAO1	RASGEF1A	MAX	SRP9	FBXO28	SATB1	TFAP2A-AS1	KCNK1	WNT3A	SOX6	B3GNT6	FAM213A	PGBD5	SLC22A24	SLC16A12	ASXL3	COL4A2	SERTAD4-AS1	PTPRE
DKFZP434H168	ZNF32	FUT8	TMEM63A	DEGS1	TRIM71	ELOVL2-AS1	SLC35F3	HIST3H3	PLEKHA7	MYO7A	NRG3	COG2	SLC22A25	HTR7	NOL4	COL4A2-AS1	HHAT	MKI67
MT1M	C10orf142	TMEM229B	H3F3AP4	CNIH4	MYRIP	CASC15	MIR4671	RNF187	KCNJ11	PAK1	CDHR1	FAM89A	SLC22A9	MARK2P9	DTNA	RAB20	KCNH1	EBF3
PLLP	TMEM72	ZFP36L1	MIXL1	WDR26	ZKSCAN7	ABT1	TARBP1	DUSP5P1	ABCC8	TENM4	LINC00858	TRIM67	HRASLS5	MYOF	ZNF24	LINC00346	RCOR3	CTAGE7P
MMP15	C10orf25	CCDC177	LIN9	CNIH3	SLC6A20	HLA-F	SNORA14B	RAB4A	USH1C	FAM181B	GRID1-AS1	SNRPD2P2	RCOR2	FFAR4	CELF4	ARHGEF7	SLC30A1	GLRX3
NDRG4	ZFAND4	COX16	C1orf95	DNAH14	PTH1R	HLA-G	GNG4	CCSAP	MYOD1	DLG2	GRID1	SIPA1L2	NAA40	FRA10AC1	RPL17-C18orf32	TEX29	ATF3	MIR378C
CNOT1	LINC00842	LOC145474	ITPKB	LBR	SLC38A3	HLA-J	NID1	ACTA1	KCNC1	FAT3	OPN4	KIAA1804	SLC22A11	SLC35G1	DCC	SOX1	BATF3	TCERG1L
BEAN1	ZNF488	PAPLN	PSEN2	ENAH	CACNA2D2	RNF39	GPR137B	NUP133	TPH1	MTNR1B	PAPSS2	KCNK1	SLC22A12	PLCE1	TCF4	ARHGEF40	TATDN3	LINC01164
CMTM2	ARHGAP22	PNMA1	ADCK3	SDE2	CACNA1D	HLA-E	ERO1B	ABCB10	TMEM86A	GPR83	CH25H	SLC35F3	NRXN2	ZNF518A	GRP	SLC7A8	VASH2	JAKMIP3
RRAD	LRRC18	ELMSAN1	CDC42BPA	H3F3A	CHDH	HLA-C	EDARADD	GALNT2	PTPN5	LOC101054525	LIPA	MIR4671	C11orf85	BLNK	RAX	JPH4	RPS6KC1	NKX6-2
CES3	CHAT	VSX2	ZNF678	ACBD3	FEZF2	CLPSL2	LGALS8	AGT	E2F8	PGR	IFIT3	LINC01132	BATF2	OPALIN	CCBE1	DCAF11	LINC00538	CFAP46
B3GNT9	AGAP7P	TMED10	PRSS38	C1orf95	FAM19A4	MIR4462	RYR2	C1orf198	NAV2	ELMOD1	SLC16A12	GNG4	ARL2-SNX15	TLL2	CBLN2	STXBP6	PROX1	LINC01168
HSF4	ZWINT	FOS	WNT3A	CDC42BPA	EBLN2	KCNK17	RPS7P5	FAM89A	DBX1	RAB39A	TNKS2	NID1	POLA2	LCOR	FAM69C	NOVA1	SMYD2	ADGRA1
TPPP3	MIR3924	FLVCR2	ARF1	ZNF678	FRG2EP	NCR2	FMN2	TRIM67	SLC6A5	EXPH5	MARK2P9	GPR137B	BANF1	SLIT1-AS1	ZNF516	NPAS3	PTPN14	KNDC1
HSD11B2	TFAM	STON2	MRPL55	MIR5008	ROBO2	TMEM151B	GREM2	EXOC8	NELL1	ARHGAP20	IDE	ERO1B	MRPL11	SLIT1	C18orf65	MIPOL1	KCNK2	UTF1
ESRP2	ANK3	SEL1L	OBSCN	WNT9A	EPHA3	CLIC5	RGS7	DISC2	SLC17A6	COLCA2	HHEX	EDARADD	ALDH3B2	AVPI1	LINC00908	LRFN5	KCTD3	CALY
CDH3	RHOBTB1	GALC	TRIM17	WNT3A	EPHA6	GUSBP4	MAP1LC3C	PCNXL2	KCNA4	COLCA1	CYP26C1	LGALS8	GAL	ZFYVE27	LOC100131655	C14orf28	ESRRG	CYP2E1
CDH1	ARID5B	PTPN21	HIST3H2A	ARF1	GSK3B	B3GAT2	PLD5	KIAA1804	MPPED2	NCAM1	CYP26A1	ACTN2	CCND1	SFRP5	GALR1	RPS29	LINC00210	FRG2B
HAS3	ADO	FOXN3	RNF187	TRIM17	SEMA5B	TPBG	MIR4677	KCNK1	PAX6	ANKK1	FFAR4	RYR2	ANO1	GOLGA7B	SALL3	PTGDR	RRP15	DUX4L1
MARVELD3	JMJD1C	KCNK13	DUSP5P1	HIST3H2A	ADCY5	ANKRD6	KIF26B	SLC35F3	DKFZp686K1684	DRD2	RBP4	CHRM3	FADD	LOXL4	NFATC1	TXNDC16	TGFB2	NLRP6
ZNRF1	CTNNA3	NRDE2	RHOU	RNF187	DNAJB8-AS1	GRIK2	C1orf229	MIR4671	RCN1	ZBTB16	LGI1	RPS7P5	PPFIA1	HPS1	CTDP1	BMP4	TGFB2-AS1	MUC2
BCAR1	SIRT1	RPS6KA5	RAB4A	DUSP5P1	TRH	LINC00577	ZNF496	LINC01132	WT1	CADM1	PLCE1	FMN2	SHANK2-AS1	NKX2-3	KCNG2	OTX2-AS1	LYPLAL1	MUC5B
MAF	MYPN	GPR68	CCSAP	RHOU	SLCO2A1	LIN28B	OR2B11	SNORA14B	PRRG4	LINC00900	SORBS1	PLD5	SHANK2	BLOC1S2	ODF3L2	SLC35F4	RNU5F-1	TOLLIP-AS1
GSE1	ATOH7	CCDC88C	ACTA1	RAB4A	EPHB1	ATG5	OR2T1	B3GALNT2	LMO2	BUD13	ENTPD1	MIR4677	SHANK2-AS3	WNT8B	MADCAM1	DAAM1	EPRS	BRSK2
FENDRR	RUFY2	RIN3	ABCB10	ACTA1	FOXL2	NR2E1	TUBB8	GNG4	SLC1A2	DSCAML1	TLL2	AKT3	MIR3664	HIF1AN	FSTL3	RTN1	IARS2	KRTAP5-5
FOXC2	DNA2	GOLGA5	PGBD5	NUP133	RAP2B	SLC16A10	GTPBP4	MIR1537	MIR670	FXYD6-FXYD2	PIK3AP1	ZBTB18	FLJ42102	PAX2	LPPR3	PRKCH	MARK1	FAM99A
ZNF469	TET1	ASB2	FAM89A	ABCB10	GPR149	FAM162B	ADARB2	LYST	MIR129-2	SCN4B	LCOR	C1orf100	KRTAP5-8	PDZD7	PRTN3	KCNH5	C1orf115	KRTAP5-6
ZFPM1	CCAR1	PPP4R4	TRIM67	GALNT2	SPTSSB	SLC35F1	PFKP	NID1	HSD17B12	ABCG4	C10orf12	DESI2	KRTAP5-10	KAZALD1	KISS1R	PLEKHG3	CCDC185	IFITM10
SLC22A31	HK1	SYNE3	EGLN1	PGBD5	GPR160	FAM184A	AKR1E2	GPR137B	C11orf96	MCAM	SLIT1-AS1	EFCAB2	RNF121	TLX1NB	ARID3A	MIR4708	TP53BP2	MOB2
ANKRD11	AIFM2	BCL11B	LINC00582	FAM89A	CCDC39	CLVS2	ASB13	LGALS8-AS1	ALX4	THY1	SLIT1	KIF26B	P2RY2	TLX1	GRIN3B	CCDC177	FBXO28	SYT8
TUBB3	ADAMTS14	SLC25A29	DISC2	TRIM67	SOX2	EYA4	FAM208B	LGALS8	CD82	PVRL1	FRAT1	LINC01341	ARHGEF17	LBX1	C19orf25	SLC8A3	MIR320B2	TNNI2
NXN	TBATA	MIR4309	SIPA1L2	EGLN1	VWA5B2	SLC35D3	PFKFB3	MT1HL1	TSPAN18	POU2F3	SFRP5	OR2T1	DNAJB13	LBX1-AS1	PLK5	RGS6	NVL	LSP1
ABR	UNC5B	AMN	KCNK1	DISC1	EPHB3	RAET1K	PRKCQ	RYR2	TP53I11	GRIK4	CRTAC1	OR2T11	SLCO2B1	BTRC	TCF3	DPF3	CNIH3	MIR4298
BHLHA9	CDH23	EXOC3L4	SLC35F3	SIPA1L2	ETV5	PLEKHG1	LINC00707	RPS7P5	SYT13	SORL1	LOXL4	DIP2C	MOGAT2	FBXW4	ONECUT3	DNAL1	DNAH14	TNNT3
TLCD2	ANAPC16	KLC1	COA6	KCNK1	SENP5	ESR1	SFMBT2	RGS7	CHST1	C11orf63	HPSE2	PFKP	LOC283214	FGF8	ATP8B3	VSX2	ENAH	MRPL23-AS1
RTN4RL1	SPOCK2	CEP170B	GNG4	SLC35F3	ANKRD18DP	FNDC1	ITIH5	KMO	MAPK8IP1	BSX	CNNM1	PITRM1	PAK1	PPRC1	SPPL2B	BATF	TMEM63A	MIR675
MIR212	DDIT4	GPR132	LYST	LINC01354	LOC100129917	PRR18	ITIH2	MAP1LC3C	GYLTL1B	MIR4493	NKX2-3	KLF6	NDUFC2-KCTD14	ELOVL3	CELF5	GPATCH2L	LEFTY1	H19
HIC1	DNAJB12	CRIP2	NID1	LINC00184	CRIPAK	RPS6KA2	GATA3-AS1	AKT3	DGKZ	NRGN	SLC25A28	AKR1E2	NARS2	PITX3	ATCAY	ESRRB	H3F3AP4	INS-IGF2
RAP1GAP2	PPP3CB	C14orf80	GPR137B	LINC01132	FGFR3	WI2-2373I1.2	GATA3	ZBTB18	CHRM4	VSIG2	WNT8B	CALML5	TENM4	NFKB2	SHD	TMEM63C	ACBD3	IGF2
VMO1	PLAU	KIAA0125	ERO1B	SNORA14B	C4orf48	UNCX	CELF2	C1orf100	C1QTNF4	ESAM	HIF1AN	ASB13	FAM181B	PSD	CD70	NGB	LOC100130093	TH
USP6	VCL	LINC00221	EDARADD	GNG4	ZFYVE28	ELFN1	CAMK1D	COX20	TRIM49B	ROBO3	PAX2	GDI2	RAB30-AS1	NT5C2	CLEC4GP1	NRXN3	JMJD4	MIR4686
PITPNM3	ZNF503-AS1	GREM1	LGALS8-AS1	LYST	OTOP1	MMD2	CCDC3	KIF26B	OR4C46	PKNOX2	SLF2	RBM17	CCDC90B	INA	TGFBR3L	CEP128	PRSS38	CD81
SLC16A11	KCNMA1	PGBD4	ACTN2	NID1	NSG1	SCIN	MCM10	SMYD3	RTN4RL2	DDX25	SEMA4G	PRKCQ	DLG2	NEURL1	KANK3	STON2	WNT9A	TSSC4
CLDN7	DLG5-AS1	ANP32AP1	RYR2	GPR137B	MSX1	EVX1	SEPHS1	CNST	SLC43A1	BARX2	KAZALD1	SFMBT2	SYTL2	GSTO2	ANGPTL4	FLRT2	WNT3A	TRPM5
YBX2	ZMIZ1-AS1	THBS1	LOC100130331	ACTN2	ABLIM2	CRHR2	BEND7	LINC01341	YPEL4	ST14	TLX1NB	ITIH5	TMEM135	ITPRIP	COL5A3	GALC	ARF1	KCNQ1
FGF11	ZCCHC24	GPR176	CHRM3	MTR	PROM1	ZNF716	FRMD4A	ZNF695	DTX4	ADAMTS8	TLX1	GATA3-AS1	RAB38	SORCS3	ICAM5	KCNK10	GJC2	KCNQ1OT1
CHRNB1	MBL1P	BMF	FMN2	RYR2	RBM47	ZNF733P	FAM107B	MIR3916	SLC15A3	ADAMTS15	LBX1	GATA3	NAALAD2	SORCS1	CDC37	FOXN3	IBA57	KCNQ1DN
ATP1B2	PLAC9	DLL4	GREM2	ZP4	NSUN7	ZNF273	ACBD7	OR2T1	CD6	OPCML	LBX1-AS1	CELF2	CHORDC1	XPNPEP1	PDE4A	KCNK13	OBSCN	MRGPRG-AS1
EFNB3	MAT1A	ITPKA	RGS7	LINC01139	TMEM33	BAZ1B	FAM171A1	LYPD8	VWCE	MIR4697HG	BTRC	USP6NL	FAT3	DUSP5	ELAVL3	SLC24A4	C1orf145	MRGPRG
DNAH2	TSPAN14	LTK	MAP1LC3C	CHRM3	BEND4	MLXIPL	ITGA8	ZNF692	MIR4488	IGSF9B	POLL	PROSER2	SLC36A4	RBM20	CACNA1A	UNC79	HIST3H2A	MRGPRE
HES7	SH2D4B	TYRO3	PLD5	FMN2	SHISA3	SRRM3	C1QL3	ZMYND11	LRRC10B	GLB1L3	FGF8	UPF2	VSTM5	ADRA2A	MIR181C	LOC100129345	HIST3H2BB	OR51T1
MYH10	GHITM	STARD9	MIR4677	GREM2	CWH43	DPY19L2P4	CACNB2	DIP2C	SYT7	GLB1L2	ELOVL3	CAMK1D	HEPHL1	HABP2	SLC1A6	LINC01550	MIR4666A	OR51A7
NTN1	CCSER2	TGM7	LOC339529	RGS7	GSX2	TMEM130	PLXDC2	MIR5699	DAGLA	LOC283177	PITX3	CCDC3	SESN3	CASP7	BST2	C14orf177	DUSP5P1	OR51G1
HS3ST3B1	GRID1	FRMD5	ZBTB18	MAP1LC3C	PDGFRA	TFR2	C10orf113	LARP4B	RAB3IL1	IQSEC3	PSD	PHYH	FAM76B	ADRB1	TMEM221	BCL11B	RHOU	OR51A4
MGC12916	AGAP11	DUOX2	C1orf100	PLD5	KIT	EPO	NEBL-AS1	ADARB2	BEST1	LOC574538	MIR146B	SEPHS1	JRKL-AS1	CCDC186	NXNL1	BEGAIN	ACTA1	OR52E2
CENPV	MINPP1	SLC30A4	C1orf101	LINC01347	NMU	NAT16	CASC10	ADARB2-AS1	ASRGL1	SLC6A12	C10orf95	BEND7	PGR	VWA2	UNC13A	DLK1	NUP133	OR52A5
TRPV2	KLLN	SQRDL	DESI2	LOC339529	SPINK2	MOGAT3	SKIDA1	PFKP	LRRN4CL	B4GALNT3	WBP1L	FRMD4A	MIR3920	AFAP1L2	KCNN1	MEG8	PGBD5	OR51B2
RASD1	LIPK	MIR4712	COX20	ZBTB18	CENPC	SLC26A5	LOC100130992	AKR1E2	CHRM1	LRTM2	CNNM2	DCLRE1C	TRPC6	ABLIM1	IL12RB1	MIR1247	COG2	OR51B6
RAI1	MIR4679-1	LEO1	EFCAB2	COX20	PARM1	GRM8	BMI1	AKR1C6P	HRASLS5	FKBP4	NT5C2	ACBD7	GUCY1A2	ATRNL1	LSM4	DIO3	C1orf198	OR51Q1
SEZ6	CH25H	MYO5A	KIF26B	EFCAB2	NAA11	PLXNA4	SPAG6	RBM17	RCOR2	TSPAN9	INA	FAM171A1	SLN	GFRA1	CRLF1	PPP2R5C	FAM89A	OR51I2
SLC6A4	KIF20B	C15orf65	SMYD3	KIF26B	TMEM150C	KLRG2	LOC100499489	PFKFB3	OTUB1	PRMT8	NEURL1	ITGA8	RAB39A	PNLIP	TMEM59L	AMN	TRIM67	OR52L1
RHBDL3	LINC00865	ZNF280D	SCCPDH	CNST	CDS1	CLEC2L	ARMC3	PRKCQ	FLRT1	CCND2	SORCS3	FAM188A	C11orf87	HSPA12A	COMP	TNFAIP2	LOC149373	OR52B2
TMEM98	HTR7	GCNT3	C1orf229	SCCPDH	GRID2	TMEM178B	PTF1A	PRKCQ-AS1	KCNK4	KCNA6	SORCS1	PTER	C11orf88	ENO4	NCAN	KIF26A	EGLN1	CCKBR
SLFN12L	FGFBP3	RORA	OR2T1	LINC01341	LEF1-AS1	PRSS3P2	C10orf67	LINC00707	TEX40	KCNA1	XPNPEP1	C1QL3	NCAM1	SHTN1	LINC00906	C14orf180	TSNAX-DISC1	TPP1
MRM1	CPEB3	C2CD4A	ZNF692	ZNF692	COL25A1	ZNF467	OTUD1	SFMBT2	CCDC88B	NTF3	ADD3	CUBN	TMPRSS5	MIR3663	LINC01532	TMEM179	DISC1	DCHS1
LHX1	HHEX	C2CD4B	PGBD2	PGBD2	MIR302B	GBX1	KIAA1217	ITIH2	NRXN2	ANO2	MXI1	ST8SIA6	HTR3B	SLC18A2	UQCRFS1	CEP170B	SIPA1L2	GVINP1
AATF	MYOF	TPM1	TUBB8	GTPBP4	NDST3	WDR86	ENKUR	GATA3	RASGRP2	PLEKHG6	RBM20	CACNB2	HTR3A	EMX2OS	LOC284395	GPR132	PCNXL2	OR2AG2
HNF1B	FRA10AC1	CA12	ZMYND11	ADARB2	QRFPR	INSIG1	GPR158-AS1	SFTA1P	C11orf85	PIANP	ADRA2A	PLXDC2	ZBTB16	RAB11FIP2	VSTM2B	MTA1	SLC35F3	OR6A2
ARHGAP23	LGI1	DAPK2	DIP2C	LINC00701	MGAT4D	CNPY1	GPR158	CELF2	TIGD3	GPR162	HABP2	NEBL-AS1	NXPE1	FAM204A	POP4	OCA2	IRF2BP2	NLRP14
SRCIN1	HELLS	CSNK1G1	ADARB2-AS1	PFKP	FREM3	MIR5707	MYO3A	USP6NL	EHBP1L1	CLSTN3	ADRB1	EBLN1	CADM1	NANOS1	ZNF536	APBA2	LINC01132	RBMXL2
C17orf96	ENTPD1	PARP16	ADARB2	KLF6	DCHS2	VIPR2	GAD2	ECHDC3	OVOL1	SLC2A14	CCDC186	BMI1	LINC00900	MIR4682	TSHZ3	CHRNA7	TOMM20	SYT9
PCGF2	C10orf131	DENND4A	PFKP	LINC00705	NPY5R	GATA4	LINC00264	PROSER2	CST6	FOXJ2	VWA2	SPAG6	BUD13	PPAPDC1A	ZNF507	GREM1	B3GALNT2	OR5E1P
PSMB3	ZNF518A	MEGF11	PITRM1	AKR1E2	HAND2-AS1	GFRA2	LRRC37A6P	CAMK1D	GAL3ST3	LINC00612	ATRNL1	LOC100499489	CEP164	WDR11	SLC7A10	RYR3	GNG4	OR10A3
PLXDC1	TLL2	SMAD6	FBXO18	AKR1C6P	LINC00290	EGR3	PTCHD3	MIR4480	TMEM151A	MANSC1	GFRA1	PIP4K2A	DSCAML1	FGFR2	SCN1B	CHRM5	NID1	NLRP10
STAC2	LCOR	SMAD3	IL15RA	AKR1C3	F11	DUSP4	MKX	UCMA	SLC29A2	GRIN2B	PNLIPRP2	ARMC3	FXYD6-FXYD2	TACC2	MAP4K1	MIR1233-2	ERO1B	EIF3F
NEUROD2	SLIT1	IQCH-AS1	PFKFB3	AKR1C8P	FRG1	AP3M2	MPP7	PHYH	NPAS4	DERA	HSPA12A	PTF1A	TMPRSS4	HTRA1	PAPL	GJD2	LGALS8	TUB
PPP1R1B	FRAT1	CLN6	SFMBT2	ASB13	PLEKHG4B	POTEA	BAMBI	BEND7	ACTN3	PDE3A	SHTN1	OTUD1	PVRL1	DMBT1	SELV	MIR3942	ACTN2	RIC3
PNMT	UBTD1	CORO2B	ITIH5	FAM208B	PP7080	LINC00293	LINC00837	PRPF18	CTSF	ABCC9	VAX1	KIAA1217	GRIK4	C10orf120	TTC9B	LOC145845	MTR	LMO1
ERBB2	MARVELD1	MIR548H4	ITIH2	IL15RA	LOC728613	SOX17	PTCHD3P1	FRMD4A	RBM14-RBM4	ST8SIA1	MIR3663	GPR158	TBCEL	CUZD1	CNTD2	MEIS2	RYR2	ST5
GRB7	CRTAC1	PAQR5	GATA3-AS1	IL2RA	IRX4	TCF24	KIAA1462	MIR1265	SPTBN2	PTHLH	SLC18A2	GPR158-AS1	SC5D	HMX3	SPTBN4	SPRED1	CHRM3	NRIP3
KRT19	LOXL4	TLE3	GATA3	RBM17	ADAMTS16	PRDM14	MTPAP	FAM107B	SYT12	TSPAN11	EMX2	MYO3A	SORL1	HMX2	LTBP4	C15orf54	FMN2	MRVI1
HAP1	GOT1	UACA	CELF2	LOC399715	UBE2QL1	SNX16	MAP3K8	FAM171A1	CARNS1	DDX11	EMX2OS	GAD2	CRTAM	GPR26	CYP2S1	GPR176	GREM2	CSNK2A3
ZNF385C	SLC25A28	GRAMD2	PROSER2	PRKCQ-AS1	SEMA5A	CA2	LYZL2	FAM188A	CDK2AP2	BICD1	PRLHR	LINC00264	C11orf63	CPXM2	AXL	BMF	RGS7	DKK3
PTRF	DNMBP	NEO1	NUDT5	LINC00707	GUSBP1	SNX31	PARD3	CUBN	DOC2GP	PKP2	PPAPDC1A	LINC00202-2	ZNF202	OAT	TMEM91	BAHD1	WDR64	PARVA
PLEKHH3	OLMALINC	RPP25	CCDC3	SFMBT2	PDZD2	RIMS2	CUL2	ST8SIA6	GAL	ALG10	WDR11	LRRC37A6P	OR6X1	NKX1-2	CEACAM21	UBR1	MAP1LC3C	ARNTL
WNK4	WNT8B	PPCDC	PHYH	ITIH5	PRLR	KCNQ3	GJD4	HACD1	MTL5	ALG10B	FGFR2	MKX	PKNOX2	LHPP	ARHGEF1	DUOX2	PLD5	SPON1
ETV4	PAX2	NEIL1	BEND7	GATA3-AS1	EGFLAM	ADGRB1	LINC00999	STAM	CPT1A	KIF21A	TACC2	ARMC4	FEZ1	FAM175B	RABAC1	SEMA6D	CEP170	RRAS2
MPP3	PDZD7	CSPG4	FRMD4A	GATA3	EMB	LY6H	ACTR3BP5	ARL5B	IGHMBP2	PDZRN4	CUZD1	MPP7	ACRV1	CTBP2	ATP1A3	TNFAIP8L3	AKT3	CALCA
MPP2	SFXN3	ISL2	C10orf111	CELF2	ELOVL7	MAFA	LOC441666	NEBL-AS1	FGF19	PRICKLE1	HMX3	BAMBI	PATE1	MIR4296	DEDD2	ONECUT1	LOC339529	CALCB
PYY	KAZALD1	SCAPER	FAM171A1	USP6NL	OCLN	SCRIB	BMS1	MIR1915	FGF4	NELL2	HMX2	LINC00837	PATE2	DHX32	EXOC3L2	UNC13C	ZBTB18	SOX6
NAGS	TLX1	HMG20A	ITGA8	CAMK1D	CARTPT	OPLAH	MIR5100	EBLN1	FGF3	DBX2	BUB3	LYZL1	DDX25	FANK1	PPM1N	PYGO1	C1orf100	ABCC8
FZD2	FBXW4	LINGO1	FAM188A	CCDC3	F2RL1	SCRT1	RET	BMI1	ANO1	SLC38A1	GPR26	PTCHD3P1	KIRREL3-AS2	FANK1-AS1	FBXO46	PRTG	ADSS	OTOG
C17orf104	KCNIP2	ADAMTS7	PTER	OPTN	OTP	FOXH1	RASGEF1A	PIP4K2A	FADD	SLC38A4	CPXM2	SVIL	ETS1	ADAM12	BHMG1	TEX9	DESI2	MYOD1
ADAM11	NFKB2	KIAA1024	C1QL3	BEND7	RASGRF2	DMRT1	FXYD4	PTF1A	SHANK2	VDR	NKX1-2	KIAA1462	FLI1	C10orf90	FOXA3	RORA	COX20	KCNC1
GJC1	PSD	FAH	RSU1	PRPF18	CDO1	ELAVL2	ZNF239	KIAA1217	SHANK2-AS3	COL2A1	LHPP	MTPAP	KCNJ5	NPS	IGFL4	VPS13C	HNRNPU	MRGPRX3
C1QL1	RPARP-AS1	MESDC1	VIM	FRMD4A	PRDM6	CNTFR	ZNF32	ENKUR	KRTAP5-11	CCDC184	FAM175B	PARD3	SNX19	FOXI2	NPAS1	MGC15885	EFCAB2	MRGPRX4
DCAKD	TRIM8	AKAP13	ST8SIA6	MIR1265	ADAMTS19	PAX5	C10orf142	LINC00264	PHOX2A	RND1	CTBP2	CCNY	NTM	CLRN3	MEIS3	TPM1	KIF26B	TMEM86A
CRHR1	WBP1L	NTRK3	CACNB2	ACBD7	CCNI2	ZBTB5	CXCL12	LINC00202-2	CLPB	CCDC65	TEX36-AS1	GJD4	LOC283177	PTPRE	KCNA7	CA12	SMYD3	IGSF22
MAPT-AS1	BORCS7-ASMT	ZNF710	NEBL-AS1	PPIAP30	SOWAHA	LOC286297	TMEM72	LRRC37A6P	MIR139	WNT10B	DHX32	FZD8	LOC100288778	MGMT	PTH2	IGDCC4	CNST	PTPN5
MAPT-IT1	CNNM2	SV2B	CASC10	ITGA8	FSTL4	LOC100133920	OR13A1	MPP7	PDE2A	WNT1	FANK1	LINC00999	FAM138D	MIR4297	SLC17A7	SKOR1	ZNF670-ZNF695	MRGPRX1
WNT3	NT5C2	SLCO3A1	DNAJC1	FAM188A	PITX1	MAMDC2	ALOX5	WAC-AS1	ATG16L2	DDN	ADAM12	ACTR3BP5	IQSEC3	EBF3	KCNC3	CORO2B	ZNF669	MRGPRX2
WNT9B	INA	RGMA	LOC100130992	PTER	NEUROG1	GDA	2016-03-08	LINC00837	P2RY2	DHH	DOCK1	LOC441666	B4GALNT3	LINC00959	NR1H2	MIR548H4	C1orf229	ZDHHC13
RPRML	TAF5	NR2F2	COMMD3-BMI1	C1QL3	CDC23	GCNT1	ZFAND4	SVIL	CHRDL2	PRPH	FAM196A	BMS1	LRTM2	GLRX3	ASPDH	DRAIC	ZNF496	NAV2
KPNB1	SH3PXD2A	IGF1R	BMI1	ST8SIA6	PSD2	FOXB2	SYT15	KIAA1462	TPBGL	C1QL4	FOXI2	MIR5100	LINC00940	LINC01164	LRRC4B	TLE3	NLRP3	NAV2-AS5
SP6	CFAP43	ASB7	SPAG6	CACNB2	PCDH1	ROR2	GPRIN2	LYZL2	ARRB1	DNAJC22	PTPRE	RET	CACNA1C	BNIP3	SYT3	GRAMD2	OR2B11	NAV2-AS4
MIR152	MIR609	CHSY1	LOC100499489	PLXDC2	POU4F3	WNK2	HNRNPA1P33	ZEB1	KLHL35	KCNH3	MKI67	RASGEF1A	CACNA1C-AS4	JAKMIP3	C19orf81	HCN4	GCSAML	MIR4486
HOXB-AS1	GSTO2	TARSL2	PTF1A	NEBL-AS1	TLX3	C9orf129	ZNF488	ARHGAP12	GDPD5	AQP2	EBF3	FXYD4	CACNA1C-IT3	DPYSL4	SHANK1	PML	GCSAML-AS1	LOC100126784
HOXB4	CFAP58	RHBDF1	C10orf67	MIR1915	NKX2-5	LINC00092	GDF10	KIF5B	MAP6	AQP5	LINC00959	HNRNPF	CACNA1C-AS1	STK32C	GPR32	LOC283731	TRIM58	MIR4694
MIR10A	XPNPEP1	HBM	OTUD1	DNAJC1	MSX2	FOXE1	WDFY4	PARD3	DGAT2	RACGAP1	GLRX3	ZNF239	LOC283440	INPP5A	SIGLEC9	SEMA7A	OR2T12	DBX1
HOXB3	MXI1	FBXL16	KIAA1217	BMI1	THOC3	GRIN3A	VSTM4	CUL2	WNT11	FIGNL2	TCERG1L	LINC00841	FKBP4	NKX6-2	SIGLEC8	CSK	OR14I1	SLC6A5
HOXB-AS3	DUSP5	CRAMP1	ARHGAP21	SPAG6	BTNL9	COL27A1	C10orf71	CCNY	PRKRIR	ANKRD33	BNIP3	C10orf142	PRMT8	CFAP46	SIGLEC6	SNX33	LYPD8	NELL1
HOXB5	ADRA2A	SNORA10	GPR158	LOC100499489	OR2V1	LHX6	DRGX	GJD4	B3GNT6	GRASP	DPYSL4	CXCL12	CRACR2A	LINC01168	SIGLEC14	SCAPER	ZNF692	ANO5
HOXB6	TCF7L2	SLC9A3R2	GPR158-AS1	ARMC3	IRF4	LHX2	SLC18A3	FZD8	MYO7A	NR4A1	STK32C	TMEM72	PARP11	ADGRA1	PRKCG	PEAK1	PGBD2	SLC17A6
HOXB7	HABP2	PGP	MYO3A	MSRB2	FOXF2	NR5A1	CHAT	ZNF248	PAK1	KRT7	PWWP2B	ZNF22	CCND2	KNDC1	CACNG7	HMG20A	IDI1	FIBIN
HOXB8	CASP7	FLYWCH1	GAD2	PTF1A	BMP6	LMX1B	C10orf53	LINC00999	CLNS1A	KRT86	C10orf91	MIR3156-1	TIGAR	UTF1	CACNG8	LOC645752	WDR37	BDNF
HOXB9	NHLRC2	GLIS2	APBB1IP	C10orf67	TFAP2A-AS1	SH2D3C	OGDHL	ACTR3BP5	FAM181B	KRT81	INPP5A	ALOX5	FGF23	TUBGCP2	LILRB5	CRABP1	LINC00200	METTL15
MIR196A1	CCDC186	CARHSP1	LINC00202-2	OTUD1	TFAP2A	DOLPP1	AGAP7P	LOC441666	DLG2	KRT1	NKX6-2	2016-03-08	FGF6	CALY	LAIR1	CHRNA3	ADARB2	KCNA4
PRAC1	AFAP1L2	ATF7IP2	LRRC37A6P	KIAA1217	ELOVL2-AS1	PRRX2	AGAP6	MIR5100	GRM5-AS1	KRT77	CFAP46	SYT15	GALNT8	SCART1	TNNT1	ADAMTS7	ADARB2-AS1	ARL14EP
PRAC2	ABLIM1	TVP23A	MKX	MIR603	RNF182	UCK1	PRKG1	RASGEF1A	MTNR1B	KRT8	LINC01168	GPRIN2	KCNA6	CYP2E1	DNAAF3	RASGRF1	LINC00700	MPPED2
MIR3185	ATRNL1	CIITA	ARMC4	ENKUR	DEK	NTNG2	MBL2	FXYD4	CCDC67	CALCOCO1	ADGRA1	NPY4R	KCNA1	DUX4L3	SYT5	ANKRD34C	LINC00701	DCDC5
HOXB13	PNLIPRP3	LITAF	BAMBI	GPR158-AS1	CASC15	BARHL1	PCDH15	HNRNPF	SMCO4	HOXC13	KNDC1	LINC00842	KCNA5	SCGB1C1	COX6B2	ANKRD34C-AS1	PFKP	DCDC1
IGF2BP1	HSPA12A	ZC3H7A	LINC00837	MYO3A	BTN1A1	ABO	BICC1	ZNF487	GPR83	HOXC13-AS	UTF1	ZNF488	NTF3	ODF3	IL11	KIAA1024	PITRM1	PAX6
B4GALNT2	SHTN1	MIR365A	KIAA1462	GAD2	ABT1	OLFM1	PHYHIPL	LINC00841	CNTN5	HOXC12	VENTX	GDF10	ANO2	NLRP6	TMEM190	MTHFS	KLF6	RCN1
NGFR	CASC2	PARN	MAP3K8	LINC00264	RNF39	LHX3	SLC16A9	CXCL12	LOC101054525	SMUG1	ADAM8	FRMPD2	PEX5	ATHL1	SHISA7	FAH	LINC00705	WT1
NXPH3	CACUL1	C16orf45	LYZL2	ANKRD26	TRIM40	FAM69B	ANK3	TMEM72	TRPC6	PDE1B	CALY	WDFY4	ACSM4	IFITM3	CCDC106	LINC00927	AKR1E2	WT1-AS
DLX4	EIF3A	TMC5	ZEB1	LRRC37A6P	HLA-E	MIR3621	RHOBTB1	C10orf25	GUCY1A2	PPP1R1A	FUOM	VSTM4	CD163L1	LOC143666	MIMT1	MIR549A	CALML5	LINC00294
DLX3	SFXN4	LYRM1	ARHGAP12	PTCHD3	TNXB	CNKSR2	TMEM26	MIR3156-1	LOC643923	OR10P1	SPRN	C10orf128	APOBEC1	TALDO1	FAM150B	CPEB1	IL2RA	HIPK3
SAMD14	PRDX3	CRYM	ITGB1	MKX	MIR4462	ZXDA	ZNF365	2016-03-08	SLC35F2	ERBB3	CYP2E1	DRGX	GDF3	MUC2	ALLC	HOMER2	RBM17	KIAA1549L
COL1A1	GRK5	METTL9	NRP1	ARMC4	NCR2	SPIN4	EGR2	SYT15	RAB39A	GLS2	DUX4L3	SLC18A3	DPPA3	MUC5B	SOX11	BTBD1	PFKFB3	C11orf91
CACNA1G	BAG3	PLK1	PARD3	BAMBI	CNPY3	IRS4	NRBF2	NPY4R	EXPH5	NXPH4	NLRP6	CHAT	SLC2A14	BRSK2	KCNF1	TM6SF1	LOC399715	FBXO3
CACNA1G-AS1	INPP5F	KDM8	FZD8	LINC00837	TTBK1	ZCCHC16	REEP3	HNRNPA1P33	ARHGAP20	NDUFA4L2	ATHL1	C10orf53	CLEC4D	DUSP8	MYCNOS	BNC1	PRKCQ	LMO2
HLF	MIR4682	IL21R	LINC00999	LYZL1	TMEM151B	ZIC3	LRRTM3	LINC00842	COLCA2	GLI1	IFITM1	OGDHL	CLEC4E	KRTAP5-AS1	GDF7	PDE8A	PRKCQ-AS1	ABTB2
NOG	WDR11-AS1	APOBR	ACTR3BP5	PTCHD3P1	CLIC5	TTTY23	CTNNA3	RBP3	COLCA1	ARHGAP9	B4GALNT4	AGAP7P	TAS2R7	KRTAP5-5	MFSD2B	AGBL1	LINC00707	SLC1A2
PPM1E	WDR11	QPRT	LOC441666	SVIL	PLA2G7	GYG2P1	ATOH7	ARHGAP22	MIR34C	KIF5A	LMNTD2	AGAP6	TAS2R42	MOB2	DPYSL5	NTRK3	SFMBT2	PAMR1
SKA2	FGFR2	CORO1A	ZNF33B	KIAA1462	FAM83B	SPRY3	TET1	WDFY4	NCAM1	SLC26A10	DRD4	SGMS1	PRB3	SYT8	SLC30A3	MIR1179	ITIH5	FJX1
CA4	ATE1	CD2BP2	BMS1	MTPAP	GUSBP4		NEUROG3	DRGX	ANKK1	B4GALNT1	CEND1	PRKG1	PRB4	LSP1	ALK	ISG20	ITIH2	PRR5L
TBX2	DMBT1	ZNF48	MIR5100	MAP3K8	RIMS1		C10orf35	CHAT	DRD2	AGAP2	CRACR2B	MIR605	PRB1	TNNT3	SRD5A2	ACAN	TAF3	TRAF6
C17orf82	C10orf88	SEPHS2	RET	LYZL2	CNR1		H2AFY2	AGAP7P	ZBTB16	2016-03-09	MUC6	PCDH15	PRB2	IGF2	TMEM178A	MIR9-3	GATA3-AS1	RAG1
TBX4	PSTK	ITGAL	CSGALNACT2	ZNF438	LIN28B		SAR1A	NCOA4	CADM1	CYP27B1	MUC5B	BICC1	LINC01252	MIR4686	SLC8A1	LINC00925	GATA3	RAG2
ACE	HMX3	PRR14	RASGEF1A	ZEB1	NR2E1		PPA1	SGMS1	LINC00900	FAM19A2	TOLLIP-AS1	PHYHIPL	BCL2L14	KCNQ1	SIX3	ANPEP	CELF2	MIR670
AXIN2	GPR26	ZNF629	FXYD4	ARHGAP12	METTL24		NPFFR1	SLC16A9	BUD13	PPM1H	BRSK2	SLC16A9	EMP1	KCNQ1DN	ATP6V1E2	IQGAP1	USP6NL	MIR129-2
LOC440461	CHST15	ITGAX	ZNF487	KIF5B	SLC16A10		NODAL	MRLN	CEP164	AVPR1A	DUSP8	ANK3	LINC01559	PHLDA2	RHOQ	SLCO3A1	UPF2	ALKBH3
SSTR2	NKX1-2	LINC00273	ZNF239	EPC1	FAM184A		ADAMTS14	ANK3	DSCAML1	TBC1D30	KRTAP5-AS1	CDK1	GRIN2B	CARS	KCNK12	ST8SIA2	CAMK1D	C11orf96
GPRC5C	METTL10	ANKRD26P1	ZNF32	CCDC7	CLVS2		PCBD1	CDK1	FXYD6-FXYD2	WIF1	KRTAP5-5	RHOBTB1	ATF7IP	OSBPL5	LHCGR	ASB9P1	MIR4480	EXT2
GRIN2C	DHX32	MYLK3	CXCL12	ITGB1	HEY2		UNC5B	RHOBTB1	IL10RA	HMGA2	IFITM10	ARID5B	PLBD1	OR52B4	LINC01122	RGMA	CCDC3	ALX4
FADS6	FANK1	ABCC11	TMEM72	NRP1	RSPO3		CDH23	C10orf107	SCN4B	CAND1	LSP1	EGR2	RERG	TRIM21	BCL11A	MCTP2	PHYH	CD82
USH1G	FOXI2	SIAH1	ALOX5	LINC00838	CTGF		SPOCK2	EGR2	MPZL3	KCNMB4	MRPL23-AS1	REEP3	PTPRO	OR52K1	MEIS1-AS3	LINC00924	SEPHS1	TSPAN18
OTOP2	CLRN3	RBL2	2016-03-08	PARD3	EYA4		ANXA7	NRBF2	MPZL2	LGR5	H19	LRRTM3	SLC15A5	OR52J3	MEIS1	NR2F2	BEND7	TP53I11
OTOP3	MKI67	AKTIP	ZFAND4	CCNY	RAET1K		PPP3CB	JMJD1C	CD3E	TSPAN8	INS-IGF2	ATOH7	SKP1P2	OR52A5	CNRIP1	SPATA8	PRPF18	PRDM11
CDR2L	MGMT	MIR138-2	SYT15	GJD4	RAET1L		ZNF503-AS2	REEP3	ABCG4	TRHDE	IGF2	STOX1	PIK3C2G	TRIM6	CYP26B1	ARRDC4	FRMD4A	SYT13
GALR2	LRRC27	HERPUD1	GPRIN2	LINC00999	PLEKHG1		KCNMA1	ANXA2P3	RNF26	TRHDE-AS1	IGF2-AS	SRGN	PLCZ1	CCKBR	EGR4	FAM169B	ACBD7	CHST1
RNF157-AS1	PWWP2B	ADGRG5	NPY4R	ACTR3BP5	TMEM242		DLG5-AS1	SLC25A16	USP2	KCNC2	MIR4686	HK1	PLEKHA5	SMPD1	TACR1	IGF1R	RPP38	DKFZp779M0652
RNF157	INPP5A	ADGRG1	GDF10	LOC441666	FNDC1		LINC00856	TET1	PVRL1	PLXNC1	ASCL2	TACR2	PDE3A	APBB1	TRABD2A	MEF2A	NMT2	PHF21A
UBALD2	NKX6-2	CNOT1	MAPK8	BMS1	WI2-2373I1.2		ZCCHC24	CCAR1	POU2F3	TMCC3	KCNQ1	TSPAN15	IAPP	DCHS1	GGCX	ALDH1A3	FAM171A1	CREB3L1
SPHK1	TUBGCP2	TK2	ARHGAP22	MIR5100	ADAP1		SFTPD	STOX1	SORL1	KRT19P2	KCNQ1OT1	NEUROG3	SLCO1A2	MRPL17	THNSL2	CHSY1	ITGA8	CHRM4
CYGB	CALY	CMTM4	DRGX	RASGEF1A	UNCX		PLAC9	SUPV3L1	BSX	USP44	KCNQ1DN	C10orf35	PYROXD1	SYT9	FOXI3	MRPL28	FAM188A	LRP4
MGAT5B	PAOX	E2F4	ERCC6-PGBD3	HNRNPF	ELFN1		DYDC1	HK1	MIR4493	NTN4	CDKN1C	H2AFY2	SPX	EIF3F	MIR4436A	PRR35	TRDMT1	ARFGAP2
SOCS3	CYP2E1	TPPP3	SLC18A3	LINC00840	MMD2		NRG3	C10orf35	OR10G7	NEDD1	MRGPRG-AS1	PPA1	LDHB	TUB	LOC654342	PRR25	VIM	C1QTNF4
C1QTNF1	DUX4L3	CDH1	CHAT	CXCL12	SCIN		CDHR1	H2AFY2	NRGN	ANKS1B	MRGPRG	NPFFR1	KCNJ8	RIC3	GGT8P	LMF1	ST8SIA6	OR4C13
ENPP7	ATHL1	SNTB2	C10orf53	TMEM72	HDAC9		RGR	NODAL	VSIG2	ANO4	MRGPRE	NODAL	ABCC9	LMO1	ACTR3BP2	SOX8	HACD1	OR8H1
CBX2	IFITM5	ST3GAL2	OGDHL	OR13A1	DNAH11		LINC00858	PALD1	ESAM	NFYB	TRPC2	PALD1	ST8SIA1	STK33	LINC01158	SSTR5	STAM	OR5AK2
CBX8	IFITM1	CMTR2	AGAP7P	ALOX5	CRHR2		CCSER2	ADAMTS14	ROBO3	LOC728739	ART5	PRF1	C2CD5	ST5	INSIG2	UBE2I	CACNB2	LRRC55
CBX4	PKP3	MARVELD3	SGMS1	2016-03-08	TRG-AS1		GRID1	UNC5B	DDX25	FOXN4	ART1	ADAMTS14	ETNK1	NRIP3	EN1	TMEM204	PLXDC2	APLNR
NPTX1	SIGIRR	AP1G1	PRKG1	PTPN20	HECW1		WAPL	CDH23	FLI1	MVK	OR52K1	UNC5B	SOX5	SCUBE2	C1QL2	HS3ST6	MIR1915	PRG3
TMEM105	MIR210	LINC01568	PRKG1-AS1	SYT15	IKZF1		OPN4	ANAPC16	KCNJ5	MIR4497	CCKBR	CDH23	MIR920	KRT8P41	GYPC	NPW	CASC10	PRG2
LOC100130370	LOC143666	LDHD	DKK1	GPRIN2	ZNF716		LDB3	SPOCK2	BARX2	CUX2	APBB1	CHST3	LINC00477	TMEM41B	CYP27C1	NUDT16L1	SKIDA1	RTN4RL2
BAHCC1	TALDO1	BCAR1	PCDH15	NPY4R	ZNF733P		BMPR1A	ASCC1	ST14	FAM109A	TPP1	SPOCK2	BCAT1	WEE1	MIR4783	RBFOX1	LOC100130992	SERPING1
MIR4740	PIDD1	WWOX	CISD1	HNRNPA1P33	ZNF92		MMRN2	DNAJB12	ADAMTS8	RPH3A	DCHS1	ASCC1	FAR2	ZBED5-AS1	ANKRD30BL	EMP2	BMI1	YPEL4
FSCN2	CRACR2B	CDYL2	BICC1	LINC00842	MLXIPL		MINPP1	MICU1	NTM	DTX1	RBMXL2	DDIT4	IPO8	CSNK2A3	MIR663B	RMI2	LOC100499489	OR5AN1
GCGR	TSPAN4	CMIP	PHYHIPL	GDF10	SRRM3		FAS	NUDT13	OPCML	CCDC42B	SYT9	CFAP70	FAM60A	GALNT18	LYPD1	SHISA9	PIP4K2A	OR4D6
P4HB	MUC5B	MPHOSPH6	FAM13C	FRMPD2	TAC1		CH25H	CFAP70	IGSF9B	LHX5	PPFIBP2	PPP3CB	SYT10	USP47	MIR3679	MYH11	PTF1A	GIF
NOTUM	BRSK2	TLDC1	SLC16A9	WDFY4	ACHE		IFIT2	PPP3CB	GLB1L3	MIR620	CYB5R2	COMTD1	ALG10	DKK3	TMEM163	XYLT1	C10orf67	TCN1
RAC3	FAM99A	LINC00311	RHOBTB1	VSTM4	MUC12		LIPA	MYOZ1	GLB1L2	C12orf49	TUB	ZNF503-AS1	ALG10B	MICAL2	CXCR4	GPRC5B	KIAA1217	MS4A3
UTS2R	ASCL2	GSE1	TMEM26	DRGX	VGF		SLC16A12	SEC24C	B3GAT1	HRK	RIC3	ZNF503-AS2	LRRK2	ARNTL	GTDC1	GPR139	GPR158	MS4A2
METRNL	ART1	KLHDC4	C10orf107	CHAT	NAT16		LINC00865	C10orf55	LOC283177	TESC	LMO1	KCNMA1	PDZRN4	PTH	ZEB2	HS3ST4	MYO3A	MS4A6A
ROCK1P1	LOC100506082	IL17C	RTKN2	SLC18A3	MOGAT3		HTR7	VCL	LOC574538	NOS1	STK33	DLG5-AS1	GXYLT1	SPON1	RPRM	GSG1L	GAD2	MS4A6E
YES1	OR51A7	CBFA2T3	ZNF365	C10orf53	COL26A1		PPP1R3C	ADK	SLC6A12	CCDC64	ASCL3	ZMIZ1-AS1	PRICKLE1	RRAS2	GALNT13	STX1B	APBB1IP	MS4A1
ADCYAP1	OR51G1	SPIRE2	EGR2	OGDHL	SLC26A5		FGFBP3	KAT6B	B4GALNT3	RPLP0	NRIP3	SFTPA2	ADAMTS20	PSMA1	FIGN	PYDC1	LINC00264	MS4A12
TMEM200C	OR52A5	C17orf97	JMJD1C	AGAP7P	RELN		MARK2P9	SAMD8	MIR3649	MSI1	SCUBE2	MBL1P	NELL2	CALCA	SCN9A	ITGAM	LINC00202-2	LINC00301
MTCL1	OR52A1	NXN	LRRTM3	AGAP6	CDHR3		CYP26A1	VDAC2	LRTM2	POP5	AMPD3	SFTPD	DBX2	CALCB	XIRP2	NA	ACBD5	CD6
GNAL	OR52N2	BHLHA9	ATOH7	PRKG1	GRM8		FFAR4	COMTD1	CACNA2D4	CABP1	SNORD97	MAT1A	RPAP3	SOX6	STK39	LINC00273	LRRC37A6P	SCGB1D1
ANKRD62	OR52E4	WDR81	DNA2	MIR605	KCP		RBP4	ZNF503-AS1	CACNA1C-AS1	LRRC43	RASSF10	DYDC1	OR8S1	OTOG	WIPF1	ZNF423	MKX	SCGB2A1
SPIRE1	OR52B2	SMG6	DDX21	CSTF2T	MIR183		FRA10AC1	KCNMA1	FKBP4	B3GNT4	ARNTL	DYDC2	SNORA34	MYOD1	LINC01116	MMP2	ARMC4	SCGB1D2
ROCK1	PRKCDBP	RAP1GAP2	SUPV3L1	DKK1	PLXNA4		LGI1	DLG5-AS1	TSPAN9	DNAH10	SPON1	FAM213A	RND1	PTPN5	CERKL	SLC6A2	SVIL	SCGB2A2
CABLES1	SMPD1	ITGAE	TACR2	MBL2	KLRG2		PLCE1	RPS24	PRMT8	FAM101A	RRAS2	NRG3	LMBR1L	ZDHHC13	ZNF804A	LOC283856	KIAA1462	SCGB1D4
ANKRD29	APBB1	ZZEF1	NEUROG3	PCDH15	CLEC2L		SORBS1	LINC00595	CCND2	AACS	PDE3B	CDHR1	TUBA1B	NAV2	HECW2	NDRG4	ZNF438	STX5
LAMA3	OVCH2	UBE2G1	COL13A1	FAM133CP	JHDM1D-AS1		ZNF518A	ZMIZ1-AS1	KCNA6	LOC440117	CYP2R1	LINC00858	TUBA1A	MIR4694	BOLL	CDH11	ZEB1	WDR74
ZNF521	OR5E1P	SPNS3	H2AFY2	BICC1	TMEM178B		BLNK	SFTPA2	KCNA1	FLJ37505	CALCA	GRID1	SPATS2	DBX1	PLCL1	CMTM4	KIF5B	CHRM1
KCTD1	LOC283299	SMTNL2	AIFM2	PHYHIPL	PRSS3P2		TLL2	SFTPA1	KCNA5	GLT1D1	CALCB	WAPL	SLC4A8	HTATIP2	SATB2	RRAD	EPC1	LOC100996455
FHOD3	EIF3F	ALOX15	PPA1	FAM13C	ATP6V0E2-AS1		TM9SF3	BMS1P21	NTF3	FZD10-AS1	INSC	LIPK	SCN8A	NELL1	BZW1	E2F4	ITGB1	SLC22A11
CELF4	RPL27A	VMO1	NPFFR1	SLC16A9	WDR86		PIK3AP1	MBL1P	ANO2	GALNT9	SOX6	SLC16A12	FIGNL2	ANO5	PTH2R	ZFHX3	NRP1	SLC22A12
SETBP1	ST5	PITPNM3	LRRC20	MRLN	KMT2C		LCOR	TMEM254	CD9	FBRSL1	PLEKHA7	LINC00865	ACVR1B	LUZP2	ERBB4	ZFP1	CREM	NRXN2
ZBTB7C	TMEM9B-AS1	POLR2A	NODAL	ANK3	INSIG1		SLIT1-AS1	DYDC2	PLEKHG6	LRCOL1	ABCC8	HTR7	GRASP	SLC5A12	2016-03-04	ADAMTS18	FZD8	RASGRP2
SMAD7	NRIP3	ATP1B2	ADAMTS14	CDK1	EN2		SLIT1	FAM213A	LPAR5	P2RX2	MYOD1	LINC00502	KRT6C	BDNF-AS	CTDSP1	MAF	ACTR3BP5	MIR194-2
MAPK4	DENND5A	ALOX12B	CDH23	RHOBTB1	CNPY1		FRAT1	TSPAN14	PIANP	POLE	KCNC1	PCGF5	KRT73	BDNF	WNT6	CENPN	LOC441666	RNASEH2C
ONECUT2	IPO7	TMEM107	ANAPC16	TMEM26	MNX1		FRAT2	GHITM	PEX5	MPHOSPH8	TPH1	PPP1R3C	KRT76	METTL15	WNT10A	PLCG2	BMS1	SNX32
ATP8B1	ZNF143	NTN1	CHST3	ARID5B	MIR5707		RRP12	CDHR1	SLC2A14	PSPC1	TMEM86A	FGFBP3	KRT78	MPPED2	CDK5R2	CDH13	MIR5100	CATSPER1
RAX	WEE1	GAS7	SPOCK2	RTKN2	VIPR2		PI4K2A	LINC00858	FOXJ2	GJA3	PTPN5	CPEB3	EIF4B	PAX6	RESP18	LOC146513	RET	TMEM151A
RNF152	ADM	MYOCD	DDIT4	ZNF365	ERICH1-AS1		SFRP5	PTEN	LINC00612	GJB2	E2F8	MARK2P9	SPRYD3	RCN1	GMPPA	FENDRR	RASGEF1A	B4GAT1
TNFRSF11A	AMPD3	MIR1288	P4HA1	EGR2	SOX7		GOLGA7B	CH25H	STYK1	GJB6	NAV2	HHEX	CSAD	CCDC73	DAW1	FOXF1	HNRNPF	NPAS4
ZCCHC2	MRVI1	RASD1	PPP3CB	NRBF2	GATA4		CRTAC1	NUDT9P1	GRIN2B	IL17D	MIR4694	CYP26C1	PDE1B	HIPK3	PID1	JPH3	ZNF32	ACTN3
NFATC1	ZBED5	EVPLL	PLAU	JMJD1C	CSGALNACT1		HPS1	HHEX	PLBD1	XPO4	DBX1	CYP26A1	DCD	FBXO3	DNER	ZNF469	HNRNPA3P1	RBM14-RBM4
KCNG2	ZBED5-AS1	PRPSAP2	C10orf55	REEP3	LPL		HPSE2	MYOF	PTPRO	FGF9	SLC6A5	MYOF	MUCL1	LMO2	ALPPL2	SLC22A31	LINC00841	TPCN2
MADCAM1	CSNK2A3	MTRNR2L1	ADK	LRRTM3	GFRA2		CNNM1	SORBS1	ST8SIA1	C1QTNF9B	NELL1	FFAR4	TESPA1	CAPRIN1	PRSS56	DOC2B	C10orf142	MYEOV
HCN2	USP47	MIR4522	KAT6B	CTNNA3	LGI3		GOT1	ALDH18A1	BCAT1	TPTE2P6	ANO5	RBP4	OR9K2	ELF5	CHRND	RPH3AL	CXCL12	CCND1
FSTL3	MICAL2	KSR1	ZNF503-AS1	ATOH7	PNMA2		NKX2-3	PIK3AP1	TMTC1	ATP12A	SLC17A6	PLCE1	OR10A7	CD44	NGEF	BHLHA9	TMEM72	FGF19
PALM	PARVA	MIR4732	ZNF503-AS2	SLC25A16	ADRA1A		BLOC1S2	LCOR	DDX11	RNF17	GAS2	SORBS1	OR6C74	SLC1A2	ASB18	RTN4RL1	MIR3156-1	FGF4
KISS1R	TEAD1	CPD	KCNMA1	TET1	ADRB3		WNT8B	SLIT1-AS1	BICD1	TPTE2P1	SVIP	DNTT	OR6C6	LDLRAD3	KLHL30	MIR1253	ALOX5	FGF3
ARID3A	ARNTL	RHBDL3	LINC00595	SRGN	FGFR1		SEC31B	SLIT1	SYT10	PABPC3	LUZP2	OPALIN	OR6C65	COMMD9	TWIST2	ANKFY1	SYT15	ANO1
GRIN3B	PTH	MYO1D	ZMIZ1-AS1	TSPAN15	SFRP1		HIF1AN	UBTD1	ALG10	AMER2	ANO3	TLL2	OR6C70	PRR5L	OR6B3	SPNS2	ZNF488	FLJ42102
CBARP	SPON1	TMEM98	PPIF	NEUROG3	NKX6-3		PAX2	SFRP5	ALG10B	ATP8A2	FIBIN	PIK3AP1	OR6C68	RAG1	MYEOV2	ACAP1	GDF10	FOLR3
EFNA2	RRAS2	UNC45B	ZCCHC24	NPFFR1	AP3M2		SLF2	GOLGA7B	KIF21A	SHISA2	BDNF	LCOR	OR10P1	RAG2	TCF15	ATP1B2	ARHGAP22	INPPL1
APC2	PSMA1	MRM1	SFTPA2	NODAL	POTEA		PDZD7	LOXL4	CNTN1	GPR12	KCNA4	C10orf12	NXPH4	LRRC4C	RSPO4	NTN1	WDFY4	CLPB
C19orf25	PDE3B	HNF1B	BMS1P21	PALD1	LINC00293		KAZALD1	HPSE2	PDZRN4	GTF3A	MPPED2	SLIT1-AS1	KIF5A	ALKBH3	TMEM74B	PIRT	LRRC18	MIR139
MEX3D	CALCA	ARHGAP23	MBL1P	PRF1	NPBWR1		TLX1NB	CNNM1	ADAMTS20	MTIF3	PAX6	SLIT1	OS9	C11orf96	AVP	MIR744	VSTM4	PDE2A
ONECUT3	SOX6	SRCIN1	SFTPD	ADAMTS14	SOX17		TLX1	BLOC1S2	NELL2	GSX1	RCN1	FRAT1	FAM19A2	ALX4	GFRA4	MYOCD	FAM170B	FCHSD2
MIR4321	C11orf58	HAP1	PLAC9	UNC5B	MOS		LBX1	PAX2	DBX2	PDX1	WT1	FRAT2	FLJ41278	CD82	ADAM33	HS3ST3A1	FAM170B-AS1	P4HA3
ZNF77	PLEKHA7	STAT5A	FAM213A	CDH23	PLAG1		LBX1-AS1	SLF2	LINC00938	ATP5EP2	WT1-AS	SFRP5	WIF1	TSPAN18	ADRA1D	HS3ST3B1	C10orf71	CHRDL2
TLE2	PIK3C2A	PTRF	TSPAN14	SPOCK2	TCF24		BTRC	LBX1	SLC38A4	CDX2	HIPK3	GOLGA7B	RPSAP52	TP53I11	PROKR2	PMP22	DRGX	OR2AT4
STAP2	NCR3LG1	FAM134C	SH2D4B	DDIT4	PRDM14		POLL	LBX1-AS1	PCED1B-AS1	URAD	FBXO3	CRTAC1	LLPH	CHST1	BMP2	SLC47A1	CHAT	SLCO2B1
SEMA6B	SAAL1	VPS25	NRG3	DNAJB12	STMN2		MIR3158-2	CNNM2	VDR	FLT3	LMO2	R3HCC1L	GRIP1	DKFZp779M0652	ISM1	MAP2K3	C10orf53	TPBGL
PTPRS	MRGPRX3	LINC00854	CDHR1	OIT3	SNX16		FBXW4	SH3PXD2A-AS1	TMEM106C	FLT1	SLC1A2	HPSE2	CAND1	SLC35C1	OTOR	MIR4522	OGDHL	GDPD5
RFX2	SAA1	LINC00910	GRID1-AS1	PLA2G12B	LOC100288748		FGF8	TCF7L2	COL2A1	SLC46A3	RAG1	CNNM1	DYRK2	CRY2	PCSK2	SEZ6	SGMS1	SERPINH1
TUBB4A	TSG101	MPP3	GRID1	MRPS16	SPAG1		KCNIP2	NHLRC2	CCDC184	MEDAG	RAG2	GOT1	IFNG	CREB3L1	NKX2-2	CORO6	PRKG1	MAP6
CD70	UEVLD	MPP2	WAPL	CAMK2G	RSPO2		C10orf76	ADRB1	DDX23	KL	LRRC4C	NKX2-3	TPH2	DGKZ	FOXA2	MIR193A	PRKG1-AS1	WNT11
CAMSAP3	PTPN5	TMUB2	MINPP1	C10orf11	KCNV1		NOLC1	CCDC186	RND1	CCNA1	MIR670	SLC25A28	TRHDE	CHRM4	SYNDIG1	MIR365B	MBL2	GUCY2EP
EVI5L	NAV2	RUNDC3A	CFL1P1	KCNMA1	ADGRB1		ELOVL3	ABLIM1	CCDC65	SERTM1	MIR129-2	CPN1	TRHDE-AS1	C1QTNF4	HCK	CDK5R1	ZWINT	B3GNT6
PRR36	NELL1	GRN	STAMBPL1	RPS24	MAFA		PITX3	FAM160B1	WNT10B	FOXO1	HSD17B12	ERLIN1	GLIPR1L2	PTPRJ	DLGAP4	ASIC2	MIR3924	AQP11
TGFBR3L	ANO5	GJC1	FAS	LINC00595	OPLAH		PSD	VAX1	WNT1	RGCC	C11orf96	CHUK	E2F7	FOLH1	SLC32A1	AA06	PHYHIPL	RSF1
OLFM2	FANCF	MAP3K14	CH25H	MBL1P	DMRT1		MIR146B	EMX2OS	DDN	TNFSF11	ACCSL	PKD2L1	NAV3	OR4C46	LOC339568	C17orf102	SLC16A9	TENM4
ICAM5	GAS2	CRHR1	LIPA	SFTPD	DMRT3		ACTR1A	RAB11FIP2	DHH	SIAH3	ACCS	WNT8B	PLXNC1	TRIM48	EMILIN3	TMEM132E	CCDC6	MIR708
PDE4A	LIN7C	WNT3	SLC16A12	TMEM254	ELAVL2		AS3MT	GRK5	PRPH	KIAA0226L	ALX4	SEC31B	TMCC3	TNKS1BP1	CHD6	SLFN11	CDK1	MIR4300
S1PR5	DCDC5	RPRML	HTR7	NRG3	CNTFR		CNNM2	TACC2	C1QL4	MLNR	CD82	HIF1AN	CDK17	RTN4RL2	PTPRT	CCL5	RHOBTB1	FAM181B
KANK2	DCDC1	CDC27	PCGF5	GHITM	ARID3C		NT5C2	HTRA1	DNAJC22	DLEU7	TSPAN18	PAX2	NEDD1	CTNND1	MMP9	MRM1	ADO	RAB30
RGL3	RCN1	ITGB3	PPP1R3C	C10orf99	HINT2		INA	BUB3	KCNH3	FAM124A	SYT13	SLF2	MIR4303	MRPL16	CDH22	LHX1	EGR2	PCF11
ELAVL3	PRRG4	KPNB1	FGFBP3	CDHR1	PAX5		NEURL1	CHST15	AQP2	ATP7B	CHST1	SEMA4G	SLC9A7P1	MS4A4A	EYA2	ACACA	JMJD1C-AS1	DLG2
RTBDN	CD59	NFE2L1	CPEB3	LINC00858	LOC286297		SH3PXD2A	OAT	AQP5	LECT1	DKFZp779M0652	PDZD7	ANKS1B	PTGDR2	SULF2	SYNRG	JMJD1C	CREBZF
MAST1	FBXO3	HOXB8	MARK2P9	CCSER2	FRG1JP		CFAP43	LHPP	RACGAP1	PCDH17	MAPK8IP1	KAZALD1	FAM71C	CD6	PREX1	HNF1B	REEP3	FZD4
NFIX	LMO2	HOXB9	IDE	GRID1	MAMDC2		SORCS3	FAM53B	ASIC1	SLAIN1	GYLTL1B	TLX1NB	NR1H4	CD5	SNORD12	GPR179	LRRTM3	TMEM135
MIR181C	CAPRIN1	HOXB13	HHEX	OPN4	GCNT1		XPNPEP1	CTBP2	FIGNL2	POU4F1	CREB3L1	TLX1	ANO4	VPS37C	B4GALT5	ARHGAP23	SIRT1	RAB38
PTGER1	NAT10	CALCOCO2	EXOC6	LDB3	GNA14		MXI1	UROS	GRASP	MIR4500HG	DGKZ	LBX1	UTP20	MIR4488	TSHZ2	C17orf96	RUFY2	CTSC
NOTCH3	ABTB2	ATP5G1	CYP26C1	MMRN2	NTRK2		SMC3	CTAGE7P	NR4A1	SLITRK5	MDK	LBX1-AS1	MYBPC1	LRRC10B	CYP24A1	NEUROD2	SLC25A16	GRM5-AS1
EPHX3	EHF	IGF2BP1	CYP26A1	MINPP1	ROR2		RBM20	LINC01164	ATG101	MIR17HG	CHRM4	BTRC	PMCH	SYT7	PPP4R1L	PPP1R1B	TET1	TYR
BABAM1	CD44	NGFR	MYOF	CFL1P1	ANKRD19P		PDCD4	JAKMIP3	KRT86	GPC5	AMBRA1	POLL	PAH	RPLP0P2	APCDD1L	NAGS	SUPV3L1	FAT3
UNC13A	SLC1A2	DLX4	FFAR4	PTEN	C9orf129		ADRA2A	STK32C	KRT81	SOX21	SPI1	FGF8	STAB2	FADS3	GNAS	C17orf104	HK1	MTNR1B
B3GNT3	PRR5L	COL1A1	RBP4	RNLS	TMOD1		GPAM	C10orf91	KRT72	ABCC4	FAM180B	KCNIP2	CRY1	RAB3IL1	EDN3	GJC1	NEUROG3	PANX1
SLC5A5	TRAF6	XYLT2	SLC35G1	LIPF	FOXE1		ACSL5	INPP5A	KRT1	CLDN10	C1QTNF4	NOLC1	BTBD11	INCENP	PHACTR3	C1QL1	C10orf35	IZUMO1R
KCNN1	RAG2	HLF	PLCE1	LIPN	COL15A1		TCF7L2	NKX6-2	KRT77	HS6ST3	PTPRJ	ELOVL3	ASCL4	SCGB1D4	GATA5	FMNL1	COL13A1	GPR83
MPV17L2	HSD17B12	NOG	NOC3L	MIR4679-1	BSPRY		ADRB1	CFAP46	KRT3	OXGR1	TRIM49B	PITX3	LOC728739	EEF1G	C20orf166-AS1	RPRML	H2AFY2	JRKL
PDE4C	TSPAN18	MSI2	TBC1D12	CH25H	COL27A1		CCDC186	LINC01168	CALCOCO1	SLC15A1	LOC646813	PSD	FICD	SLC22A8	NTSR1	CDC27	TYSND1	JRKL-AS1
SSBP4	PRDM11	BZRAP1-AS1	PDLIM1	IFIT3	ASTN2		VWA2	SPRN	HOXC13	ZIC5	OR4C46	CYP17A1	DAO	SLC22A24	COL9A3	TBX21	PPA1	CNTN5
CRLF1	CHST1	TEX14	C10orf131	SLC16A12	GGTA1P		AFAP1L2	SCART1	HOXC13-AS	ZIC2	TRIM48	AS3MT	USP30	HRASLS5	SLC17A9	PRR15L	NPFFR1	ARHGAP42
TMEM59L	DKFZp779M0652	PPM1E	CCNJ	LINC00865	LHX6		ATRNL1	DUX4L3	HOXC12	FGF14	RTN4RL2	CNNM2	MYO1H	C11orf95	BHLHE23	COPZ2	NODAL	TRPC6
COMP	CREB3L1	SKA2	ZNF518A	HTR7	LHX2		GFRA1	SCGB1C1	HOTAIR	MYO16-AS1	SLC43A1	NT5C2	MYL2	NAA40	LOC63930	HOXB6	PALD1	MIR4693
CERS1	DGKZ	MIR21	TLL2	NUDT9P1	NR5A1		C10orf82	TSPAN4	HOXC11	ARHGEF7	YPEL4	RPEL1	LINC01405	OTUB1	MIR124-3	HOXB7	ADAMTS14	DDI1
LINC00662	MDK	MIR4737	PIK3AP1	PCGF5	NR6A1		HSPA12A	MUC2	HOXC10	TEX29	LOC283194	INA	CUX2	KCNK4	FLJ16779	HOXB8	UNC5B	PDGFD
URI1	CHRM4	NACA2	LCOR	HECTD2	PBX3		ENO4	MUC5B	MIR196A2	SPACA7	CD6	NEURL1	FAM109A	TEX40	CHRNA4	HOXB9	CDH23	CASP12
TSHZ3	ATG13	LRRC37A3	SLIT1	FGFBP3	LMX1B		SHTN1	TOLLIP-AS1	HOXC9	ATP11A	PGA5	CFAP43	RPH3A	LOC100996455	ABHD16B	GIP	C10orf54	GRIA4
RGS9BP	ZNF408	PRKCA	FRAT1	BTAF1	SH2D3C		VAX1	KRTAP5-1	HOXC8	MCF2L	VWCE	SORCS3	DTX1	NRXN2	SOX18	IGF2BP1	CHST3	AASDHPPT
SLC7A10	LRP4	NOL11	UBTD1	CPEB3	DOLPP1		MIR3663	FAM99A	HOXC4	MCF2L-AS1	MIR4488	XPNPEP1	LHX5	RASGRP2	LINC00266-1	B4GALNT2	DDIT4	GUCY1A2
HSPB6	PACSIN3	C17orf58	MARVELD1	MARK2P9	PRDM12		KCNK18	FAM99B	MIR615	F7	LRRC10B	MXI1	RBM19	CDC42BPG	CHODL	PHOSPHO1	DNAJB12	LOC643923
KIRREL2	DDB2	KPNA2	SFRP5	HHEX	UCK1		SLC18A2	SYT8	LOC400043	PROZ	SYT7	RBM20	TBX5	PPP2R5B	MIR155HG	PHB	P4HA1	RAB39A
APLP1	NUP160	PRKAR1A	CRTAC1	EXOC6	NTNG2		EMX2OS	TNNT3	SMUG1	GRTP1	DAGLA	ADRA2A	TBX5-AS1	SLC22A20	JAM2	NGFR	DNAJC9	C11orf87
DPF1	PTPRJ	FAM20A	HPSE2	CYP26C1	BARHL1		EMX2	TSPAN32	PDE1B	LINC00552	MYRF	ADRB1	TBX3	EHBP1L1	GRIK1	DLX4	MRPS16	ZC3H12C
GGN	TRIM49B	SOX9	CNNM1	CYP26A1	GBGT1		PRLHR	CD81	PPP1R1A	CDC16	RAB3IL1	CCDC186	MIR620	OVOL1	OLIG2	COL1A1	FUT11	PLET1
SELV	OR4C46	TTYH2	GOT1	CEP55	RXRA		EIF3A	KCNQ1	ERBB3	OR11H12	BEST1	VWA2	MIR4472-2	EIF1AD	DNAJC28	CACNA1G	NDST2	NCAM1
CNTD2	TRIM48	GRIN2C	NKX2-3	FFAR4	C9orf69		SEC23IP	OSBPL5	GLS2	TMEM55B	ASRGL1	AFAP1L2	MAP1LC3B2	CST6	KCNJ6	LINC00483	PLAU	DRD2
SPTBN4	OR9G4	HID1	CPN1	RBP4	CCDC183		WDR11-AS1	TRPC2	NXPH4	ANG	LRRN4CL	ABLIM1	C12orf49	CATSPER1	B3GALT5-AS1	CA10	VCL	MIR4301
LTBP4	OR5AK2	CDR2L	WNT8B	FRA10AC1	MIR3621		WDR11	PGAP2	SHMT2	EDDM3A	BSCL2	FAM160B1	FBXO21	KLC2	ICOSLG	TOM1L1	AP3M1	TMPRSS5
CEACAM21	LRRC55	MYO15B	SEC31B	LGI1	IQSEC2		FGFR2	LOC100506082	NDUFA4L2	NDRG2	CHRM1	ATRNL1	NOS1	RIN1	ITGB2	TMEM100	VDAC2	NXPE2
ARHGEF1	TNKS1BP1	ITGB4	HIF1AN	SLC35G1	FAM104B		NSMCE4A	C11orf40	GLI1	RPGRIP1	HRASLS5	GFRA1	KSR2	SLC29A2	PCBP3	NOG	COMTD1	CADM1
ATP1A3	RTN4RL2	RNF157-AS1	PAX2	PLCE1	ZXDA		TACC2	OR52A1	ARHGAP9	SALL2	PLA2G16	ENO4	SUDS3	PELI3	DGCR6	C17orf64	ZNF503-AS2	LINC00900
TMEM145	SLC43A1	SPHK1	SEMA4G	PLCE1-AS1	SPIN4		CUZD1	TRIM5	KIF5A	HOMEZ	RTN3	HSPA12A	SRRM4	ACTN3	GSC2	ERN1	ZNF503	BUD13
MEGF8	UBE2L6	ST6GALNAC2	PDZD7	ACSM6	IRS4		FAM24A	OR52N2	SLC26A10	ZFHX2	C11orf95	SHTN1	HSPB8	CTSF	SLC25A1	LOC440461	KCNMA1	CEP164
PVRL2	YPEL4	MGAT5B	SFXN3	SORBS1	ZIC3		HMX3	SMPD1	B4GALNT1	JPH4	RCOR2	VAX1	LINC00934	SPTBN2	SEZ6L	ARSG	RPS24	DSCAML1
NKPD1	TMX2-CTNND1	SNHG20	KAZALD1	ENTPD1-AS1	TTTY23		HMX2	APBB1	AGAP2-AS1	LRRC16B	OTUB1	MIR3663	TMEM233	SYT12	MIAT	FAM20A	LINC00595	FXYD2
PPP1R13L	C11orf31	TMEM235	TLX1NB	ZNF518A	GYG2P1		BUB3	ZNF215	AGAP2	NRL	FLRT1	SLC18A2	P2RX7	RHOD	MN1	SSTR2	BMS1P21	FXYD6-FXYD2
GPR4	CTNND1	LOC100996291	TLX1	BLNK	TTTY3		GPR26	OLFML1	2016-03-09	STXBP6	FKBP2	EMX2OS	DNAH10	NDUFV1	EWSR1	LINC00469	SFTPD	TMPRSS13
GIPR	OR9Q1	RBFOX3	LBX1	DNTT	SPRY3		CPXM2	PPFIBP2	CYP27B1	NOVA1	GPR137	EMX2	ZNF664-FAM101A	ACY3	RASL10A	BTBD17	PLAC9	IL10RA
MIR642B	GLYATL1	CBX2	LBX1-AS1	OPALIN			CHST15	RIC3	LRIG3	FOXG1	KCNK4	FAM204A	FAM101A	ALDH3B2	CABP7	GRIN2C	NRG3	TMPRSS4
SIX5	MPEG1	CBX8	MIR3158-2	TLL2			NKX1-2	ST5	FAM19A2	LINC01551	TEX40	PRLHR	TMEM132B	PPP6R3	MTFP1	OTOP2	GHITM	SCN4B
RSPH6A	CD6	CBX4	FGF8	PIK3AP1			LHPP	MIR5691	AVPR1A	COCH	CCDC88B	NANOS1	LOC440117	CPT1A	TIMP3	OTOP3	CDHR1	SCN2B
FOXA3	PGA3	TBC1D16	HPS6	LCOR			ZRANB1	WEE1	C12orf66	EGLN3	LOC100996455	MIR4681	SLC15A4	MRGPRD	SYN3	CDK3	LRIT1	CD3E
MIR769	VWCE	RPTOR	ELOVL3	SLIT1-AS1			TEX36-AS1	SWAP70	C12orf56	INSM2	SLC22A12	RGS10	GLT1D1	MRGPRF	CACNG2	GALR2	CCSER2	MCAM
DACT3-AS1	TMEM138	CHMP6	PITX3	SLIT1			ADAM12	ADM	TBC1D30	MBIP	NRXN2	BAG3	TMEM132D	TPCN2	PVALB	FOXJ1	GRID1	THY1
NPAS1	SYT7	P4HB	NFKB2	PGAM1			FAM196A	DKK3	WIF1	SFTA3	RASGRP2	INPP5F	FZD10	CCND1	KCNJ4	SPHK1	SLC16A12	PVRL1
BBC3	DAGLA	NOTUM	PSD	EXOSC1			FOXI2	MICAL2	HMGA2	NKX2-1	SLC22A20	PPAPDC1A	PIWIL1	FGF19	CBX7	ST6GALNAC2	PCGF5	TRIM29
MEIS3	FADS3	SECTM1	AS3MT	ZFYVE27			CLRN3	PARVA	IRAK3	NKX2-8	POLA2	WDR11	RIMBP2	FGF3	MGAT3	SYNGR2	BTAF1	GRIK4
GRIN2D	INCENP	FOXK2	CNNM2	SFRP5			MKI67	RASSF10	CAND1	PAX9	TIGD3	FGFR2	SFSWAP	ANO1	CACNA1I	BIRC5	2016-03-05	TBCEL
GRWD1	SCGB1D1	ZNF750	NT5C2	CRTAC1			MGMT	RRAS2	KCNMB4	FOXA1	OVOL1	HMX3	GALNT9	KRTAP5-10	SHISA8	LGALS3BP	HHEX	TECTA
LMTK3	SCGB1D4	ROCK1P1	INA	HPSE2			EBF3	SOX6	LGR5	ABHD12B	SNX32	HMX2	P2RX2	RNF121	PNPLA5	ENGASE	CYP26C1	SORL1
FUT1	SCGB1A1	ENOSF1	NEURL1	CNNM1			LINC00959	PLEKHA7	TSPAN8	TRIM9	EFEMP2	BUB3	ANKRD26P3	PHOX2A	KIAA1644	RBFOX3	CYP26A1	MIR125B1
TULP2	AHNAK	EMILIN2	SH3PXD2A	GOT1			GLRX3	PIK3C2A	KCNC2	PTGDR	CST6	CPXM2	GJA3	CLPB	C22orf34	ENPP7	RBP4	MIR100HG
CGB7	MTA2	LOC727896	SLK	NKX2-3			TCERG1L	TPH1	ALX1	BMP4	CATSPER1	CHST15	GJB6	MIR139	ZBED4	CBX8	FRA10AC1	UBASH3B
KCNA7	UQCC3	MYOM1	SORCS3	ABCC2			BNIP3	TMEM86A	UBE2N	GCH1	TMEM151A	OAT	LINC00424	PDE2A	CHL1	CBX4	PLCE1	CRTAM
PPFIA3	TTC9C	MYL12A	SORCS1	WNT8B			DPYSL4	NAV2	SOCS2	OTX2	CD248	NKX1-2	BASP1P1	P2RY6	CNTN4	TBC1D16	ACSM6	C11orf63
TEAD2	SLC3A2	L3MBTL4	XPNPEP1	HIF1AN			STK32C	DBX1	PLXNC1	SLC35F4	NPAS4	LHPP	SGCG	TPBGL	GRM7	ENDOV	PDLIM1	BSX
PTH2	CHRM1	RAB12	MXI1	PAX2			NKX6-2	PRMT3	TMCC3	ARID4A	CTSF	ZRANB1	LINC00327	RPS3	OXTR	NPTX1	C10orf131	CLMP
GFY	SLC22A8	MTCL1	DUSP5	SLF2			ADGRA1	SLC6A5	KRT19P2	RTN1	SPTBN2	TEX36-AS1	TNFRSF19	KLHL35	SLC6A1	RPTOR	ENTPD1-AS1	MIR4493
SLC17A7	SLC22A24	NDUFV2	RBM20	KAZALD1			KNDC1	NELL1	USP44	PPM1A	SYT12	DHX32	ANKRD20A19P	SERPINH1	HRH1	CHMP6	ZNF518A	GRAMD1B
CPT1C	SLC22A10	APCDD1	ADRA2A	TLX1NB			UTF1	LGR4	NTN4	C14orf39	CARNS1	FANK1	TPTE2P1	MAP6	SYN2	BAHCC1	OPALIN	SCN3B
KCNC3	SLC22A25	PIEZO2	TCF7L2	TLX1			VENTX	PAX6	NEDD1	SIX6	CDK2AP2	FANK1-AS1	PABPC3	WNT11	WNT7A	GCGR	TLL2	OR6M1
C19orf81	SLC22A9	GNAL	HABP2	LBX1			ADAM8	RCN1	ANKS1B	SIX1	CHKA	FAM196A	AMER2	TSKU	RFTN1	NOTUM	LCOR	TMEM225
SHANK1	HRASLS2	SPIRE1	CASP7	LBX1-AS1			TUBGCP2	CCDC73	ANO4	TMEM30B	GAL	FOXI2	MTMR6	ACER3	SATB1	FASN	SLIT1-AS1	OR10G7
VSIG10L	C11orf95	ROCK1	ADRB1	POLL			CALY	C11orf91	SLC5A8	PRKCH	CPT1A	CLRN3	ATP8A2	PAK1	KCNH8	CCDC57	SLIT1	VWA5A
MIR99B	C11orf84	MIR1-2	CCDC186	FBXW4			FUOM	CD59	ASCL1	SNAPC1	IGHMBP2	MKI67	SHISA2	CLNS1A	EOMES	UTS2R	FRAT1	ROBO3
PRKCG	RCOR2	ANKRD29	VWA2	FGF8			SPRN	FBXO3	C12orf42	LINC00643	CCND1	MIR4297	WASF3	TENM4	TRIM71	ADCYAP1	ZDHHC16	PKNOX2
CACNG7	COX8A	TTC39C	AFAP1L2	PPRC1			CYP2E1	LMO2	TTC41P	KCNH5	FGF19	EBF3	GPR12	FAM181B	GLB1	LINC00470	PI4K2A	DDX25
TTYH1	OTUB1	OSBPL1A	ABLIM1	PSD			DUX4L3	ABTB2	C12orf45	ESR2	FGF4	GLRX3	MTIF3	DLG2	SUSD5	EMILIN2	MARVELD1	ST3GAL4
CDC42EP5	MACROD1	KLHL14	GFRA1	MIR146B			SCGB1C1	SLC1A2	RFX4	PLEKHG3	FGF3	TCERG1L	URAD	CCDC81	ARPP21	LINC00526	SFRP5	KIRREL3-AS2
EPS8L1	NRXN2	ASXL3	CCDC172	TMEM180			NLRP6	PAMR1	ASCL4	SPTB	ANO1	BNIP3	FLT3	ME3	MOBP	TMEM200C	GOLGA7B	MIR3167
DNAAF3	RASGRP2	ZNF397	PNLIPRP2	NT5C2			ATHL1	FJX1	LOC728739	GALNT16	PPFIA1	DPYSL4	FLT1	PRSS23	MIR138-1	L3MBTL4	CRTAC1	KIRREL3
SYT5	MAP4K2	PIK3C3	HSPA12A	INA			IFITM5	LRRC4C	FOXN4	PLEKHD1	SHANK2	STK32C	MTUS2	NOX4	SLC6A20	LAMA1	R3HCC1L	ETS1
COX6B2	CDC42BPG	EPG5	ENO4	NEURL1			IFITM1	ALKBH3	FAM222A	CCDC177	SHANK2-AS3	C10orf91	TEX26	FAT3	PTH1R	LOC100192426	PYROXD2	FLI1
IL11	EHD1	PIAS2	SHTN1	CFAP58			B4GALNT4	C11orf96	HVCN1	SLC8A3	MIR3664	INPP5A	RXFP2	VSTM5	MIR4787	RAB12	HPS1	SENCR
SHISA7	C11orf85	DYM	VAX1	SORCS3			PKP3	ACCSL	CCDC63	ADAM21P1	FLJ42102	NKX6-2	ZAR1L	GPR83	CACNA2D3	GNAL	HPSE2	KCNJ1
RNF225	ARL2-SNX15	DCC	MIR3663	SORCS1			ANO9	ALX4	CUX2	TTC9	KRTAP5-11	CFAP46	NBEA	AMOTL1	FEZF2	ROCK1	HIF1AN	C11orf45
FAM150B	VPS51	TCF4	KCNK18	XPNPEP1			RNH1	CREB3L1	RPH3A	MAP3K9	RNF121	ADGRA1	CCNA1	SESN3	CADPS	GATA6-AS1	PAX2	BARX2
ID2	CAPN1	LINC-ROR	SLC18A2	MXI1			LRRC56	DGKZ	DTX1	RGS6	PHOX2A	KNDC1	SERTM1	FAM76B	SYNPR	ANKRD29	TLX1NB	PRDM10
ASAP2	SLC22A20	ATP8B1	PDZD8	DUSP5			LMNTD2	ZNF408	CCDC42B	PAPLN	MIR139	UTF1	SMAD9	LOC101054525	ADAMTS9	LOC729950	TLX1	ADAMTS8
CYS1	CDC42EP2	NEDD4L	EMX2OS	SMC3			LOC143666	ARFGAP2	LHX5	VSX2	PDE2A	VENTX	FREM2	C11orf70	FAM19A1	ZNF521	LBX1	ADAMTS15
ATP6V1C2	SCYL1	MALT1	FAM204A	RBM20			CDHR5	PACSIN3	TBX5	NEK9	P2RY6	ADAM8	NHLRC3	MMP7	FRMD4B	CHST9	LBX1-AS1	C11orf44
E2F6	LTBP3	CPLX4	PRLHR	SHOC2			SCT	C1QTNF4	TBX5-AS1	JDP2	RELT	TUBGCP2	LHFP	DCUN1D5	PROK2	CDH2	BTRC	SNX19
MIR4757	RELA	LMAN1	NANOS1	ADRA2A			DRD4	PTPRJ	TBX3	GPATCH2L	PLEKHB1	CALY	ERICH6B	PDGFD	MIR1324	DSG4	POLL	NTM
OSR1	KAT5	RNF152	GRK5	GPAM			EPS8L2	OR4C46	MIR620	ESRRB	MRPL48	SPRN	SPERT	GUCY1A2	ROBO2	RNF138	FBXW4	OPCML
SDC1	CCDC85B	BCL2	RGS10	TCF7L2			MUC5B	RTN4RL2	C12orf49	VASH1	PAAF1	CYP2E1	SIAH3	LOC643923	ROBO1	KLHL14	FGF8	SPATA19
GDF7	FOSL1	ZNF407	BAG3	HABP2			TOLLIP-AS1	YPEL4	HRK	ZDHHC22	UCP2	DUX4L3	CPB2	SLN	VGLL3	ASXL3	KCNIP2	MIR4697HG
KLHL29	SART1	MBP	PPAPDC1A	NRAP			BRSK2	CLP1	TESC	NGB	KCNE3	NLRP6	LINC00563	RAB39A	HTR1F	NOL4	HPS6	IGSF9B
POMC	CATSPER1	HSBP1L1	WDR11	CASP7			DUSP8	CTNND1	NOS1	ISM2	CHRDL2	ATHL1	LRCH1	ACAT1	SEMA5B	DTNA	NOLC1	LOC100128239
GAREML	KLC2	C2CD4C	WDR11-AS1	MIR4483			KRTAP5-AS1	DTX4	KSR2	STON2	SLCO2B1	IFITM5	DLEU7-AS1	EXPH5	TPRA1	ZNF24	ELOVL3	B3GAT1
DPYSL5	CD248	SBNO2	FGFR2	ADRB1			KRTAP5-5	STX3	CCDC64	SEL1L	TPBGL	B4GALNT4	LINC00371	ZC3H12C	EFCC1	CELF4	NFKB2	LOC283177
CGREF1	SLC29A2	CBARP	NSMCE4A	CCDC186			KRTAP5-6	OOSP2	PLA2G1B	GALC	ARRB1	PKP3	FAM124A	ARHGAP20	PLXND1	LINC00669	PSD	IQSEC3
SLC30A3	NPAS4	MOB3A	HTRA1	ABLIM1			IFITM10	MS4A15	MSI1	KCNK10	KLHL35	SIGIRR	LECT1	C11orf53	COL6A5	MIR5583-1	FBXL15	SLC6A13
UCN	CTSF	GADD45B	ACADSB	ATRNL1			LSP1	CCDC86	POP5	EML5	GDPD5	ANO9	MIR759	MIR34B	COL6A6	KC6	CUEDC2	B4GALNT3
FNDC4	SPTBN2	GNG7	HMX3	GFRA1			MRPL23-AS1	TMEM132A	CABP1	KCNK13	SERPINH1	LMNTD2	PCDH8	LAYN	TMEM108	RPL17-C18orf32	C10orf95	LINC00942
SUPT7L	KDM2A	ZNF77	HMX2	HSPA12A			INS-IGF2	CD5	P2RX7	CCDC88C	MAP6	LOC143666	OLFM4	NCAM1	EPHB1	DCC	TRIM8	FBXL14
LTBP1	LOC100130987	STAP2	GPR26	ENO4			IGF2	PGA5	B3GNT4	TC2N	DGAT2	SCT	DIAPH3	DRD2	SLC35G2	TCF4	INA	LRTM2
HNRNPLL	CLCF1	KDM4B	CPXM2	SHTN1			IGF2-AS	VWCE	VPS33A	SLC24A4	UVRAG	DRD4	TDRD3	ZBTB16	SOX14	ST8SIA3	TAF5	CACNA1C
PKDCC	GSTP1	NDUFA11	CHST15	VAX1			TH	MIR4488	PITPNM2	PPP4R4	WNT11	EPS8L2	PCDH20	NNMT	SPSB4	ALPK2	NEURL1	LOC283440
KCNG3	UNC93B1	RFX2	NKX1-2	MIR3663			ASCL2	LRRC10B	DNAH10	CLMN	PRKRIR	TALDO1	LINC00348	NXPE2	ZIC4	GRP	SH3PXD2A	TSPAN9
MTA3	SUV420H1	TNFSF9	LHPP	KCNK18			TSSC4	RPLP0P2	FAM101A	BCL11B	LRRC32	CRACR2B	MZT1	LINC00900	ZIC1	RAX	MIR609	PRMT8
PLEKHH2	LRP5	CD70	FAM53B	SLC18A2			KCNQ1	DAGLA	AACS	CCDC85C	GUCY2EP	BRSK2	LINC00381	BUD13	IGSF10	CCBE1	CFAP43	CRACR2A
SIX3	MRPL21	VAV1	METTL10	EMX2OS			KCNQ1DN	FEN1	LINC00943	DEGS2	B3GNT6	DUSP8	LINC00347	CEP164	KCNAB1	PMAIP1	SORCS3	PARP11
SIX2	MRGPRD	INSR	CTBP2	EMX2			CDKN1C	FADS2	LOC440117	SLC25A29	MYO7A	KRTAP5-AS1	LMO7DN	DSCAML1	SHOX2	CDH20	SORCS1	CCND2
LINC01121	CCND1	ARHGEF18	FLJ37035	RAB11FIP2			SLC22A18AS	FTH1	FLJ37505	BEGAIN	AQP11	FAM99A	KCTD12	IL10RA	MECOM	MIR5011	XPNPEP1	TIGAR
EPAS1	ORAOV1	FCER2	EDRF1	CASC2			CARS	INCENP	TMEM132C	DLK1	KCTD14	KRTAP5-6	SCEL	MPZL3	SLC7A14	CBLN2	ADD3-AS1	FGF23
KCNK12	ANO1	CLEC4GP1	FANK1	FAM204A			MRGPRG-AS1	SCGB1D1	GLT1D1	MEG9	GAB2	IFITM10	RNF219-AS1	TREH	GNB4	CYB5A	DUSP5	FGF6
EML6	FADD	TGFBR3L	ADAM12	PRLHR			ART5	SCGB1D4	FZD10-AS1	MIR1247	FAM181B	LSP1	POU4F1	ABCG4	PEX5L	FAM69C	RBM20	DYRK4
CCDC85A	KRTAP5-10	MYO1F	DOCK1	CACUL1			LOC100506082	SCGB1A1	FZD10	PPP2R5C	RAB30	MRPL23-AS1	LINC00331	MCAM	CCDC39	LOC339298	ADRA2A	AKAP3
LOC100132215	RNF121	PDE4A	FAM196A	INPP5F			OR51D1	AHNAK	RIMBP2	MIR4309	DLG2	INS-IGF2	RBM26	MFRP	SOX2	ZNF516	GPAM	GALNT8
OTX1	LAMTOR1	TMED1	FOXI2	MIR4682			OR52N2	EEF1G	EP400	AMN	SYTL2	IGF2	SPRY2	THY1	CAMK2N2	C18orf65	TCF7L2	KCNA6
MEIS1	CLPB	CARM1	PTPRE	PPAPDC1A			CCKBR	WDR74	GALNT9	EXOC3L4	PICALM	IGF2-AS	LINC00379	PVRL1	C3orf70	LINC00908	HABP2	KCNA1
CNRIP1	PDE2A	TSPAN16	MKI67	WDR11			SYT9	SLC3A2	FBRSL1	LINC00605	LOC100506368	ASCL2	MIR17HG	TRIM29	FGF12	LOC100131655	CASP7	KCNA5
PROKR1	STARD10	ZNF564	EBF3	FGFR2			PPFIBP2	SLC22A8	LRCOL1	EIF5	TMEM135	C11orf21	GPC5-AS1	GRIK4	MB21D2	GALR1	AFAP1L2	NTF3
TGFA	ARHGEF17	NFIX	LINC00959	ATE1			CYB5R2	LGALS12	P2RX2	CKB	NOX4	TSSC4	GPC6	TBCEL	ZNF718	SALL3	ABLIM1	ANO2
FIGLA	PLEKHB1	LYL1	TCERG1L	TACC2			OVCH2	HRASLS2	PXMP2	LINC00637	NAALAD2	TRPM5	GPC6-AS2	TECTA	PDE6B	NFATC1	ATRNL1	PIANP
VAX2	MRPL48	TRMT1	BNIP3	DMBT1			TUB	RTN3	PGAM5	MIR4710	FAT3	KCNQ1	DCT	SC5D	CRIPAK	CTDP1	GFRA1	P3H3
CYP26B1	SPCS2	CCDC130	JAKMIP3	C10orf120			RIC3	C11orf95	CHFR	CEP170B	MTNR1B	KCNQ1OT1	TGDS	SORL1	FAM86EP	KCNG2	CCDC172	C1S
EMX1	RPS3	CLEC17A	DPYSL4	CUZD1			LMO1	MARK2	GJA3	PLD4	CCDC67	KCNQ1DN	SOX21	BLID	MSX1	ODF3L2	PNLIPRP2	CD163
NOTO	GDPD5	TPM4	STK32C	FAM24A			STK33	CCDC88B	GJB2	GPR132	GPR83	CDKN1C	ABCC4	MIR100HG	PPP2R2C	MADCAM1	HSPA12A	CLEC4D
EGR4	SERPINH1	FAM32A	LRRC27	HMX3			ST5	SLC22A11	GJB6	JAG2	PIWIL4	MRGPRG-AS1	UGGT2	UBASH3B	SORCS2	FSTL3	SHTN1	CLEC4E
RTKN	WNT11	KLF2	NKX6-2	HMX2			ASCL3	MIR192	MIR4499	NUDT14	SESN3	MRGPRG	HS6ST3	C11orf63	MIR4274	LPPR3	VAX1	PRB2
WBP1	PRKRIR	EPS15L1	CFAP46	BUB3			NRIP3	ARL2-SNX15	IL17D	MTA1	CNTN5	ART5	LINC00359	BSX	CPZ	PRTN3	MIR3663	LINC01252
LBX2	LRRC32	HAUS8	ADGRA1	GPR26			SCUBE2	VPS51	XPO4	CRIP1	LOC101054525	CCKBR	OXGR1	HSPA8	HMX1	ELANE	SLC18A2	APOLD1
LBX2-AS1	PAK1	MYO9B	UTF1	CPXM2			SWAP70	TIGD3	FGF9	C14orf80	TRPC6	SMPD1	RAP2A	CLMP	LINC01096	KISS1R	PDZD8	LINC01559
TLX2	NDUFC2-KCTD14	BABAM1	VENTX	CHST15			AMPD3	MIR548AR	SGCG	TMEM121	GRIA4	DCHS1	MIR3170	MIR4493	SLIT2	ARID3A	EMX2OS	GRIN2B
DOK1	GAB2	FAM129C	ZNF511	NKX1-2			CSNK2A3	OVOL1	SPATA13	GABRB3	GUCY1A2	RBMXL2	NALCN-AS1	GRAMD1B	PACRGL	GRIN3B	PRLHR	ATF7IP
LOXL3	NARS2	MPV17L2	TUBGCP2	TEX36-AS1			GALNT18	BANF1	TPTE2P6	GABRA5	LOC643923	SYT9	NALCN	SCN3B	KCNIP4	HMHA1	PPAPDC1A	GUCY2C
ATOH8	PRCP	TMEM59L	CALY	FLJ37035			DKK3	EIF1AD	ATP12A	OCA2	RAB39A	PPFIBP2	FGF14	ZNF202	PPARGC1A	C19orf25	WDR11	H2AFJ
CD8A	SNORA70E	CRTC1	PAOX	DHX32			RASSF10	CATSPER1	RNF17	APBA2	C11orf87	OVCH2	TPP2	OR10G7	SLC34A2	ADAMTSL5	WDR11-AS1	RERG
FOXI3	RAB30	COMP	FRG2B	FANK1			ARNTL	PACS1	TPTE2P1	FAM189A1	ARHGAP20	TUB	METTL21EP	PANX3	PCDH7	PLK5	FGFR2	PTPRO
MIR4436A	ANKRD42	HOMER3	DUX4L3	ADAM12			FAR1	MRPL11	PABPC3	ULK4P3	COLCA2	RIC3	LINC00443	NRGN	NWD2	TCF3	ATE1	MGST1
LOC654342	CCDC90B	HAVCR1P1	SIRT3	LINC00601			SPON1	POLD4	AMER2	LOC283710	COLCA1	LMO1	FAM155A	ESAM	PHOX2B	ONECUT3	NSMCE4A	LMO3
GGT8P	DLG2	LINC00662	ATHL1	C10orf90			RRAS2	ALDH3B2	ATP8A2	KLF13	LAYN	STK33	LIG4	ROBO3	TMEM33	ATP8B3	TACC2	MIR3974
ACTR3BP2	CREBZF	ZNF536	RNH1	DOCK1			PSMA1	PPP6R3	GPR12	RYR3	NCAM1	ST5	TNFSF13B	PKNOX2	GABRA2	SPPL2B	HTRA1	PIK3C2G
SEMA4C	CCDC83	NUDT19	LRRC56	FOXI2			PDE3B	GAL	USP12	MIR1233-2	DRD2	NRIP3	MYO16	FEZ1	SPATA18	CELF5	DMBT1P1	PLCZ1
CREG2	EED	CEBPA	LMNTD2	MKI67			CALCA	CPT1A	GTF3A	GJD2	TMPRSS5	MIR5691	COL4A1	HYLS1	GSX2	ATCAY	CUZD1	CAPZA3
RFX8	LOC100506368	LGI4	LOC143666	MGMT			CALCB	MRGPRF	MTIF3	ACTC1	HTR3B	SCUBE2	ARHGEF7	DDX25	PDGFRA	ANKRD24	PSTK	PLEKHA5
LINC01158	RAB38	IGFLR1	DRD4	EBF3			INSC	TPCN2	GSX1	MIR4510	HTR3A	SNORD97	TEX29	ST3GAL4	ADGRL3	SHD	ACADSB	PDE3A
POU3F3	CHORDC1	ZNF420	EPS8L2	LINC00959			SOX6	CCND1	PDX1	TMCO5A	ZBTB16	ZBED5-AS1	SOX1	KCNJ1	EPHA5	KDM4B	HMX3	SLCO1A2
FHL2	TAF1D	ZNF585A	LOC171391	TCERG1L			PLEKHA7	FGF3	ATP5EP2	RASGRP1	NNMT	GALNT18	SPACA7	KCNJ5	CENPC	ZNRF4	HMX2	IAPP
2016-09-10	MED17	DPF1	TOLLIP-AS1	BNIP3			KCNJ11	ANO1	CDX2	PAK6	LINC00900	RASSF10	TUBGCP3	BARX2	PARM1	CLEC4G	GPR26	SPX
SOWAHC	PANX1	HNRNPL	BRSK2	JAKMIP3			ABCC8	PPFIA1	URAD	ANKRD63	BUD13	ARNTL	MCF2L	ADAMTS8	PRDM8	CLEC4GP1	CPXM2	GYS2
ACOXL	MRE11A	FBXO27	DUSP8	STK32C			USH1C	SHANK2	FLT3	BAHD1	CEP164	FAR1	LINC00565	ADAMTS15	FGF5	TGFBR3L	CHST15	LDHB
BCL2L11	KDM4E	PAPL	KRTAP5-AS1	C10orf91			MYOD1	KRTAP5-10	FLT1	SPINT1	DSCAML1	SPON1	OR11H12	OPCML	C4orf22	KANK3	OAT	KCNJ8
MERTK	ENDOD1	DLL3	FAM99A	INPP5A			KCNC1	RNF121	SLC46A3	RHOV	FXYD6-FXYD2	RRAS2	BMS1P18	SPATA19	BMP3	ANGPTL4	NKX1-2	ABCC9
FBLN7	SESN3	SELV	KRTAP5-6	NKX6-2			TPH1	CLPB	MTUS2	DLL4	TREH	PDE3B	OR4M1	LOC100128239	PRKG2	COL5A3	DHX32	ETNK1
PAX8	FAM76B	SERTAD1	IFITM10	LINC01168			LDHA	STARD10	KL	ITPKA	ABCG4	CYP2R1	OR4L1	JAM3	HNRNPD	ICAM5	ADAM12	SOX5
DPP10	MAML2	SPTBN4	SYT8	ADGRA1			TSG101	FCHSD2	NBEA	LTK	MCAM	CALCA	TMEM55B	GLB1L3	GRID2	CDC37	FAM196A	MIR920
INSIG2	JRKL-AS1	LTBP4	H19	KNDC1			TMEM86A	ARHGEF17	DCLK1	PLA2G4E	RNF26	CALCB	RNASE10	GLB1L2	DKK2	PDE4A	NPS	LINC00477
EN1	ARHGAP42	CYP2S1	IGF2-AS	UTF1			PTPN5	FAM168A	CCNA1	TGM7	MFRP	SOX6	RNASE9	LOC283177	ETNPPL	ELAVL3	FOXI2	BCAT1
INHBB	MMP20	CEACAM6	IGF2	VENTX			MRGPRX2	MRPL48	SERTM1	FRMD5	USP2	PLEKHA7	RNASE12	LOC100288778	COL25A1	ZNF563	PTPRE	LRMP
BIN1	MMP13	CEACAM3	ASCL2	CALY			E2F8	C2CD3	FREM2	DUOX2	THY1	KCNJ11	OR6S1	FAM138D	PITX2	RTBDN	MKI67	BHLHE41
CYP27C1	DYNC2H1	LYPD4	TSPAN32	CYP2E1			NAV2	POLD3	FOXO1	DUOXA1	PVRL1	ABCC8	ANG	IQSEC3	NEUROG2	NFIX	MGMT	ITPR2
LIMS2	EXPH5	CD79A	KCNQ1	DUX4L1			DBX1	NEU3	RGCC	DUOX1	OAF	MYOD1	RNASE1	B4GALNT3	NDST3	CACNA1A	MIR4297	PTHLH
ANKRD30BL	RDX	RABAC1	KCNQ1DN	DUX4L3			SLC6A5	SLCO2B1	TNFSF11	SHF	POU2F3	KCNC1	RNASE3	NINJ2	PRSS12	MIR181C	EBF3	FAR2
TMEM163	ARHGAP20	MEGF8	CDKN1C	SCGB1C1			NELL1	TPBGL	SIAH3	GATM	GRIK4	SERGEF	RNASE2	LINC00942	PRDM5	SLC1A6	CTAGE7P	TMTC1
KIF5C	C11orf53	ZNF575	SLC22A18	NLRP6			ANO5	SNORD15B	KIAA0226L	SEMA6D	TBCEL	TPH1	SALL2	WNT5B	NDNF	BRD4	GLRX3	TSPAN11
CACNB4	DLAT	SMG9	PHLDA2	ATHL1			SLC17A6	SERPINH1	MLNR	SLC27A2	TECTA	LOC494141	OR10G3	CACNA2D4	TRPC3	CYP4F22	MIR378C	YARS2
FMNL2	SDHD	BCL3	OSBPL5	IFITM1			GAS2	MAP6	DLEU2	TNFAIP8L3	SORL1	LDHA	OR10G2	CACNA1C	FGF2	BST2	TCERG1L	PKP2
NR4A2	PLET1	PVRL2	MRGPRG-AS1	B4GALNT4			LUZP2	WNT11	DLEU7	MYO5C	MIR100HG	TMEM86A	OR4E2	CACNA1C-IT3	PCDH10	TMEM221	LINC01164	SYT10
TANC1	NCAM1	NKPD1	ART5	LRRC56			ANO3	LRRC32	GUCY1B2	ONECUT1	BSX	PTPN5	DAD1	FKBP4	FREM3	NXNL1	BNIP3	ALG10
RBMS1	HTR3B	FBXO46	MIR4687	SCT			BDNF	GUCY2EP	FAM124A	PRTG	CLMP	E2F8	DHRS2	PRMT8	SMAD1	UNC13A	DPYSL4	ALG10B
TBR1	NNMT	DMWD	LOC100506082	DRD4			METTL15	ACER3	ATP7B	CGNL1	MIR4493	NAV2	DHRS4	PARP11	C4orf51	KCNN1	STK32C	CPNE8
LRP2	C11orf71	FOXA3	TRIM68	CHID1			KCNA4	FAM181B	LECT1	MYZAP	GRAMD1B	NAV2-AS4	DCAF11	CCND2	TLR2	IL12RB1	LRRC27	KIF21A
LINC01124	BUD13	IGFL1	OR51D1	MUC5B			MPPED2	DLG2	PCDH8	ALDH1A2	NRGN	DBX1	NYNRIN	TIGAR	GLRB	LSM4	NKX6-2	ABCD2
SP5	PAFAH1B2	NPAS1	CCKBR	BRSK2			PAX6	SYTL2	PCDH17	FAM81A	VSIG2	HTATIP2	GZMB	C12orf4	NPY1R	ELL	CFAP46	SLC2A13
GAD1	BACE1	CCDC9	SMPD1	DUSP8			DKFZp686K1684	PICALM	DACH1	FOXB1	ESAM	SLC6A5	STXBP6	DYRK4	NPY5R	CRLF1	LINC01168	LRRK2
DLX1	FXYD6-FXYD2	NAPA	RRP8	KRTAP5-AS1			RCN1	EED	SLAIN1	C2CD4A	ROBO3	NELL1	LINC01551	KCNA6	2016-03-01	TMEM59L	ADGRA1	CNTN1
DLX2	IL10RA	GLTSCR2	TPP1	FAM99A			WT1	PRSS23	POU4F1	C2CD4B	PKNOX2	ANO5	MIR548AI	KCNA1	TLL1	COMP	KNDC1	PDZRN4
LINC01305	SCN4B	GRWD1	DCHS1	IFITM10			WT1-AS	TMEM135	SLITRK5	SNX22	DDX25	SLC17A6	PRKD1	NTF3	HAND2	NCAN	UTF1	GXYLT1
SP9	ATP5L	LMTK3	ZNF214	CTSD			CCDC73	GRM5-AS1	MIR17HG	RBPMS2	CDON	GAS2	G2E3	ANO2	GLRA3	HAVCR1P1	VENTX	PRICKLE1
CHN1	TMEM25	FUT2	SYT9	SYT8			PRRG4	FAT3	GPC5	RASL12	ST3GAL4	LUZP2	NPAS3	CD9	GPM6A	LINC00662	CALY	ADAMTS20
EVX2	PHLDB1	FUT1	PPFIBP2	H19			DEPDC7	SLC36A4	SOX21	IGDCC3	KIRREL3	ANO3	EGLN3	PIANP	VEGFC	LINC00906	PRAP1	TMEM117
HOXD13	UPK2	CGB7	TUB	INS-IGF2			FBXO3	SCARNA9	ABCC4	IGDCC4	FLI1	BDNF	SPTSSA	MLF2	LINC00290	LINC01532	SCART1	NELL2
HOXD12	MIR3656	PPFIA3	RIC3	IGF2			LMO2	AMOTL1	CLDN10	MIR4311	KCNJ1	KCNA4	INSM2	PEX5	TENM3	UQCRFS1	CYP2E1	DBX2
HOXD11	SLC37A4	TRPM4	LMO1	IGF2-AS			CAPRIN1	ENDOD1	HS6ST3	MEGF11	BARX2	MPPED2	LINC00609	CD163L1	STOX2	LOC284395	SYCE1	ARID2
HOXD10	ABCG4	TEAD2	STK33	TRPM5			ABTB2	SESN3	OXGR1	SKOR1	NFRKB	PAX6	PTCSC3	NANOGNB	HELT	VSTM2B	SCGB1C1	SLC38A2
HOXD9	NLRX1	DKKL1	NRIP3	KCNQ1			SLC1A2	FAM76B	RAP2A	ITGA11	PRDM10	DKFZp686K1684	SFTA3	FOXJ2	AHRR	POP4	ODF3	RPAP3
HOXD8	MCAM	SLC17A7	SCUBE2	KCNQ1DN			PAMR1	MIR1260B	SLC15A1	MIR548H4	ZBTB44	RCN1	NKX2-8	RIMKLB	PP7080	URI1	RIC8A	COL2A1
HOXD-AS2	USP2	SNORD35A	WEE1	CDKN1C			COMMD9	CNTN5	ZIC5	PAQR5	ADAMTS8	WT1	FBXO33	M6PR	SLC12A7	ZNF536	NLRP6	CCDC184
HOXD3	THY1	NAPSB	AMPD3	MRGPRG-AS1			PRR5L	ARHGAP42	ZIC2	GRAMD2	ADAMTS15	WT1-AS	FSCB	CLECL1	LOC728613	TSHZ3	ATHL1	WNT1
HAGLR	PVRL1	MGC45922	ZBED5-AS1	ZNF195			RAG1	YAP1	FGF14	BBS4	C11orf44	PRRG4	RPS29	KLRF1	IRX1	ZNF507	IFITM1	KMT2D
LINC01116	OAF	KLKP1	GALNT18	STIM1			RAG2	BIRC2	MYO16	HCN4	NTM	HIPK3	DDHD1	CLEC7A	LINC01020	SLC7A10	SIGIRR	DHH
OSBPL6	LOC649133	SIGLEC8	DKK3	OR52B4			LRRC4C	SLN	MYO16-AS1	C15orf59	OPCML	FBXO3	PELI2	YBX3	ADAMTS16	CHST8	ANO9	TUBA1A
CERKL	ARHGEF12	LINC01530	MICAL2	OR52K1			API5	RAB39A	IRS2	LOC283731	IGSF9B	LMO2	TMEM260	LINC01252	FLJ33360	SCN1B	PTDSS2	KCNH3
NCKAP1	TBCEL	SIGLEC5	PARVA	OR51E2			MIR670	CUL5	LINC00346	ISLR2	JAM3	CAPRIN1	OTX2-AS1	BCL2L14	UBE2QL1	DMKN	HRAS	LARP4
TFPI	TECTA	COX6B2	RASSF10	OR52R1			MIR129-2	RDX	ARHGEF7	CYP11A1	B3GAT1	ABTB2	NAA30	MANSC1	SEMA5A	DPF1	LMNTD2	FIGNL2
TMEFF2	SC5D	IL11	ARNTL	OR51L1			HSD17B12	C11orf53	TEX29	CYP1A1	LOC283177	CAT	C14orf105	GPRC5A	2016-03-11	PAPL	IRF7	KRT81
PLCL1	SORL1	SHISA7	SPON1	OR52E2			ALKBH3	DRD2	SOX1	RPP25	LOC100288778	EHF	SLC35F4	MIR614	FAM134B	SELV	EPS8L2	KRT86
SATB2	MIR125B1	CCDC106	RRAS2	OR52A5			C11orf96	HTR3B	SPACA7	SCAMP5	IQSEC3	SLC1A2	C14orf37	GSG1	BASP1	TTC9B	SLC25A22	KRT83
SATB2-AS1	MIR100HG	TMEM18	PSMA1	OR51V1			ALX4	HTR3A	ATP11A	NEIL1	LOC574538	PRR5L	ARID4A	EMP1	CDH6	CNTD2	RPLP2	KRT85
SPATS2L	C11orf63	ATP6V1C2	PDE3B	OR56B4			CD82	ZBTB16	MCF2L	C15orf27	SLC6A12	RAG1	DACT1	GRIN2B	GDNF	SPTBN4	CRACR2B	KRT84
FZD7	BSX	E2F6	CYP2R1	OR52B2			TSPAN18	NNMT	MCF2L-AS1	ISL2	B4GALNT3	MIR670	JKAMP	HIST4H4	FGF10	LTBP4	CD151	KRT75
RAPH1	MIR4493	MIR4262	CALCA	CCKBR			PRDM11	PCSK7	F7	SCAPER	NINJ2	MIR129-2	RTN1	PTPRO	EMB	CYP2S1	TSPAN4	KRT6C
NRP2	NRGN	TRIB2	CALCB	APBB1			SYT13	CEP164	GRTP1	LINGO1	WNT5B	HSD17B12	PCNXL4	AEBP2	ISL1	AXL	MUC6	KRT5
ADAM23	TMEM218	NBAS	INSC	TPP1			DKFZp779M0652	DSCAML1	LINC00552	LOC645752	CACNA2D4	C11orf96	C14orf39	SLCO1C1	LOC642366	TMEM91	MUC2	KRT71
FN1	PKNOX2	FAM49A	SOX6	DCHS1			CRY2	TMPRSS13	TMEM255B	CRABP1	LRTM2	ALX4	SIX6	IAPP	RNF180	CEACAM21	MUC5B	KRT74
2016-03-04	STT3A	KCNS3	PLEKHA7	OR2AG1			MAPK8IP1	IL10RA	CDC16	CHRNA3	CACNA1C	CD82	PRKCH	PYROXD1	FAM159B	ARHGEF1	BRSK2	KRT72
WNT6	PATE3	OSR1	NCR3LG1	ZNF215			GYLTL1B	MPZL2	OR11H12	CHRNB4	FKBP4	TSPAN18	SYT16	SPX	MAST4	RABAC1	KRTAP5-5	KRT77
WNT10A	HYLS1	RHOB	ABCC8	SYT9			CREB3L1	HMBS	TMEM55B	ADAMTS7	TSPAN9	TP53I11	SPTB	ABCC9	GCNT4	ATP1A3	FAM99A	KRT76
CDK5R2	PUS3	ATAD2B	MYOD1	PPFIBP2			DGKZ	CCDC153	NDRG2	CTSH	PRMT8	PRDM11	FUT8	ST8SIA1	SV2C	DEDD2	FAM99B	KRT4
FEV	DDX25	POMC	KCNC1	CYB5R2			CHRM4	THY1	TMEM253	RASGRF1	CCND2	SYT13	LINC00238	C2CD5	CRHBP	EXOC3L2	KRTAP5-6	KRT79
CRYBA2	CDON	MIR1301	SERGEF	TUB			ZNF408	PVRL1	RPGRIP1	ANKRD34C-AS1	FGF23	CHST1	GALNT16	BCAT1	ANKRD34B	ERCC1	IFITM10	KRT78
MIR375	FOXRED1	GAREML	TPH1	RIC3			CKAP5	OAF	SALL2	KIAA1024	DYRK4	DKFZp779M0652	SLC8A3	LRMP	VCAN	PPM1N	MOB2	TNS2
LOC100129175	TIRAP	AGBL5	LOC494141	LMO1			LRP4	TMEM136	PSMB5	FAH	GALNT8	CRY2	SYNJ2BP-COX16	KRAS	HAPLN1	GPR4	SYT8	TARBP2
MIR3131	DCPS	EMILIN1	LDHA	STK33			ARFGAP2	TECTA	SLC7A8	ARNT2	KCNA6	MAPK8IP1	ADAM21	RASSF8-AS1	NR2F1-AS1	FBXO46	TNNI2	ATP5G2
IHH	KIRREL3	SLC30A3	IGSF22	TRIM66			PACSIN3	C11orf63	HOMEZ	MEX3B	KCNA1	GYLTL1B	TTC9	BHLHE41	MIR2277	BHMG1	LSP1	HOXC4
GMPPA	C11orf45	TRIM54	PTPN5	NRIP3			C1QTNF4	BSX	EFS	CPEB1	KCNA5	PHF21A	RGS6	SSPN	RGMB	SYMPK	MIR4298	PDE1B
ASIC4	ARHGAP32	FOSL2	E2F8	MIR5691			PTPRJ	CLMP	NGDN	AP3B2	NTF3	CREB3L1	DPF3	STK38L	PAM	FOXA3	TNNT3	PPP1R1A
MIR3132	BARX2	PLB1	NAV2	SCUBE2			TRIM49B	MIR4493	ZFHX2	TM6SF1	ANO2	DGKZ	ESRRB	PTHLH	TSLP	IGFL4	MRPL23	LACRT
OBSL1	TMEM45B	LTBP1	LOC100126784	ADM			FOLH1	VWA5A	JPH4	BNC1	CD9	MDK	VASH1	TMTC1	CAMK4	HIF3A	MRPL23-AS1	NEUROD4
CCDC140	APLP2	CRIM1	DBX1	AMPD3			OR4C46	OR8D1	LRRC16B	SH3GL3	PIANP	CHRM4	LRRC74A	TSPAN11	EPB41L4A	NPAS1	MIR675	OR9K2
PAX3	ADAMTS8	VIT	HTATIP2	ZBED5-AS1			TRIM48	NRGN	NRL	ADAMTSL3	GPR162	LRP4	TMEM63C	FAM60A	KCNN2	MEIS3	H19	OR6C74
SERPINE2	NTM	PRKD3	SLC6A5	CSNK2A3			APLNR	TMEM218	REC8	EFTUD1P1	P3H3	C1QTNF4	ADCK1	AMN1	ATG12	LMTK3	INS-IGF2	OR6C65
DNER	OPCML	HNRNPLL	NELL1	MIR4299			TNKS1BP1	PKNOX2	ADCY4	NTRK3	ENO2	PTPRJ	NRXN3	BICD1	PRR16	KCNA7	IGF2	OR10P1
NPPC	JAM3	LOC728730	ANO5	DKK3			RTN4RL2	FEZ1	STXBP6	MIR1179	PEX5	TRIM49B	SEL1L	ALG10	SNCAIP	TEAD2	INS	METTL7B
PRSS56	GLB1L3	TMEM178A	GAS2	MICAL2			SLC43A1	ST3GAL4	FOXG1	HAPLN3	APOBEC1	OR4C46	GALC	ALG10B	PPIC	PTH2	TH	ITGA7
CHRND	GLB1L2	LINC01126	SVIP	ARNTL			TIMM10	TMEM45B	LINC01551	LINC00925	SLC2A14	TRIM48	KCNK10	CPNE8	PRDM6	SLC17A7	MIR4686	GDF11
EFHD1	LOC283177	EPAS1	LUZP2	BTBD10			SERPING1	APLP2	COCH	RHCG	SLC2A3	OR5AK4P	TTC8	LRRK2	FBN2	KCNC3	ASCL2	PAN2
NGEF	IQSEC3	ATP6V1E2	BDNF	PTH			YPEL4	ADAMTS8	NPAS3	TICRR	FOXJ2	LRRC55	FOXN3	PDZRN4	ADAMTS19	NR1H2	C11orf21	BAZ2A
SH3BP4	CCDC77	EPCAM	METTL15	FAR1			ZFP91-CNTF	JAM3	EGLN3	SV2B	CLEC4D	P2RX3	LINC00642	GXYLT1	CHSY3	FAM71E1	TSPAN32	SNORD59A
HES6	NINJ2	MSH2	KCNA4	SPON1			CNTF	GLB1L3	INSM2	ST8SIA2	KLRG1	RTN4RL2	SLC24A4	PRICKLE1	NEUROG1	ASPDH	TSSC4	SDR9C7
MIR149	ERC1	SPTBN1	MPPED2	PSMA1			GLYATL1	GLB1L2	MBIP	FAM174B	LINC00987	SLC43A1	RIN3	ADAMTS20	PSD2	LRRC4B	TRPM5	GLI1
SLC52A3	LINC00942	EML6	PAX6	PDE3B			LOC283194	B3GAT1	SFTA3	RGMA	LINC01252	YPEL4	COX8C	NELL2	NR3C1	SYT3	KCNQ1	ARHGAP9
FAM110A	WNT5B	LINC01185	DKFZp686K1684	CALCA			FAM111B	B4GALNT3	NKX2-8	NR2F2	BCL2L14	CLP1	UNC79	DBX2	POU4F3	C19orf81	KCNQ1OT1	SLC26A10
TMEM74B	ADIPOR2	MIR5192	RCN1	CALCB			DTX4	ERC1	PAX9	ARRDC4	GRIN2B	GLYATL1	PRIMA1	RNY5	GRIA1	SHANK1	KCNQ1DN	AGAP2-AS1
EBF4	CACNA2D4	TMEM17	WT1	SOX6			OSBP	FKBP4	FOXA1	FAM169B	ATF7IP	DTX4	PPP4R4	SLC38A2	HAND1	GPR32	CDKN1C	AGAP2
AVP	LRTM2	OTX1	WT1-AS	PLEKHA7			STX3	TSPAN9	SSTR1	SPATA41	PDE6H	MIR3162	SERPINA1	PCED1B	SGCD	KLK7	PHLDA2	CYP27B1
LZTS3	DCP1B	LINC00309	PRRG4	NUCB2			MS4A6E	PRMT8	CLEC14A	ALDH1A3	RERG	OR10V2P	SERPINA13P	RPAP3	NIPAL4	SIGLEC8	OSBPL5	XRCC6BP1
SLC4A11	CACNA1C	ACTR2	QSER1	ABCC8			PTGDR2	PARP11	LRFN5	HBZ	PTPRO	STX3	GSC	HDAC7	TTC1	SIGLEC6	MRGPRG-AS1	LRIG3
LAMP5	CACNA1C-IT3	BMP10	DEPDC7	USH1C			TMEM132A	CCND2	C14orf28	HBM	EPS8	MS4A10	GLRX5	TMEM106C	GABRB2	SIGLEC14	MRGPRG	AVPR1A
OVOL2	CACNA1C-AS1	AAK1	HIPK3	MYOD1			SLC15A3	VWF	MDGA2	HBA1	LMO3	TMEM132A	TCL6	COL2A1	GABRA1	PRKCG	MRGPRE	WIF1
INSM1	FKBP4	LOC100133985	FBXO3	KCNC1			CD6	PLEKHG6	ABHD12B	HBQ1	PDE3A	CD6	TCL1A	CACNB3	FBXW11	CACNG7	RRM1	MSRB3
KIZ	ITFG2	C2orf42	LMO2	TPH1			CD5	LPAR5	TRIM9	ARHGDIG	SPX	CD5	TUNAR	RND1	NKX2-5	CACNG8	LOC100506082	HMGA2
NKX2-4	FOXM1	FAM136A	CAPRIN1	SAA3P			VWCE	PIANP	PTGDR	PRR35	KCNJ8	VPS37C	C14orf132	CCDC65	MIR4634	CACNG6	CCKBR	LLPH
NKX2-2	TSPAN9	TGFA	ABTB2	LOC494141			MIR4488	C12orf57	MIR5580	RHBDL1	ABCC9	VWCE	PAPOLA	WNT10B	CPLX2	OSCAR	PRKCDBP	IRAK3
HM13-AS1	PRMT8	ADD2	PDHX	TMEM86A			LRRC10B	NANOG	BMP4	FBXL16	ST8SIA1	PPP1R32	VRK1	WNT1	N4BP3	LILRB5	TAF10	GRIP1
DUSP15	CCND2	FIGLA	CD44	PTPN5			SYT7	A2M	GCH1	GNG13	BCAT1	MIR4488	LOC100129345	DDN	ADAMTS2	FCAR	TPP1	CAND1
TTLL9	FGF23	PAIP2B	SLC1A2	MRGPRX1			RPLP0P2	RPL13AP20	OTX2	PRR25	BHLHE41	LRRC10B	C14orf177	RHEBL1	FLT4	GP6	DCHS1	DYRK2
CCM2L	GALNT8	ZNF638	FJX1	CSRP3			MYRF	MIR614	SLC35F4	LMF1	FAR2	SYT7	BCL11B	LMBR1L	BTNL9	TNNT1	ZNF215	IFNG
NOL4L	KCNA6	DYSF	TRIM44	E2F8			RAB3IL1	LINC01559	ARID4A	SOX8	TMTC1	RPLP0P2	MIR2392	TUBA1A	OR2V1	DNAAF3	NLRP14	IL26
AHCY	NTF3	CYP26B1	PRR5L	NAV2			BEST1	PDE3A	RTN1	CACNA1H	CAPRIN2	DAGLA	MEG8	PRPH	IRF4	SYT5	RBMXL2	IL22
MMP24	ANO2	NOTO	C11orf74	MIR4486			FTH1	SOX5	LRRC9	TPSD1	TSPAN11	MYRF	SNORD114-6	DNAJC22	FOXC1	COX6B2	SYT9	MDM1
EPB41L1	VWF	MOB1A	MIR670	DBX1			SCGB1D1	LRMP	PPM1A	UBE2I	DDX11	RAB3IL1	SNORD114-14	KCNH3	BMP6	IL11	PPFIBP2	SLC35E3
SLC32A1	TNFRSF1A	WBP1	MIR129-2	SLC6A5			SCGB1D4	LMNTD1	C14orf39	BAIAP3	DENND5B	INCENP	MIR379	NCKAP5L	JARID2	SHISA7	CYB5R2	FRS2
MAFB	NCAPD2	LBX2	ALKBH3	NELL1			LRRN4CL	BHLHE41	SIX6	HAGH	SYT10	SCGB1D1	MIR1247	AQP2	CASC15	CCDC106	TUB	LRRC10
L3MBTL1	PTMS	TLX2	C11orf96	ANO5			CHRM1	ITPR2	SIX1	MEIOB	ALG10	ASRGL1	RD3L	ASIC1	POM121L2	NLRP8	RIC3	KCNMB4
TOX2	MLF2	TRABD2A	EXT2	SLC17A6			SLC22A8	ARNTL2	TMEM30B	HS3ST6	ALG10B	SCGB1A1	C14orf180	GALNT6	RNF39	MIMT1	LMO1	PTPRB
MMP9	CD4	TCF7L1	ALX4	FANCF			HRASLS5	KLHL42	PRKCH	NOXO1	KIF21A	SLC3A2	GPR132	SLC4A8	HLA-E	USP29	STK33	PTPRR
SLC12A5	GPR162	REEP1	CD82	GAS2			C11orf95	CCDC91	SNAPC1	SYNGR3	PDZRN4	CHRM1	C14orf80	SCN8A	TNXB	A1BG-AS1	SNORA45B	LGR5
CDH22	P3H3	CD8A	TSPAN18	LUZP2			C11orf84	TMTC1	LINC00643	NPW	GXYLT1	HRASLS5	KIAA0125	FIGNL2	HLA-DQB1	FAM150B	TMEM9B	TSPAN8
SULF2	SPSB2	FOXI3	SYT13	ANO3			RCOR2	FAM60A	KCNH5	CASKIN1	PRICKLE1	C11orf95	LINC00226	ACVR1B	RING1	TMEM18	AMPD3	THAP2
SNORD12	C12orf57	MIR4436A	CHST1	SLC5A12			OTUB1	DENND5B-AS1	ESR2	PGP	ADAMTS20	OTUB1	LINC00221	ATG101	NCR2	PXDN	USP47	TPH2
KCNB1	CD163L1	LOC654342	DKFZp779M0652	BBOX1			FLRT1	DENND5B	HSPA2	DNASE1L2	NELL2	FLRT1	HERC2P3	C12orf80	TTBK1	ALLC	DKK3	TRHDE
NFATC2	APOBEC1	ACTR3BP2	SLC35C1	BDNF			MACROD1	AMN1	PPP1R36	ABCA17P	DBX2	GPR137	NBEAP1	KRT86	DLK2	KCNF1	TEAD1	KCNC2
ZFP64	SLC2A3	KCNIP3	CRY2	MIR610			STIP1	RNU6-78P	SPTB	NTN3	SLC38A4	KCNK4	LOC646214	KRT81	TMEM151B	MYCN	ARNTL	E2F7
PPP4R1L	FOXJ2	NCAPH	CREB3L1	KCNA4			GPR137	BICD1	PLEK2	ERVK13-1	COL2A1	TEX40	OR4N4	KRT77	RUNX2	NT5C1B-RDH14	FAR1	NAV3
GNAS	ZNF705A	TMEM131	DGKZ	MPPED2			KCNK4	FGD4	GALNT16	PRSS33	CCDC184	LOC100996455	OR4N3P	KRT3	PTCHD4	OSR1	SPON1	TMTC2
LAMA5	RIMKLB	INPP4A	CHRM4	DCDC5			TEX40	ALG10	PLEKHD1	KREMEN2	H1FNT	NRXN2	TUBGCP5	CSAD	GLYATL3	PUM2	RRAS2	SLC6A15
GATA5	PZP	KIAA1211L	ZNF408	PAX6			LOC100996455	ALG10B	CCDC177	CLDN9	C12orf54	RASGRP2	CYFIP1	ITGB7	TFAP2D	RHOB	CALCA	ALX1
MIR1-1HG	LINC00987	AFF3	LRP4	DKFZp686K1684			SLC22A12	PRICKLE1	SMOC1	CCDC64B	SNORA34	C11orf85	MIR4508	RARG	FAM83B	GDF7	CALCB	RASSF9
C20orf166-AS1	CD69	CNOT11	PACSIN3	RCN1			NRXN2	NELL2	SLC8A3	MMP25	RND1	VPS51	APBA2	CALCOCO1	ADGRB3	LOC645949	INSC	NTS
COL9A3	CLEC9A	RNF149	ACP2	WT1			RASGRP2	LINC00938	TTC9	OR1F1	CCDC65	POLA2	FAM189A1	HOXC13	COL19A1	MFSD2B	SOX6	MGAT4C
BHLHE23	OLR1	RFX8	PTPMT1	WT1-AS			C11orf85	SLC38A4	MAP3K9	CDIP1	WNT10B	TIGD3	NDNL2	HOXC13-AS	RIMS1	DPYSL5	RPS13	MIR548AL
LOC63930	GABARAPL1	MAP4K4	C1QTNF4	QSER1			ARL2-SNX15	PCED1B	RGS6	PPL	WNT1	MIR548AR	ULK4P3	HOXC12	KCNQ5	SLC30A3	ABCC8	MKRN9P
MIR124-3	KLRK1	SLC9A2	TRIM49B	DEPDC7			VPS51	RPAP3	PAPLN	SEC14L5	DDN	RNASEH2C	OTUD7A	HOTAIR	MB21D1	ALK	MYOD1	C12orf50
STMN3	STYK1	POU3F3	OR4C46	FBXO3			SLC22A20	VDR	VSX2	GRIN2A	PRKAG1	OVOL1	CHRNA7	HOXC11	EEF1A1	CAPN14	KCNC1	DUSP6
ZBTB46	YBX3	MRPS9	SLC43A3	LMO2			POLA2	TMEM106C	PGF	TVP23A	DHH	SNX32	TMCO5B	HOXC8	COL12A1	XDH	TPH1	LINC01619
LINC00176	SMIM10L1	GPR45	RTN4RL2	CAPRIN1			TIGD3	COL2A1	GPATCH2L	SHISA9	PRPH	CST6	RYR3	HOXC5	HTR1B	SRD5A2	SAAL1	PLXNC1
SOX18	TAS2R42	LIMS1	SLC43A1	NAT10			OVOL1	SNORA34	ESRRB	PARN	C1QL4	CATSPER1	CHRM5	MIR615	TPBG	TMEM178A	MRGPRX4	CDK17
LKAAEAR1	PRB2	ACOXL	MIR130A	SLC1A2			SNX32	CCDC65	ZDHHC22	MYH11	DNAJC22	GAL3ST3	C15orf41	HOXC4	RIPPLY2	SLC8A1-AS1	LDHA	NEDD1
CXADR	LINC01252	BCL2L11	FAM111A	PRR5L			BANF1	WNT1	TMEM63C	SYT17	KCNH3	CNIH2	MEIS2	LOC400043	HTR1E	SLC8A1	TMEM86A	RMST
HUNK	BCL2L14	SLC35F5	OR5A2	RAG1			CST6	DHH	NGB	TMC5	FMNL3	TMEM151A	TMCO5A	SMUG1	CNR1	SIX3	IGSF22	SLC9A7P1
OLIG2	LRP6	C2orf76	STX3	RAG2			CATSPER1	LMBR1L	ISM2	GPRC5B	FAIM2	SLC29A2	FAM98B	MIR3198-2	MAP3K7	ATP6V1E2	PTPN5	ANKS1B
ITSN1	MANSC1	RALB	SLC15A3	LRRC4C			GAL3ST3	TUBA1C	ADCK1	CRYM	AQP2	NPAS4	CASC5	ITGA5	EPHA7	RHOQ	NAV2	NR1H4
CLIC6	BORCS5	GLI2	CD6	LOC100507205			CNIH2	DNAJC22	TSHR	IGSF6	AQP5	MRPL11	UBR1	PDE1B	GPR63	KCNK12	NAV2-AS5	ANO4
RIPK4	DUSP16	RNU4ATAC	VWCE	MIR670			TMEM151A	KCNH3	STON2	HS3ST2	RACGAP1	PELI3	TGM7	ITGA7	POU3F2	LHCGR	LOC100126784	LINC00485
PDE9A	CREBL2	CYP27C1	MIR4488	MIR129-2			CD248	BCDIN3D	SEL1L	SCNN1G	ASIC1	ACTN3	FRMD5	DGKA	PRDM13	FSHR	MIR4694	PAH
CBS	DDX47	MIR4783	LRRC10B	HSD17B12			SLC29A2	ASIC1	GALC	SCNN1B	POU6F1	CTSF	C15orf43	RBMS2	GRIK2	VRK2	DBX1	ASCL1
ICOSLG	MIR614	MYO7B	SYT7	ALKBH3			NPAS4	SMARCD1	KCNK10	CHP2	BIN2	RBM4B	GATM	NACA	NR2E1	LINC01122	PRMT3	C12orf42
TSPEAR	EMP1	LIMS2	RPLP0P2	C11orf96			MRPL11	BIN2	EML5	HS3ST4	SLC4A8	SPTBN2	MIR147B	SDR9C7	GPR6	BCL11A	SLC6A5	GLT8D2
COL18A1	GRIN2B	WDR33	DAGLA	ALX4			CTSF	SCN8A	TTC8	GSG1L	SCN8A	C11orf86	SQRDL	NXPH4	HS3ST5	SLC1A4	NELL1	CHST11
PCBP3	HIST4H4	ANKRD30BL	FADS2	CD82			RBM14-RBM4	ATG101	KCNK13	SBK1	FIGNL2	SYT12	GALK2	NDUFA4L2	DSE	SPRED2	ANO5	MIR3922
COL6A1	RERG	MIR663B	FADS3	TSPAN18			RBM4B	KRT86	GPR68	CDIPT-AS1	ANKRD33	KDM2A	CYP19A1	GLI1	VGLL2	MEIS1-AS3	SLC17A6	C12orf75
CECR2	RERGL	TMEM163	ASRGL1	LOC221122			SPTBN2	KRT85	CCDC88C	DOC2A	ACVRL1	CARNS1	SCG3	KIF5A	SLC35F1	MEIS1	FANCF	NUAK1
GSC2	PIK3C2G	CXCR4	AHNAK	PRDM11			PC	KRT2	PPP4R3A	FAM57B	GRASP	DOC2GP	MYO5C	SLC26A10	FAM184A	ETAA1	GAS2	RFX4
SLC25A1	PLEKHA5	ARHGAP15	B3GAT3	SYT13			SYT12	KRT77	TC2N	TBC1D10B	NR4A1	CHKA	ONECUT1	AGAP2	GJA1	CNRIP1	CCDC34	CRY1
SEPT5-GP1BB	LOC100506393	ACVR2A	TMEM179B	CHST1			LOC100130987	KRT76	SLC24A4	ITGAL	KRT86	GAL	UNC13C	CYP27B1	NKAIN2	CYP26B1	BDNF	BTBD11
TBX1	PDE3A	MMADHC	WDR74	MAPK8IP1			CARNS1	KRT3	RIN3	TRIM72	KRT81	CPT1A	RSL24D1	CTDSP2	RNF217	EGR4	KCNA4	PWP1
SCARF2	PYROXD1	RND3	CHRM1	GYLTL1B			CDK2AP2	EIF4B	CHGA	PYDC1	KRT72	MRGPRD	RAB27A	XRCC6BP1	RSPO3	TACR1	ARL14EP	LOC728739
TMEM211	LDHB	ARL5A	SLC22A6	PHF21A			DOC2GP	CSAD	PRIMA1	ITGAM	KRT1	FGF19	POLR2M	SLC16A7	TMEM200A	LRRTM4	MPPED2	WSCD2
CRYBB2P1	ETNK1	CACNB4	HRASLS5	CREB3L1			NUDT8	ATP5G2	ASB2	SLC5A2	KRT77	FGF4	ALDH1A2	AVPR1A	MOXD1	CTNNA2	PAX6	CMKLR1
MIAT	LRMP	NR4A2	PLA2G16	DGKZ			ALDH3B2	CALCOCO1	LINC00521	SLC6A10P	KRT3	FGF3	AQP9	DPY19L2	LINC01312	LRRTM1	DKFZp686K1684	FICD
ZNRF3-AS1	KRAS	GPD2	RTN3	CHRM4			UNC93B1	HOXC13	PPP4R4	LINC00273	KRT8	ANO1	SLTM	C12orf56	TCF21	TRABD2A	RCN1	TMEM119
KREMEN1	LMNTD1	CYTIP	C11orf95	MIR3160-1			NDUFS8	HOXC12	GSC	ANKRD26P1	CSAD	PPFIA1	FOXB1	TBC1D30	RAET1K	KCMF1	WT1	DAO
EMID1	RASSF8-AS1	ACVR1C	OTUB1	SPI1			PPP6R3	MIR196A2	CLMN	N4BP1	AAAS	SHANK2	ANXA2	LEMD3	PPP1R14C	PARTICL	WT1-AS	SVOP
GAS2L1	BHLHE41	TANC1	MACROD1	C1QTNF4			GAL	LOC400043	TCL6	CBLN1	CALCOCO1	SHANK2-AS3	RORA	MSRB3	CCDC170	GGCX	PRRG4	MVK
RASL10A	ARNTL2	PSMD14	VEGFB	PTPRJ			CPT1A	SMUG1	TUNAR	ZNF423	HOXC13	KRTAP5-10	VPS13C	HMGA2	ESR1	C2orf68	QSER1	HVCN1
NEFH	KLHL42	LRP2	KCNK4	OR4C46			MRPL21	NFE2	PAPOLA	NKD1	HOXC12	KRTAP5-11	C2CD4B	LLPH	SYNE1	GNLY	DEPDC7	MYL2
SEC14L2	FAR2	SSB	TEX40	TRIM48			MRGPRD	PDE1B	VRK1	CYLD	LOC100240734	RNF121	LACTB	TMBIM4	TMEM181	ATOH8	TCP11L1	CUX2
RBFOX2	OVCH1-AS1	GAD1	LOC100996455	OR9G9			MRGPRF	PPP1R1A	BCL11B	SALL1	SMUG1	FOLR1	IGDCC4	CAND1	FNDC1	RNF103	HIPK3	FAM109A
CYTH4	FAM60A	RAPGEF4-AS1	NRXN2	LRRC55			TPCN2	APOF	CCDC85C	TOX3	PDE1B	PHOX2A	DENND4A	DYRK2	MAS1	THNSL2	KIAA1549L	RPH3A
ELFN2	DENND5B-AS1	CDCA7	MIR192	RTN4RL2			MYEOV	MIP	DEGS2	LOC643802	PPP1R1A	MIR139	RAB11A	MDM1	CAHM	FOXI3	FBXO3	OAS1
CDC42EP1	DENND5B	SP9	BATF2	SLC43A1			CCND1	GLS2	BEGAIN	IRX5	OR6C4	PDE2A	MIR4311	CPM	QKI	MIR4436A	LMO2	OAS2
H1F0	AMN1	ATP5G3	SAC3D1	CTNND1			FGF19	RBMS2	DLK1	SLC6A2	ITGA7	STARD10	MEGF11	CPSF6	PDE10A	LOC654342	CAPRIN1	DTX1
GCAT	KIAA1551	HOXD3	VPS51	OR9Q2			FGF4	HSD17B6	MEG8	LOC283856	GLS2	ATG16L2	CLN6	FRS2	LINC00602	GGT8P	NAT10	SDS
SLC16A8	BICD1	PDE11A	SLC22A20	OR5B21			FGF3	GPR182	MIR1247	GNAO1	NXPH4	P2RY2	ITGA11	KCNMB4	LINC00473	ACTR3BP2	EHF	SDSL
KCNJ4	ALG10	OSBPL6	POLA2	CNTF			ANO1	MYO1A	DIO3	MT3	NDUFA4L2	P2RY6	CORO2B	PTPRB	T	AFF3	APIP	LHX5
PDGFB	ALG10B	CWC22	TIGD3	GLYATL1			FADD	NXPH4	LINC00239	PLLP	GLI1	PLEKHB1	UACA	TPH2	PRR18	MAP4K4	SLC1A2	RBM19
MGAT3	GXYLT1	MIR4437	NEAT1	LOC283194			SHANK2	GLI1	PPP2R5C	CCDC102A	ARHGAP9	P4HA3	ARIH1	TRHDE	RPS6KA2	LINC01102	FJX1	TBX5
CACNA1I	TMEM117	FRZB	MIR548AR	FAM111A			KRTAP5-10	DCTN2	MIR4309	KIFC3	KIF5A	KCNE3	ADPGK	NAP1L1	ZFAND2A	LINC01158	PRR5L	TBX5-AS1
FAM83F	NELL2	NCKAP1	SCYL1	MPEG1			KRTAP5-11	LOC100506844	AMN	TEPP	PIP4K2C	LIPT2	NEO1	BBS10	UNCX	FHL2	TRAF6	MED13L
SHISA8	LINC00938	ZC3H15	LTBP3	OR5AN1			FOLR3	MIRLET7I	EXOC3L4	MMP15	DTX3	CHRDL2	REC114	E2F7	MICALL2	MERTK	RAG2	HRK
2016-09-03	SCAF11	GULP1	EHBP1L1	MS4A4A			FOLR1	PPM1H	TNFAIP2	NDRG4	ARHGEF25	TPBGL	TBC1D21	NAV3	ELFN1	FOXD4L1	LRRC4C	TESC
NFAM1	PCED1B	STAT4	KCNK7	MS4A6E			PHOX2A	SRGAP1	LINC00605	CNOT1	SLC26A10	ARRB1	CCDC33	MIR1252	AMZ1	DPP10	API5	FBXO21
A4GALT	RAPGEF3	TMEFF2	MAP3K11	MS4A7			CLPB	GNS	EIF5	BEAN1	B4GALNT1	RPS3	CYP11A1	MYF6	MMD2	INSIG2	MIR670	NOS1
SCUBE1	SLC48A1	STK17B	OVOL1	MS4A15			MIR139	TBC1D30	CKB	CMTM2	AGAP2	KLHL35	LINGO1	PPFIA2	FSCN1	EN1	MIR129-2	KSR2
PNPLA3	HDAC7	PLCL1	SNX32	CD5			PDE2A	HMGA2	PPP1R13B	CMTM4	CTDSP2	GDPD5	CTSH	TMTC2	USP42	C1QL2	HSD17B12	SUDS3
ARHGAP8	TMEM106C	RAPH1	EFEMP2	PGA5			P2RY6	CAND1	MIR203B	CA7	FAM19A2	SERPINH1	RASGRF1	SLC6A15	GRID2IP	C2orf76	ALKBH3	SRRM4
PHF21B	ASB8	NRP2	FOSL1	VWCE			FAM168A	LOC100507250	KIF26A	RRAD	MON2	MAP6	MIR184	ALX1	NXPH1	CNTNAP5	C11orf96	HSPB8
WNT7B	ZNF641	ZDBF2	BANF1	TMEM216			PLEKHB1	CPM	C14orf180	CES4A	MIRLET7I	DGAT2	ANKRD34C	KITLG	MEOX2	CYP27C1	ALX4	LINC00934
CELSR1	C12orf54	ADAM23	CST6	MIR4488			DNAJB13	LRRC10	TMEM179	HSF4	PPM1H	UVRAG	KIAA1024	LINC00936	AHR	MIR4783	CD82	CCDC60
ZBED4	SNORA34	KLF7	TMEM151A	SYT7			POLD3	RAB3IP	LINC00638	E2F4	AVPR1A	WNT11	ZFAND6	LOC643339	HDAC9	HS6ST1	TSPAN18	TMEM233
PANX2	LINC00935	MIR548F2	B4GAT1	MYRF			CHRDL2	KCNMB4	CEP170B	TPPP3	DPY19L2	PRKRIR	LINC00927	SOCS2-AS1	TWIST1	ANKRD30BL	TP53I11	PRKAB1
MAPK11	ADCY6	PECR	NPAS4	RAB3IL1			SLCO2B1	RAB21	PLD4	HSD11B2	C12orf56	LRRC32	ARNT2	SOCS2	SP8	LYPD1	PRDM11	MSI1
SHANK3	CACNB3	PKI55	CTSF	INCENP			TPBGL	LOC100507377	JAG2	RLTPR	RASSF3	TSKU	CEMIP	PLXNC1	IGF2BP3	MIR3679	SYT13	CABP1
CHL1	RND1	RPL37A	SPTBN2	SCGB1D1			KLHL35	PHLDA1	NUDT14	CDH3	TBC1D30	ACER3	MIR549A	CEP83-AS1	NPY	TMEM163	CHST1	ANAPC5
LHFPL4	CCDC65	IGFBP2	C11orf80	SCGB2A1			GDPD5	NAP1L1	MTA1	CDH1	FLJ41278	B3GNT6	C15orf26	TMCC3	HOXA9	CXCR4	LOC100507384	KDM2B
CPNE9	WNT10B	TNP1	PC	ASRGL1			MAP6	TMTC2	CRIP1	HAS3	WIF1	MYO7A	IL16	KRT19P2	HOXA11	GTDC1	DKFZp779M0652	ORAI1
IL17RC	WNT1	ZNF142	SYT12	SCGB1A1			DGAT2	DUSP6	C14orf80	ZNF23	HMGA2	PAK1	TMC3	METAP2	CREB5	ZEB2	GYLTL1B	MORN3
NUP210	DDN	WNT6	KDM2A	TAF6L			UVRAG	LINC01619	TMEM121	MARVELD3	IRAK3	KCTD14	MEX3B	CDK17	ADCYAP1R1	ACVR2A	MDK	LINC01089
THRB	PRKAG1	CDK5R2	SSH3	SLC3A2			WNT11	CLLU1	GABRB3	LINC01568	GRIP1	FAM181B	CPEB1	APAF1	BMPER	ARL5A	CHRM4	ZNF664-FAM101A
EOMES	KMT2D	FEV	LOC100130987	CHRM1			PRKRIR	EEA1	GABRA5	FA2H	CAND1	RAB30-AS1	AP3B2	ANKS1B	TBX20	GALNT13	CKAP5	FAM101A
ITGA9	RHEBL1	MIR3131	NDUFV1	SLC22A8			B3GNT6	LOC643339	GABRG3	SYCE1L	DYRK2	CCDC90B	HOMER2	FAM71C	ELMO1	GPD2	LRP4	AACS
PLCD1	DHH	SPEG	DOC2GP	HRASLS5			OMP	NUDT4	OCA2	ADAMTS18	CPM	DLG2	BTBD1	ANO4	AMPH	TANC1	ARFGAP2	TMEM132B
MIR138-1	TUBA1B	GMPPA	UNC93B1	C11orf95			PAK1	CRADD	FAM189A1	VAT1L	RAB3IP	PRSS23	BNC1	LINC00485	HECW1	RBMS1	PACSIN3	LINC00939
TMEM158	TUBA1A	SERPINE2	PPP6R3	COX8A			AQP11	CEP83	ULK4P3	PLCG2	KCNMB4	TMEM135	ADAMTSL3	ASCL1	IKZF1	TANK	PSMC3	LINC00943
PTH1R	DNAJC22	MFF	GAL	OTUB1			KCTD14	MIR3685	LOC283710	NECAB2	PTPRR	FAT3	UBE2Q2L	GLT8D2	FIGNL1	FIGN	CELF1	LOC440117
CSPG5	KCNH3	PID1	CPT1A	KCNK4			NDUFC2-KCTD14	METAP2	KLF13	SLC38A8	LGR5	MTNR1B	PDE8A	CHST11	VSTM2A	SCN9A	NDUFS3	FLJ37505
CELSR3	FAIM2	SPATA3-AS1	MRPL21	TEX40			TENM4	USP44	GREM1	ATP2C2	TSPAN8	SLC36A4	LOC642423	ALDH1L2	SEC61G	XIRP2	C1QTNF4	SLC15A4
SLC38A3	ASIC1	NMUR1	CCND1	LOC100996455			FAM181B	CCDC38	RYR3	GSE1	TRHDE	CCDC67	KLHL25	APPL2	ZNF716	STK39	MTCH2	GLT1D1
SEMA3B	LIMA1	ECEL1	ORAOV1	NRXN2			DLG2	SLC9A7P1	MIR1233-2	GINS2	TRHDE-AS1	SMCO4	AGBL1	NUAK1	ZNF733P	MYO3B	PTPRJ	TMEM132D
CACNA1D	TFCP2	ARL4C	FGF4	RASGRP2			SYTL2	LOC643770	GOLGA8B	COX4I1	KCNC2	GPR83	NTRK3	RFX4	ZNF92	DLX1	OR8K1	LOC100190940
CHDH	POU6F1	AGAP1	FGF3	C11orf85			GRM5-AS1	ANO4	GJD2	IRF8	ZDHHC17	AMOTL1	MRPL46	BTBD11	WBSCR17	ZAK	APLNR	FZD10-AS1
ARHGEF3	SLC4A8	MIR149	ANO1	SYVN1			NAALAD2	STAB2	LOC145845	LOC146513	SYT1	SESN3	MRPS11	LOC728739	CALN1	WIPF1	TNKS1BP1	FZD10
IL17RD	SCN8A	2016-09-02	PPFIA1	TIGD3			MIR4490	GLT8D2	MEIS2	FENDRR	MYF6	CNTN5	MIR1179	FICD	SRRM3	HOXD11	P2RX3	PIWIL1
FAM107A	ACVR1B	STK25	RNF121	OVOL1			FAT3	TXNRD1	RASGRP1	FOXL1	LIN7A	ARHGAP42	ACAN	FOXN4	MAGI2	MIR1246	PRG2	RIMBP2
GXYLT2	GRASP	TCF15	PHOX2A	SNX32			MTNR1B	CHST11	BMF	JPH3	ACSS3	LOC101054525	MFGE8	MYO1H	SEMA3D	CWC22	RTN4RL2	ADGRD1
CADM2	NR4A1	NSFL1C	CLPB	TMEM151A			CCDC67	C12orf75	PAK6	BANP	PPFIA2	TRPC6	ABHD2	TRPV4	GRM3	ITGA4	SLC43A1	LINC01257
PVRL3	KRT6B	SIRPB2	MIR139	B4GAT1			TAF1D	NUAK1	ANKRD63	ZNF469	ALX1	MMP20	LINC00925	ANAPC7	ABCB4	CERKL	UBE2L6	SFSWAP
C3orf52	KRT5	SIRPB1	PDE2A	SLC29A2			VSTM5	CKAP4	IVD	ZFPM1	C12orf50	DCUN1D5	RHCG	HVCN1	ZNF804B	PPP1R1C	SERPING1	MMP17
GSK3B	KRT78	TGM3	STARD10	MRPL11			PANX1	TCP11L2	BAHD1	IL17C	TMTC3	MIR4693	TICRR	MYL2	GTPBP10	ZNF804A	MIR130A	NOC4L
SEMA5B	KRT8	CPXM1	MIR4692	PELI3			GPR83	CRY1	MRPL42P5	SNAI3	DUSP6	GRIA4	GABARAPL3	CUX2	FZD1	ITGAV	YPEL4	GALNT9
ADCY5	EIF4B	AVP	ATG16L2	ACTN3			C11orf97	LOC728739	SPINT1	CBFA2T3	LINC00936	GUCY1A2	IQGAP1	FAM109A	CDK6	ZSWIM2	C11orf31	LOC100130238
KALRN	TNS2	SMOX	FCHSD2	SPTBN2			AMOTL1	CORO1C	RHOV	SLC22A31	LINC01619	LOC643923	VPS33B	RPL6	CALCR	TFPI	ZFP91-CNTF	FBRSL1
ITGB5	IGFBP6	SLC23A2	P2RY2	PC			SESN3	SVOP	DLL4	CPNE7	PLXNC1	SLN	SV2B	DTX1	TFPI2	MFSD6	DTX4	LRCOL1
SLC12A8	SOAT2	LINC00658	P2RY6	ALDH3B2			FAM76B	FOXN4	ITPKA	DPEP1	KRT19P2	SLC35F2	SLCO3A1	CCDC42B	GNG11	TMEFF2	OR4D9	P2RX2
KLF15	CSAD	GPCPD1	ARHGEF17	TCIRG1			CNTN5	MYO1H	LTK	DBNDD1	NDUFA12	RAB39A	ST8SIA2	PLBD2	COL1A2	PCGEM1	MRPL16	ANKRD26P3
PLXNA1	RARG	ISM1	RELT	SUV420H1			LOC101054525	UBE3B	SPTBN5	DOC2B	USP44	NPAT	RGMA	LHX5	NPTX2	HECW2	MS4A3	LINC00421
TPRA1	SP7	TASP1	MRPL48	C11orf24			TRPC6	TCHP	STARD9	NXN	NTN4	EXPH5	MCTP2	RBM19	TMEM130	BOLL	MS4A13	ZMYM2
GATA2	SP1	BANF2	DNAJB13	PPP6R3			C11orf70	FAM109A	TGM7	ABR	NEDD1	C11orf87	NR2F2	TBX5	TFR2	PLCL1	TMEM132A	SKA3
EFCC1	PCBP2	NKX2-2	POLD3	GAL			MMP7	ALDH2	DUOX2	BHLHA9	RMST	COLCA2	NR2F2-AS1	TBX5-AS1	ACTL6B	SATB2	VPS37C	MICU2
PLXND1	ATP5G2	FLJ33581	CHRDL2	CPT1A			MMP3	HECTD4	DUOXA2	RPA1	SLC9A7P1	COLCA1	SPATA8	TBX3	EPO	SATB2-AS1	TMEM138	FGF9
SLC35G2	CALCOCO1	CST7	TPBGL	MRGPRD			DYNC2H1	RPH3A	DUOXA1	RTN4RL1	APAF1	MIR34B	FAM169B	MED13L	ACHE	BZW1	SYT7	LINC00424
FOXL2	MIR196A2	PYGB	ARRB1	CCND1			GRIA4	RASAL1	DUOX1	MIR212	ANKS1B	NCAM1	IGF1R	LINC00173	MUC12	ADAM23	DAGLA	BASP1P1
FOXL2NB	HOXC8	MIR663A	KLHL35	FGF19			GUCY1A2	LHX5	GATM	CLUH	ANO4	ANKK1	DNM1P46	C12orf49	VGF	FZD5	FADS2	ATP8A2
TRPC1	MIR615	MIR663AHG	GDPD5	FGF4			RAB39A	TBX3	SEMA6D	MIR1253	SLC5A8	DRD2	ADAMTS17	HRK	NAT16	PTH2R	FADS3	GPR12
PLOD2	HOXC4	MLLT10P1	MAP6	FGF3			EXPH5	MIR620	FBN1	RAP1GAP2	MYBPC1	ZW10	SPATA41	KSR2	MOGAT3	ACADL	FTH1	GTF3A
ZIC1	SMUG1	ID1	LOC283214	FADD			C11orf87	MAP1LC3B2	SLC27A2	P2RX5-TAX1BP3	CHPT1	ZBTB16	CERS3	SRRM4	MYL10	CPS1-IT1	ASRGL1	MTIF3
WWTR1-AS1	NFE2	BCL2L1	WNT11	PPFIA1			ZC3H12C	C12orf49	TNFAIP8L3	ATP2A3	ASCL1	NNMT	TARSL2	TMEM233	RELN	ERBB4	EEF1G	GSX1
LOC646903	COPZ1	CCM2L	PRKRIR	SHANK2			COLCA2	RNFT2	GLDN	SPNS2	C12orf75	CADM1	OR4F6	CCDC64	LHFPL3	2016-03-04	MTA2	PDX1
MED12L	GPR84	PXMP4	GUCY2EP	SHANK2-AS3			MIR34B	HRK	BCL2L10	SMTNL2	RFX4	LINC00900	OR4F15	MSI1	PRKAR2B	CTDSP1	GANAB	URAD
ARHGEF26	GTSF1	ITCH	B3GNT6	RNF121			LAYN	TESC	MYO5C	ALOX15	ASCL4	BUD13	OR4F13P	COX6A1	FOXP2	WNT6	SNORA57	SLC46A3
SHOX2	PDE1B	UQCC1	AQP11	PHOX2A			ALG9	KSR2	ONECUT1	CXCL16	LOC728739	APOA5	MRPL28	POP5	MDFIC	CDK5R2	TMEM179B	MTUS2
C3orf80	LACRT	EPB41L1	KCTD14	CLPB			PTS	RFC5	WDR72	ZMYND15	WSCD2	CEP164	C1QTNF8	CABP1	KCND2	RESP18	TMEM223	MEDAG
SMC4	OR9K2	C20orf24	NDUFC2-KCTD14	MIR139			NCAM1	VSIG10	CGNL1	USP6	CMKLR1	DSCAML1	CACNA1H	MORN3	WNT16	GMPPA	STX5	TEX26-AS1
SPTSSB	OR6C74	RBL1	TENM4	ATG16L2			DRD2	TAOK3	MYZAP	ZNF232	DAO	FXYD6-FXYD2	TPSD1	HPD	PTPRZ1	ASIC4	WDR74	TEX26
MECOM	OR6C3	ARHGAP40	FAM181B	P4HA3			ZBTB16	CCDC60	ALDH1A2	LOC339166	FOXN4	IL10RA	UBE2I	BCL7A	FEZF1-AS1	EPHA4	SLC3A2	HSPH1
CLDN11	OR6C65	FAM83D	ANKRD42	KCNE3			CADM1	PRKAB1	FAM81A	WSCD1	MVK	SCN4B	MEIOB	MLXIP	FEZF1	KCNE4	OTUB1	B3GLCT
SOX2	OR6C70	DHX35	DLG2	CHRDL2			BUD13	CCDC64	FOXB1	PITPNM3	FAM222A	SCN2B	CASKIN1	B3GNT4	GRM8	AP1S3	TRPT1	RXFP2
LAMP3	ITGA7	GTSF1L	SYTL2	XRRA1			APOA5	PXN-AS1	RORA	MIR4520-1	MIR4497	MPZL3	PGP	OGFOD2	MIR593	MIR548AR	DNAJC4	N4BP2L2
B3GNT5	GDF11	SYS1-DBNDD2	CCDC83	OR2AT4			DSCAML1	PXN	C2CD4A	FBXO39	HVCN1	MPZL2	CCDC64B	DNAH10	MIR129-1	IRS1	GPR137	NBEA
MCF2L2	RPS26	ZSWIM1	ME3	TPBGL			FXYD6-FXYD2	SIRT4	C2CD4B	TEKT1	CCDC63	DDX6	MMP25	ZNF664-FAM101A	KLF14	C2orf83	KCNK4	DCLK1
VWA5B2	ERBB3	CDH22	PRSS23	KLHL35			IL10RA	PLA2G1B	SNX22	ALOX12P2	CUX2	UPK2	OR1F2P	FAM101A	DGKI	SPHKAP	TRMT112	MIR548F5
CAMK2N2	ANKRD52	ZMYND8	FZD4	MAP6			SCN4B	MSI1	RBPMS2	BCL6B	FAM109A	RPS25	EEF2KMT	NCOR2	PRSS3P2	PID1	LOC100996455	SOHLH2
CHRD	GLS2	SULF2	GRM5-AS1	UVRAG			SCN2B	RNF10	RASL12	SLC16A11	RPH3A	ABCG4	RBFOX1	AACS	CNTNAP2	DNER	SLC22A11	CCDC169-SOHLH2
EPHB3	PTGES3	LINC00494	NOX4	WNT11			BCL9L	OASL	IGDCC3	ASGR1	DTX1	PDZD3	TMEM114	LOC440117	GBX1	ALPPL2	SLC22A12	SPG20
C3orf70	NACA	CSE1L	FAT3	LRRC32			MIR3656	HPD	IGDCC4	CLDN7	RASAL1	CCDC153	ABAT	SLC15A4	SMARCD3	CHRND	NRXN2	CCNA1
IGF2BP2	NAB2	BCAS4	MTNR1B	ACER3			ABCG4	MLXIP	MIR4311	SLC2A4	CCDC42B	MCAM	C16orf72	GLT1D1	WDR86-AS1	EFHD1	RASGRP2	SERTM1
MB21D2	LRP1	MOCS3	MED17	B3GNT6			USP2	HCAR2	MEGF11	YBX2	LHX5	MFRP	MIR548X	LOC100190940	WDR86	NGEF	MAP4K2	RFXAP
HES1	KIF5A	NFATC2	GPR83	GDPD4			THY1	HCAR1	SMAD3	TNK1	TBX5	USP2	GRIN2A	FZD10-AS1	ACTR3B	GBX2	MIR192	CSNK1A1L
MFI2	DTX3	ATP9A	C11orf97	AQP11			PVRL1	SETD8	SKOR1	FGF11	TBX5-AS1	THY1	MIR4718	RIMBP2	DPP6	ASB18	VPS51	LINC00547
ANKRD18DP	B4GALNT1	ZFP64	FUT4	USP35			TRIM29	DNAH10	CALML4	CHRNB1	TBX3	PVRL1	SHISA9	RAN	PAXIP1-AS2	COL6A3	TM7SF2	POSTN
LOC100129917	OS9	ZNF217	PIWIL4	GAB2			POU2F3	CCDC92	MIR548H4	ATP1B2	MIR620	TRIM29	ERCC4	ADGRD1	HTR5A-AS1	MLPH	ZNHIT2	TRPC4
CPLX1	CTDSP2	SUMO1P1	AMOTL1	NARS2			LOC649133	ZNF664-FAM101A	PAQR5	EFNB3	C12orf49	POU2F3	PARN	LINC01257	EN2	KLHL30	CDC42EP2	UFM1
SLC26A1	LOC100506844	CYP24A1	ENDOD1	TENM4			GRIK4	FAM101A	UACA	GUCY2D	HRK	LOC649133	PKD1P1	SFSWAP	CNPY1	HES6	TIGD3	LINC00366
FGFRL1	XRCC6BP1	RTFDC1	LOC101054525	MIR4300			TBCEL	NCOR2	GRAMD2	ALOX15B	TESC	GRIK4	XYLT1	MMP17	LINC00689	TWIST2	NEAT1	FREM2
SPON2	SLC16A7	RBM38	MIR3920	FAM181B			SORL1	DHX37	CELF6	ALOX12B	KSR2	TBCEL	MIR3180-3	NOC4L	VIPR2	MGC16025	MALAT1	STOML3
CRIPAK	FAM19A2	ZBP1	TRPC6	RAB30			MIR100HG	AACS	HCN4	ALOXE3	SRRM4	TECTA	SYT17	GALNT9	ERICH1-AS1	OR6B3	MIR548AR	NHLRC3
FGFR3	USP15	CTSZ	C11orf70	SNORA70E			UBASH3B	LOC440117	C15orf59	ARHGEF15	TMEM233	SC5D	GPRC5B	FBRSL1	MYOM2	MYEOV2	LTBP3	LHFP
C4orf48	MON2	LAMA5	MIR4693	CCDC90B			CRTAM	GLT1D1	LOC283731	ODF4	CCDC64	SORL1	GPR139	P2RX2	CSMD1	BOK	EHBP1L1	COG6
NAT8L	PPM1H	GATA5	PDGFD	DLG2			BSX	TMEM132D	ISLR2	MYH10	MSI1	MIR125B1	GP2	PXMP2	LINC00599	LOC728323	MIR4489	LINC00332
ZFYVE28	SRGAP1	COL9A3	GRIA4	CREBZF			CLMP	FZD10-AS1	CYP1A1	NTN1	COX6A1	MIR100HG	ACSM2B	CHFR	MIR124-1	SRXN1	RNASEH2C	RGCC
MSX1	C12orf66	SLC17A9	GUCY1A2	CCDC83			MIR4493	RIMBP2	CPLX3	MYOCD	POP5	UBASH3B	ACSM3	PSPC1	MIR598	TMEM74B	AP5B1	TNFSF11
PPP2R2C	TBK1	HELZ2	LOC643923	ME3			GRAMD1B	RAN	RPP25	ZNF624	CABP1	C11orf63	DNAH3	GJA3	KIAA1456	AVP	OVOL1	ERICH6B
LOC93622	WIF1	LIME1	RAB39A	TMEM135			SCN3B	ADGRD1	SCAMP5	RAI1	P2RX4	BSX	TMEM159	GJB2	DLC1	GFRA4	CFL1	ZC3H13
AFAP1	MSRB3	ZBTB46	ACAT1	RAB38			OR10G7	LINC01257	NEIL1	SNORA59A	KDM2B	LOC341056	ZP2	GJB6	SGCZ	ADAM33	FOSL1	HTR2A
LINC01097	LLPH	ABHD16B	KDELC2	GRM5-AS1			ROBO3	SFSWAP	C15orf27	SPECC1	LRRC43	MIR4493	CRYM-AS1	XPO4	FGF20	ADRA1D	DRAP1	MRPS31P5
NKX3-2	TMBIM4	SOX18	EXPH5	GRM5			SLC37A2	MMP17	ISL2	KCNJ12	B3GNT4	GRAMD1B	OTOA	FGF9	MICU3	CDS2	PACS1	THSD1
LINC01096	HELB	LKAAEAR1	C11orf87	NOX4			PKNOX2	ULK1	SCAPER	MIR4522	DNAH10	SCN3B	VWA3A	BASP1P1	GFRA2	PROKR2	KLC2	MIR759
PROM1	GRIP1	MYT1	ZC3H12C	NAALAD2			HYLS1	GALNT9	TSPAN3	NOS2	ZNF664-FAM101A	OR10G7	LOC653786	SACS	HR	BMP2	CNIH2	PCDH8
PPARGC1A	CAND1	MIR3648-1	ARHGAP20	CHORDC1			DDX25	FBRSL1	LINGO1	PYY2	FAM101A	NRGN	MIR548D2	SPATA13	PNMA2	PLCB1	TMEM151A	OLFM4
TMEM33	MDM2	MIR3687-1	COLCA2	MIR4490			CDON	LRCOL1	LOC645752	KRT18P55	SCARB1	ESAM	MIR548AA2	TPTE2P6	DPYSL2	JAG1	B4GAT1	PCDH17
SHISA3	MIR1279	TPTE	LOC100132078	FAT3			DCPS	GJA3	CRABP1	SEZ6	AACS	ROBO3	HS3ST2	RNF17	NRG1	BTBD3	NPAS4	DIAPH3
SLC10A4	RAB3IP	LINC00158	MIR34B	MTNR1B			ST3GAL4	MIR4499	CHRNA3	PIPOX	LOC440117	PKNOX2	USP31	TPTE2P1	DUSP26	ISM1	MRPL11	TDRD3
ZAR1	KCNMB4	SYNJ1	LAYN	CCDC67			KIRREL3	IL17D	CHRNB4	SLC6A4	FLJ37505	FEZ1	SCNN1G	ATP8A2	ADRB3	MACROD2	DPP3	MIR3169
CWH43	PTPRB	OLIG2	NCAM1	SMCO4			ETS1	XPO4	CTSH	ADAP2	TMEM132C	DDX25	COG7	RNF6	ANK1	OTOR	RBM4	PCDH20
GSX2	TMEM19	OLIG1	TTC12	CEP295			FLI1	ATP8A2	RASGRF1	RAB11FIP4	GLT1D1	CDON	ERN2	GPR12	POTEA	PCSK2	RBM4B	OR7E156P
PDGFRA	CAPS2	LINC01548	DRD2	VSTM5			KCNJ1	USP12	ANKRD34C	RHBDL3	TMEM132D	RPUSD4	CHP2	RASL11A	LINC00293	MGME1	RCE1	PCDH9-AS2
KIT	GLIPR1L2	IFNAR2	HTR3A	GPR83			KCNJ5	MTIF3	ANKRD34C-AS1	MYO1D	LOC100190940	ST3GAL4	PRKCB	GTF3A	FAM150A	RALGAPA2	SYT12	PCDH9-AS3
CENPC	BBS10	IFNAR1	ZBTB16	PIWIL4			BARX2	GSX1	KIAA1024	ASIC2	FZD10-AS1	KIRREL3	ZKSCAN2	MTIF3	NPBWR1	NKX2-2	ANKRD13D	PCDH9
SLC4A4	C12orf50	LINC01426	CADM1	CWC15			TMEM45B	FLT3	FAH	CCL1	PIWIL1	ETS1	HS3ST4	GSX1	MRPL15	FOXA2	SSH3	LINC00348
FRAS1	C12orf29	RUNX1	LINC00900	FAM76B			ST14	FLT1	ARNT2	TMEM132E	RIMBP2	FLI1	C16orf82	PDX1	PLAG1	CD93	LOC100130987	LINC00381
NKX6-1	KITLG	RUNX1-IT1	BUD13	MTMR2			ADAMTS8	ALOX5AP	CEMIP	UNC45B	ADGRD1	KCNJ5	GSG1L	CDX2	CLVS1	SYNDIG1	RAD9A	LMO7DN
CDS1	LINC00936	CBR3	APOA5	MIR1260B			ADAMTS15	FRY	C15orf26	SLFN13	MMP17	TP53AIP1	TBC1D10B	FLT3	NKAIN3	PYGB	TMEM134	KCTD12
LEF1-AS1	SOCS2	RIPK4	APOA1	JRKL			SNX19	TRPC4	MEX3B	SLFN12L	GALNT9	BARX2	ITGAM	FLT1	TTPA	HCK	NDUFV1	EDNRB
COL25A1	PLXNC1	UBASH3A	CEP164	JRKL-AS1			NTM	FOXO1	CPEB1	RASL10B	FBRSL1	TMEM45B	LOC390705	SLC46A3	MIR124-2HG	BPIFA4P	NUDT8	RNF219-AS1
PITX2	TMCC3	PDE9A	DSCAML1	CNTN5			OPCML	VWA8-AS1	CPEB1-AS1	C17orf50	LRCOL1	ST14	LINC00273	MTUS2	MIR124-2	CBFA2T2	ALDH3B2	POU4F1
NEUROG2	NR2C1	CBS	IL10RA	LOC101054525			IGSF9B	EPSTI1	AP3B2	MMP28	P2RX2	ZBTB44	UBE2MP1	LINC00544	LOC401463	ZNF341	TCIRG1	RNF219
PRSS12	NTN4	CRYAA	SCN4B	MIR3920			GLB1L3	SERP2	TM6SF1	ZNHIT3	CHFR	ADAMTS8	ANKRD26P1	KATNAL1	BHLHE22	ASIP	GAL	RBM26
PDE5A	SNRPF	SIK1	SCN2B	TRPC6			GLB1L2	KIAA0226L	BNC1	MRM1	GJA3	ADAMTS15	GPT2	HMGB1	TCF24	DYNLRB1	CPT1A	NDFIP2
FGF2	ELK3	PDXK	MPZL2	CEP126			B3GAT1	DLEU7-AS1	SH3GL3	LHX1	GJB6	NTM	ABCC12	ALOX5AP	MSC	DLGAP4	MRPL21	SPRY2
SPRY1	CDK17	AGPAT3	ARCN1	C11orf70			LOC283177	PCDH9	ADAMTSL3	HNF1B	IL17D	OPCML	CBLN1	B3GLCT	KCNB2	DSN1	MRGPRF	SLITRK1
ANKRD50	SLC9A7P1	C21orf33	PHLDB1	MMP10			IQSEC3	SLAIN1	EFTUD1P1	ARHGAP23	XPO4	MIR4697HG	C16orf78	EEF1DP3	STMN2	TTI1	TPCN2	SLITRK6
FAT4	LOC643770	ADARB1	TREH	DYNC2H1			LOC574538	SPRY2	PDE8A	SRCIN1	FGF9	IGSF9B	ZNF423	NBEA	RALYL	TGM2	MYEOV	SLITRK5
HSPA4L	SLC25A3	IL17RA	C2CD2L	MIR4693			SLC6A12	MIR17HG	AKAP13	C17orf96	BASP1P1	JAM3	CNEP1R1	DCLK1	CA2	SLC32A1	CCND1	GPC5
MGARP	ANKS1B	CECR3	ABCG4	PDGFD			B4GALNT3	GPC5	NTRK3	LRRC37A11P	SGCG	GLB1L3	BRD7	CCNA1	MMP16	DHX35	ORAOV1	DCT
MAML3	UHRF1BP1L	CECR2	NLRX1	CASP12			RAD52	GPC6	MIR1179	PLXDC1	TNFRSF19	GLB1L2	SNX20	SUPT20H	C8orf88	LOC339568	FGF19	SOX21
UCP1	GAS2L3	MIR3198-1	MCAM	GRIA4			LINC00942	ABCC4	ACAN	ARL5C	C1QTNF9B-AS1	B3GAT1	CYLD	TRPC4	RUNX1T1	MAFB	FGF4	CLDN10-AS1
RNF150	UTP20	MICAL3	RNF26	AASDHPPT			WNT5B	DZIP1	POLG	STAC2	C1QTNF9B	LOC283177	SALL1	STOML3	KCNS2	TOP1	FGF3	HS6ST3
SMAD1	ARL1	MIR648	MFRP	GUCY1A2			MIR3649	MBNL2	MIR9-3	NEUROD2	SPATA13	IQSEC3	C16orf97	LHFP	CTHRC1	EMILIN3	ANO1	LINC00359
NR3C2	DRAM1	DGCR6	USP2	ALKBH8			CACNA2D4	SLC15A1	LINC00925	PPP1R1B	MIR2276	LOC574538	CASC16	RGCC	RIMS2	CHD6	FADD	MBNL2
FHDC1	PARPBP	C22orf39	THY1	LOC643923			LRTM2	ZIC5	RHCG	PNMT	C1QTNF9	SLC6A12	CHD9	VWA8-AS1	ZFPM2	PTPRT	SHANK2	RAP2A
RNF175	ASCL1	SEPT5-GP1BB	TRIM29	RAB39A			CACNA1C	ZIC2	TICRR	GRB7	TPTE2P6	SLC6A13	IRX3	DGKH	OXR1	WISP2	SHANK2-AS1	IPO5
SFRP2	C12orf73	TBX1	OAF	C11orf65			CACNA1C-AS1	EFNB2	MESP1	IKZF3	RNF17	B4GALNT3	IRX6	EPSTI1	ABRA	STK4	SHANK2-AS3	SLC15A1
FNIP2	GLT8D2	SCARF2	GRIK4	EXPH5			LOC283440	FAM155A	BLM	KRT19	TPTE2P1	NINJ2	CES1	LACC1	RSPO2	MMP9	MIR3664	NALCN
PALLD	TXNRD1	AIFM3	SORL1	DDX10			FKBP4	LINC00346	VPS33B	HAP1	PABPC3	WNK1	CES5A	SNORA31	SYBU	CDH22	FLJ42102	FGF14
MFAP3L	CHST11	UBE2L3	UBASH3B	C11orf87			NRIP2	ARHGEF7	SV2B	JUP	AMER2	MIR3649	LOC283856	ERICH6B	KCNV1	EYA2	KRTAP5-11	MIR4705
HAND2	C12orf45	BCR	C11orf63	ZC3H12C			TSPAN9	TEX29	ST8SIA2	ZNF385C	ATP8A2	LRTM2	ADGRG1	SIAH3	CSMD3	SULF2	PHOX2A	SLC10A2
HAND2-AS1	ALDH1L2	LOC100128531	BSX	ARHGAP20			PRMT8	ATP11AUN	FAM174B	DHX58	SHISA2	CACNA2D4	CNOT1	LCP1	TRPS1	PREX1	MIR139	LINC00443
CEP44	KIAA1033	CRYBB1	CLMP	COLCA2			PARP11	ATP11A	RGMA	KCNH4	GPR12	CACNA1C	GOT2	LINC00563	TNFRSF11B	SNORD12	PDE2A	FAM155A
LINC00290	NUAK1	MIAT	MIR4493	COLCA1			CCND2	MCF2L	NR2F2	RAMP2	USP12	LOC283440	APOOP5	KIAA0226L	HAS2-AS1	B4GALT5	ARAP1	TNFSF13B
WWC2-AS2	CKAP4	TTC28	SCN3B	BTG4			TIGAR	F7	ARRDC4	RAMP2-AS1	RASL11A	FKBP4	CDH5	ESD	HAS2	KCNG1	ATG16L2	MYO16
WWC2	POLR3B	XBP1	NRGN	LAYN			KCNA6	GRTP1	FAM169B	WNK4	GTF3A	NRIP2	E2F4	CYSLTR2	ZHX2	TSHZ2	FCHSD2	MYO16-AS1
SLC25A4	FICD	EMID1	VSIG2	DIXDC1			KCNA1	ADPRHL1	IGF1R	RND2	MTIF3	TSPAN9	DDX19B	FAM124A	LINC00861	CYP24A1	P2RY2	IRS2
TLR3	SART3	UQCR10	ESAM	IL18			KCNA5	TFDP1	PGPEP1L	LINC00854	GSX1	PRMT8	HYDIN	SERPINE3	MIR1208	CBLN4	P2RY6	COL4A1
AHRR	DAO	ASCC2	MSANTD2	PTS			NTF3	LINC00552	ADAMTS17	LINC00910	PDX1	PARP11	CMTR2	THSD1	ADCY8	TFAP2C	PGM2L1	COL4A2
SLC9A3	ACACB	ISX	ROBO3	PLET1			CD9	TMEM255B	SPATA41	MEOX1	ATP5EP2	CCND2	ZNF23	LECT1	OC90	PPP4R1L	CHRDL2	COL4A2-AS1
SLC6A3	FAM222A	RASD2	HEPACAM	NCAM1			PLEKHG6	LINC00565	ALDH1A3	MPP2	CDX2	TIGAR	CHST4	PCDH8	SLA	APCDD1L	NEU3	RAB20
LOC728613	TCHP	RBFOX2	SLC37A2	DRD2			LPAR5	CDC16	LRRK1	FAM215A	URAD	FGF6	PKD1L3	PCDH20	FAM135B	APCDD1L-AS1	SLCO2B1	ING1
IRX4	ANKRD13A	MYH9	PKNOX2	TMPRSS5			PIANP	OR11H12	PCSK6	PYY	FLT3	DYRK4	LINC01568	PCDH9	KCNK9	GNAS	TPBGL	LINC00346
C5orf49	MYL2	TXN2	FEZ1	HTR3B			MLF2	BMS1P18	HBZ	NAGS	FLT1	GALNT8	PSMD7	DACH1	ADGRB1	EDN3	SERPINH1	ANKRD10
2016-03-06	CUX2	RAC2	DDX25	HTR3A			C1S	TMEM55B	HBM	ASB16	SLC46A3	KCNA6	GABARAPL2	KLF5	C8orf31	PHACTR3	MAP6	ARHGEF7
RAI14	ATXN2	CYTH4	ST3GAL4	ZBTB16			C1RL	OR6S1	HBA1	RUNDC3A	MTUS2	KCNA1	KARS	KLF12	LY6H	MIR1257	LOC283214	TEX29
PARP8	RPL6	CDC42EP1	KIRREL3	CADM1			CLSTN3	ANG	RGS11	ITGA2B	HMGB1	KCNA5	ADAMTS18	LMO7	GLI4	GATA5	DGAT2	SOX1
ITGA1	OAS3	TMEM184B	ETS1	BUD13			APOBEC1	ARHGEF40	ARHGDIG	C17orf104	MEDAG	NTF3	NUDT7	LMO7DN	MAFA	C20orf166-AS1	WNT11	SPACA7
FST	DTX1	KCNJ4	FLI1	SIK3			SLC2A14	SLC7A7	LOC100134368	ADAM11	TEX26-AS1	ANO2	VAT1L	FBXL3	EEF1D	NTSR1	TSKU	ATP11A
ESM1	CCDC42B	PDGFB	SENCR	PAFAH1B2			FOXJ2	MMP14	PRR35	C1QL1	B3GLCT	PLEKHG6	CLEC3A	SLAIN1	ZNF707	COL9A3	ACER3	LAMP1
CDC20B	LHX5	GRAP2	KCNJ1	DSCAML1			PZP	PRMT5	FBXL16	FMNL1	EEF1DP3	PIANP	WWOX	POU4F1	SCRT1	SLC17A9	NDUFC2-KCTD14	LINC00552
MCIDAS	RBM19	MIR1281	KCNJ5	FXYD6-FXYD2			DDX12P	C14orf93	MSLN	MAP3K14-AS1	FRY	CLSTN3	MAF	RBM26	FAM138C	BHLHE23	GAB2	TMEM255B
CCNO	TBX5-AS1	RNU12	C11orf45	CD3G			LOC374443	CEBPE	GNG13	ARHGAP27	N4BP2L2	PEX5	DYNLRB2	NDFIP2	DMRT3	LOC63930	TENM4	LINC00565
MAST4	TBX3	KIAA1644	ARHGAP32	UBE4A			OLR1	SLC7A8	PRR25	CRHR1	KL	APOBEC1	SDR42E1	SPRY2	GLIS3	HAR1B	MIR4300	RNASE2
TMEM174	MIR620	CELSR1	BARX2	LOC100131626			TAS2R9	PABPN1	LMF1	MAPT-AS1	NBEA	NANOG	HSD17B2	SLITRK5	PTPRD	MIR124-3	FAM181B	TMEM253
BTF3	C12orf49	GRAMD4	TMEM45B	KMT2A			SMIM10L1	DCAF11	SOX8	MAPT-IT1	DCLK1	SLC2A14	MPHOSPH6	MIR17HG	SH3GL2	FLJ16779	DLG2	OR4E2
FAM169A	HRK	IL17REL	APLP2	CXCR5			PRB3	LINC01551	SSTR5	STH	CCDC169-SOHLH2	FOXJ2	CDH13	GPC5	IFNA2	ZBTB46	CREBZF	DAD1
F2R	TESC	CHL1	ST14	UPK2			LINC01252	COCH	C1QTNF8	WNT3	CCNA1	A2ML1	MIR3182	DCT	MIR31HG	ABHD16B	PRSS23	ABHD4
OTP	KSR2	LRRN1	ZBTB44	CCDC84			BCL2L14	AP4S1	CACNA1H	WNT9B	SERTM1	STYK1	ZDHHC7	GPR180	CDKN2A	SOX18	TMEM135	OXA1L
TBCA	VSIG10	EGOT	ADAMTS8	CCDC153			LOH12CR2	AKAP6	TPSD1	RPRML	SMAD9	YBX3	COX4I1	ABCC4	LINC01239	LINC00266-1	CTSC	CEBPE
HOMER1	TAOK3	ITPR1	ADAMTS15	CBL			CREBL2	EGLN3	UBE2I	CDC27	TRPC4	MANSC1	IRF8	CLDN10	ELAVL2	MIR99AHG	NOX4	MIR208B
HAPLN1	PRKAB1	LHFPL4	SNX19	MFRP			GRIN2B	INSM2	BAIAP3	KPNB1	FREM2	CREBL2	LOC146513	HS6ST3	LINGO2	LINC01549	NAALAD2	AP1G2
MIR9-2	CCDC64	RPL32	NTM	PVRL1			PLBD1	MBIP	MEIOB	TBX21	LINC00332	EMP1	ZNF469	OXGR1	ACO1	CHODL	FAT3	JPH4
LINC00461	RPLP0	RBSN	OPCML	TECTA			GUCY2C	SFTA3	HS3ST6	OSBPL7	RGCC	GRIN2B	CBFA2T3	SLC15A1	TMEM215	MIR155HG	MTNR1B	FITM1
ADGRV1	PLA2G1B	SH3BP5-AS1	SPATA19	SC5D			RERG	FOXA1	TBL3	SP6	TNFSF11	ATF7IP	ABR	DOCK9	CNTFR	JAM2	IZUMO1R	TM9SF1
NR2F1-AS1	RNF10	SH3BP5	IGSF9B	SORL1			PTPRO	ATL1	NOXO1	PNPO	SERP2	RERG	MIR1253	UBAC2	PHF24	APP	GPR83	DHRS1
NR2F1	POP5	ANKRD28	VPS26B	MIR125B1			LMO3	C14orf166	SYNGR3	SKAP1	ERICH6B	PTPRO	RAP1GAP2	ZIC5	MIR4476	LTN1	FUT4	CTSG
MIR2277	CABP1	MIR3714	ACAD8	MIR100HG			AEBP2	CDKN3	NPW	HOXB9	SIAH3	LMO3	OR1D2	ZIC2	PAX5	GRIK1	CCDC82	GZMH
MCTP1	MLEC	TBC1D5	GLB1L3	BSX			PDE3A	PELI2	CASKIN1	MIR196A1	LCP1	AEBP2	OR1G1	NALCN-AS1	LOC100133920	CLDN8	JRKL-AS1	GZMB
RGMB	SPPL3	SATB1	GLB1L2	HSPA8			SPX	C14orf37	PGP	PRAC1	KIAA0226L	PDE3A	OR1A2	NALCN	PCSK5	OLIG2	CNTN5	STXBP6
RGMB-AS1	P2RX7	EFHB	LOC283177	MIR4493			KCNJ8	ARID4A	DNASE1L2	MIR3185	FNDC3A	KCNJ8	OR3A4P	ITGBL1	ZCCHC6	IL10RB	ARHGAP42	NOVA1
EFNA5	P2RX4	UBE2E1	LOC574538	GRAMD1B			ABCC9	DACT1	ABCA17P	HOXB13	MLNR	ST8SIA1	OR1E1	FGF14	SHC3	DNAJC28	LOC101054525	LINC00645
MCC	KDM2B	EOMES	SLC6A12	SCN3B			ST8SIA1	SYNE2	PRSS33	TTLL6	DLEU2	LRMP	OR3A3	TPP2	ROR2	DYRK1A	TRPC6	FOXG1
TRIM36	CLIP1	GADL1	B4GALNT3	VWA5A			SOX5	PPP1R36	PRSS22	IGF2BP1	ST13P4	MRPS35	SPATA22	EFNB2	ANKRD19P	KCNJ6	YAP1	NPAS3
CDO1	HIP1R	ZNF860	NINJ2	OR8G2			CASC1	PLEKHG3	KREMEN2	B4GALNT2	DLEU7	KLHL42	SMTNL2	LINC00443	FOXE1	DSCR4	MIR4693	EGLN3
LVRN	OGFOD2	CMTM7	RAD52	SPA17			BHLHE41	RAB15	PAQR4	PHOSPHO1	LINC00371	PTHLH	NLRP1	FAM155A	GABBR2	KCNJ15	DDI1	INSM2
SEMA6A	PITPNM2	ARPP21	LINC00942	VSIG2			SSPN	MIR4708	CLDN9	NGFR	FAM124A	TMTC1	LOC339166	IRS2	COL15A1	B3GALT5-AS1	PDGFD	PTCSC3
PPIC	SETD8	ITGA9	FBXL14	ESAM			ARNTL2	RAD51B	CCDC64B	NXPH3	DHRS12	TSPAN11	WSCD1	COL4A1	TMEM246	DSCAM-AS1	GRIA4	MBIP
PRDM6	SNRNP35	PLCD1	WNT5B	MSANTD2			MRPS35	ZFP36L1	MMP25	TAC4	LECT1	DDX11	XAF1	COL4A2	EPB41L4B	DSCAM-IT1	AASDHPPT	SFTA3
CCNI2	DNAH10	WDR48	MIR3649	ROBO3			PTHLH	ADAM21P1	ZSCAN10	DLX4	PCDH8	FAM60A	CLEC10A	CARKD	PALM2	LINC00323	GUCY1A2	NKX2-1
2016-09-08	CCDC92	TTC21A	ADIPOR2	TMEM218			TMTC1	COX16	OR1F1	DLX3	PCDH17	METTL20	ASGR2	ING1	SVEP1	ABCG1	ELMOD1	NKX2-8
SOWAHA	FAM101A	XIRP1	CACNA2D4	PKNOX2			IPO8	TTC9	CDIP1	COL1A1	DIAPH3	BICD1	ALOX15B	LINC00346	PTGR1	PDE9A	LOC643923	MIR4503
SHROOM1	SCARB1	MYRIP	CACNA1C	DDX25			DDX11	PCNX	PPL	CHAD	TDRD3	FGD4	ALOX12B	ARHGEF7	PAPPA	ICOSLG	CUL5	FOXA1
FSTL4	UBC	TRAK1	CACNA1C-AS1	CDON			FAM60A	RGS6	SEC14L5	EPN3	PCDH20	PKP2	MYH10	SOX1	BRINP1	ITGB2	ACAT1	FBXO33
C5orf66	BRI3BP	TMEM42	TSPAN9	TIRAP			PKP2	DPF3	RBFOX1	CACNA1G	PCDH9	SYT10	PIK3R6	SPACA7	LHX6	POFUT2	C11orf87	LRFN5
PITX1	AACS	TMEM158	PRMT8	DCPS			SYT10	PAPLN	GRIN2A	CACNA1G-AS1	DACH1	ALG10	PIK3R5	TUBGCP3	CRB2	PCBP3	ZC3H12C	FSCB
TIFAB	TMEM132B	SLC6A20	PARP11	ST3GAL4			ALG10	VSX2	TVP23A	HLF	LINC00347	ALG10B	NTN1	MCF2L	NR5A1	GAB4	RDX	C14orf28
NEUROG1	LOC440117	LRRC2-AS1	CCND2	MIR3167			ALG10B	VRTN	LITAF	RNF126P1	TBC1D4	KIF21A	GAS7	GRTP1	LMX1B	DGCR6	ARHGAP20	MIS18BP1
CXXC5	GLT1D1	PTH1R	DYRK4	KIRREL3			CPNE8	LINC01220	SHISA9	MSI2	LMO7	CNTN1	MYH13	ADPRHL1	SH2D3C	GSC2	C11orf53	LINC00871
PSD2	RAN	KLHL18	KCNA6	ETS1			KIF21A	FLVCR2	MKL2	MSX2P1	SLAIN1	PDZRN4	MYH2	LINC00552	C9orf50	SLC25A1	MIR4491	MDGA2
NRG2	LINC01257	ZNF589	KCNA1	FLI1			CNTN1	GPATCH2L	PARN	MTMR4	RNF219-AS1	GXYLT1	PIRT	TMEM255B	PRRX2	SEPT5-GP1BB	SIK2	LINC00648
LINC01024	SFSWAP	SLC25A20	KCNA5	BARX2			PDZRN4	ANGEL1	PDXDC1	PPM1E	EDNRB	PRICKLE1	SHISA6	GAS6-AS2	NCS1	LL22NC03-63E9.3	ALG9	RPS29
ARAP3	ULK1	DAG1	NTF3	PRDM10			GXYLT1	ISM2	MYH11	SKA2	POU4F1	ADAMTS20	DNAH9	LINC00565	PRDM12	ADRBK2	TIMM8B	ARF6
PCDH1	NOC4L	SEMA3F	TAPBPL	APLP2			ADAMTS20	STON2	SYT17	CA4	RNF219	NELL2	ZNF18	RASA3	FAM78A	SEZ6L	PTS	ABHD12B
SPRY4	GALNT9	GNAI2	LPAR5	ADAMTS8			NELL2	GALC	TMC5	TBX4	SLITRK1	DBX2	MAP2K4	OR11H12	NTNG2	MIAT	NCAM1	PYGL
DPYSL3	FBRSL1	TMEM115	ACRBP	C11orf44			DBX2	TTC7B	GPRC5B	ACE	LINC00333	RNY5	MIR744	BMS1P18	BARHL1	MN1	TTC12	TRIM9
AFAP1L1	LRCOL1	PBRM1	PIANP	SNX19			LINC00938	IFI27L2	CRYM	DCAF7	SLITRK5	LINC00938	ARHGAP44	TTC5	GFI1B	EWSR1	ANKK1	LINC00640
MYOZ3	P2RX2	SFMBT1	LAG3	NTM			SLC38A4	GSC	IGSF6	PRR29	GPC5	SLC38A1	ELAC2	PNP	ABO	RASL10A	DRD2	FRMD6
HAND1	PXMP2	ERC2	MIR200C	OPCML			PCED1B	DICER1	VWA3A	LOC146880	GPC6	SLC38A2	HS3ST3A1	RNASE10	RXRA	THOC5	TMPRSS5	GNG2
TLX3	ZMYM5	FLNB	CD163L1	IGSF9B			VDR	PAPOLA	HS3ST2	CACNG5	DCT	SLC38A4	CDRT15P1	RNASE12	COL5A1	CABP7	NNMT	NID2
SH3PXD2B	ZMYM2	SLC25A26	SLC2A3	JAM3			TMEM106C	VRK1	SCNN1G	CACNG4	SOX21	VDR	MGC12916	OR6S1	KCNT1	MTFP1	LINC00900	PTGDR
NKX2-5	GJA3	FRMD4B	FOXJ2	GLB1L3			COL2A1	BCL11B	SCNN1B	LOC440461	ABCC4	COL2A1	MIR4731	RNASE1	LHX3	FBXO7	BUD13	GPR137C
GPRIN1	GJB2	LINC00870	A2ML1	B3GAT1			CCDC184	CCDC85C	ERN2	SLC16A6	CLDN10	CCDC184	LRRC75A	RNASE3	GRIN1	TIMP3	SIK3	DDHD1
MIR4281	IL17D	SHQ1	LINC00612	LOC283177			ZNF641	EML1	CHP2	FAM20A	CLDN10-AS1	SNORA34	KRT16P2	RNASE2	NLGN4X	SYN3	CEP164	MIR5580
SNCB	XPO4	GXYLT2	OLR1	IQSEC3			SNORA34	EVL	PRKCB	SOX9	DZIP1	ADCY6	SPECC1	METTL17	ANOS1	LARGE	DSCAML1	BMP4
PFN3	LATS2	EBLN2	SMIM10L1	LOC574538			RND1	BEGAIN	RBBP6	SSTR2	UGGT2	DDX23	MTRNR2L1	ARHGEF40	ARHGAP6	TXN2	FXYD2	CDKN3
DBN1	SAP18	MIR1324	LINC01252	SLC6A12			CCDC65	MEG9	TNRC6A	SDK2	HS6ST3	RND1	MIR4522	RPGRIP1	FRMPD4	CACNG2	FXYD6-FXYD2	SAMD4A
GFPT2	ZDHHC20	FRG2EP	MANSC1	NINJ2			WNT10B	DIO3	HS3ST4	LINC00469	OXGR1	CCDC65	NOS2	SUPT16H	NHS	PVALB	FXYD6	MIR4308
BTNL9	FGF9	HTR1F	CDKN1B	WNK1			WNT1	MIR4309	GSG1L	KIF19	FARP1	WNT10B	MIR365B	TOX4	MAP3K15	KCNJ4	IL10RA	TMEM260
FOXQ1	SACS	EPHA3	DDX47	LINC00942			DDN	PPP1R13B	SBK1	GPRC5C	SLC15A1	WNT1	CDK5R1	SALL2	PTCHD1	CBX7	SCN4B	OTX2
FOXF2	SACS-AS1	CPOX	APOLD1	MIR3649			DHH	C14orf2	IL27	RAB37	ZIC5	DDN	MYO1D	OR4E2	ARX	MGAT3	SCN2B	OTX2-AS1
FOXC1	LINC00327	FILIP1L	GPRC5A	ADIPOR2			PRPH	KIF26A	KIF22	GRIN2C	ZIC2	RHEBL1	TMEM98	DAD1	MIR222	SHISA8	ATP5L	EXOC5
TUBB2B	MIPEP	NFKBIZ	MIR614	CACNA2D4			C1QL4	MIR4710	CDIPT-AS1	FADS6	TMTC4	DHH	SPACA3	ABHD4	ZXDA	PACSIN2	KMT2A	C14orf105
SLC22A23	ANKRD20A19P	LOC152225	HTR7P1	LRTM2			DNAJC22	GPR132	DOC2A	USH1G	NALCN	LMBR1L	AA06	OXA1L	SPIN4	PNPLA5	TMEM25	SLC35F4
PXDC1	SPATA13	BBX	EMP1	LINC00940			KCNH3	C14orf80	C16orf92	OTOP2	FGF14	PRPH	CCL8	SLC7A7	AR	KIAA1644	H2AFX	C14orf37
NRN1	PARP4	PVRL3	GRIN2B	CACNA1C			MCRS1	LOC646214	FAM57B	OTOP3	FAM155A	C1QL4	TMEM132E	MRPL52	NHSL2	C22orf34	C2CD2L	DACT1
DSP	ATP8A2	PHLDB2	PLBD1	LOC283440			TMBIM6	REREP3	TBC1D10B	HID1	MYO16	DNAJC22	CCT6B	MMP14	ZNF711	ZBED4	ABCG4	DAAM1
BMP6	WASF3	CCDC80	RERG	FKBP4			NCKAP5L	GOLGA8S	ITGAL	ARMC7	RAB20	KCNH3	UNC45B	LRP10	PCDH19	CHL1	MCAM	RTN1
TFAP2A-AS1	GPR12	ZBTB20	PTPRO	ITFG2			FAIM2	MAGEL2	PRSS36	LLGL2	LINC00346	TMBIM6	SLFN12	PRMT5	KLHL13	CNTN4	THY1	SIX1
TFAP2A	USP12	IGSF11-AS1	DERA	TEAD4			AQP5	GABRG3	TRIM72	MYO15B	ARHGEF7	NCKAP5L	CCL16	MIR4707	LOC100129520	GRM7	PVRL1	TMEM30B
MAK	RASL11A	GSK3B	LMO3	PRMT8			RACGAP1	FAM189A1	PYDC1	ITGB4	TEX29	BCDIN3D	CCL23	HAUS4	ARHGAP36	OXTR	TRIM29	SNAPC1
GCM2	GTF3A	FSTL1	PDE3A	PARP11			ASIC1	ULK4P3	ITGAM	H3F3B	SOX1	LOC283332	CCL4	C14orf93	GPR101	SLC6A1	OAF	SYT16
ELOVL2-AS1	MTIF3	STXBP5L	SPX	CCND2			COX14	TRPM1	SLC5A2	GALR2	SPACA7	AQP2	MRM1	PSMB5	ZIC3	HRH1	ARHGEF12	LINC00643
RNF182	GSX1	SEMA5B	KCNJ8	TIGAR			SLC4A8	LOC283710	AHSP	ZACN	ATP11A	AQP5	HNF1B	CDH24	LOC389895	SYN2	GRIK4	KCNH5
JARID2	PDX1	SLC12A8	ABCC9	AKAP3			SCN8A	KLF13	CLUHP3	RNF157-AS1	MCF2L	RACGAP1	TBC1D3	CEBPE	SOX3	WNT7A	TBCEL	RHOJ
CASC15	ATP5EP2	KLF15	ST8SIA1	GALNT8			ATG101	AVEN	LINC00273	RNF157	MCF2L-AS1	ASIC1	IKZF3	SLC7A8	CDR1	ANKRD28	SORL1	HSPA2
BTN3A2	CDX2	TXNRD3	BHLHE41	KCNA6			KRT80	SLC12A6	ANKRD26P1	UBALD2	F7	LIMA1	ZPBP2	HOMEZ	SLITRK4	RFTN1	MIR100HG	PPP1R36
ABT1	FLT3	GATA2	SSPN	KCNA1			KRT86	ANP32AP1	PHKB	CYGB	PROZ	FIGNL2	PSMD3	PABPN1	AFF2	SATB1	UBASH3B	SPTB
ZNF184	FLT1	RAB7A	ITPR2	KCNA5			KRT81	TMCO5A	ABCC12	ST6GALNAC2	LAMP1	ANKRD33	KRTAP4-9	SLC22A17	GABRQ	KCNH8	CRTAM	FUT8
TOB2P1	POMP	ISY1-RAB43	MRPS35	NTF3			KRT83	C15orf54	N4BP1	MGAT5B	GRTP1	ACVRL1	KRTAP4-12	EFS	ATP2B3	UBE2E2	C11orf63	LINC00238
LOC401242	SLC46A3	PLXND1	PTHLH	ANO2			KRT72	BMF	C16orf78	LOC100507351	ATP4B	GRASP	KRTAP4-5	CMTM5	DUSP9	UBE2E1	BSX	ZFP36L1
UBD	UBL3	NUDT16P1	CCDC91	SCNN1A			KRT1	PPP1R14D	ZNF423	TMC6	LINC00552	NR4A1	KRTAP4-2	MIR208A	PNCK	LRRC3B	LOC341056	ACTN1
HCG9	RXFP2	RYK	FAR2	CD27			KRT77	CHP1	NKD1	TMEM235	TMEM255B	KRT7	KRTAP9-3	NGDN	GAB3	NEK10	CLMP	SLC39A9
HLA-J	EEF1DP3	EPHB1	TMTC1	PIANP			KRT3	NDUFAF1	NOD2	LOC100996291	GAS6-AS1	KRT86	KRTAP17-1	ZFHX2	TTTY23	SLC4A7	MIR4493	LOC100289511
RNF39	FRY	SLC35G2	LINC00941	GPR162			KRT78	MGA	CYLD	ENGASE	RASA3	KRT81	LINC00854	JPH4	GYG2P1	EOMES	GRAMD1B	SLC10A1
TRIM31	LINC00457	PIK3CB	TSPAN11	P3H3			KRT8	SPTBN5	SALL1	MIR4739	CDC16	KRT83	LINC00910	DHRS2		RBMS3	SCN3B	SMOC1
RPP21	NBEA	FOXL2	DDX11	C1S			EIF4B	PLA2G4E	TOX3	ENPP7	OR11H12	KRT71	MPP2	DHRS4		TGFBR2	ZNF202	SLC8A3
HLA-E	MIR548F5	RASA2	AMN1	PEX5			SPRYD3	EPB42	LOC643802	CBX2	KLHL33	KRT72	GJC1	DHRS4L1		TRIM71	OR10G7	PCNX
PRRT1	FREM2	TM4SF4	KIAA1551	ACSM4			CSAD	FRMD5	IRX3	CBX8	TMEM55B	KRT1	ACBD4	LRRC16B		GLB1	SPA17	SIPA1L1
COL11A2	STOML3	WWTR1	SYT10	CD163L1			ITGB7	CASC4	IRX5	CBX4	OR6S1	KRT77	CRHR1-IT1	NRL		SUSD5	NRGN	RGS6
GRM4	NHLRC3	MED12L	ALG10	CD163			AAAS	CTDSPL2	IRX6	TBC1D16	NDRG2	KRT3	CRHR1	PCK2		ARPP21	MSANTD2	DPF3
SCUBE3	COG6	GPR149	ALG10B	SLC2A14			SP1	C15orf43	SLC6A2	NPTX1	ARHGEF40	KRT8	SPPL2C	DCAF11		MLH1	ROBO3	VSX2
CPNE5	FOXO1	KCNAB1	CPNE8	SLC2A3			ATP5G2	SORD	LOC283856	CHMP6	RPGRIP1	CSAD	CDC27	IPO4		GOLGA4	SLC37A2	SYNDIG1L
MDGA1	SLC25A15	LINC00886	KIF21A	POU5F1P3			CALCOCO1	SLC30A4	GNAO1	BAIAP2-AS1	SALL2	ESPL1	KPNB1	RABGGTA		SEC22C	PKNOX2	MIR4709
KCNK17	VWA8-AS1	PTX3	SLC2A13	CLEC4E			HOXC13	SQRDL	MT3	AATK	DAD1	SP7	TBX21	ADCY4		MIR138-1	FEZ1	ISCA2
NCR2	DGKH	MLF1	LRRK2	MFAP5			HOXC13-AS	FBN1	MT1M	ACTG1	SLC22A17	ATF7	OSBPL7	NFATC4		SLC6A20	CHEK1	DLST
FOXP4	FAM216B	MFSD1	CNTN1	M6PR			HOXC12	SHC4	MT1JP	FSCN2	ZFHX2	CALCOCO1	COPZ2	SDR39U1		PTH1R	CDON	FLVCR2
MDFI	ENOX1	SCHIP1	PDZRN4	A2M			HOTAIR	COPS2	MT1A	TSPAN10	JPH4	HOXC13	MIR1203	CMA1		ZNF589	SRPR	GPATCH2L
PTK7	LACC1	B3GALNT1	GXYLT1	PZP			HOXC11	HDC	MT1DP	GCGR	DHRS2	HOXC13-AS	SKAP1	GZMB		SLC25A20	DCPS	ESRRB
TTBK1	SERP2	SPTSSB	YAF2	MIR1244-1			HOXC10	SPPL2A	MT1B	P4HB	DHRS4	HOXC12	HOXB1	STXBP6		MIR4787	ST3GAL4	VASH1
DLK2	TSC22D1-AS1	WDR49	PRICKLE1	KLRF1			MIR196A2	AP4E1	MT1F	NPB	LRRC16B	HOTAIR	MIR196A1	NOVA1		CACNA2D3	KIRREL3-AS2	IRF2BPL
LRRC73	NUFIP1	MECOM	ADAMTS20	CLEC12A			HOXC9	TNFAIP8L3	MT1G	NOTUM	CPNE6	HOXC11	B4GALNT2	FOXG1		ARHGEF3	KIRREL3	ZDHHC22
C6orf223	GPALPP1	LRRC31	TMEM117	CLEC1A			HOXC8	DMXL2	MT1H	CD7	ADCY4	HOXC10	PHOSPHO1	LINC01551		FAM107A	ETS1	MIR1260A
TMEM151B	SLC25A30	PHC3	DBX2	OLR1			HOXC4	LEO1	MT1IP	UTS2R	STXBP6	MIR196A2	UTP18	PRKD1		C3orf67	FLI1	ADCK1
TCTE1	ERICH6B	FNDC3B	ANO6	YBX3			HOXC6	MYO5A	PLLP	RAB40B	NOVA1	HOXC9	HLF	G2E3		FEZF2	SENCR	NRXN3
RUNX2	KIAA0226L	TNFSF10	SCAF11	ETV6			HOXC5	PYGO1	CX3CL1	METRNL	FOXG1	HOXC8	TMEM100	SCFD1		CADPS	KCNJ1	DIO2-AS1
TNFRSF21	HTR2A	TBL1XR1	SLC38A4	BCL2L14			MIR615	PRTG	KATNB1	ROCK1P1	LINC01551	HOXC4	PCTP	COCH		SYNPR	KCNJ5	DIO2
GUSBP4	ITM2B	ZMAT3	PCED1B	FAM234B			LOC100240735	MNS1	KIFC3	ADCYAP1	PRKD1	HOXC6	MRPS23	AP4S1		ADAMTS9	ARHGAP32	CEP128
LINC00472	LINC00441	PIK3CA	AMIGO2	GSG1			LOC100240734	CGNL1	TEPP	DLGAP1	COCH	HOXC5	OR4D1	DTD2		FAM19A1	BARX2	SEL1L
RIMS1	KPNA3	PEX5L	PCED1B-AS1	LINC01559			LOC400043	MYZAP	MMP15	TMEM200C	NPAS3	MIR615	MPO	ARHGAP5-AS1		FRMD4B	PRDM10	LINC00911
COL12A1	CTAGE10P	SOX2	RAPGEF3	GRIN2B			SMUG1	ALDH1A2	NDRG4	L3MBTL4	EGLN3	LOC400043	RNF43	AKAP6		MITF	ADAMTS8	FLRT2
ELOVL4	DLEU2	LAMP3	SLC48A1	PLBD1			MIR3198-2	LIPC	CNOT1	LAMA1	INSM2	SMUG1	HSF5	NPAS3		PROK2	ADAMTS15	LOC283585
RIPPLY2	ST13P4	B3GNT5	VDR	HIST4H4			NFE2	FAM81A	CDH8	PIEZO2	MBIP	NFE2	C17orf47	EGLN3		RYBP	SNX19	GALC
EPHA7	DLEU7-AS1	KLHL6	TMEM106C	ARHGDIB			GPR84	ANXA2	BEAN1	GNAL	SFTA3	PDE1B	PPM1E	SPTSSA		PDZRN3	NTM	KCNK10
POU3F2	FAM124A	PARL	COL2A1	PDE6H			PDE1B	RORA	CMTM2	CIDEA	NKX2-1	PPP1R1A	SKA2	EAPP		CNTN3	OPCML	TTC8
PRDM13	SERPINE3	VWA5B2	SENP1	RERG			PPP1R1A	LACTB	CA7	PTPN2	PAX9	ERBB3	RGS9	SNX6		ROBO2	SPATA19	FOXN3-AS1
SIM1	WDFY2	CAMK2N2	CCDC184	PTPRO			OR10P1	RPS27L	PDP2	CEP192	FOXA1	RPL41	AXIN2	CFL2		ROBO1	IGSF9B	FOXN3
LINC00577	ATP7B	CHRD	ZNF641	EPS8			ITGA7	APH1B	CDH16	LDLRAD4	SSTR1	APOF	CEP112	SRP54		GBE1	LOC100128239	KCNK13
LIN28B	NEK5	EPHB3	CACNB3	DERA			GDF11	HERC1	RRAD	LOC644669	CLEC14A	MIP	CACNG5	FAM177A1		VGLL3	JAM3	PSMC1
PRDM1	NEK3	MAGEF1	DDX23	SLC15A5			RPS26	PPIB	CES3	ROCK1	LRFN5	GLS2	CACNG1	PPP2R3C		MIR4795	ACAD8	SLC24A4
SOBP	VPS36	EHHADH-AS1	CCDC65	SKP1P2			ERBB3	TRIP4	CES4A	GATA6-AS1	C14orf28	TAC3	FAM20A	PSMA6		HTR1F	GLB1L3	GOLGA5
OSTM1	DIAPH3	BCL6	WNT10B	RERGL			PAN2	OAZ2	TRADD	GATA6	MDGA2	NXPH4	SOX9	NFKBIA		EPHA3	B3GAT1	CHGA
NR2E1	TDRD3	LPP	WNT1	PDE3A			GLS2	PARP16	HSF4	CTAGE1	ATL1	SHMT2	SDK2	INSM2		FILIP1L	LOC283177	UNC79
SLC35F1	OR7E156P	TP63	DDN	SPX			LRP1	IGDCC3	KIAA0895L	ANKRD29	ABHD12B	NDUFA4L2	LOC400620	BRMS1L		ADGRG7	IQSEC3	PRIMA1
FAM184A	PCDH9	P3H2	PRKAG1	GYS2			STAT6	IGDCC4	E2F4	LAMA3	TRIM9	ARHGAP9	LINC00469	LINC00609		LINC00882	LOC574538	FAM181A
NKAIN2	DACH1	OSTN	RHEBL1	KCNJ8			NXPH4	HACD3	KCTD19	IMPACT	NID2	KIF5A	RPL38	PTCSC3		CCDC54	KDM5A	IFI27
HEY2	KLF5	CCDC50	DHH	ABCC9			SHMT2	DENND4A	TPPP3	KCTD1	PTGDR	DTX3	TTYH2	MBIP		PHLDB2	WNK1	SERPINA6
RSPO3	KLF12	CPN2	PRPH	ST8SIA1			NDUFA4L2	RAB11A	HSD11B2	MIR302F	PTGER2	ARHGEF25	CD300A	SFTA3		BOC	LINC00942	SERPINA1
SOGA3	CTAGE11P	TFRC	C1QL4	ETNK1			GLI1	MIR4311	RLTPR	DSG2	GPR137C	SLC26A10	RAB37	NKX2-1		TUSC7	FBXL14	SERPINA11
MOXD1	TBC1D4	CEP19	DNAJC22	SOX5			ARHGAP9	MEGF11	ESRP2	RNF125	FERMT2	B4GALNT1	UBALD2	NKX2-8		SEMA5B	WNT5B	SERPINA9
TCF21	KCTD12	DLG1	SPATS2	LINC00477			KIF5A	SMAD6	SMPD3	KLHL14	DDHD1	AGAP2	LOC100507351	PAX9		TPRA1	ADIPOR2	SERPINA4
MAP7	SLAIN1	ANKRD18DP	KCNH3	BCAT1			PIP4K2C	SMAD3	CDH3	ASXL3	BMP4	2016-03-09	FLJ45079	MIR4503		EFCC1	LRTM2	SERPINA3
SLC35D3	RNF219-AS1	LOC100129917	MCRS1	KRAS			SLC26A10	SKOR1	CDH1	NOL4	FBXO34	CYP27B1	TNRC6C	SLC25A21-AS1		EFCAB12	DCP1B	GLRX5
IL20RA	POU4F1	SPON2	TMBIM6	BHLHE41			B4GALNT1	CLN6	HAS3	MAPRE2	KTN1-AS1	CTDSP2	ENGASE	MIPOL1		PLXND1	CACNA1C	TCL6
OLIG3	RBM26	LOC100130872	NCKAP5L	ITPR2			AGAP2-AS1	CORO2B	ZNF23	ZNF396	PELI2	FAM19A2	RBFOX3	FOXA1		TRH	CACNA1C-AS4	TCL1B
PERP	NDFIP2	FAM53A	AQP2	STK38L			AGAP2	MIR548H4	MARVELD3	CELF4	OTX2	MON2	MIR4739	SSTR1		COL6A5	CACNA1C-IT3	TCL1A
ARFGEF3	SPRY2	FGFR3	AQP5	SMCO2			2016-03-09	NOX5	FA2H	RNF165	OTX2-AS1	PPM1H	NPTX1	CLEC14A		COL6A6	LOC283440	TUNAR
PHACTR2	MIR17HG	TNIP2	RACGAP1	KLHL42			CYP27B1	PAQR5	CHST6	ST8SIA5	EXOC5	AVPR1A	P4HB	LINC00639		TMEM108	FKBP4	C14orf132
RAET1G	MIR19B1	NOP14-AS1	ASIC1	PTHLH			TSFM	LINC00593	SYCE1L	SKOR2	SLC35F4	TBK1	ROCK1P1	GEMIN2		C3orf36	TULP3	BDKRB1
ULBP2	GPC5	MSX1	DIP2B	CCDC91			CTDSP2	TLE3	ADAMTS18	ZBTB7C	C14orf37	TBC1D30	THOC1	MIA2		RYK	TSPAN9	PAPOLA
ULBP1	DNAJC3	JAKMIP1	ATF1	FAR2			SLC16A7	UACA	VAT1L	RPL17	ARID4A	FLJ41278	COLEC12	FBXO33		EPHB1	PRMT8	VRK1
RAET1K	MBNL2	WFS1	TFCP2	TMTC1			FAM19A2	SENP8	MAF	LIPG	DACT1	WIF1	CETN1	LRFN5		SOX14	CRACR2A	LOC100129345
RAET1L	IPO5	TBC1D14	SMAGP	IPO8			MON2	PKM	PLCG2	MYO5B	DAAM1	LEMD3	LINC00470	FSCB		ARMC8	PARP11	LINC01550
TMEM242	MIR3170	AFAP1	SCN8A	LINC00941			PPM1H	ADPGK	NECAB2	CXXC1	CCDC175	HMGA2	DLGAP1-AS4	MDGA2		CLSTN2	CCND2	C14orf177
TMEM181	SLC15A1	LINC01096	FIGNL2	TSPAN11			AVPR1A	REC114	WFDC1	MAPK4	RTN1	CAND1	DLGAP1	ATP5S		SLC25A36	TIGAR	BCL11B
FNDC1	TM9SF2	CPEB2-AS1	ANKRD33	DDX11			DPY19L2	STOML1	ATP2C2	DCC	LRRC9	IFNG	DLGAP1-AS5	ATL1		SPSB4	FGF23	CCDC85C
T	CLYBL	FBXL5	ACVRL1	FAM60A			C12orf56	ISLR2	LINC00311	ST8SIA3	PPM1A	CPM	C18orf42	SAV1		SLC9A9-AS1	FGF6	HHIPL1
PRR18	ZIC2	PROM1	GRASP	DENND5B			TBC1D30	CYP11A1	MIR5093	ONECUT2	C14orf39	LYZ	LINC00526	NIN		ZIC4	DYRK4	BEGAIN
MLLT4-AS1	PCCA	ANAPC4	NR4A1	SYT10			WIF1	ARID3B	GSE1	GRP	SIX6	LRRC10	EPB41L3	TRIM9		ZIC1	AKAP3	LINC00523
DLL1	TPP2	C4orf19	ATG101	ALG10			HMGA2	EDC3	COX4I1	RAX	SIX1	RAB3IP	MIR3976	GNG2		TM4SF1	KCNA6	DLK1
HRAT92	ERCC5	TBC1D1	KRT80	ALG10B			CAND1	CYP1A1	IRF8	CDH20	SNAPC1	KCNMB4	L3MBTL4	C14orf166		MED12L	KCNA1	MIR2392
UNCX	MIR548AS	KLF3	KRT7	CPNE8			CPM	CYP1A2	LOC146513	TNFRSF11A	LINC00643	PTPRR	LINC00668	NID2		IGSF10	KCNA5	MEG3
ELFN1	LINC00443	TLR10	KRT86	KIF21A			MIR1279	RPP25	FENDRR	ZCCHC2	KCNH5	LGR5	PTPRM	DDHD1		PLCH1	NTF3	MIR770
AMZ1	MYO16	TLR1	KRT81	ABCD2			LYZ	SCAMP5	JPH3	CBLN2	ESR2	TSPAN8	RAB12	LGALS3		KCNAB1	ANO2	MIR493
SDK1	COL4A2-AS1	SMIM14	KRT1	SLC2A13			FRS2	PPCDC	KLHDC4	FAM69C	HSPA2	RAB21	PIEZO2	PELI2		LEKR1	LTBR	MIR337
TNRC18	RAB20	RBM47	KRT77	LRRK2			RAB3IP	C15orf39	ZC3H18	LOC100131655	PPP1R36	TRHDE	GNAL	TMEM260		CCNL1	VAMP1	MIR431
FSCN1	CARKD	NSUN7	KRT78	CNTN1			KCNMB4	GOLGA6D	IL17C	MBP	PLEKHG3	TRHDE-AS1	LDLRAD4	OTX2-AS1		SHOX2	GAPDH	MIR433
PER4	TEX29	UCHL1	KRT8	PDZRN4			PTPRR	SIN3A	SNAI3	GALR1	SPTB	KCNC2	MIR5190	EXOC5		LXN	NOP2	MIR432
TWIST1	SOX1	TMEM33	SPRYD3	GXYLT1			LGR5	PTPN9	CBFA2T3	SALL3	FAM71D	KRR1	MIR4526	NAA30		NMD3	PIANP	RTL1
SP8	SPACA7	SHISA3	IGFBP6	ADAMTS20			TMEM19	CSPG4	ACSF3	KCNG2	GALNT16	E2F7	ROCK1	C14orf37		OTOL1	MLF2	MEG8
IGF2BP3	TUBGCP3	NIPAL1	CSAD	TMEM117			TRHDE	C15orf27	SLC22A31	PARD6G	ERH	SYT1	ZNF521	ARID4A		BCHE	GPR162	MIR379
DFNA5	MCF2L	TXK	MFSD5	NELL2			TRHDE-AS1	PSTPIP1	ANKRD11	PPAP2C	PLEKHD1	PAWR	DSC3	DACT1		MECOM	P3H3	MIR299
RNU6-16P	F7	CWH43	AAAS	DBX2			KCNC2	TSPAN3	CPNE7	C2CD4C	CCDC177	OTOGL	DSC1	DAAM1		SLC7A14	ATN1	MIR380
MIR148A	PROZ	ERVMER34-1	SP7	RNY5			CAPS2	LOC645752	DPEP1	SHC2	SLC8A3	PPFIA2	SLC25A52	RTN1		PLD1	C12orf57	MIR1197
SNX10	LAMP1	PDGFRA	PCBP2	ANO6			KRR1	CRABP1	DBNDD1	MADCAM1	TTC9	SLC6A15	MEP1B	MNAT1		FNDC3B	PTPN6	MIR323A
HOXA1	LINC00552	NMU	ATP5G2	SCAF11			ZDHHC17	CHRNA5	GAS8-AS1	HCN2	RGS6	TSPAN19	WBP11P1	PRKCH		GHSR	EMG1	MIR758
HOXA2	TMEM255B	SPINK2	CALCOCO1	SLC38A1			CSRP2	ADAMTS7	DOC2B	PALM	DPF3	ALX1	ASXL3	TMEM30B		LINC00578	APOBEC1	MIR1185-2
HOXA6	GAS6	IGFBP7	HOXC13	SLC38A2			E2F7	RASGRF1	RPH3AL	LPPR3	PAPLN	KITLG	NOL4	SNAPC1		PEX5L	SLC2A3	MIR381
HOXA7	GAS6-AS2	CENPC	HOXC13-AS	SLC38A4			MIR1252	ANKRD34C-AS1	C17orf97	PRTN3	DNAL1	C12orf74	DTNA	LINC00643		CCDC39	FOXJ2	MIR487B
HOXA9	RASA3	PARM1	HOXC12	MIR4698			PPFIA2	BCL2A1	ABR	KISS1R	VSX2	LOC643339	MIR187	KCNH5		SOX2	CLEC4E	MIR539
HOXA10-AS	OR11H12	MIR4450	HOTAIR	PCED1B-AS1			CCDC59	ZFAND6	BHLHA9	ARID3A	VRTN	PLXNC1	FHOD3	SYNE2		ATP11B	AICDA	MIR655
MIR196B	OR4N5	SHROOM3	HOXC11	RPAP3			SLC6A15	FAH	RPA1	GRIN3B	LTBP2	TMCC3	MIR4318	ESR2		CAMK2N2	RIMKLB	MIR487A
HOXA10	CCNB1IP1	CCNI	HOXC10	HDAC7			ALX1	ABHD17C	RTN4RL1	HMHA1	PROX2	KRT19P2	LINC00669	PLEKHG3		C3orf70	LINC00612	MIR382
HOXA11	TMEM55B	MRPL1	MIR196A2	COL2A1			LINC00936	MEX3B	MIR212	SBNO2	JDP2	MIR3685	PIK3C3	SPTB		LPP	CD69	MIR134
HOXA11-AS	RNASE12	FRAS1	HOXC9	CCDC184			C12orf74	FSD2	CLUH	EFNA2	GPATCH2L	USP44	SLC14A2	MAX		FGF12	KLRF1	MIR485
HOXA13	RNASE2	NAA11	HOXC8	H1FNT			SOCS2	WHAMM	MIR1253	MUM1	ESRRB	NTN4	LOXHD1	LINC00238		MB21D2	CLEC12A	MIR323B
HOTTIP	ARHGEF40	PRDM8	HOXC4	OR8S1			PLXNC1	TM6SF1	RAP1GAP2	RPS15	VASH1	CCDC38	SKOR2	MPP5		OPA1-AS1	OLR1	MIR377
EVX1	NDRG2	FGF5	HOXC6	LALBA			KRT19P2	BNC1	P2RX5-TAX1BP3	APC2	ZDHHC22	AMDHD1	SMAD2	TMEM229B		DPPA2P3	YBX3	MIR541
CREB5	RPGRIP1	PRKG2	HOXC5	SNORA34			METAP2	SH3GL3	ATP2A3	C19orf25	NGB	LTA4H	LOC100287225	PLEKHH1		ZNF718	LINC01252	MIR369
PRR15	TOX4	HNRNPD	MIR615	ADCY6			USP44	ADAMTSL3	SPNS2	REEP6	ISM2	NEDD1	DCC	ZFP36L1		PDE6B	LRP6	MIR410
WIPF3	OR4E2	TMEM150C	FLJ12825	RND1			NTN4	EFTUD1P1	SMTNL2	ADAMTSL5	ADCK1	SLC9A7P1	C18orf54	ACTN1		CRIPAK	DDX47	MEG9
TBX20	DAD1	COPS4	LOC100240735	CCDC65			AMDHD1	SCAND2P	ALOX15	PLK5	DIO2	APAF1	TCF4	DCAF5		ZFYVE28	HEBP1	MIR1247
ZNF733P	ABHD4	NKX6-1	LOC100240734	WNT10B			NEDD1	WDR73	CXCL16	MEX3D	TSHR	ANKS1B	MIR4529	PLEKHD1		FAM86EP	EMP1	DIO3
ZNF92	OXA1L	CDS1	LOC400043	WNT1			SLC9A7P1	PDE8A	ZMYND15	TCF3	GALC	ANO4	LINC01539	CCDC177		STX18-AS1	LINC01559	LINC00239
AUTS2	SLC7A7	WDFY3-AS2	SMUG1	DHH			LOC643770	KLHL25	VMO1	ONECUT3	KCNK10	SLC5A8	SEC11C	LOC100289511		MSX1	GRIN2B	DYNC1H1
MLXIPL	MRPL52	PTPN13	ITGA5	PRPH			APAF1	DET1	C17orf107	ATP8B3	EML5	MYBPC1	RAX	SLC10A1		PPP2R2C	RERG	CDC42BPB
VPS37D	LRP10	ABCG2	PDE1B	C1QL4			ANKS1B	ISG20	SLC52A1	MIR4321	TTC8	IGF1	CCBE1	SMOC1		MRFAP1	PTPRO	ASPG
STX1A	C14orf93	FAM13A	METTL7B	DNAJC22			SLC17A8	ACAN	USP6	C19orf35	FOXN3-AS1	ASCL1	MC4R	SLC8A3		TBC1D14	STRAP	MIR203A
SRRM3	CDH24	GPRIN3	ERBB3	KCNH3			ANO4	MFGE8	ZNF232	LINGO3	KCNK13	C12orf42	CDH20	COX16		SORCS2	LMO3	KIF26A
FZD1	SLC7A8	ADH7	COQ10A	RACGAP1			MYBPC1	RLBP1	WSCD1	GADD45B	PSMC1	NFYB	LINC01544	SYNJ2BP-COX16		MIR4274	AEBP2	C14orf180
TFPI2	SLC22A17	TET2	GLS2	ASIC1			ASCL1	FANCI	FAM64A	DIRAS1	SNORA11B	ALDH1L2	RNF152	TTC9		ABLIM2	LOC100506393	TMEM179
SGCE	DHRS2	ETNPPL	PTGES3	LIMA1			C12orf42	MIR9-3	PITPNM3	ZNF77	PPP4R3A	RFX4	LINC00305	PCNX		ACOX3	PDE3A	MIR4710
DLX6	LRRC16B	ALPK1	NEMP1	CSRNP2			TTC41P	TICRR	MIR4520-1	TLE2	FBLN5	BTBD11	LINC01538	RGS6		CPZ	SLCO1A2	CEP170B
DLX5	NRL	MIR302B	NXPH4	DAZAP2			GLT8D2	KIF7	SLC13A5	CELF5	SLC24A4	PWP1	SOCS6	DPF3		HMX1	PYROXD1	PLD4
TMEM130	DCAF11	ANK2	SHMT2	SCN8A			NFYB	C15orf38-AP3S2	FBXO39	NFIC	RIN3	ASCL4	FBXO15	PAPLN		NKX3-2	SPX	AHNAK2
GAL3ST4	EMC9	NDST3	NDUFA4L2	FIGNL2			ALDH1L2	IDH2	TEKT1	GIPC3	GOLGA5	LOC728739	TIMM21	VSX2		LINC01096	LDHB	GPR132
EPHB4	TM9SF1	USP53	R3HDM2	ANKRD33			POLR3B	SEMA4B	ALOX12P2	TJP3	CHGA	CMKLR1	C18orf63	LTBP2		LINC01085	KCNJ8	NUDT14
ACHE	ADCY4	PRDM5	ARHGAP9	ACVRL1			RFX4	GABARAPL3	BCL6B	MATK	UNC79	ALKBH2	FAM69C	FOS		CPEB2-AS1	ABCC9	ELK2AP
MUC12	NFATC4	QRFPR	PIP4K2C	GRASP			TMEM263	FURIN	SLC16A11	ZFR2	PRIMA1	ACACB	SMIM21	BATF		FGFBP1	C2CD5	KIAA0125
MIR4653	GZMB	SPRY1	ARHGEF25	NR4A1			CRY1	MAN2A2	ASGR2	ATCAY	FAM181A	FOXN4	LOC339298	GPATCH2L		SLIT2	ETNK1	LINC00226
VGF	STXBP6	SLC25A31	SLC26A10	KRT86			BTBD11	PRC1	CLDN7	NMRK2	ASB2	MMAB	ZNF516	ESRRB		PACRGL	SOX5	LINC00221
NAT16	HECTD1	MGARP	B4GALNT1	KRT81			ASCL4	VPS33B	SLC2A4	SHD	IFI27L2	FAM222A	LINC00908	VASH1		KCNIP4	BHLHE41	REREP3
COL26A1	HEATR5A	SETD7	AGAP2-AS1	KRT6B			LOC728739	SV2B	YBX2	STAP2	GSC	MIR4497	LOC100131655	ZDHHC22		PPARGC1A	SSPN	MAGEL2
NRCAM	ARHGAP5-AS1	MGST2	AGAP2	KRT1			CMKLR1	FAM174B	TNK1	SEMA6B	LINC00341	TRPV4	GALR1	ISM2		SOD3	ITPR2	NDN
FOXP2	ARHGAP5	MAML3	2016-03-09	KRT77			DAO	ASB9P1	FGF11	MIR7-3HG	SNHG10	HVCN1	SALL3	ALKBH1		SLC34A2	MRPS35	NPAP1
CAV2	AKAP6	UCP1	CYP27B1	KRT76			SVOP	RGMA	CHRNB1	PTPRS	TCL6	CCDC63	ATP9B	ADCK1		RBPJ	PTHLH	UBE3A
CAV1	EGLN3	ZNF330	TSFM	KRT8			USP30	LINC00924	ATP1B2	ZNRF4	TUNAR	MYL2	NFATC1	NRXN3		PCDH7	CCDC91	LOC100128714
IQUB	SPTSSA	FREM3	CTDSP2	SPRYD3			ACACB	NR2F2	EFNB3	TINCR	C14orf132	CUX2	CTDP1	GALC		ARAP2	TMTC1	LINC00929
GRM8	PPP2R3C	MIR4799	XRCC6BP1	RARG			FOXN4	ARRDC4	GUCY2D	DUS3L	PAPOLA	FAM109A	TXNL4A	PTPN21		NWD2	IPO8	GABRB3
MIR129-1	INSM2	ARHGAP10	LRIG3	MFSD5			MVK	FAM169B	ALOX15B	NRTN	VRK1	ATXN2	ARID3A	EML5		TBC1D1	DDX11	GABRA5
FAM71F1	BRMS1L	LRBA	SLC16A7	SP1			FAM222A	IGF1R	ALOX12B	CRB3	LOC100129345	ACAD10	GNG7	TTC8		RBM47	FLJ13224	GABRG3
LOC100130705	TRAPPC6B	RPS3A	FAM19A2	ATP5G2			CCDC63	PGPEP1L	ALOXE3	TUBB4A	C14orf177	HECTD4	ZNF77	PSMC1		APBB2	DENND5B	OCA2
KCP	CTAGE5	FHDC1	MON2	CALCOCO1			MYL2	SYNM	HES7	CD70	HHIPL1	RPH3A	TLE2	TTC7B		PHOX2B	BICD1	NDNL2
SMO	LOC100288846	SFRP2	MIRLET7I	HOXC13			LINC01405	SPATA41	ARHGEF15	CAMSAP3	MIR5698	OAS3	CELF5	GPR68		TMEM33	PKP2	FAM189A1
MIR183	FSCB	NAF1	AVPR1A	HOXC12			CUX2	LRRK1	ODF4	PRR36	EML1	DTX1	STAP2	PPP4R3A		ATP8A1	SYT10	OTUD7A
MEST	RPS29	SPOCK3	DPY19L2	HOXC11			RPH3A	TM2D3	CCDC42	TGFBR3L	DEGS2	RASAL1	MIR7-3	FBLN5		GABRA2	ALG10	CHRNA7
KLF14	KLHDC2	PALLD	SRGAP1	SMUG1			DTX1	RHBDF1	MFSD6L	FBN3	BEGAIN	CCDC42B	MLLT1	SLC24A4		CORIN	ALG10B	TMCO5B
PODXL	ARF6	SH3RF1	C12orf66	NFE2			CCDC42B	NPRL3	PIK3R5	CERS4	DLK1	LHX5	VAV1	UNC79		TXK	CPNE8	RYR3
DGKI	LINC01588	NEK1	C12orf56	COPZ1			LHX5	LUC7L	NTN1	KANK3	MIR2392	RBM19	ADGRE1	FAM181A		CWH43	KIF21A	CHRM5
DENND2A	CDKL1	HPGD	TBC1D30	PDE1B			TBX5	PRR25	USP43	OLFM2	MEG3	TBX5-AS1	FLJ25758	SERPINA13P		SPATA18	SLC2A13	EMC4
FAM131B	MAP4K5	TENM3	FLJ41278	PPP1R1A			TBX5-AS1	LMF1	GAS7	ICAM1	MEG8	TBX3	ARHGEF18	GSC		LNX1	LRRK2	NOP10
KCNH2	ATL1	WWC2-AS2	MSRB3	LACRT			TBX3	SOX8	PIRT	ICAM5	MEG9	MIR620	FCER2	GLRX5		GSX2	CNTN1	GOLGA8A
AGAP3	SAV1	STOX2	HMGA2	DCD			MIR620	SSTR5	MYOCD	TYK2	MIR1247	MIR4472-2	CLEC4G	TCL1A		PDGFRA	PDZRN4	MIR1233-2
GBX1	TRIM9	SLC25A4	IRAK3	MUCL1			MAP1LC3B2	CACNA1H	ARHGAP44	CDC37	DIO3	MAP1LC3B2	MYO1F	C14orf132		KDR	GXYLT1	GOLGA8B
SMARCD3	TMX1	PDLIM3	DYRK2	OR10A7			C12orf49	TPSAB1	HS3ST3B1	PDE4A	PPP2R5C	C12orf49	ZNF558	AK7		KIAA1211	PRICKLE1	GJD2
WDR86-AS1	PTGER2	TLR3	CPM	OR6C74			RNFT2	UBE2I	TEKT3	S1PR5	MIR4309	HRK	OLFM2	PAPOLA		ADGRL3	ADAMTS20	ACTC1
WDR86	GPR137C	FRG1	RAB3IP	OR6C3			HRK	BAIAP3	LRRC75A	AP1M2	TRAF3	TESC	COL5A3	VRK1		EPHA5	NELL2	DPH6
INSIG1	GNPNAT1	AHRR	PTPRB	OR10P1			TESC	FAHD1	RASD1	EPOR	AMN	NOS1	C3P1	BCL11B		EPHA5-AS1	DBX2	MIR4510
EN2	DDHD1	SLC9A3	PTPRR	ITGA7			NOS1	MEIOB	SLC47A1	RGL3	CDC42BPB	KSR2	PDE4A	EML1		CENPC	LINC00938	C15orf41
CNPY1	CGRRF1	MIR4457	LGR5	SARNP			KSR2	PGP	SNORA59A	ELAVL3	EXOC3L4	TMEM233	NFIX	DEGS2		TMPRSS11F	ARID2	LOC145845
SHH	SAMD4A	LOC728613	TRHDE	DNAJC14			TMEM233	ABCA17P	SPECC1	RTBDN	TNFAIP2	CIT	CACNA1A	BEGAIN		MOB1B	SCAF11	MEIS2
MNX1	GCH1	MRPL36	TRHDE-AS1	COQ10A			PRKAB1	FLYWCH1	MAP2K3	MAST1	LINC00605	CCDC64	CCDC130	MEG9		ADAMTS3	SLC38A1	TMCO5A
MNX1-AS1	SOCS4	MIR4637	ATXN7L3B	CS			CCDC64	CCDC64B	KCNJ12	KLF1	EIF5	PXN-AS1	ADGRE3	MIR1247		COX18	SLC38A2	RASGRP1
ERICH1-AS1	DLGAP5	MYO10	KCNC2	GLS2			PXN-AS1	MMP25	MTRNR2L1	CACNA1A	CKB	MSI1	OR7A10	DIO3		PARM1	SLC38A4	C15orf53
SOX7	ATG14	CDH18	CAPS2	NEMP1			PLA2G1B	ZSCAN10	MIR4522	MIR181C	KLC1	POP5	OR7A17	PPP2R5C		CCDC158	PCED1B-AS1	C15orf52
TDH	OTX2-AS1	PDZD2	SYT1	NXPH4			MSI1	OR1F2P	NOS2	ADGRL1	LINC00637	CABP1	OR7C2	HSP90AA1		MIR4450	RPAP3	BAHD1
GATA4	EXOC5	EGFLAM	MYF6	NDUFA4L2			COX6A1	CREBBP	PYY2	PTGER1	MIR203B	HNF1A-AS1	SLC1A6	TNFAIP2		CXCL13	SENP1	CHST14
DLC1	C14orf105	MIR3650	PPFIA2	ARHGAP9			POP5	SRL	KRT18P55	EPHX3	KIF26A	P2RX7	CASP14	LINC00605		PRDM8	CCDC184	DLL4
MTUS1	SLC35F4	LOC648987	SLC6A15	PIP4K2C			CABP1	TFAP4	SEZ6	RASAL3	C14orf180	MORN3	OR1I1	EIF5		FGF5	KANSL2	CHAC1
LZTS1-AS1	C14orf37	EMB	ALX1	DTX3			KDM2B	GLIS2	PIPOX	TMEM38A	TMEM179	B3GNT4	SYDE1	TRMT61A		C4orf22	DDX23	LRRC57
GFRA2	PSMA3	FST	KITLG	ARHGEF25			BCL7A	C16orf96	CRYBA1	CPAMD8	CEP170B	DNAH10	AKAP8	KLC1		BMP3	ARF3	TGM7
FGF17	ARID4A	SNX18	DUSP6	SLC26A10			B3GNT4	UBALD1	ABHD15	BABAM1	PLD4	ZNF664-FAM101A	CYP4F22	RD3L		PRKG2	WNT1	ZSCAN29
DMTN	DAAM1	ESM1	POC1B	AGAP2			VPS33A	UBN1	ANKRD13B	NXNL1	GPR132	FAM101A	CYP4F8	MIR203A		HNRNPD	PRKAG1	SLC28A2
HR	RTN1	CCNO	LINC00936	CTDSP2			DDX55	PPL	CORO6	COLGALT1	JAG2	NCOR2	OR10H3	KIF26A		AFF1	DHH	SQRDL
LGI3	DHRS7	FLJ31104	MRPL42	LOC100506844			DNAH10	SEC14L5	SLC6A4	UNC13A	NUDT14	DHX37	UCA1	C14orf180		HERC3	TUBA1A	SEMA6D
SORBS3	SIX1	ANKRD55	SOCS2	XRCC6BP1			UBC	NAGPA	ADAP2	B3GNT3	MTA1	AACS	OR10H4	TMEM179		GPRIN3	C1QL4	TNFAIP8L3
EGR3	SIX4	MIER3	PLXNC1	LRIG3			BRI3BP	C16orf89	RAB11FIP4	SLC5A5	CRIP2	LOC440117	LINC00661	CEP170B		CCSER1	DNAJC22	ONECUT1
PEBP4	MNAT1	PDE4D	CEP83-AS1	SLC16A7			AACS	RBFOX1	RHBDL3	KCNN1	CRIP1	FLJ37505	NWD1	PLD4		GRID2	FMNL3	WDR72
LOXL2	SLC38A6	DEPDC1B	MIR5700	FAM19A2			LOC440117	TMEM114	MYO1D	IL12RB1	TMEM121	FZD10-AS1	BABAM1	AHNAK2		PDLIM5	BCDIN3D	UNC13C
NKX2-6	PRKCH	ZSWIM6	TMCC3	MON2			GLT1D1	METTL22	ASIC2	MPV17L2	LINC00221	RIMBP2	FCHO1	GPR132		UNC5C	FAIM2	MNS1
PNMA2	TMEM30B	KIF2A	KRT19P2	PPM1H			FZD10-AS1	ABAT	C17orf102	PDE4C	ATP10A	ADGRD1	MPV17L2	JAG2		NPNT	SLC11A2	ALDH1A2
DPYSL2	FLJ22447	MAST4	METAP2	AVPR1A			FZD10	C16orf72	TMEM132E	CRLF1	GABRB3	SFSWAP	LSM4	NUDT14		DKK2	SMAGP	BNIP2
DUSP4	HIF1A	CD180	NTN4	DPY19L2			SFSWAP	MIR548X	UNC45B	TMEM59L	GABRA5	MMP17	ZNF254	MTA1		ETNPPL	SLC4A8	FOXB1
RBPMS	SNAPC1	CARTPT	AMDHD1	TMEM5			MMP17	GRIN2A	SLFN11	COMP	GABRG3	GALNT9	HAVCR1P1	CRIP2		COL25A1	GALNT6	ANXA2
RBPMS-AS1	LINC00643	MAP1B	HAL	SRGAP1			GALNT9	ATF7IP2	SLFN13	CERS1	OCA2	LOC100130238	LINC00662	C14orf80		PITX2	SCN8A	RORA
PURG	SGPP1	ZNF366	ELK3	C12orf66			FBRSL1	EMP2	SLFN12L	MEF2B	APBA2	FBRSL1	LINC01532	TMEM121		NEUROG2	FIGNL2	VPS13C
WRN	ESR2	BTF3	NEDD1	RASSF3			LRCOL1	TVP23A	RASL10B	NCAN	FAM189A1	LRCOL1	UQCRFS1	ELK2AP		MIR302B	ACVR1B	C2CD4A
ZNF703	PLEKHG3	HEXB	SLC9A7P1	GNS			P2RX2	DEXI	GAS2L2	HAPLN4	ULK4P3	P2RX2	LOC284395	LINC00226		NDST3	ATG101	MGC15885
ADGRA2	SPTB	SV2C	LOC643770	TBC1D30			PXMP2	CLEC16A	MMP28	CILP2	DKFZP434L187	MPHOSPH8	POP4	LINC00221		PRSS12	KRT80	ZNF609
FGFR1	RAB15	IQGAP2	ANKS1B	FLJ41278			CHFR	LITAF	ZNHIT3	ZNF254	LOC283710	GJA3	CCNE1	CHEK2P2		SEC24D	LINC00592	RASL12
TACC1	MAX	PDE8B	ACTR6	WIF1			PSPC1	SNN	MRM1	HAVCR1P1	KLF13	GJB2	ZNF536	MIR4508		PDE5A	KRT81	IGDCC3
ADAM9	GPHN	OTP	SLC17A8	HMGA2			GJA3	RSL1D1	LHX1	LINC00662	OTUD7A	GJB6	TSHZ3	NDN		PRDM5	KRT6A	MIR4311
ANK1	EIF2S1	TBCA	GAS2L3	TMBIM4			GJB2	TNFRSF17	HNF1B	VSTM2B	CHRNA7	CRYL1	THEG5	SNRPN		NDNF	KRT74	MEGF11
AP3M2	TMEM229B	LHFPL2	ANO4	IRAK3			GJB6	MIR4718	ARHGAP23	C19orf12	GREM1	XPO4	ZNF507	ATP10A		TRPC3	KRT72	DIS3L
POTEA	PLEKHH1	ARSB	SLC5A8	HELB			MIR4499	CPPED1	SRCIN1	ZNF536	FMN1	FGF9	CEBPA-AS1	OCA2		FGF2	KRT1	SKOR1
LOC100287846	ARG2	RASGRF2	ARL1	GRIP1			IL17D	MIR365A	C17orf96	RGS9BP	RYR3	BASP1P1	PEPD	APBA2		PCDH10	KRT77	FEM1B
RGS20	ZFP36L1	VCAN	MYBPC1	CAND1			XPO4	PARN	MIR4734	RHPN2	MIR1233-2	SGCG	CHST8	FAM189A1		FREM3	KRT76	CORO2B
SOX17	ACTN1-AS1	LINC00461	CHPT1	DYRK2			MIPEPP3	PDXDC1	MLLT6	SLC7A10	GJD2	C1QTNF9	KCTD15	NDNL2		SMAD1	ITGB7	NOX5
PLAG1	DCAF5	MEF2C	DRAM1	IFNG			FGF9	MPV17L	LRRC37A11P	CEBPA	ACTC1	TPTE2P6	LSM14A	LOC283710		C4orf51	RARG	EWSAT1
TOX	EXD2	ARRDC3-AS1	LINC00485	IL26			BASP1P1	C16orf45	PLXDC1	CEBPA-AS1	LOC145845	ATP12A	GPI	KLF13		POU4F2	C12orf10	PAQR5
LOC401463	SUSD6	LIX1	ASCL1	RAP1B			SGCG	NDE1	ARL5C	CHST8	MEIS2	RNF17	ZNF30	OTUD7A		SH3D19	PCBP2	TLE3
BHLHE22	SRSF5	RGMB	STAB2	NUP107			TNFRSF19	MYH11	STAC2	KCTD15	RASGRP1	TPTE2P1	SCN1B	CHRNA7		ARFIP1	TARBP2	UACA
MYBL1	SLC10A1	FER	GLT8D2	MDM2			SPATA13	XYLT1	NEUROD2	LSR	BMF	PABPC3	FFAR3	GREM1		FHDC1	MIR615	THSD4
TCF24	SLC8A3	EPB41L4A	NFYB	CPM			TPTE2P6	SYT17	PPP1R1B	MAG	ANKRD63	AMER2	LINC01531	RYR3		TLR2	GPR84	TMEM202
PRDM14	ADAM21P1	KCNN2	TXNRD1	CPSF6			ATP12A	TMC5	PNMT	DMKN	BAHD1	ATP8A2	ATP4A	ACTC1		GLRB	GTSF1	HCN4
EYA1	COX16	TRIM36	CHST11	FRS2			RNF17	C16orf62	GRB7	ATP4A	MRPL42P5	SHISA2	UPK1A	DPH6		NPY1R	PDE1B	C15orf59
MSC-AS1	MED6	CDO1	MIR3922	RAB3IP			TPTE2P1	GPRC5B	IKZF3	RBM42	DLL4	GPR12	UPK1A-AS1	C15orf41		NPY5R	PPP1R1A	TBC1D21
STMN2	TTC9	LVRN	C12orf75	KCNMB4			PABPC3	ACSM5	KRT19	ARHGAP33	ITPKA	USP12	NPHS1	LOC145845		TLL1	NEUROD4	STOML1
HEY1	MAP3K9	PRR16	RFX4	PTPRR			AMER2	ACSM2A	HAP1	NPHS1	LTK	RASL11A	FBXO27	MEIS2		PALLD	OR6C65	LOC283731
ZBTB10	RGS6	PRDM6	TMEM263	LGR5			ATP8A2	ERI2	JUP	KIRREL2	TYRO3	MTIF3	EID2	FAM98B		HAND2	METTL7B	ISLR2
ZNF704	DPF3	ZNF608	MTERF2	TSPAN8			SHISA2	LYRM1	ZNF385C	LRFN3	MGA	POLR1D	LGALS13	RASGRP1		CEP44	ITGA7	CCDC33
GDF6	RBM25	TEX43	BTBD11	TRHDE			RNF6	DNAH3	DHX58	SDHAF1	SPTBN5	GSX1	LOC100129935	GPR176		GLRA3	DNAJC14	CPLX3
SDC2	ACOT6	LMNB1	ASCL4	LOC100507377			WASF3	CRYM	KCNH4	POLR2I	STARD9	PDX1	LGALS16	BMF		GPM6A	SUOX	TSPAN3
STK3	PTGR2	ADAMTS19	LOC728739	ATXN7L3B			GPR12	OTOA	HSD17B1	PPP1R14A	TGM7	ATP5EP2	LGALS14	PAK6		VEGFC	ERBB3	PEAK1
OSR2	VSX2	IL5	CMKLR1	KCNC2			USP12	VWA3A	CNTNAP1	CCER2	MAP1A	CDX2	CLC	ANKRD63		LINC00290	PA2G4	LINGO1
RIMS2	VRTN	LOC389332	FOXN4	KRR1			GTF3A	POLR3E	RAMP2	PAPL	ELL3	URAD	LEUTX	BAHD1		TENM3	ZC3H10	LINGO1-AS1
ASAP1	NPC2	EGR1	MYO1H	NAP1L1			MTIF3	SCNN1B	RAMP2-AS1	NCCRP1	DUOX2	FLT3	PCAT19	MRPL42P5		CDKN2AIP	MYL6	LOC645752
PTK2	DLST	HSPA9	TCHP	ZDHHC17			GSX1	CHP2	LINC00854	SYCN	DUOXA2	FLT1	CEACAM4	SPINT1		STOX2	CS	CRABP1
ADGRB1	NEK9	CXXC5	ANKRD13A	CSRP2			PDX1	PRKCB	LINC00910	IFNL4	SHF	SLC46A3	CEACAM5	DLL4		HELT	CNPY2	CHRNA3
MAFA	FOS	PSD2	C12orf76	E2F7			ATP5EP2	CACNG3	MEOX1	IFNL2	GATM	MTUS2	CEACAM3	INO80		TRIML1	GLS2	RASGRF1
OPLAH	LINC01220	PFDN1	GPN3	NAV3			CDX2	RBBP6	SOST	LRFN1	MIR147B	SLC7A1	LYPD4	LTK		AHRR	BAZ2A	MIR184
SCRT1	JDP2	ARAP3	RAD9B	SYT1			URAD	TNRC6A	MPP2	DLL3	SEMA6D	LINC00297	RPS19	UBR1		PP7080	NAB2	ANKRD34C
FOXH1	TGFB3	PCDH1	CCDC63	PAWR			FLT3	ZKSCAN2	FAM215A	SELV	MYEF2	LINC00544	RABAC1	EPB42		SLC12A7	NDUFA4L2	ANKRD34C-AS1
ARHGAP39	IRF2BPL	NDFIP1	CUX2	PPP1R12A			FLT1	HS3ST4	PPY	TTC9B	CTXN2	USPL1	DEDD2	TGM5		LOC728613	GLI1	FAH
KANK1	SEL1L	FGF1	FAM109A	OTOGL			SLC46A3	IL21R	PYY	SPTBN4	FGF7	LINC00398	CADM4	TP53BP1		IRX4	ARHGAP9	LINC00927
DMRT3	GALC	ARHGAP26-AS1	ATXN2	PTPRQ			MTUS2	GSG1L	NAGS	LTBP4	SLC27A2	MEDAG	GPR4	FRMD5		IRX1	DTX3	ARNT2
DMRT2	SPATA7	GPR151	HECTD4	MYF6			MTUS2-AS1	SBK1	RUNDC3A	CYP2S1	TNFAIP8L3	TEX26	DACT3-AS1	DUOX2		LINC01020	ARHGEF25	CEMIP
GLIS3	FOXN3	AFAP1L1	PTPN11	MYF5			LINC00544	NFATC2IP	ITGA2B	PCAT19	CYP19A1	EEF1DP3	CABP5	DUOXA2		ADAMTS16	SLC26A10	IL16
GLDC	NRDE2	RPS14	RPH3A	MIR618			LINC00426	RRN3P2	C17orf104	CEACAM21	GLDN	KL	MIR4324	SHF		UBE2QL1	AGAP2-AS1	TMC3
NFIB	CALM1	SMIM3	OAS1	LIN7A			TEX26-AS1	SEZ6L2	ADAM11	ARHGEF1	LYSMD2	STARD13	MYH14	C15orf48		SEMA5A	AGAP2	MEX3B
MIR31HG	TTC7B	HAND1	OAS3	ACSS3			TEX26	TMEM219	C1QL1	RABAC1	BCL2L10	NBEA	KCNC3	SLC30A4		FAM173B	CYP27B1	CPEB1
CDKN2A-AS1	PPP4R3A	MIR3141	DTX1	PPFIA2			B3GLCT	C16orf92	FMNL1	ATP1A3	MIR1266	MIR548F5	NAPSA	FBN1		CTNND2	TSFM	AP3B2
CDKN2A	LGMN	HAVCR1	RASAL1	TMTC2			EEF1DP3	SEPHS2	MAP3K14-AS1	ZNF574	MYO5C	DCLK1	MYBPC2	CEP152		TRIO	CTDSP2	LOC338963
CDKN2B	PRIMA1	ADAM19	CCDC42B	ALX1			N4BP2L1	ZNF689	MAP3K14	DEDD2	MYO5A	SOHLH2	EMC10	SHC4		2016-03-11	SLC16A7	SCARNA15
DMRTA1	IFI27L2	EBF1	SLC8B1	NTS			KL	PRSS36	ARHGAP27	TMEM145	ONECUT1	CCNA1	ASPDH	AP4E1		FAM134B	FAM19A2	BTBD1
DCAF12	PPP4R4	LOC285627	LHX5	MGAT4C			NBEA	ITGAM	CRHR1	MEGF8	WDR72	SERTM1	LRRC4B	LYSMD2		BASP1	MON2	TM6SF1
CNTFR-AS1	SERPINA11	WWC1	RBM19	MIR548AL			DCLK1	ITGAX	MAPT-AS1	CNFN	UNC13C	CSNK1A1L	SNAR-F	TMOD2		CDH6	LINC01465	BNC1
CNTFR	SERPINA4	SLIT3	TBX5	MKRN9P			CCNA1	LOC390705	MAPT-IT1	PSG3	PYGO1	TRPC4	SYT3	BCL2L10		PDZD2	MIRLET7I	SH3GL3
ARID3C	CLMN	FGF18	TBX5-AS1	KITLG			SERTM1	LINC00273	WNT3	CD177	PRTG	UFM1	C19orf81	MYO5A		RANBP3L	AVPR1A	EFTUD1P1
PAX5	LINC00341	FLJ16171	TBX3	LOC728084			TRPC4	ANKRD26P1	WNT9B	CADM4	CGNL1	LINC00366	SHANK1	ONECUT1		GDNF	TMEM5	AGBL1
SHB	SNHG10	THOC3	MIR620	DUSP6			FREM2	C16orf87	RPRML	KCNN4	ALDH1A2	FREM2	GPR32	UNC13C		EGFLAM	TBK1	AGBL1-AS1
LOC100133920	C14orf132	UIMC1	MIR4472-2	LINC00936			NHLRC3	DNAJA2	CDC27	LYPD5	FAM81A	NHLRC3	KLK3	PYGO1		DAB2	RASSF3	NTRK3
TJP2	AK7	RUFY1	C12orf49	LINC00615			MRPS31	ABCC12	EFCAB13	TOMM40	FOXB1	LHFP	KLK2	TEX9		C6	MSRB3	NTRK3-AS1
FOXB2	BCL11B	C5orf45	HRK	CCER1			WBP4	ABCC11	KPNB1	APOE	RORA	OR7E37P	KLK4	MYZAP		GHR	HMGA2	MRPL46
GNAQ	CCNK	RNF130	TESC	DCN			KBTBD7	SIAH1	TBX21	NKPD1	C2CD4A	RGCC	KLK9	POLR2M		SEPP1	TMBIM4	MIR1179
NFIL3	CYP46A1	GFPT2	NOS1	LINC01619			OR7E37P	N4BP1	OSBPL7	EXOC3L2	C2CD4B	TNFSF11	KLK13	ALDH1A2		FGF10	IRAK3	ISG20
ANKRD19P	EML1	BTNL9	PEBP1	BTG1			RGCC	ZNF423	SP6	CKM	DAPK2	LINC00284	SIGLEC9	SLTM		EMB	GRIP1	ACAN
WNK2	SLC25A29	DUSP22	TAOK3	CLLU1			TNFSF11	CNEP1R1	PNPO	PPP1R13L	SNX22	TSC22D1	SIGLEC17P	FAM81A		ISL1	CAND1	HAPLN3
C9orf129	BEGAIN	FOXF2	TMEM233	C12orf74			EPSTI1	HEATR3	SKAP1	PPM1N	RBPMS2	SNORA31	SIGLECL1	GCNT3		LOC642366	DYRK2	MIR9-3
BARX1	LINC00523	FOXC1	CIT	PLEKHG7			DNAJC15	BRD7	HOXB1	GPR4	RASL12	ERICH6B	SIGLEC10	RORA		PDE4D	IL22	LINC00925
C9orf3	RTL1	SERPINB6	CCDC64	EEA1			ENOX1	SNX20	HOXB-AS1	GIPR	KBTBD13	SIAH3	SIGLEC8	VPS13C		PART1	SLC35E3	RHCG
PTCH1	MIR1247	LINC01011	PLA2G1B	LOC643339			SERP2	AKTIP	HOXB3	MIR642B	IGDCC3	LCP1	SIGLEC6	C2CD4A		ELOVL7	MDM2	FES
LINC00092	DIO3	HTATSF1P2	GATC	SOCS2			GPALPP1	IRX3	HOXB-AS3	FOXA3	IGDCC4	KIAA0226L	HAS1	C2CD4B		RNF180	CPSF6	SV2B
CDC14B	LINC00239	TUBB2B	CABP1	CRADD			SNORA31	CRNDE	HOXB7	IRF2BP1	MIR4311	HTR2A	LILRA5	APH1B		FAM159B	MIR1279	SLCO3A1
ZNF782	DYNC1H1	PXDC1	UNC119B	PLXNC1			ERICH6B	IRX6	HOXB8	NOVA2	MEGF11	ITM2B	LAIR1	CA12		MAST4	KCNMB4	ST8SIA2
TMOD1	HSP90AA1	NRN1	ACADS	KRT19P2			SIAH3	LOC283856	HOXB9	MIR769	LCTL	LINC00462	LAIR2	OAZ2		PIK3R1	PTPRB	C15orf32
FOXE1	ZNF839	RREB1	P2RX7	NDUFA12			LCP1	AMFR	MIR196A1	PGLYRP1	SMAD6	MLNR	KIR3DX1	RBPMS2		SV2C	PTPRR	CHD2
COL15A1	ANKRD9	PIP5K1P1	CAMKK2	MIR3685			KIAA0226L	MT1M	PRAC1	IGFL4	SKOR1	ARL11	LILRA1	PIF1		CRHBP	LGR5	RGMA
NR4A3	MIR4309	GCNT2	ANAPC5	USP44			HTR2A	MT1H	MIR3185	HIF3A	PIAS1	DLEU2	LILRB4	IGDCC3		ZBED3-AS1	TSPAN8	MCTP2
TMEFF1	RCOR1	MAK	KDM2B	NTN4			NUDT15	CETP	HOXB13	CCDC8	ITGA11	ST13P4	FCAR	IGDCC4		DMGDH	RAB21	LOC440311
ZNF462	TRAF3	ELOVL2-AS1	TMEM120B	SNRPF			ITM2B	NLRC5	TTLL6	NPAS1	CORO2B	DLEU7-AS1	NCR1	MIR4311		ANKRD34B	TRHDE	LINC01197
KLF4	CDC42BPB	NEDD9	WDR66	CCDC38			MLNR	ADGRG1	IGF2BP1	MEIS3	MIR548H4	FAM124A	NLRP7	MEGF11		VCAN	TRHDE-AS1	LINC00924
EPB41L4B	EXOC3L4	LOC100130357	BCL7A	ELK3			CTAGE10P	DRC7	B4GALNT2	SLC8A2	EWSAT1	DHRS12	NLRP2	SNAPC5		HAPLN1	KCNC2	NR2F2
PTGR1	EIF5	GFOD1	MLXIP	CDK17			DLEU2	KIFC3	PHOSPHO1	ZNF541	GLCE	LINC00282	RDH13	LCTL		LINC00461	PHLDA1	NR2F2-AS1
COL27A1	KLC1	MCUR1	LRRC43	NEDD1			DLEU7	NDRG4	NGFR	CRX	PAQR5	ATP7B	IL11	SMAD6		ADGRV1	NAP1L1	SPATA8
GGTA1P	PPP1R13B	RNF182	B3GNT4	RMST			FAM124A	CNOT1	NXPH3	GRIN2D	DRAIC	HNRNPA1L2	SBK2	IQCH		NR2F1-AS1	E2F7	LINC00923
DAB2IP	C14orf2	JARID2	CLIP1	MIR4303			LINC00282	GOT2	TAC4	GRWD1	LINC00593	LECT1	NLRP9	SKOR1		MIR2277	SYT1	ARRDC4
LHX6	C14orf180	MYLIP	HIP1R	SLC9A7P1			CCDC70	LINC00922	DLX4	LMTK3	TLE3	PCDH8	RFPL4A	CLN6		KIAA0825	MIR1252	FAM169B
PTGS1	MIR4710	ATXN1	PITPNM2	LOC643770			ATP7B	CDH5	DLX3	CA11	ADPGK	PCDH17	NLRP11	ITGA11		MCTP1	PAWR	IGF1R
LHX2	INF2	CAP2	SBNO1	APAF1			NEK5	BEAN1	SAMD14	FUT2	NEO1	DIAPH3	NLRP13	CORO2B		RFESD	LIN7A	SYNM
NR5A1	ADSSL1	DEK	SETD8	ANKS1B			MRPS31P5	TK2	XYLT2	RASIP1	HCN4	TDRD3	NLRP8	MIR548H4		LINC01554	CCDC59	MEF2A
NR6A1	LINC00638	E2F3	RILPL2	FAM71C			LECT1	CKLF-CMTM1	CHAD	FUT1	C15orf59	PCDH20	NLRP5	NOX5		ELL2	TMTC2	ADAMTS17
LMX1B	PLD4	SOX4	RILPL1	ACTR6			PCDH8	CMTM4	RSAD1	NTF4	TBC1D21	DACH1	GALP	PAQR5		MIR583	SLC6A15	SPATA41
STXBP1	GPR132	CASC15	DDX55	NR1H4			PCDH17	DYNC1LI2	EPN3	KCNA7	LOC283731	IRG1	ZSCAN5B	DRAIC		PCSK1	ALX1	CERS3
CERCAM	NUDT14	HIST1H1C	ZNF664-FAM101A	ANO4			PCDH20	E2F4	CACNA1G	CD37	ISLR2	SLAIN1	ZSCAN5A	TLE3		RGMB	RASSF9	TM2D3
DOLPP1	BRF1	HIST1H2BD	FAM101A	SLC5A8			ATXN8OS	SLC9A5	CACNA1G-AS1	PTH2	STRA6	EDNRB	MIMT1	LRRC49		ST8SIA4	C12orf50	HBM
LINC00963	CRIP2	BTN3A2	SCARB1	CHPT1			COMMD6	FAM65A	ABCC3	GFY	CCDC33	RNF219-AS1	ZIM3	LARP6		PAM	KITLG	HBA2
C9orf50	C14orf80	HIST1H2BL	BRI3BP	LINC00485			CLN5	PRMT7	SPAG9	SLC17A7	CYP11A1	POU4F1	SH3YL1	CT62		EFNA5	DUSP6	HBA1
PRRX2	ELK2AP	HIST1H4J	AACS	ASCL1			SLAIN1	CDH3	CA10	PNKP	ARID3B	RNF219	FAM150B	GRAMD2		MAN2A1	GALNT4	RGS11
PRDM12	LINC00221	ZBED9	LINC00939	C12orf42			POU4F1	CDH1	HLF	NR1H2	CYP1A1	SPRY2	SNTG2	HCN4		CAMK4	POC1B-GALNT4	PRR35
FIBCD1	CHEK2P2	LOC401242	LINC00943	STAB2			SLITRK5	HAS3	NOG	SPIB	CSK	SLITRK5	TPO	REC114		EPB41L4A	LINC00936	FBXL16
UCK1	TUBGCP5	TRIM26	LOC440117	TXNRD1			LINC00410	ST3GAL2	RNF126P1	MYBPC2	RPP25	MIR17HG	MYT1L	C15orf59		EPB41L4A-AS2	BTG1	METRN
NTNG2	CYFIP1	HLA-E	FLJ37505	C12orf75			LINC00379	IL34	MSX2P1	JOSD2	SCAMP5	GPC5	TSSC1	TBC1D21		KCNN2	SOCS2	PRR25
BARHL1	NDN	TUBB	TMEM132C	TCP11L2			MIR17HG	MTSS1L	LPO	SYT3	NEIL1	SOX21	RPS7	LOXL1		AP3S1	SOCS2-AS1	LMF1
LHX3	UBE3A	IER3	MIR3612	RFX4			GPC5	HYDIN	BZRAP1-AS1	C19orf81	C15orf27	ABCC4	ALLC	ISLR2		TNFAIP8	PLXNC1	SOX8
EGFL7	OCA2	DPCR1	GLT1D1	RIC8B			DCT	ZNF23	MTMR4	SHANK1	ISL2	CLDN10	LINC00299	STRA6		PRR16	CEP83	SSTR5
FAM69B	APBA2	C2	TMEM132D	MTERF2			SOX21	AP1G1	PPM1E	KLK10	LINGO1	HS6ST3	YWHAQ	CCDC33		FTMT	TMCC3	C1QTNF8
PHPT1	NDNL2	BTNL2	LOC100190940	PRDM4			ABCC4	ATXN1L	SKA2	VSIG10L	LOC645752	OXGR1	CYS1	CYP1A1		SNCAIP	KRT19P2	CACNA1H
LCNL1	FAM189A1	HLA-DQA1	FZD10-AS1	ASCL4			CLDN10	ZFHX3	CA4	HAS1	ACSBG1	RAP2A	PDIA6	RPP25		PPIC	NTN4	TPSD1
NPDC1	FAN1	HLA-DPA1	FZD10	LOC728739			HS6ST3	LINC01568	TBX2	PRKCG	DNAJA4	FARP1	KCNF1	CSPG4		PRDM6	CDK17	BAIAP3
ENTPD2	SPRED1	UHRF1BP1	RIMBP2	CORO1C			OXGR1	LOC283922	TBX4	CACNG7	CRABP1	STK24	FLJ33534	UBE2Q2		CEP120	RMST	TMEM204
MIR3621	RASGRP1	ANKS1A	ADGRD1	SVOP			RAP2A	ZNRF1	ACE	MIR935	HYKK	SLC15A1	MIR4262	C15orf27		MEGF10	SLC9A7P1	HS3ST6
NRARP	THBS1	KCTD20	SFSWAP	ACACB			IPO5	CTRB2	DCAF7	CACNG6	CHRNA3	MIR548AN	MYCN	SCAPER		FBN2	APAF1	PRSS33
ARX	FSIP1	KIF6	EP400	FOXN4			FARP1	BCAR1	LOC146880	TTYH1	ADAMTS7	ZIC5	FAM49A	HMG20A		ADAMTS19	ANKS1B	OR1F2P
IQSEC2	SRP14	LRFN2	GALNT9	MYO1H			SLC15A1	TMEM170A	GNA13	RDH13	CTSH	ZIC2	NT5C1B-RDH14	LINGO1		CHSY3	UHRF1BP1L	OR2C1
ZXDA	BMF	MDFI	FBRSL1	FAM222A			MIR548AN	CHST6	RGS9	EPS8L1	RASGRF1	PCCA	LDAH	LOC645752		VDAC1	ANO4	PPL
EFNB1	ANKRD63	CNPY3	LRCOL1	C12orf76			MIR4306	NUDT7	CACNG5	TNNT1	MIR184	TMTC4	OTOF	CRABP1		C5orf66-AS2	SLC5A8	SEC14L5
DLG3	BAHD1	RUNX2	P2RX2	ATP2A2			ZIC5	WWOX	CACNG4	DNAAF3	ANKRD34C	NALCN-AS1	C2orf70	CHRNA3		NEUROG1	DRAM1	NAGPA
CITED1	RHOV	CLIC5	POLE	PPTC7			ZIC2	MAF	PITPNC1	COX6B2	KIAA1024	FGF14	DPYSL5	ADAMTS7		LECT2	LINC00485	EEF2KMT
SLC16A2	DLL4	C6orf141	ZNF10	HVCN1			PCCA	CDYL2	LOC440461	IL11	FAH	MIR4705	MAPRE3	RASGRF1		SPOCK1	ASCL1	RBFOX1
HTR2C	INO80	MIR133B	ZNF268	CUX2			FGF14	CENPN	SLC16A6	TMEM190	ARNT2	DAOA	ALK	ANKRD34C-AS1		MIR874	C12orf42	TMEM114
ZCCHC12	OIP5	LOC730101	MPHOSPH8	FAM109A			DAOA	ATMIN	FAM20A	SHISA7	CEMIP	DAOA-AS1	YPEL5	KIAA1024		ETF1	C12orf73	METTL22
LONRF3	RTF1	GUSBP4	GJA3	ALDH2			LINC00460	PKD1L2	SOX9	CCDC106	C15orf26	LINC00460	CAPN13	MTHFS		CXXC5	GLT8D2	C16orf72
LINC00629	ITPKA	RIMS1	GJB2	RPH3A			MYO16	BCO1	LINC00673	ZNF8	MEX3B	FAM155A	XDH	ST20		PSD2	NFYB	MIR548X
GPR101	TYRO3	DPPA5	GJB6	DTX1			MYO16-AS1	GAN	LINC00511	A1BG	CPEB1	MYO16	SRD5A2	BCL2A1		NDFIP1	CHST11	GRIN2A
AFF2	EHD4	EEF1A1	MIR4499	LHX5			IRS2	MIR4720	SSTR2	TRIM28	AP3B2	MYO16-AS1	LOC100271832	FAH		ARHGAP26	C12orf75	ATF7IP2
PDZD4	PLA2G4E	SH3BGRL2	CRYL1	TBX5			RAB20	CMIP	SDK2	MZF1-AS1	FAM103A1	RAB20	RASGRP3	ARNT2		MIR5197	NUAK1	EMP2
TTTY23	PLA2G4D	SNAP91	IL17D	TBX5-AS1			LINC00346	PLCG2	LINC00469	FAM110C	TM6SF1	CARKD	THUMPD2	ABHD17C		GRXCR2	TCP11L2	CIITA
	STARD9	RNGTT	XPO4	TBX3			ARHGEF7	MPHOSPH6	KIF19	FAM150B	BNC1	LINC00346	SLC8A1	MEX3B		POU4F3	POLR3B	RMI2
	TMEM62	SRSF12	MIPEPP3	MIR620			TEX29	HSBP1	BTBD17	LINC01115	SH3GL3	ANKRD10	LOC388942	CPEB1		DPYSL3	RFX4	MIR4718
	FRMD5	GABRR2	FGF9	MAP1LC3B2			SOX1	MLYCD	GPRC5C	SOX11	ADAMTSL3	ARHGEF7	ABCG5	AP3B2		SLC36A1	BTBD11	SHISA9
	SHF	UBE2J1	BASP1P1	C12orf49			SPACA7	OSGIN1	CD300A	CYS1	EFTUD1P1	TEX29	SIX3	FAM103A1		GLRA1	LOC728739	ERCC4
	SPATA5L1	RRAGD	SGCG	HRK			TUBGCP3	SLC38A8	RAB37	ATP6V1C2	PDE8A	SOX1	NRXN1	C15orf40		GRIA1	WSCD2	PARN
	SLC30A4	BACH2	LINC00327	FBXW8			ATP11AUN	DNAAF1	SLC9A3R1	KCNF1	LOC642423	SPACA7	CCDC85A	HDGFRP3		HAND1	CMKLR1	C16orf45
	SQRDL	PRDM13	TNFRSF19	TESC			ATP11A	TAF1C	GRIN2C	E2F6	NTRK3	ATP11A	LINC01122	SH3GL3		FAXDC2	FICD	MYH11
	FBN1	MCHR2	SPATA13	NOS1			MCF2L	ATP2C2	FADS6	FAM84A	MIR1179	MCF2L	MIR4432	EFTUD1P1		KIF4B	SART3	PKD1P1
	SHC4	POPDC3	PARP4	WSB2			MCF2L-AS1	TLDC1	USH1G	MYCN	ISG20	MCF2L-AS1	BCL11A	UBE2Q2L		SGCD	DAO	XYLT1
	ATP8B4	PREP	TPTE2P6	SUDS3			F7	CRISPLD2	OTOP2	MYCNOS	ACAN	F7	PAPOLG	LOC642423		NIPAL4	USP30	MIR3180-3
	CYP19A1	PRDM1	ATP12A	TMEM233			PROZ	ZDHHC7	OTOP3	FAM49A	MIR9-3	F10	MIR4778	KLHL25		EBF1	MVK	SYT17
	LYSMD2	SOBP	RNF17	CCDC64			LAMP1	LOC400548	HID1	VSNL1	LINC00925	PROZ	C1D	AGBL1-AS1		RNF145	TRPV4	CLEC19A
	LOC100129973	SCML4	TPTE2P1	MSI1			GRTP1	LINC00311	ARMC7	KCNS3	RHCG	GRTP1	APLF	NTRK3		TTC1	TCHP	GPRC5B
	MYO5A	OSTM1	PABPC3	GATC			LINC00552	MIR5093	LLGL2	MATN3	TICRR	ADPRHL1	ARHGAP25	DET1		GABRB2	ANKRD13A	GPR139
	ONECUT1	NR2E1	AMER2	DYNLL1			LINC00565	GSE1	MYO15B	GDF7	KIF7	TFDP1	ADD2	MIR1179		GABRA1	ANAPC7	GP2
	RAB27A	FOXO3	ATP8A2	CABP1			RASA3	C16orf74	ITGB4	KLHL29	MESP1	LINC00552	FIGLA	ISG20		TENM2	CCDC63	UMOD
	C15orf65	SLC22A16	SHISA2	SPPL3			CDC16	COX4I1	H3F3B	MFSD2B	IDH2	TMEM255B	CLEC4F	HAPLN3		FAM196B	MYL2	ACSM2B
	DYX1C1	AMD1	WASF3	OASL			OR11H12	IRF8	TRIM47	ITSN2	SEMA4B	RASA3	CD207	MFGE8		LCP2	LINC01405	DNAH3
	PYGO1	GTF3C6	GPR12	P2RX7			KLHL33	FENDRR	GALR2	POMC	GABARAPL3	CDC16	VAX2	ABHD2		FBXW11	CUX2	OTOA
	PRTG	GSTM2P1	USP12	KDM2B			TMEM55B	FOXC2	RNF157-AS1	GAREML	MAN2A2	OR11H12	ATP6V1B1	POLG		SH3PXD2B	FAM109A	MIR548D2
	NEDD4	MARCKS	RASL11A	ORAI1			OR6S1	FOXL1	RNF157	C2orf70	SV2B	BMS1P18	SPR	MIR9-3		NKX2-5	ATXN2	MIR548AA2
	FAM81A	HS3ST5	GTF3A	MORN3			ANG	C16orf95	UBALD2	KCNK3	ST8SIA2	TMEM55B	NOTO	LINC00925		MSX2	MAPKAPK5-AS1	HS3ST2
	ANXA2	FAM184A	MTIF3	BCL7A			EDDM3A	FBXO31	CYGB	DPYSL5	LINC00930	RNASE11	WBP1	IDH2		MIR4634	PTPN11	USP31
	RORA	GJA1	LNX2	CCDC62			RNASE3	ZCCHC14	ST6GALNAC2	MAPRE3	FAM174B	OR6S1	TACR1	SEMA4B		HRH2	RPH3A	SCNN1B
	C2CD4B	NKAIN2	GSX1	HIP1R			NDRG2	JPH3	MGAT5B	CGREF1	CHD2	ANG	CTNNA2	GABARAPL3		CPLX2	DTX1	CHP2
	TPM1	HEY2	PDX1	CDK2AP1			ARHGEF40	SLC7A5	LOC100507351	SLC30A3	RGMA	EDDM3A	SUCLG1	IQGAP1		SNCB	RASAL1	PRKCB
	USP3-AS1	NCOA7	ATP5EP2	SETD8			ZNF219	CA5A	FLJ45079	UCN	LOC440311	RNASE3	TCF7L1	CRTC3		N4BP3	DDX54	CACNG3
	DAPK2	RSPO3	CDX2	RILPL2			RPGRIP1	BANP	TMC6	ALK	LINC01197	RNASE2	RNF103	FURIN		ADAMTS2	SDS	RBBP6
	RBPMS2	ARHGAP18	URAD	DNAH10			SALL2	ZNF469	TMEM235	GALNT14	NR2F2	NDRG2	SMYD1	MAN2A2		CBY3	LHX5	TNRC6A
	IGDCC4	AKAP7	FLT3	FAM101A			REM2	ZC3H18	LOC100996291	SRD5A2	SPATA8	ARHGEF40	FABP1	SV2B		SCGB3A1	RBM19	LCMT1
	MEGF11	MOXD1	FLT1	NCOR2			SLC7A8	IL17C	C1QTNF1	ATL2	LINC00923	ZNF219	THNSL2	SLCO3A1		FLT4	TBX5	ZKSCAN2
	ZWILCH	VNN2	POMP	AACS			HOMEZ	PIEZO1	ENGASE	TMEM178A	FAM169B	HNRNPC	FOXI3	ST8SIA2		BTNL9	TBX5-AS1	HS3ST4
	SMAD6	SGK1	SLC46A3	LOC440117			PABPN1	CBFA2T3	ENPP7	SLC8A1-AS1	IGF1R	RPGRIP1	MIR4436A	C15orf32		OR2V1	TBX3	C16orf82
	SMAD3	AHI1	MEDAG	FLJ37505			SLC22A17	ACSF3	CBX2	PKDCC	PGPEP1L	SALL2	LOC654342	FAM174B		TRIM52-AS1	MED13L	IL21R
	AAGAB	MAP7	EEF1DP3	LINC00507			EFS	SLC22A31	CBX8	KCNG3	SYNM	OXA1L	ACTR3BP2	RGMA		IRF4	MAP1LC3B2	KIAA0556
	SKOR1	NHEG1	KL	TMEM132C			ZFHX2	DPEP1	CBX4	MTA3	HSP90B2P	SLC7A7	LOC442028	NR2F2		FOXF2	C12orf49	GSG1L
	CORO2B	IL20RA	STARD13	ADGRD1			JPH4	VPS9D1	TBC1D16	HAAO	MEF2A	REM2	MAL	FAM169B		FOXC1	HRK	SBK1
	MIR548H4	IL22RA2	NBEA	ULK1			DHRS2	RPH3AL	MIR4730	SIX3	ADAMTS17	PRMT5	MRPS5	IGF1R		BMP6	TESC	MAZ
	GLCE	PERP	DCLK1	NOC4L			LRRC16B	VPS53	NPTX1	SIX2	SPATA41	SLC7A8	KCNIP3	PGPEP1L		ELOVL2-AS1	FBXO21	C16orf92
	KIF23	ARFGEF3	CCNA1	GALNT9			NRL	NXN	RPTOR	LINC01121	CERS3	HOMEZ	ITPRIPL1	SYNM		NEDD9	NOS1	YPEL3
	LINC00593	ECT2L	SERTM1	LOC100130238			DCAF11	ABR	CHMP6	EPCAM	LRRK1	EFS	NEURL3	MEF2A		JARID2	KSR2	ZNF771
	TLE3	PHACTR2	RFXAP	FBRSL1			EMC9	BHLHA9	AATK	KCNK12	LOC100507472	ZFHX2	VWA3B	ADAMTS17		MBOAT1	VSIG10	SEPHS2
	UACA	SASH1	SMAD9	LRCOL1			REC8	TUSC5	AATK-AS1	EFEMP1	PCSK6	JPH4	MGAT4A	SPATA41		CDKAL1	SUDS3	STX1B
	THSD4	UST	FREM2	P2RX2			RIPK3	RTN4RL1	FSCN2	CCDC85A	TM2D3	DHRS2	REV1	CERS3		SOX4	SRRM4	ITGAM
	HIGD2B	RAET1E-AS1	LHFP	CHFR			NFATC4	RAP1GAP2	TSPAN10	BCL11A	HBZ	LRRC16B	AFF3	ASB7		CASC15	TMEM233	ITGAX
	ADPGK	RAET1G	FOXO1	TUBA3C			STXBP6	OR3A3	GCGR	LINC01185	HBM	NRL	NPAS2	ALDH1A3		NRSN1	PRKAB1	COX6A2
	NEO1	ULBP1	MRPS31	GJA3			NOVA1	ANKFY1	P4HB	LOC100132215	HBA1	ADCY4	RFX8	LRRK1		LRRC16A	CCDC64	AHSP
	NPTN	RAET1K	SLC25A15	GJB6			FOXG1	CXCL16	NOTUM	OTX1	HBQ1	STXBP6	IL18RAP	HBM		SCGN	RAB35	YBX3P1
	TBC1D21	PPP1R14C	TPTE2P5	MIR4499			LINC01551	ZMYND15	CD7	LGALSL	RGS11	NOVA1	LINC01102	RGS11		HIST1H2BJ	GCN1	ZNF267
	STOML1	PLEKHG1	RGCC	CRYL1			PRKD1	ASGR2	SECTM1	MEIS1	ARHGDIG	FOXG1	POU3F3	ARHGDIG		POM121L2	PXN-AS1	TP53TG3
	SEMA7A	MTHFD1L	DGKH	IFT88			COCH	TNK1	UTS2R	PROKR1	PDIA2	LINC01551	LOC285000	RAB11FIP3		ZSCAN12	SIRT4	LOC390705
	ARID3B	ESR1	TNFSF11	IL17D			NPAS3	RPL29P2	RAB40B	MXD1	PRR35	COCH	NCK2	PRR35		RNF39	MSI1	LINC00273
	C15orf39	RGS17	EPSTI1	XPO4			EGLN3	GUCY2D	METRNL	TGFA	WFIKKN1	NUBPL	UXS1	FBXL16		RPP21	GATC	UBE2MP1
	SNX33	IPCEF1	DNAJC15	FGF9			INSM2	ALOX15B	ROCK1P1	ADD2	FBXL16	AKAP6	BCL2L11	CCDC78		HLA-E	NRAV	ANKRD26P1
	DNM1P35	TMEM242	ENOX1	BASP1P1			BRMS1L	ALOX12B	COLEC12	FIGLA	RPUSD1	NPAS3	MERTK	NARFL		TNXB	CABP1	PHKB
	UBE2Q2	ZDHHC14	SERP2	LINC00327			MBIP	TMEM107	ADCYAP1	VAX2	GNG13	EGLN3	SCTR	MSLN		HLA-DPB2	MLEC	ABCC12
	NRG4	SNX9	LINC00330	TNFRSF19			SFTA3	MYH10	LOC727896	PAIP2B	PRR25	INSM2	GLI2	RPUSD1		RING1	P2RX4	N4BP1
	C15orf27	SYNJ2	SLC25A30	C1QTNF9B			NKX2-1	PIK3R5	DLGAP1	DYSF	LMF1	BRMS1L	TFCP2L1	PRR25		LINC00336	RHOF	CBLN1
	ISL2	TMEM181	ERICH6B	SPATA13			NKX2-8	NTN1	C18orf42	CYP26B1	SOX8	MBIP	TSN	LMF1		UQCC2	LINC01089	C16orf78
	CIB2	TAGAP	SPERT	C1QTNF9			PAX9	DNAH9	TMEM200C	EMX1	SSTR5	SFTA3	LOC389033	SOX8		IP6K3	B3GNT4	ZNF423
	ACSBG1	SOD2	SIAH3	PARP4			SLC25A21	ELAC2	L3MBTL4	NOTO	C1QTNF8	NKX2-1	CCDC115	SSTR5		PACSIN1	DIABLO	BRD7
	HYKK	IGF2R	KIAA0226L	TPTE2P6			FOXA1	HS3ST3A1	LAMA1	FBXO41	CACNA1H	NKX2-8	MIR663B	C1QTNF8		SPDEF	ABCB9	NKD1
	CHRNA5	LPAL2	ESD	RNF17			SSTR1	ADORA2B	LOC100192426	EGR4	TPSAB1	PAX9	ANKRD30BL	CACNA1H		FKBP5	ARL6IP4	CYLD
	CHRNA3	T	SUCLA2	TPTE2P1			LRFN5	MIR1288	VAPA	TET3	TPSD1	MIR4503	MIR3679	TPSAB1		TMEM217	DDX55	SALL1
	ABHD17C	WDR27	CYSLTR2	PABPC3			C14orf28	LRRC75A	APCDD1	BOLA3	UBE2I	FOXA1	TMEM163	TPSD1		NCR2	DNAH10	C16orf97
	IL16	ADAP1	MLNR	AMER2			MDGA2	RAI1	PIEZO2	RTKN	BAIAP3	SSTR1	THSD7B	UBE2I		TFEB	ZNF664-FAM101A	CASC16
	TMC3	PSMG3-AS1	EBPL	MTMR6			POLE2	TVP23B	GNAL	WBP1	MEIOB	LRFN5	HNMT	BAIAP3		TTBK1	FAM101A	IRX3
	MEX3B	MAD1L1	KPNA3	ATP8A2			ATL1	ALDH3A2	IMPA2	TLX2	HS3ST6	MDGA2	YY1P2	CCDC154		DLK2	NCOR2	IRX5
	WHAMM	LFNG	CTAGE10P	SHISA2			SAV1	ULK2	CIDEA	TACR1	NOXO1	ATP5S	ACVR2A	MEIOB		TMEM151B	UBC	MMP2
	TM6SF1	AMZ1	MIR3613	RNF6			ABHD12B	SPECC1	PTPN2	LRRTM1	GFER	ABHD12B	NEB	MSRB1		TCTE1	AACS	CAPNS2
	BNC1	SDK1	DLEU2	GPR12			TRIM9	MAP2K3	CEP192	TRABD2A	SYNGR3	TRIM9	ACVR1C	SYNGR3		RUNX2	TMEM132B	SLC6A2
	EFTUD1P1	TNRC18	DLEU7-AS1	USP12			GNG2	MTRNR2L1	LDLRAD4	REEP1	NPW	FRMD6	UPP2	DNASE1L2		ENPP5	LINC00939	CES1P2
	KLHL25	RNF216	DLEU7	GTF3A			PTGDR	MIR4522	LOC644669	CD8A	RAB26	NID2	CCDC148-AS1	ABCA3		GLYATL3	LINC00943	CES1
	ABHD2	DAGLB	FAM124A	MTIF3			PTGER2	KSR1	ROCK1	FOXI3	CASKIN1	PTGDR	CCDC148	ABCA17P		RHAG	FLJ37505	CES5A
	MIR9-3	ICA1	ATP7B	GSX1			CDKN3	NOS2	GREB1L	EIF2AK3	PGP	PTGER2	PSMD14	NTN3		TFAP2D	TMEM132C	LOC283856
	LINC00925	THSD7A	NEK5	PDX1			LGALS3	LYRM9	GATA6-AS1	MIR4436A	DNASE1L2	DDHD1	CSRNP3	PRSS33		GCM1	SLC15A4	DKFZP434H168
	TICRR	ISPD	NEK3	ATP5EP2			FBXO34	NLK	CTAGE1	LOC654342	ABCA17P	MIR5580	GALNT3	KREMEN2		KLHL31	GLT1D1	MIR3935
	KIF7	STEAP1B	MRPS31P5	CDX2			OTX2	PYY2	NPC1	GGT8P	CCNF	BMP4	MIR4774	CCDC64B		FAM83B	TMEM132D	ADGRG5
	SEMA4B	CCDC126	THSD1	URAD			OTX2-AS1	SLC46A1	ANKRD29	ACTR3BP2	NTN3	CDKN3	G6PC2	MMP25		ADGRB3	LOC100190940	LOC388282
	CRTC3	RNU6-16P	HNRNPA1L2	FLT3			SLC35F4	FOXN1	LAMA3	MAL	TBC1D24	MIR4308	KLHL41	ZSCAN10		COL19A1	FZD10-AS1	KIFC3
	BLM	HOXA7	PCDH8	FLT1			C14orf37	SPAG5-AS1	KCTD1	MRPS5	ERVK13-1	GCH1	MYO3B	OR1F2P		RIMS1	FZD10	GOT2
	FAM174B	HOXA13	OLFM4	POMP			ARID4A	NEK8	AQP4	ADRA2B	PRSS33	LINC00520	ATP5G3	C16orf90		KCNQ5	PIWIL1	APOOP5
	LOC440311	JAZF1	MIR5007	SLC46A3			TOMM20L	TRAF4	CHST9	NEURL3	CLDN9	OTX2	KIAA1715	CREBBP		MB21D1	RIMBP2	CDH8
	LINC01197	JAZF1-AS1	PCDH17	MTUS2			DACT1	MIR4732	DSC3	SEMA4C	CCDC64B	OTX2-AS1	PDE11A	ADCY9		EEF1A1	STX2	CDH11
	ARRDC4	PRR15	DIAPH3	MTUS2-AS1			DAAM1	PIPOX	DSG2	VWA3B	MMP25	SLC35F4	TTN	LINC01569		COL12A1	RAN	LINC00922
	FAM169B	BMPER	PCDH20	SLC7A1			CCDC175	CRYBA1	RNF125	CNGA3	IL32	C14orf37	PLCL1	TFAP4		IMPG1	ADGRD1	CDH5
	IGF1R	HERPUD2	PCDH9	LINC00297			RTN1	NUFIP2	KLHL14	MGAT4A	ZSCAN10	ARID4A	SATB2	GLIS2		HTR1B	LINC01257	CA7
	MEF2A	MIR1200	ATXN8OS	LINC00426			LRRC9	MIR4523	ASXL3	KIAA1211L	ZNF213	RTN1	FTCDNL1	DNAJA3		TPBG	SFSWAP	RRAD
	SPATA41	LINC00265	DACH1	HMGB1			PPM1A	CORO6	NOL4	AFF3	OR1F1	LRRC9	CDK15	UBALD1		CYB5R4	MMP17	RLTPR
	CHSY1	MPLKIP	KLF5	MEDAG			C14orf39	BLMH	MAPRE2	LONRF2	CREBBP	PPM1A	ICOS	PPL		HTR1E	ULK1	THAP11
	TM2D3	INHBA	TBC1D4	B3GLCT			SIX6	TMIGD1	ZNF396	CREG2	TFAP4	C14orf39	NRP2	SEC14L5		CNR1	DDX51	PSMB10
	MRPL28	GLI3	LMO7	FRY			SIX1	NF1	FHOD3	SLC9A2	UBALD1	SIX6	INO80D	ALG1		GJA10	NOC4L	LCAT
	FAM195A	STK17A	KCTD12	LINC00423			MNAT1	RAB11FIP4	CELF4	LINC01158	SEC14L5	SIX1	IGFBP2	EEF2KMT		MAP3K7	GALNT9	SMPD3
	WDR24	AEBP1	MYCBP2	KL			TMEM30B	MIR4725	RNF165	POU3F3	RBFOX1	PRKCH	CXCR1	RBFOX1		EPHA7	LOC100130238	SNTB2
	METRN	UPP1	SLAIN1	STARD13			HIF1A	COPRS	LOXHD1	C2orf40	TMEM114	TMEM30B	WNT6	TMEM114		TSG1	FBRSL1	ST3GAL2
	FAM173A	VWC2	POU4F1	RFC3			SNAPC1	RHOT1	ST8SIA5	ST6GAL2	C16orf72	SNAPC1	ASIC4	METTL22		GPR63	LRCOL1	VAC14
	LMF1	VOPP1	RNF219	NBEA			LINC00643	RHBDL3	SKOR2	EDAR	GRIN2A	SYT16	SLC4A3	ABAT		POU3F2	P2RX2	HYDIN
	UBE2I	ZNF733P	NDFIP2-AS1	DCLK1			KCNH5	MYO1D	ZBTB7C	MALL	TVP23A	LINC00643	MIR4268	CARHSP1		PRDM13	POLE	CMTR2
	GNPTG	AUTS2	SPRY2	MIR548F5			WDR89	ASIC2	LIPG	ACOXL	CIITA	KCNH5	CCDC140	USP7		GRIK2	PGAM5	CALB2
	CRAMP1	MLXIPL	SLITRK1	CCDC169-SOHLH2			SGPP1	CCL1	MYO5B	BCL2L11	SHISA9	ESR2	PAX3	C16orf72		PREP	ANKLE2	ZNF23
	HAGH	CLIP2	SLITRK5	SPG20			SYNE2	C17orf102	MAPK4	MERTK	PARN	HSPA2	SGPP2	MIR548X		ATG5	GOLGA3	ZNF19
	GFER	CD36	GPC5	SERTM1			ESR2	TMEM132E	DCC	PAX8	C16orf45	PPP1R36	PID1	GRIN2A		NR2E1	ZNF605	CHST4
	SLC9A3R2	SEMA3C	GPC6	SMAD9			HSPA2	LIG3	TCF4	FOXD4L1	MYH11	PLEKHG3	SPP2	ATF7IP2		SESN1	ZNF84	TAT
	RAB26	CACNA2D1	SOX21	LINC00547			PPP1R36	UNC45B	ST8SIA3	EN1	COQ7	SPTB	ARL4C	EMP2		GPR6	ZNF891	PMFBP1
	CASKIN1	ABCB1	ABCC4	POSTN			PLEKHG3	SLFN11	ONECUT2	C1QL2	SYT17	RAB15	COL6A3	TVP23A		CDK19	LINC00421	HCCAT5
	PGP	STEAP2	CLDN10	TRPC4			SPTB	SLFN12L	GRP	TMEM37	TMC5	MAX	LRRFIP1	DEXI		TRAF3IP2	MPHOSPH8	LINC01568
	E4F1	CYP51A1	DZIP1	LINC00571			PLEKHH1	SLFN14	RAX	CFAP221	GPRC5B	FUT8	OR6B2	CLEC16A		MARCKS	ZMYM5	PSMD7
	RNPS1	FAM133B	UGGT2	LINC00366			GALNT16	MMP28	LMAN1	INHBB	GPR139	LINC00238	MYEOV2	RMI2		HS3ST5	GJB2	CTRB2
	NTN3	LMTK2	HS6ST3	NHLRC3			PLEKHD1	TBC1D3B	PMAIP1	LINC01101	CRYM	PLEK2	AQP12B	LITAF		DSE	GJB6	KARS
	MIR3178	BHLHA15	OXGR1	COG6			CCDC177	ZNHIT3	CDH20	TFCP2L1	IGSF6	TMEM229B	KIF1A	SNN		VGLL2	SKA3	CNTNAP4
	PRSS27	TMEM130	FARP1	RGCC			SMOC1	LHX1	TNFRSF11A	GYPC	USP31	RDH12	RTP5	TXNDC11		SLC35F1	ZDHHC20	MIR4719
	SRRM2-AS1	CYP3A43	SLC15A1	VWA8			SLC8A3	DDX52	ZCCHC2	BIN1	SCNN1G	GALNT16	DEFB126	GSPT1		FAM184A	FGF9	MON1B
	KREMEN2	ZNF3	DOCK9	DGKH			ADAM21P1	HNF1B	BCL2	CYP27C1	SCNN1B	PLEKHD1	DEFB128	TNFRSF17		GJA1	LINC00424	SYCE1L
	CLDN9	EPHB4	UBAC2	AKAP11			SYNJ2BP-COX16	GPR179	HMSD	MIR4783	ERN2	CCDC177	ANGPT4	SNX29		NKAIN2	BASP1P1	ADAMTS18
	MMP25	ACHE	ZIC5	TNFSF11			TTC9	SRCIN1	DOK6	LIMS2	CHP2	SMOC1	PSMF1	MIR4718		RNF217	SGCG	NUDT7
	ZNF213	MUC12	ZIC2	FAM216B			MAP3K9	C17orf96	CBLN2	TUBA3E	PRKCB	SLC8A3	PDYN	SHISA9		HEY2	TNFRSF19	VAT1L
	OR1F1	VGF	NALCN-AS1	EPSTI1			RGS6	IKZF3	NETO1	ARHGEF4	RBBP6	ADAM21P1	TGM3	ERCC4		RSPO3	MIPEP	CLEC3A
	OR2C1	CUX1	NALCN	ENOX1			DCAF4	GJD3	CYB5A	LOC401010	TNRC6A	COX16	TGM6	MIR193B		C6orf58	MIR2276	WWOX
	ADCY9	LRRC17	FGF14	SMIM2-IT1			ZFYVE1	KRT222	FAM69C	ANKRD30BL	HS3ST4	TTC9	EBF4	PARN		ARHGAP18	TPTE2P6	MAF
	TFAP4	FBXL13	FGF14-IT1	NUFIP1			PAPLN	KRT31	ZADH2	MIR663B	IL21R-AS1	MAP3K9	CPXM1	C16orf45		TMEM200A	ATP12A	DYNLRB2
	GLIS2	LHFPL3-AS2	TEX30	GTF2F2			DNAL1	KRT14	LOC339298	LYPD1	GSG1L	SIPA1L1	ADAM33	MYH11		MOXD1	RNF17	PLCG2
	DNAJA3	RINT1	KDELC1	SNORA31			ALDH6A1	EIF1	MBP	TMEM163	SBK1	RGS6	LINC00658	PKD1P1		TCF21	PABPC3	SDR42E1
	NMRAL1	NAMPT	EFNB2	ERICH6B			VSX2	HAP1	GALR1	CXCR4	RRN3P2	DCAF4	SPTLC3	XYLT1		TBPL1	AMER2	CDH13
	UBALD1	PIK3CG	FAM155A	CPB2-AS1			VRTN	P3H4	SALL3	NXPH2	PRRT2	PAPLN	ISM1	RPS15A		IL20RA	ATP8A2	MIR3182
	ROGDI	PRKAR2B	MYO16	CPB2			ISCA2	STAT5A	ATP9B	KIF5C	CDIPT-AS1	ACOT4	NDUFAF5	TMC7		PBOV1	SHISA2	HSBP1
	RBFOX1	CPED1	COL4A2	LCP1			FOS	STAT3	NFATC1	CACNB4	DOC2A	ALDH6A1	SEL1L2	COQ7		CITED2	RNF6	DNAAF1
	TMEM114	WNT16	RAB20	KIAA0226L			LINC01220	FAM134C	CTDP1	RPRM	FAM57B	VSX2	MACROD2	ITPRIPL2		UTRN	GPR12	WFDC1
	MIR548X	FAM3C	ARHGEF7	LRCH1			GPATCH2L	CNTNAP1	KCNG2	GALNT13	ITGAL	VRTN	PCSK2	SYT17		EPM2A	RPL21	LOC400548
	ATF7IP2	IQUB	TEX29	HTR2A			RNU6-31P	EZH1	PPAP2C	NR4A2	MIR4519	SYNDIG1L	CFAP61	TMC5		UST	GSX1	COX4I1
	RMI2	GPR37	SOX1	SUCLA2			ESRRB	VPS25	THEG	PLA2R1	STX1B	PGF	NKX2-2	C16orf62		LOC100128176	PDX1	IRF8
	LITAF	GRM8	SPACA7	CYSLTR2			VASH1	WNK4	C2CD4C	TBR1	TRIM72	NEK9	LINC01432	GPRC5B		RAET1E	CDX2	LOC146513
	CPPED1	MIR129-1	TUBGCP3	MLNR			LRRC74A	G6PC	SHC2	DPP4	PYDC1	FOS	LOC284788	GPR139		RAET1K	FLT3	LINC00917
	MIR193B	PRRT4	MCF2L	DLEU2			ZDHHC22	LINC00854	ODF3L2	GALNT3	ITGAM	LINC01220	CST8	GP2		PPP1R14C	FLT1	FENDRR
	PARN	FAM71F1	F7	ST13P4			TMEM63C	LINC00910	MADCAM1	LRP2	C16orf58	BATF	CST9L	UMOD		AKAP12	MTUS2	FOXF1
	NTAN1	FLNC	PROZ	DLEU7-AS1			NGB	ARL4D	HCN2	SSB	AHSP	IFT43	CST5	ACSM5		CCDC170	SLC7A1	FLJ30679
	XYLT1	LOC407835	GRTP1	RNASEH2B-AS1			ISM2	MEOX1	PRSS57	LINC01124	YBX3P1	GPATCH2L	FLJ33581	ERI2		ESR1	KATNAL1	FOXC2
	TMC7	TMEM209	LINC00552	FAM124A			SPTLC2	C17orf105	PALM	SP5	LINC00273	ESRRB	CST7	DNAH3		SYNE1	ALOX5AP	FOXL1
	COQ7	KLF14	TMEM255B	INTS6			ADCK1	CD300LG	MISP	GAD1	ANKRD26P1	LRRC74A	MIR663A	TMEM159		TMEM181	LINC00398	C16orf95
	GP2	MKLN1	GAS6	ATP7B			NRXN3	MPP2	LPPR3	DLX1	C16orf87	ZDHHC22	MIR663AHG	ZP2		FNDC1	MEDAG	ZCCHC14
	ERI2	SLC35B4	LINC00565	SUGT1			TSHR	FAM215A	PRTN3	DLX2	NETO2	TMEM63C	MLLT10P1	ANKS4B		MAS1	TEX26-AS1	JPH3
	LYRM1	CALD1	RASA3	LECT1			STON2	PYY	ELANE	RAPGEF4	PHKB	NGB	DEFB116	CRYM		SLC22A1	TEX26	KLHDC4
	TMEM159	FAM180A	OR11H12	PCDH8			SEL1L	UBTF	CFD	RAPGEF4-AS1	N4BP1	AHSA1	DEFB118	CRYM-AS1		SLC22A3	HSPH1	ZNF469
	CRYM-AS1	KIAA1549	KLHL33	PCDH17			LINC00911	SLC4A1	KISS1R	SP9	CBLN1	ISM2	DEFB119	SNX29P1		PLG	B3GLCT	ZC3H18
	CDR2	ZC3HAV1	NDRG2	DIAPH3			GALC	RUNDC3A	GRIN3B	EVX2	C16orf78	ADCK1	HM13	SMG1P3		PACRG-AS1	RXFP2	CBFA2T3
	LOC653786	CLEC2L	ARHGEF40	TDRD3			KCNK10	C17orf104	HMHA1	HOXD13	ZNF423	NRXN3	XKR7	METTL9		CAHM	DCLK1	ACSF3
	MIR548D2	TMEM178B	MIR4707	PCDH20			EML5	GJC1	EFNA2	HOXD12	NKD1	TSHR	CCM2L	EEF2K		QKI	MIR548F5	DOC2B
	NDUFAB1	AGK	C14orf93	OR7E156P			TTC8	MAP3K14	APC2	HOXD11	CYLD	STON2	HCK	POLR3E		PDE10A	CCNA1	TUSC5
	PALB2	PRSS3P2	CDH24	PCDH9-AS2			FOXN3	ARHGAP27	C19orf25	HAGLR	SALL1	FLRT2	TM9SF4	LOC653786		LINC00602	SERTM1	PRPF8
	ERN2	FAM131B	SLC22A17	PCDH9-AS3			KCNK13	LOC644172	REEP6	MIR1258	LINC00919	GALC	NOL4L	MIR548D2		LINC00473	CSNK1A1L	MNT
	PRKCB	ZNF767P	NGDN	PCDH9			PSMC1	CRHR1-IT1	ADAMTSL5	CERKL	TOX3	KCNK10	C20orf203	HS3ST2		T	TRPC4	PAFAH1B1
	RBBP6	GIMAP8	JPH4	ATXN8OS			CALM1	SPPL2C	PLK5	TMEFF2	AKTIP	EML5	SUN5	USP31		PRR18	UFM1	CLUH
	TNRC6A	GBX1	LRRC16B	KLHL1			LINC00642	MAPT	TCF3	BOLL	RPGRIP1L	TTC8	BPIFB4	SCNN1G		RPS6KA2	FREM2	MIR1253
	ZKSCAN2	PRKAG2-AS1	NRL	LINC00348			CCDC88C	MAPT-IT1	ONECUT3	ALS2CR11	IRX3	KCNK13	BPIFA2	SCNN1B		DLL1	NHLRC3	RAP1GAP2
	HS3ST4	INSIG1	DCAF11	DACH1			PPP4R3A	STH	ATP8B3	INO80D	IRX5	NRDE2	BPIFA4P	COG7		ZFAND2A	LHFP	OR1D5
	C16orf82	EN2	GMPR2	KLF12			TC2N	MIR5089	MIR4321	ZDBF2	IRX6	GPR68	BPIFB1	NDUFAB1		UNCX	COG6	OR1G1
	KDM8	CNPY1	TINF2	LINC00347			FBLN5	RPRML	C19orf35	ADAM23	SLC6A2	CCDC88C	TP53INP2	PLK1		MICALL2	LINC00332	OR1A2
	IL4R	MNX1	RABGGTA	CTAGE11P			SLC24A4	CDC27	LINGO3	CRYGD	CES5A	PPP4R3A	DLGAP4	CHP2		ELFN1	LINC00548	OR1D4
	SBK1	MIR5707	ADCY4	LMO7DN			CHGA	MYL4	GNG7	PTH2R	LOC283856	TC2N	GHRH	PRKCB		AMZ1	FOXO1	OR3A2
	NUPR1	ESYT2	RIPK3	KCTD12			PRIMA1	KPNB1	DIRAS1	ERBB4	GNAO1	SLC24A4	SRC	RBBP6		GNA12	WBP4	OR3A4P
	SH2B1	SGK223	KHNYN	MYCBP2			ASB2	TBX21	ZNF77	IGFBP2	MT3	LGMN	BLCAP	LOC554206		SDK1	RGCC	OR1E1
	SEZ6L2	CLDN23	CMA1	SCEL			LINC00521	SP6	TLE6	IGFBP5	MT1M	ITPK1-AS1	LINC00489	LCMT1		MMD2	VWA8-AS1	OR3A3
	HIRIP3	ERI1	STXBP6	SLAIN1			IFI27L2	MIR1203	TLE2	TNS1	MT1G	ITPK1	LOC100287792	ZKSCAN2		FSCN1	EPSTI1	TRPV3
	DOC2A	LOC157273	NOVA1	EDNRB			PPP4R4	HOXB-AS1	CELF5	RUFY4	MT1H	MOAP1	VSTM2L	HS3ST4		USP42	SMIM2-IT1	SPNS2
	C16orf92	SOX7	FOXG1	RNF219-AS1			SERPINA9	HOXB13	NFIC	CYP27A1	SLC12A3	PRIMA1	KIAA1755	C16orf82		GRID2IP	KIAA0226L	SMTNL2
	ALDOA	MIR598	LINC01551	POU4F1			GSC	ATP5G1	SMIM24	WNT6	CCL22	ASB2	BPI	KDM8		ZNF12	LRCH1	ZNF232
	TBC1D10B	BLK	PRKD1	LINC00331			CLMN	B4GALNT2	GIPC3	WNT10A	KIFC3	LINC00521	ARHGAP40	KIAA0556		NXPH1	ESD	LOC728392
	ZNF48	LINC00208	COCH	NDFIP2			TCL6	GNGT2	TJP3	CDK5R2	MMP15	PPP4R4	SLC32A1	GSG1L		PHF14	HTR2A	NLRP1
	LOC730183	CTSB	HEATR5A	SPRY2			TUNAR	PHOSPHO1	MATK	FEV	CFAP20	GSC	PPP1R16B	XPO6		THSD7A	SUCLA2	LOC339166
	RNF40	PSD3	NPAS3	SLITRK1			C14orf132	FLJ40194	ZFR2	CRYBA2	NDRG4	TCL1A	FAM83D	SBK1		ARL4A	SPRYD7	WSCD1
	ZNF629	CSGALNACT1	EGLN3	LINC00351			AK7	PHB	ATCAY	MIR375	CNOT1	TUNAR	LOC339568	NUPR1		MEOX2	TRIM13	AIPL1
	MIR4519	LZTS1-AS1	SPTSSA	SLITRK6			VRK1	NGFR	NMRK2	LOC100129175	CDH8	C14orf132	MAFB	SULT1A1		AHR	DLEU2	PITPNM3
	STX1B	GFRA2	EAPP	MIR4500			BCL11B	FAM117A	SIRT6	IHH	CDH11	BCL11B	CHD6	RABEP2		HDAC9	WDFY2	ALOX15P1
	PRSS36	LGI3	BAZ1A	SLITRK5			CCDC85C	TAC4	ANKRD24	TUBA4A	CDH5	HHIPL1	PTPRT	RRN3P2		TWIST1	NEK5	SLC13A5
	FUS	EGR3	SRP54	MIR622			HHIPL1	DLX4	SHD	PTPRN	BEAN1	DEGS2	SRSF6	SPN		SP8	THSD1	XAF1
	PYCARD-AS1	TNFRSF10A	FAM177A1	MIR17HG			MIR5698	LOC284080	STAP2	RESP18	CMTM2	BEGAIN	GTSF1L	QPRT		IGF2BP3	VPS36	FBXO39
	PYCARD	NKX2-6	INSM2	GPC5			EVL	COL1A1	PLIN5	DES	DYNC1LI2	LINC00523	TOX2	C16orf54		LOC441204	HNRNPA1L2	ALOX12P2
	ITGAM	ADRA1A	PTCSC3	GPC5-AS1			DEGS2	MRPL27	SEMA6B	SPEG	CA7	DLK1	FITM2	PRRT2		HOXA9	LECT1	RNASEK-C17orf49
	C16orf58	MIR4287	SFTA3	GPC6			WDR25	SPATA20	TNFAIP8L1	GMPPA	RRAD	MEG9	EPPIN-WFDC6	CDIPT		CREB5	PCDH8	GABARAP
	AHSP	KIF13B	NKX2-1	DCT			BEGAIN	ABCC3	PTPRS	EPHA4	CES4A	MIR1247	WFDC8	KCTD13		GHRHR	OLFM4	ATP1B2
	CLUHP3	DUSP4	NKX2-8	SOX21			LINC00523	NME1	ZNRF4	PAX3	KIAA0895L	LINC00239	WFDC13	TMEM219		ADCYAP1R1	PCDH17	KDM6B
	LINC00273	LINC00589	PAX9	ABCC4			DLK1	UTP18	TINCR	SGPP2	FHOD1	PPP2R5C	SPINT4	DOC2A		BMPER	DIAPH3	PIK3R5
	ANKRD26P1	MIR548O2	MIR4503	CLDN10			MEG8	TOM1L1	DUS3L	MOGAT1	SLC9A5	DYNC1H1	MMP9	GDPD3		TBX20	PCDH20	NTN1
	GPT2	RBPMS-AS1	MIPOL1	CLDN10-AS1			MIR1247	MMD	NRTN	FAM124B	KCTD19	ANKRD9	CD40	MAPK3		AMPH	PCDH9	DHRS7C
	DNAJA2	STAR	FOXA1	DZIP1			DIO3	C17orf67	CRB3	COL4A4	LRRC36	MIR4309	CDH22	ZNF689		SUGCT	LINC00348	RCVRN
	LONP2	FGFR1	SSTR1	HS6ST3			LINC00239	SCPEP1	DENND1C	COL4A3	TPPP3	TRAF3	SLC35C2	ZNF629		HECW1	DACH1	GAS7
	SIAH1	AP3M2	CLEC14A	LINC00359			PPP2R5C	MSI2	TUBB4A	DAW1	HSD11B2	AMN	ELMO2	FBXL19		LOC100506895	KLF12	MYH13
	CBLN1	PLAT	CTAGE5	OXGR1			DYNC1H1	MRPS23	TNFSF9	PID1	RLTPR	EXOC3L4	ZNF663P	BCKDK		TNS3	LMO7DN	MYH1
	ZNF423	IKBKB	LRFN5	MBNL2			HSP90AA1	SRSF1	CD70	DNER	ACD	LINC00605	MKRN7P	PRSS36		C7orf69	KCTD12	MYH2
	CNEP1R1	MIR4469	MIS18BP1	RAP2A			MIR4309	DYNLL2	C3	C2orf72	SMPD3	EIF5	SLC13A3	PYCARD		IKZF1	CLN5	MYH3
	PAPD5	HGSNAT	MDGA2	IPO5			TRAF3	MSX2P1	INSR	B3GNT7	IL34	MARK3	SLC2A10	TRIM72		GRB10	EDNRB	PIRT
	ADCY7	POTEA	DNAAF2	FARP1			AMN	SUPT4H1	ARHGEF18	NMUR1	HYDIN	CKB	EYA2	PYDC1		POM121L12	RNF219-AS1	SHISA6
	NKD1	LINC00293	KLHDC1	MIR3170			CDC42BPB	HSF5	C19orf45	NPPC	CMTR2	KLC1	MIR3616	ITGAM		VSTM2A	POU4F1	DNAH9
	SNX20	PRKDC	CDKL1	SLC15A1			EXOC3L4	TEX14	CAMSAP3	ALPP	PHLPP2	PPP1R13B	SULF2	ITGAX		SEC61G	RNF219	MAP2K4
	CYLD	SNAI2	ATL1	MIR548AN			TNFAIP2	PPM1E	STXBP2	ECEL1P2	HCCAT5	LINC00637	LINC00494	ITGAD		EGFR	RBM26	HS3ST3A1
	CHD9	NPBWR1	NIN	MIR4306			LINC00605	SKA2	RETN	ALPPL2	PSMD7	RD3L	DDX27	COX6A2		LANCL2	SPRY2	CDRT15P1
	FTO	PLAG1	ABHD12B	ZIC5			EIF5	YPEL2	CLEC4G	ECEL1	FA2H	ASPG	KCNB1	AHSP		ZNF716	SLITRK1	HS3ST3B1
	CES1	NSMAF	PYGL	ZIC2			CKB	DHX40	CLEC4GP1	CHRND	CTRB2	MIR203B	PTGIS	TP53TG3		ZNF733P	LINC00351	MGC12916
	LOC283856	CA8	TRIM9	GGACT			KLC1	RNFT1	EVI5L	EFHD1	CTRB1	KIF26A	B4GALT5	LINC00273		ZNF92	MIR4500HG	CDRT7
	AMFR	CHD7	FRMD6	TMTC4			XRCC3	C17orf64	PRR36	C2orf82	CHST6	C14orf180	FAM65C	ANKRD26P1		STAG3L4	SLITRK5	MIR4731
	MT1E	LOC100130298	NID2	NALCN			C14orf2	BCAS3	TGFBR3L	NGEF	ADAMTS18	TMEM179	MOCS3	SHCBP1		AUTS2	LINC00433	PMP22
	MT1DP	LOC401463	PTGDR	ITGBL1			RD3L	TBX4	FBN3	TRPM8	VAT1L	MIR4710	KCNG1	MYLK3		WBSCR17	MIR622	TEKT3
	HERPUD1	DNAJC5B	PTGER2	FGF14			ASPG	TBC1D3P2	CERS4	GBX2	WWOX	LINC00638	MIR3194	DNAJA2		MIR3914-1	GPC5	CDRT4
	NLRC5	SGK3	GNPNAT1	FGF14-IT1			MIR203B	2016-03-10	KANK3	ASB18	MAF	CEP170B	NFATC2	NETO2		CALN1	GPC6	ADORA2B
	CPNE2	TCF24	DDHD1	TPP2			KIF26A	TANC2	OLFM2	ACKR3	DYNLRB2	PLD4	ZFP64	ABCC12		FKBP6	GPR180	ZNF287
	CCL22	PRDM14	MIR5580	BIVM			C14orf180	CD79B	ICAM1	RAMP1	CDYL2	CDCA4	TSHZ2	LONP2		BAZ1B	SOX21	KRT16P2
	KATNB1	SBSPON	BMP4	SLC10A2			TMEM179	ICAM2	ICAM5	UBE2F-SCLY	PKD1L2	GPR132	ZNF217	SIAH1		VPS37D	ABCC4	TNFRSF13B
	KIFC3	STAU2-AS1	CDKN3	DAOA			MIR4710	AXIN2	TYK2	KLHL30	PLCG2	JAG2	PFDN4	C16orf78		SRRM3	HS6ST3	SMCR8
	MMP15	HNF4G	CNIH1	LINC00343			CEP170B	PITPNC1	CDC37	HES6	CDH13	NUDT14	DOK5	ZNF423		MAGI2	OXGR1	MAP2K3
	CCDC113	ZFHX4	CGRRF1	LINC00460			PLD4	NOL11	PDE4A	LOC150935	NECAB2	MTA1	FAM210B	CNEP1R1		GNAI1	NALCN	KCNJ12
	CNOT1	STMN2	SAMD4A	LINC00551			GPR132	KPNA2	S1PR5	MYEOV2	SLC38A8	CRIP1	TFAP2C	PAPD5		CD36	ITGBL1	C17orf51
	GOT2	MIR5708	GCH1	FAM155A			JAG2	MIR4524A	AP1M2	MIR149	WFDC1	C14orf80	BMP7	ADCY7		CACNA2D1	FGF14	FAM27L
	CDH11	ZNF704	LGALS3	TNFSF13B			TEX22	SLC39A11	EPOR	KIF1A	ATP2C2	TMEM121	CTCFL	CYLD		SEMA3D	FGF14-IT1	FLJ36000
	CDH5	SNX16	DLGAP5	MYO16			MTA1	CPSF4L	RGL3	BOK	CRISPLD2	LOC646214	PCK1	SALL1		ABCB4	TPP2	MTRNR2L1
	CMTM4	LOC100288748	TBPL2	IRS2			CRIP1	SDK2	ELAVL3	NEU4	KIAA0513	REREP3	ZBP1	TOX3		STEAP4	ERCC5	KSR1
	DYNC1LI2	GDF6	PELI2	LINC00346			C14orf80	RPL38	ACP5	PDCD1	FAM92B	CYFIP1	MIR4532	CHD9		ZNF804B	DAOA	LGALS9
	PDP2	MTDH	TMEM260	ARHGEF7			TMEM121	DNAI2	ASNA1	RTP5	LOC400548	LINC00929	C20orf85	LOC643802		GTPBP10	EFNB2	NOS2
	CES2	LAPTM4B	OTX2	TEX29			MAGEL2	BTBD17	BEST2	TCF15	LINC00311	GABRB3	STX16	RBL2		CDK14	ARGLU1	LYRM9
	CES4A	MATN2	OTX2-AS1	SOX1			SNRPN	CD300A	PRDX2	SRXN1	MIR5093	OCA2	NPEPL1	AKTIP		FZD1	LINC00443	NLK
	CBFB	NIPAL2	EXOC5	TUBGCP3			ATP10A	CD300LB	RTBDN	SLC52A3	GSE1	APBA2	MIR296	IRX3		CDK6	FAM155A	SEZ6
	KIAA0895L	VPS13B	SLC35F4	ATP11AUN			GABRB3	RAB37	KLF1	TMEM74B	C16orf74	FAM189A1	GNAS	IRX5		CALCR	MYO16	PIPOX
	E2F4	MIR4471	C14orf37	ATP11A			GABRA5	OTOP2	NFIX	LOC100289473	COX4I1	ULK4P3	NELFCD	IRX6		TFPI2	IRS2	NUFIP2
	SLC9A5	ANKRD46	ARID4A	MCF2L			OCA2	HID1	CACNA1A	TGM3	IRF8	KLF13	ZNF831	SLC6A2		GNG11	COL4A1	ABHD15
	KCTD19	SNX31	DACT1	F7			APBA2	SUMO2	PRKACA	TMC2	LOC146513	OTUD7A	EDN3	CES1P1		BET1	COL4A2	SSH2
	HSD11B2	GRHL2	GPR135	PROZ			FAM189A1	NUP85	ADGRL1	EBF4	FENDRR	CHRNA7	PHACTR3	CES1		COL1A2	COL4A2-AS1	SLC6A4
	FAM65A	RRM2B	RTN1	LAMP1			NDNL2	KIAA0195	PKN1	CPXM1	FOXF1	GREM1	CDH26	LOC283856		DYNC1I1	CARKD	BLMH
	ZFP90	BAALC	PPM1A	GRTP1			TJP1	MYO15B	PTGER1	TMEM239	FOXC2	FMN1	MIR646HG	MT1A		SLC25A13	ING1	RHBDL3
	CDH3	RIMS2	C14orf39	TFDP1			ULK4P3	ITGB4	SLC1A6	OXT	FOXL1	RYR3	MIR4533	MT1E		NPTX2	ANKRD10	C17orf75
	CDH1	DCSTAMP	SIX6	LINC00552			DKFZP434L187	H3F3B	EPHX3	AVP	ZCCHC14	CHRM5	CDH4	MT1M		TMEM130	ARHGEF7	TMEM98
	TANGO6	MED30	SIX1	TMEM255B			LOC283710	WBP2	RASAL3	LZTS3	JPH3	NUTM1	MIR1257	MT1G		TFR2	TEX29	SPACA3
	HAS3	ZHX2	MNAT1	RASA3			KLF13	FBF1	CYP4F22	SLC4A11	KLHDC4	MIR1233-2	TCFL5	MT1X		EPO	SOX1	ASIC2
	EXOSC6	TATDN1	TMEM30B	CDC16			OTUD7A	ACOX1	FAM32A	C20orf194	SLC7A5	GOLGA8B	LINC01056	NUP93		ACHE	SPACA7	AA06
	HYDIN	MTSS1	PRKCH	OR11H12			CHRNA7	UBALD2	AP1M1	GFRA4	BANP	GJD2	HAR1B	SLC12A3		MUC12	TUBGCP3	CCL2
	CMTR2	TRIB1	SNAPC1	TTC5			GREM1	UBE2O	TMEM38A	HSPA12B	ZNF469	ACTC1	MIR124-3	CETP		VGF	F7	CCL11
	ZNF23	POU5F1B	KCNH5	KLHL33			RYR3	ST6GALNAC2	F2RL3	RASSF2	ZC3H18	AQR	KCNQ2	NLRC5		NAT16	F10	CCL13
	PHLPP2	ASAP1	SGPP1	TMEM55B			NOP10	MXRA7	CPAMD8	PROKR2	IL17C	LOC145845	NPBWR2	CPNE2		MOGAT3	LAMP1	CCL1
	ZNF821	ST3GAL1	SYNE2	OR6S1			LPCAT4	MGAT5B	BABAM1	LRRN4	SNAI3	MEIS2	MYT1	CCL17		CUX1	ADPRHL1	C17orf102
	IST1	AGO2	ESR2	EDDM3A			GOLGA8A	SNHG20	ANKLE1	LAMP5	RNF166	RASGRP1	MIR3687-1	ADGRG1		LOC100289561	TMEM255B	TMEM132E
	ZFHX3	PTK2	PPP1R36	NDRG2			MIR1233-2	SEC14L1	ANO8	SNAP25	CBFA2T3	THBS1	TPTE	LOC388282		FBXL13	GAS6-AS1	CCT6B
	LINC01568	MROH5	SPTB	ARHGEF40			GOLGA8B	2016-09-09	BST2	ISM1	ACSF3	BMF	BAGE	TEPP		SLC26A5	LINC00565	UNC45B
	PSMD7	C8orf31	PLEK2	ZNF219			GJD2	LOC100507351	TMEM221	OVOL2	SLC22A31	BUB1B	LIPI	MMP15		RELN	RASA3	SLFN11
	MLKL	GLI4	TMEM229B	RPGRIP1			ACTC1	FLJ45079	NXNL1	SLC24A3	ANKRD11	C15orf56	HSPA13	CSNK2A2		ORC5	OR11H12	SLFN12
	FA2H	MAFA	PIGH	SALL2			MIR4510	TNRC6C	SLC27A1	INSM1	SPG7	PAK6	MIR99A	CCDC113		LHFPL3	BMS1P18	SLFN12L
	WDR59	GSDMD	VTI1B	OR4E2			LOC145845	TMEM235	FAM129C	KIZ	CPNE7	ANKRD63	LINC01549	PRSS54		SRPK2	OSGEP	RASL10B
	TMEM170A	ZNF252P	RDH12	DAD1			MEIS2	LOC100996291	COLGALT1	NKX2-4	SPATA33	DISP2	BTG3	GINS3		ATXN7L1	OR6S1	ZNHIT3
	CHST5	KANK1	ZFP36L1	ABHD4			TMCO5A	DNAH17	UNC13A	NKX2-2	TUBB3	BAHD1	C21orf91	NDRG4		NAMPT	RNASE2	MRM1
	TMEM231	KIAA0020	DCAF5	PSMB5			FAM98B	CYTH1	B3GNT3	LINC00261	DEF8	MRPL42P5	CHODL	CNOT1		PRKAR2B	METTL17	LHX1
	KARS	GLIS3	EXD2	HOMEZ			RASGRP1	LGALS3BP	INSL3	FOXA2	DBNDD1	SPINT1	JAM2	GOT2		SLC26A4	NDRG2	PSMB3
	CNTNAP4	SLC1A1	GALNT16	EFS			C15orf53	C1QTNF1	SLC5A5	SYNDIG1	URAHP	RHOV	ATP5J	CDH5		SLC26A3	ZNF219	NEUROD2
	MIR4719	CDC37L1	PLEKHD1	JPH4			BMF	ENGASE	CCDC124	VSX1	DOC2B	DLL4	CYYR1	LINC00920		LRRN3	CHD8	MSL1
	WWOX	IL33	CCDC177	DHRS2			PAK6	RBFOX3	KCNN1	LOC284798	C17orf97	EXD1	ADAMTS1	BEAN1		LINC00998	MMP14	KRT28
	MAF	KDM4C	SUSD6	ADCY4			ANKRD63	MIR4739	ARRDC2	MIR663A	FAM101B	ITPKA	GRIK1-AS1	CMTM4		FOXP2	AJUBA	KRTAP4-2
	CDYL2	TMEM261	SRSF5	STXBP6			PLCB2	ENPP7	IL12RB1	MIR663AHG	NXN	LTK	GRIK1	DYNC1LI2		MDFIC	CDH24	KRTAP9-1
	GCSH	LURAP1L	SLC8A3	NOVA1			DISP2	CBX4	MPV17L2	MLLT10P1	ABR	MGA	TIAM1	NAE1		CAV2	PABPN1	KRTAP9-2
	GAN	NFIB	COX16	FOXG1			IVD	TBC1D16	PDE4C	REM1	BHLHA9	PLA2G4B	SCAF4	CA7		KCND2	SLC22A17	KRTAP16-1
	PLCG2	SH3GL2	RGS6	LINC01551			BAHD1	CCDC40	LRRC25	COX4I2	SERPINF1	SPTBN5	HUNK	PDP2		WNT16	EFS	KRT34
	CDH13	FOCAD	DPF3	PRKD1			MRPL42P5	RNF213	CRLF1	DUSP15	RPA1	PLA2G4E	LINC00159	RRAD		PTPRZ1	THTPA	KRT9
	HSBP1	MIR31HG	PAPLN	G2E3			SPINT1	ENDOV	TMEM59L	XKR7	RTN4RL1	TGM7	MIS18A	CES3		FEZF1-AS1	JPH4	EIF1
	TAF1C	CDKN2A	NUMB	SCFD1			RHOV	NPTX1	CRTC1	CCM2L	MIR212	PATL2	C21orf62	CES4A		FEZF1	NRL	HAP1
	WFDC1	IFNK	ACOT6	COCH			DLL4	RPTOR	COMP	HCK	CLUH	DUOX2	OLIG2	TRADD		IQUB	IPO4	ZNF385C
	TLDC1	B4GALT1	DNAL1	GPR33			ITPKA	CHMP6	UPF1	NOL4L	MIR1253	DUOXA2	OLIG1	KIAA0895L		GRM8	TM9SF1	KCNH4
	COTL1	C9orf24	MIR4505	ARHGAP5-AS1			LTK	AATK-AS1	CERS1	PXMP4	RAP1GAP2	DUOXA1	LINC01548	E2F4		PAX4	MDP1	HCRT
	USP10	ARID3C	ELMSAN1	AKAP6			MGA	LINC00482	HOMER3	MMP24	P2RX5	DUOX1	RUNX1	SLC9A5		MIR593	TINF2	PLEKHH3
	KIAA0513	CCL21	ZNF410	NPAS3			EPB42	ACTG1	NCAN	SPAG4	P2RX5-TAX1BP3	SHF	CLDN14	ZDHHC1		MIR129-1	RABGGTA	VPS25
	LINC00311	CREB3	ENTPD5	EGLN3			TGM7	P4HB	HAPLN4	EPB41L1	ATP2A3	GATM	DYRK1A	HSD11B2		CPA1	CIDEB	RND2
	MIR1910	OR13J1	VSX2	SPTSSA			CTDSPL2	SECTM1	CILP2	DLGAP4	SPNS2	SLC30A4	ERG	RLTPR		KLF14	LTB4R	ETV4
	C16orf74	GRHPR	LTBP2	INSM2			PATL2	WDR45B	LPAR2	TGIF2-C20orf24	SMTNL2	SQRDL	B3GALT5	TSNAXIP1		PLXNA4	NFATC4	CD300LG
	COX4I1	FRMPD1	MLH3	LINC00609			DUOX2	METRNL	ZNF730	LOC100287792	ALOX15	SEMA6D	IGSF5	DPEP2		SLC35B4	KHNYN	HDAC5
	LOC146513	LOC286297	NEK9	PTCSC3			DUOXA2	ROCK1P1	ZNF254	VSTM2L	ZMYND15	CTXN2	PCP4	ZFP90		LUZP6	SDR39U1	ATXN7L3
	FOXC2	FRG1JP	JDP2	MBIP			DUOX1	COLEC12	HAVCR1P1	KIAA1755	VMO1	ATP8B4	LINC00323	CDH3		LOC349160	CMA1	C1QL1
	ZCCHC14	MAMDC2	FLVCR2	SFTA3			SHF	CLUL1	LINC00662	ARHGAP40	ZFP3	SLC27A2	FAM3B	CDH1		PTN	CTSG	HEXIM1
	KLHDC4	KLF9	GPATCH2L	NKX2-1			C15orf48	ENOSF1	VSTM2B	SLC32A1	ZNF232	HDC	MX2	HAS3		DGKI	STXBP6	CRHR1-IT1
	ZNF469	C9orf57	ESRRB	NKX2-8			SLC30A4	YES1	C19orf12	PPP1R16B	USP6	TNFAIP8L3	RIPK4	TERF2		AKR1D1	LINC00645	CRHR1
	ZFPM1	TMC1	VASH1	PAX9			SQRDL	ADCYAP1	CCNE1	EMILIN3	LOC728392	CYP19A1	PDE9A	PDPR		MIR4468	MIR548AI	SPPL2C
	MVD	TRPM6	LRRC74A	MIR4503			EID1	LINC00470	ZNF536	PTPRT	LOC339166	GLDN	LRRC3-AS1	EXOSC6		CLEC2L	HECTD1	MAPT
	SNAI3	PCSK5	IRF2BPL	SLC25A21-AS1			SHC4	EMILIN2	TSHZ3	L3MBTL1	WSCD1	SCG3	KRTAP10-3	SF3B3		TMEM178B	HEATR5A	WNT9B
	RNF166	GCNT1	CIPC	FOXA1			SECISBP2L	DLGAP1-AS1	RGS9BP	TOX2	AIPL1	LYSMD2	KRTAP10-11	HYDIN		PRSS3P2	NPAS3	CDC27
	PABPN1L	FOXB2	TMEM63C	LRFN5			SLC27A2	ARHGAP28	RHPN2	GDAP1L1	FBXO39	MAPK6	KRTAP12-1	CMTR2		CNTNAP2	EGLN3	TBKBP1
	CBFA2T3	GNAQ	NGB	C14orf28			CYP19A1	LAMA1	SLC7A10	RIMS4	TEKT1	BCL2L10	TSPEAR	ZNF23		GBX1	CFL2	TBX21
	DPEP1	SEMA4D	ISM2	MDGA2			GLDN	PTPRM	CEBPA	KCNS1	ALOX12P2	MYO5C	SSR4P1	TAT		SMARCD3	INSM2	OSBPL7
	ZNF276	LOC100129316	C14orf178	RPS29			SCG3	LOC100192426	CEBPA-AS1	MATN4	BCL6B	ARPP19	PCBP3	PHLPP2		WDR86-AS1	PTCSC3	SP6
	TCF25	MIR3910-2	NRXN3	ATL1			LYSMD2	RAB12	CHST8	WFDC2	SLC16A11	ONECUT1	LOC100129027	PKD1L3		WDR86	MBIP	NFE2L1
	TUBB3	CENPP	TSHR	ABHD12B			TMOD2	MTCL1	KCTD15	MMP9	ASGR2	MNS1	COL6A2	DHODH		ACTR3B	SFTA3	SKAP1
	DEF8	ANKRD19P	FLRT2	PYGL			BCL2L10	NDUFV2	LGI4	SLC12A5	ASGR1	CGNL1	CECR2	ZFHX3		DPP6	NKX2-1	HOXB4
	DBNDD1	FGD3	GALC	TRIM9			LOC100129973	RAB31	LSR	NCOA5	SLC2A4	MYZAP	TOP3B	HCCAT5		PAXIP1-AS2	NKX2-8	HOXB5
	PRDM7	MIR2278	KCNK10	TMX1			MYO5C	TXNDC2	DMKN	CDH22	YBX2	POLR2M	BMS1P20	LINC01568		HTR5A-AS1	PAX9	HOXB8
	LOC100506388	LOC100507346	EML5	FRMD6-AS2			ONECUT1	APCDD1	GAPDHS	EYA2	TNFSF12-TNFSF13	ALDH1A2	ZNF280B	PSMD7		EN2	FOXA1	HOXB9
	NXN	ERCC6L2	TTC8	C14orf166			WDR72	GNAL	ATP4A	SULF2	ATP1B2	AQP9	LL22NC03-63E9.3	LOC283922		LMBR1	LOC100288846	IGF2BP1
	ABR	LINC00092	FOXN3-AS1	NID2			PRTG	CHMP1B	ARHGAP33	SNORD12	EFNB3	MYO1E	IGLL5	FA2H		MNX1-AS1	LRFN5	PHOSPHO1
	BHLHA9	HSD17B3	TDP1	PTGDR			CGNL1	MPPE1	NPHS1	KCNB1	RPL29P2	FAM81A	ADRBK2	WDR59		UBE3C	C14orf28	PHB
	MYO1C	LOC286359	KCNK13	ERO1A			ALDH1A2	ANKRD62	KIRREL2	PTGIS	LOC284023	FOXB1	MYO18B	LDHD		LOC100506585	MIS18BP1	NGFR
	SCARF1	FOXE1	PSMC1	FERMT2			FAM63B	CIDEA	LRFN3	PARD6B	GUCY2D	RORA	SEZ6L	CTRB2		LINC00689	RPL10L	NXPH3
	PRPF8	GABBR2	NRDE2	MIR5580			FAM81A	AFG3L2	SDHAF1	KCNG1	ALOX15B	C2CD4A	TPST2	CTRB1		VIPR2	MDGA2	TAC4
	RPA1	TGFBR1	TTC7B	BMP4			FOXB1	LDLRAD4	POLR2I	SALL4	ALOX12B	C2CD4B	CRYBA4	TMEM170A		ERICH1-AS1	LRR1	DLX4
	RTN4RL1	ALG2	GPR68	CDKN3			ANXA2	MC5R	ZNF565	ZFP64	HES7	TPM1	MIAT	CHST6		KBTBD11	DNAAF2	COL1A1
	HIC1	NAMA	PPP4R3A	GMFB			RORA	ROCK1	SPINT2	CYP24A1	ARHGEF15	HERC1	MN1	KARS		MYOM2	POLE2	TMEM92
	PAFAH1B1	ALDOB	FBLN5	SAMD4A			VPS13C	GREB1L	KCNK6	TFAP2C	ODF4	SNX22	AP1B1P1	MON1B		CSMD1	KLHDC2	CACNA1G
	MIR1253	ABCA1	SLC24A4	LGALS3			C2CD4A	MIR1-2	MAP4K1	BMP7	CCDC42	RBPMS2	C22orf42	SYCE1L		LINC00599	NEMF	UTP18
	RAP1GAP2	MIR548Q	RIN3	FBXO34			C2CD4B	GATA6-AS1	ACTN4	PMEPA1	NTN1	ANKDD1A	SYN3	ADAMTS18		MIR124-1	ARF6	CA10
	OR1D5	EPB41L4B	UNC79	ATG14			MGC15885	CTAGE1	CCER2	PPP4R1L	GAS7	RASL12	MIR4764	NUDT7		BLK	L2HGDH	C17orf112
	OR1A2	PTPN3	PRIMA1	TBPL2			CA12	CABLES1	PAPL	GNAS	SHISA6	IGDCC3	LARGE	VAT1L		KIAA1456	MAP4K5	KIF2B
	OR1E1	PALM2-AKAP2	ASB2	KTN1-AS1			USP3	TMEM241	NCCRP1	ZNF831	MYOCD	IGDCC4	ISX	CLEC3A		DLC1	ATL1	TOM1L1
	P2RX5-TAX1BP3	AKAP2	SERPINA11	LINC00520			SNX22	C18orf8	SYCN	PHACTR3	ARHGAP44	MIR4311	CACNG2	WWOX		SGCZ	TRIM9	ANKFN1
	CAMKK1	C9orf152	SERPINA13P	PELI2			TRIP4	ANKRD29	IFNL4	C20orf197	HS3ST3A1	MEGF11	IFT27	MAF		FGF20	FRMD6-AS1	NOG
	SPNS2	MIR4668	GSC	TMEM260			ZNF609	CABYR	IFNL2	CDH4	HS3ST3B1	IQCH-AS1	CSF2RB	CDYL2		MICU3	FRMD6	MRPS23
	MYBBP1A	HSDL2	DICER1-AS1	OTX2			RBPMS2	OSBPL1A	LRFN1	MIR1257	MGC12916	SKOR1	LL22NC01-81G9.3	CENPN		GFRA2	GNG2	SRSF1
	ALOX15	SNX30	CLMN	OTX2-AS1			PIF1	PSMA8	DLL3	HRH3	MIR4731	CLN6	APOBEC3C	C16orf46		HR	C14orf166	DYNLL2
	CXCL16	ZNF618	SNHG10	EXOC5			ANKDD1A	TAF4B	SELV	LAMA5	PMP22	ITGA11	EFCAB6	PKD1L2		CDCA2	NID2	OR4D1
	PLD2	AMBP	GLRX5	NAA30			MTFMT	DSG2-AS1	TTC9B	GATA5	MEIS3P1	CORO2B	SULT4A1	BCO1		EBF2	PTGDR	MSX2P1
	LOC339166	PAPPA	C14orf132	SLC35F4			RASL12	SLC25A52	SERTAD1	C20orf166-AS1	CENPV	MIR548H4	PHF21B	GAN		PNMA2	ERO1A	OR4D2
	WSCD1	ASTN2	BDKRB2	C14orf37			KBTBD13	RNF125	SPTBN4	MIR133A2	TRPV2	NOX5	LINC00898	PLCG2		DPYSL2	STYX	EPX
[truncated: 5,248 more rows]
