# Supplementary material for: Integrated bioinformatics analysis of chromatin regulator EZH2 in regulating mRNA and lncRNA expression by ChIP sequencing and RNA sequencing
Source: Oncotarget. 2016 Nov 7;7(49):81715–26. doi: 10.18632/oncotarget.13169 (PMC5348424; doi:10.18632/oncotarget.13169)
Supplement: Supplementary file 3 [file oncotarget-07-81715-s003.xlsx]

## Sheet: lncRNAs
Supplemental Table S2
CD21+	Dnd41	GM12878	H1	HMEC	HSMM	HSMMtube	HUVEC	K562	NH-A	NHDF-Ad	NHEK	NHLF	HeLa	HepG2	VCaP	VCaP-DHT	abl	LNCaP
RP11-54O7.3	FAM41C	RP11-54O7.3	RP11-54O7.16	RP11-54O7.16	RP11-54O7.14	RP11-345P4.9	RP11-54O7.16	RP11-54O7.16	RP11-54O7.3	RP11-54O7.16	RP11-54O7.16	RP11-54O7.16	RP3-395M20.2	RP11-54O7.16	RP5-890O3.9	RP5-890O3.9	RP11-54O7.3	RP11-181G12.4
RP11-54O7.17	RP11-54O7.16	RP11-54O7.17	RP11-54O7.3	RP11-54O7.1	RP11-547D24.3	RP11-547D24.1	RP11-54O7.1	RP11-54O7.3	RP11-54O7.17	RP11-54O7.3	RP11-54O7.1	RP11-54O7.1	RP3-395M20.9	RP11-54O7.3	RP11-547D24.1	RP11-547D24.1	RP11-54O7.17	RP3-395M20.2
RP11-54O7.14	RP11-54O7.3	RP11-54O7.11	RP11-54O7.17	RP11-54O7.3	RP5-892K4.1	RP11-547D24.3	RP11-54O7.3	RP11-54O7.17	RP11-54O7.11	RP11-54O7.17	RP11-54O7.3	RP11-54O7.3	RP13-436F16.1	RP11-54O7.17	RP4-740C4.7	RP4-740C4.7	LINC01342	RP13-436F16.1
RP5-902P8.12	RP11-54O7.17	RP3-395M20.12	RP11-54O7.11	RP11-54O7.17	LINC00337	RP5-892K4.1	RP11-54O7.17	RP11-54O7.18	RP11-54O7.14	RP11-54O7.11	RP11-54O7.17	RP11-54O7.17	RP11-740P5.3	RP11-54O7.18	RP3-395M20.2	RP3-395M20.2	RP11-465B22.8	RP11-740P5.2
RP5-890O3.9	RP11-54O7.11	RP5-1092A11.5	RP11-54O7.14	RP11-54O7.11	RP1-202O8.2	RP11-807G9.2	RP11-54O7.11	LINC01342	RP11-54O7.18	RP11-54O7.14	RP11-54O7.18	RP11-54O7.11	LINC00982	LINC01342	RP13-436F16.1	RP13-436F16.1	TTLL10-AS1	RP11-740P5.3
RP4-758J18.10	RP11-54O7.14	LINC00337	RP11-54O7.18	RP11-54O7.18	RP11-312B8.1	NPPA-AS1	RP11-54O7.14	RP11-465B22.8	LINC01342	RP11-465B22.8	LINC01342	RP11-54O7.14	RP11-193J6.1	RP11-465B22.8	RP11-740P5.3	RP11-740P5.3	RP5-902P8.12	LINC00982
RP11-345P4.9	RP11-54O7.18	RP11-334N17.1	LINC01342	TTLL10-AS1	RP11-338N10.3	RP1-163M9.7	LINC01342	RP5-902P8.12	RP11-465B22.8	TTLL10-AS1	TTLL10-AS1	RP11-54O7.18	RP11-22L13.1	TTLL10-AS1	LINC00982	LINC00982	RP5-902P8.10	RP1-163G9.2
RP3-395M20.12	LINC01342	RP11-431K24.1	TTLL10-AS1	RP5-902P8.10	RP13-392I16.1	RP11-422P22.1	RP11-465B22.8	RP5-902P8.10	TTLL10-AS1	RP5-902P8.12	RP5-902P8.12	LINC01342	RP11-168F9.2	RP5-890O3.9	RP1-163G9.2	RP1-163G9.2	RP5-890O3.9	RP11-193J6.1
RP5-1092A11.5	RP5-890O3.9	RP5-1115A15.1	RP5-902P8.10	RP4-758J18.2	RP11-807G9.2	RP5-1056L3.1	TTLL10-AS1	RP5-832C2.5	RP5-902P8.12	RP11-345P4.9	RP5-902P8.10	RP11-465B22.8	RP1-286D6.5	RP4-758J18.10	RP11-193J6.1	RP11-193J6.1	RP4-758J18.2	RP11-22L13.1
RP1-120G22.11	RP4-758J18.2	ENO1-AS1	RP5-890O3.9	RP11-345P4.9	NPPA-AS1	RP11-63N8.3	RP5-902P8.12	RP1-140A9.1	RP11-345P4.9	RP11-547D24.1	RP5-890O3.9	TTLL10-AS1	RP13-614K11.2	RP1-140A9.1	RP11-22L13.1	RP11-22L13.1	RP4-758J18.13	RP11-168F9.2
LINC00337	RP5-892K4.1	RP3-510D11.2	RP11-345P4.9	RP1-140A9.1	RP1-163M9.7	RP11-69E9.1	RP5-890O3.9	RP11-547D24.1	RP11-547D24.1	RP11-547D24.3	RP11-345P4.9	RP5-902P8.12	RP5-1166F10.1	RP11-547D24.1	RP11-168F9.2	RP11-168F9.2	RP5-832C2.5	TP73-AS1
RP1-202O8.2	RP11-181G12.4	RP13-392I16.1	RP1-140A9.1	RP11-547D24.1	RP11-422P22.1	LINC01355	RP4-758J18.10	RP11-547D24.3	RP11-547D24.3	RP3-395M20.2	RP1-140A9.1	RP5-832C2.5	RP1-37J18.1	RP11-181G12.4	LINC01346	LINC01346	RP11-345P4.9	LINC01134
RP11-431K24.1	RP3-395M20.12	PIK3CD-AS1	RP11-547D24.1	RP5-892K4.1	RP5-1056L3.1	RP4-594I10.3	RP11-345P4.9	RP5-892K4.1	RP5-892K4.1	RP3-395M20.3	RP11-547D24.1	RP11-345P4.9	RP1-37J18.2	RP4-713A8.1	RP13-614K11.2	RP13-614K11.2	RP1-283E3.8	LINC01346
RP4-734G22.3	RP11-22L13.1	RP11-807G9.2	RP4-713A8.1	RP13-436F16.1	ZBTB40-IT1	RP1-125I3.2	RP11-547D24.1	RP3-395M20.3	RP3-395M20.2	RP3-395M20.12	RP4-713A8.1	RP1-140A9.1	RP11-542C10.1	RP4-740C4.7	RP1-37J18.2	RP1-37J18.2	RP1-140A9.1	RP13-614K11.2
RP1-69M21.2	RP11-168F9.2	RP4-734G22.3	RP4-740C4.7	RP11-740P5.3	LINC01355	RP3-476K8.3	RP11-547D24.3	RP3-395M20.12	RP3-395M20.3	RP13-436F16.1	RP4-740C4.7	RP11-547D24.1	RP1-58B11.1	RP3-395M20.2	RP1-120G22.11	RP11-154H17.1	RP11-547D24.1	RP5-1166F10.1
RP11-169K16.4	RP11-46F15.2	MTOR-AS1	RP3-395M20.2	LINC00982	RP4-594I10.3	RP1-50O24.6	RP4-713A8.1	RP3-395M20.7	RP3-395M20.12	LINC00982	RP3-395M20.12	RP11-547D24.3	RP11-154H17.1	RP3-395M20.3	LINC00337	RP1-120G22.11	RP11-547D24.3	RP1-37J18.1
RP11-276H7.2	RP1-37J18.2	RP1-69M21.2	RP3-395M20.12	RP11-22L13.1	RP11-70P17.1	RP11-288L9.1	RP3-395M20.2	RP3-395M20.9	RP13-436F16.1	RP1-163G9.2	RP3-395M20.7	RP5-892K4.1	RP11-242F24.1	RP3-395M20.12	RP1-202O8.2	LINC00337	RP4-713A8.1	RP1-37J18.2
ARHGEF19-AS1	RP11-154H17.1	NPPA-AS1	RP13-436F16.1	RP11-168F9.2	RP1-125I3.2	RP1-212P9.3	RP3-395M20.12	LINC00982	LINC00982	RP11-22L13.1	RP3-395M20.9	RP11-181G12.2	RP11-334N17.1	RP3-395M20.7	RP11-338N10.3	RP1-202O8.3	RP4-740C4.7	RP11-542C10.1
RP1-163M9.7	LINC00337	RP5-888M10.2	LINC00982	RP5-1092A11.5	RP3-476K8.3	RP11-242O24.3	RP13-436F16.1	RP1-163G9.2	RP11-22L13.1	RP11-168F9.2	RP13-436F16.1	RP4-713A8.1	RP11-338N10.1	RP13-436F16.1	PIK3CD-AS1	RP1-202O8.2	RP3-395M20.2	RP1-58B11.1
RP5-1056L3.1	RP1-202O8.3	TMEM51-AS1	RP11-193J6.1	RP13-614K11.2	RP11-288L9.1	MATN1-AS1	RP11-740P5.2	RP11-193J6.1	RP11-168F9.2	RP11-46F15.2	LINC00982	RP4-740C4.7	RP11-338N10.3	RP11-740P5.3	PIK3CD-AS2	RP11-338N10.3	RP3-395M20.3	RP11-154H17.1
LINC01141	RP1-202O8.2	RP4-680D5.9	RP11-22L13.1	RP11-542C10.1	RP1-212P9.3	RP4-622L5.7	LINC00982	RP11-22L13.1	RP11-46F15.2	RP5-1092A11.5	RP11-193J6.1	RP3-395M20.2	RP4-635E18.8	LINC00982	RP11-807G9.2	RP11-431K24.1	RP3-395M20.12	RP1-120G22.11
RP11-63N8.3	RP11-242F24.1	RP11-169K16.4	RP11-168F9.2	RP11-154H17.1	RP11-242O24.3	RP5-1174N9.2	RP1-163G9.2	RP11-168F9.2	RP5-1092A11.5	RP1-286D6.5	RP11-22L13.1	RP3-395M20.3	MTOR-AS1	RP11-46F15.2	NPPA-AS1	RP11-431K24.4	RP3-395M20.7	LINC00337
RP5-1057J7.7	RP11-312B8.1	FLJ37453	RP5-1092A11.5	RP1-120G22.11	MATN1-AS1	RP11-244H3.1	RP11-22L13.1	RP11-46F15.2	TP73-AS1	RP1-37J18.2	RP11-168F9.2	RP3-395M20.12	RP1-69M21.2	RP5-1092A11.5	RP4-597A16.2	RP5-1115A15.1	RP13-436F16.1	RP1-202O8.2
RP11-10N16.3	RP11-334N17.1	RP4-798A10.2	TP73-AS1	LINC00337	RP11-84A19.3	LINC01137	RP11-168F9.2	TP73-AS1	RP1-286D6.5	RP1-120G22.11	RP11-46F15.2	RP3-395M20.7	RP4-597A16.2	RP1-286D6.5	RP1-163M9.7	RP13-392I16.1	RP11-740P5.2	RP11-242F24.1
RP3-476K8.3	RP3-467L1.6	RP4-798A10.7	RP1-37J18.2	RP1-202O8.2	RP11-114B7.6	RP1-39G22.7	RP5-1092A11.5	LINC01134	RP1-37J18.2	LINC00337	RP5-1092A11.5	RP3-395M20.9	RP4-704D23.1	RP5-1166F10.1	RP1-37C10.3	PIK3CD-AS1	RP11-740P5.3	RP11-334N17.1
RP1-50O24.6	RP11-431K24.4	RP5-1182A14.5	RP1-120G22.11	RP11-242F24.1	RP11-244H3.1	ERI3-IT1	RP5-1092A11.2	RP1-37J18.2	RP1-120G22.11	RP1-202O8.3	RP1-37J18.2	RP13-436F16.1	TMEM51-AS1	RP1-37J18.2	RP11-422P22.1	PIK3CD-AS2	LINC00982	CAMTA1-IT1
RP11-242O24.3	RP5-1115A15.1	RP5-1182A14.7	LINC00337	RP11-312B8.1	LINC01137	LINC01398	TP73-AS1	RP11-154H17.1	LINC00337	RP1-202O8.2	RP1-120G22.11	LINC00982	RP5-1182A14.5	RP1-58B11.1	PINK1-AS	RP11-807G9.2	RP1-163G9.2	RP4-549F15.1
RP11-467D18.2	RP4-633I8.4	RP11-108M9.6	RP1-202O8.3	RP11-338N10.3	RP5-884C9.2	MKNK1-AS1	RP1-37J18.2	RP1-120G22.11	RP1-202O8.3	RP11-312B8.1	LINC00337	RP1-163G9.2	RP5-1182A14.7	RP11-154H17.1	RP11-4M23.3	RP1-69M21.2	RP11-193J6.1	RP11-338N10.1
RP1-65J11.5	RP3-510D11.2	RP1-20B21.4	RP1-202O8.2	RP3-467L1.4	RP1-39G22.7	RP1-18D14.7	RP1-120G22.11	LINC00337	RP1-202O8.2	RP11-338N10.3	RP1-202O8.2	RP11-22L13.1	RP11-108M9.6	RP1-120G22.11	RP1-125I3.2	NPPA-AS1	RP11-22L13.1	RP11-338N10.3
RP11-266K22.2	RP3-510D11.4	RP11-422P22.1	RP11-242F24.1	RP11-431K24.1	ERI3-IT1	FOXD2-AS1	LINC00337	RP1-202O8.3	RP11-312B8.1	RP11-431K24.1	RP11-312B8.1	RP11-168F9.2	RP11-174G17.2	LINC00337	RP1-212P9.3	RP4-597A16.2	RP11-168F9.2	RP11-431K24.1
RP11-84A19.3	RP13-392I16.1	RP5-1126H10.2	RP3-453P22.2	RP11-431K24.3	LINC01398	RP11-543D5.1	RP1-202O8.3	RP1-202O8.2	RP11-338N10.3	RP3-510D11.2	RP11-334N17.1	RP11-46F15.2	RP11-174G17.3	RP1-202O8.2	RP11-242O24.3	RP1-163M9.7	RP11-46F15.2	RP3-510D11.4
RP11-114B7.6	RP4-736L20.3	RP3-340N1.6	RP11-338N10.1	RP4-633I8.4	RP1-18D14.7	RP4-631H13.2	RP1-202O8.2	RP11-242F24.1	RP3-510D11.2	PIK3CD-AS1	RP11-338N10.3	RP5-1092A11.5	RP11-174G17	RP11-242F24.1	RP5-1174N9.2	RP11-422P22.1	RP5-1092A11.5	MTOR-AS1
RP5-1174N9.2	RP4-734G22.3	LINC01141	RP11-338N10.3	ENO1-AS1	FOXD2-AS1	RP11-67L3.2	RP11-242F24.1	RP11-312B8.1	PIK3CD-AS1	RP11-807G9.2	RP11-431K24.1	RP1-286D6.5	RP11-422P22.1	RP11-334N17.1	RP11-244H3.1	RP5-1126H10.2	RP5-1092A11.2	RP1-69M21.2
RP11-244H3.1	RP4-635E18.8	RP11-69E9.1	RP11-431K24.1	RP13-392I16.1	RP11-543D5.1	RP11-12C17.2	RP11-312B8.1	CAMTA1-IT1	RP11-807G9.2	RP4-734G22.3	PIK3CD-AS1	LINC01134	RP5-1126H10.2	RP4-549F15.1	RP11-268J15.5	RP3-340N1.2	TP73-AS1	NPPA-AS1
RP11-435D7.3	RP1-69M21.2	LINC01355	RP3-510D11.2	RP11-84A14.5	RP5-850O15.4	RP5-849H19.3	RP11-334N17.1	RP11-338N10.3	RP4-734G22.3	RP4-635E18.8	RP11-807G9.2	RP1-37J18.2	RP3-340N1.2	RP3-467L1.4	RP4-614N24.1	PINK1-AS	RP1-286D6.5	RP5-888M10.2
LINC01137	RP11-56N19.5	RP1-150O5.3	MIR34AHG	RP11-807G9.2	RP5-849H19.3	ZRANB2-AS1	RP11-338N10.3	RP3-467L1.6	RP4-635E18.8	RP1-69M21.2	RP4-734G22.3	RP1-120G22.11	RP4-745E8.2	RP11-431K24.3	LINC01137	RP5-1071N3.1	LINC01134	RP5-845O24.8
RP5-884C9.2	NPPA-AS1	RP11-4M23.3	RP3-510D11.4	RP4-734G22.3	ZRANB2-AS1	RP11-33E12.2	RP11-431K24.1	RP3-467L1.4	MTOR-AS1	RP11-56N19.5	RP4-635E18.8	LINC00337	RP4-749H3.2	ENO1-AS1	RP11-109P14.9	LINC01355	LINC01346	RP4-597A16.2
RP1-118J21.5	RP11-474O21.5	RP11-293P20.2	RP13-392I16.1	RP4-635E18.8	LINC01555	RP4-665J23.4	RP3-510D11.2	RP11-431K24.1	RP1-69M21.2	NPPA-AS1	MTOR-AS1	RP1-202O8.3	LINC01141	RP3-510D11.2	RP5-884C9.2	RP11-4M23.3	RP13-614K11.2	CTA-520D8.2
RP11-399E6.4	CTA-520D8.2	RP11-10N16.3	PIK3CD-AS1	RP1-69M21.2	RP11-33E12.2	SCARNA2	RP3-510D11.4	RP11-431K24.3	RP11-56N19.5	CTA-520D8.2	RP1-69M21.2	RP1-202O8.2	RP1-224A6.9	RP3-510D11.4	RP11-329N22.1	RP11-10N16.3	RP5-1166F10.1	RP11-344F13.1
HYI-AS1	RP11-344F13.1	RP1-187B23.1	PIK3CD-AS2	RP11-56N19.5	RP4-665J23.4	RP11-284N8.3	RP13-392I16.1	RP11-431K24.4	NPPA-AS1	RP4-704D23.1	RP11-56N19.5	RP11-312B8.1	RP11-415K20.2	RP13-392I16.1	RP5-864K19.4	RP1-125I3.2	RP1-37J18.2	TMEM51-AS1
ERI3-IT1	RP4-704D23.1	RP1-125I3.2	RP11-84A14.5	NPPA-AS1	RP5-896L10.1	RP5-1125M8.2	PIK3CD-AS1	RP5-1115A15.1	CTA-520D8.2	C1orf195	NPPA-AS1	RP11-334N17.1	RP11-84D1.1	PIK3CD-AS1	RP11-269F19.2	RP1-212P9.3	RP1-58B11.1	RP11-473A10.2
LINC01144	TMEM51-AS1	RP1-50O24.6	RP11-84A14.4	RP5-888M10.2	SCARNA2	RP4-671G15.2	PIK3CD-AS2	ENO1-AS1	RP4-704D23.1	ARHGEF19-AS1	RP5-888M10.2	RP11-338N10.3	RP4-799D16.1	RP11-84A14.4	RP1-18D14.7	RP11-242O24.3	RP11-154H17.1	RP11-174G17.2
RP4-533D7.5	RP3-467K16.7	RP3-426I6.5	RP11-807G9.2	RP11-474O21.5	RP4-773N10.4	CH17-437K3.1	RP11-84A14.4	RP3-510D11.2	C1orf195	RP5-875O13.1	RP4-597A16.2	RP3-467L1.6	RP1-187B23.1	RP11-807G9.2	FOXD2-AS1	RP4-811H24.9	RP1-120G22.11	RP11-174G17.3
LINC01398	RP4-798A10.2	RP5-1092A3.4	RP4-736L20.3	CTA-520D8.2	RP11-284N8.3	RP11-344P13.1	RP11-807G9.2	RP3-510D11.4	RP11-5P18.5	RP1-163M9.7	CTA-520D8.2	RP11-431K24.1	RP11-467D18.2	RP4-734G22.3	RP11-543D5.1	RP5-1174N9.2	LINC00337	RP11-174G17
RP1-18D14.7	RP1-163M9.8	SNHG3	RP5-1113E3.3	RP4-704D23.1	RP5-1125M8.2	RP11-417J8.1	RP4-736L20.3	RP13-392I16.1	ARHGEF19-AS1	RP11-380J14.1	RP4-704D23.1	ENO1-IT1	RP3-437I16.1	RP1-69M21.2	RP4-683M8.2	CSMD2-AS1	RP1-202O8.3	RP11-422P22.1
FOXD2-AS1	RP1-163M9.7	RNU11	RP4-734G22.3	TMEM51-AS1	RP4-671G15.2	RP11-763B22.6	RP4-734G22.3	PIK3CD-AS1	RP5-875O13.1	RP11-380J14.4	RP11-5P18.5	RP3-510D11.2	RP5-893G23.1	NPPA-AS1	RP5-849H19.3	RP11-244H3.1	RP1-202O8.2	RP5-1126H10.2
RP11-543D5.1	RP5-1182A14.7	RP11-242O24.3	RP4-635E18.8	RP3-467K16.7	RP4-543J13.1	RP11-403I13.5	RP4-635E18.8	RP11-84A14.4	RP1-163M9.7	RP11-174G17.3	RP11-276H7.2	RP3-510D11.4	RP4-591L5.2	RP11-474O21.5	ROR1-AS1	RP11-268J15.5	RP11-242F24.1	RP11-415K20.2
RP4-683M8.2	RP11-108M9.4	RP11-467D18.2	MTOR-AS1	RP3-467K16.4	RP11-12L8.1	RP11-98D18.9	RP4-635E18.7	RP11-807G9.2	RP5-1182A14.7	RP11-422P22.1	RP4-798A10.2	RP13-392I16.1	MATN1-AS1	RP4-597A16.2	RP11-397C12.1	RP4-614N24.1	RP11-312B8.1	ZBTB40-IT1
RP5-850O15.4	RP1-37C10.3	RP1-65J11.5	RP1-69M21.2	RP11-5P18.5	C1orf137	RP1-178F15.4	RP1-69M21.2	RP5-1113E3.3	RP11-380J14.1	RP5-1056L3.1	RP5-1182A14.5	PIK3CD-AS1	RP11-266K22.2	CTA-520D8.2	RP3-380B4.1	LINC01137	RP11-334N17.1	LINC01355
LINC01562	RP11-380J14.4	RP11-266K22.2	RP11-56N19.5	RP5-1182A14.5	RP11-344P13.1	RP11-350G8.9	RP11-56N19.5	RP4-734G22.3	RP11-380J14.4	RP3-340N1.2	RP1-163M9.7	RP11-807G9.2	RP11-131M11.3	RP3-467K16.7	ZRANB2-AS1	RP5-884C9.2	CAMTA1-IT1	RP3-476K8.3
TXNDC12-AS1	RP1-20B21.4	RP11-73M7.1	NPPA-AS1	RP1-163M9.7	RP11-417J8.1	RP11-307C12.11	NPPA-AS1	RP4-635E18.8	RP11-174G17.3	UBXN10-AS1	RP11-108M9.6	RP4-734G22.3	RP11-415J8.5	RP11-169K16.4	RP11-17E13.2	RP11-329N22.1	RP4-549F15.1	RP11-40H20.4
RP4-631H13.2	RP11-422P22.1	RP11-84A19.3	RP11-474O21.5	RP5-1182A14.7	RP11-640M9.1	RP11-139I14.2	CTA-520D8.2	RP4-635E18.6	RP11-422P22.1	RP4-745E8.2	RP11-380J14.1	RP4-635E18.8	CSMD2-AS1	RP11-5P18.5	RP11-510C10.3	RP5-864K19.4	RP11-338N10.1	RP1-159A19.4
RP4-758J24.6	RP5-1126H10.2	RP4-534N18.2	RP4-597A16.2	RP11-108M9.4	RP4-704D21.2	RP11-284F21.11	RP4-704D23.1	MTOR-AS1	RP5-1126H10.2	PINK1-AS	RP1-20B21.4	MTOR-AS1	RP1-34M23.5	ARHGEF19-AS1	RP11-510C10.2	RP1-92O14.3	RP11-338N10.3	RP11-288L9.1
RP5-866L20.1	RP1-43E13.2	RP4-811H24.9	CTA-520D8.2	RP1-37C10.3	RP11-666A1.5	RP11-71G12.1	TMEM51-AS1	RP1-69M21.2	RP5-1056L3.1	RP11-293F5.1	RP11-473A10.2	RP1-69M21.2	RP5-997D16.2	RP1-163M9.7	RP11-33E12.2	ERI3-IT1	RP11-431K24.1	RP1-212P9.3
RP4-802A10.1	RP5-1056L3.1	RP11-114B7.6	RP11-344F13.1	RP11-380J14.1	RP11-763B22.6	CADM3-AS1	C1orf195	RP11-56N19.5	UBXN10-AS1	RP11-63N8.3	RP11-174G17.2	RP11-56N19.5	RP11-244H3.1	RP5-1182A14.7	RP4-651E10.4	RP11-269F19.2	RP11-431K24.4	RP3-437I16.1
LINC00466	RP11-91K11.2	RP5-1174N9.2	TMEM51-AS1	RP1-20B21.4	RP11-14N7.2	RP11-297K8.2	RP3-467K16.7	NPPA-AS1	RP3-340N1.6	LINC00339	RP11-174G17.3	NPPA-AS1	RP4-728D4.2	RP1-37C10.3	PKN2-AS1	RP1-18D14.7	RP5-1115A15.1	RP4-656G21.1
FOXD3-AS1	UBXN10-AS1	RP1-117O3.2	RP3-467K16.7	RP11-174G17.3	RP11-403I13.5	RP11-168O16.1	RP11-276H7.2	RP5-888M10.2	RP4-745E8.2	RP1-224A6.9	RP11-422P22.1	RP5-888M10.2	RP11-435D7.3	RP11-380J14.4	RP4-665J23.4	LINC01389	ENO1-IT1	RP11-111I12.1
RP4-547N15.3	RP5-930J4.2	RP11-244H3.1	RP3-467K16.4	RP11-422P22.1	RP11-98D18.9	RP11-510N19.5	ARHGEF19-AS1	RP11-474O21.5	LINC01141	ZBTB40-IT1	RP5-1126H10.2	CTA-520D8.2	RP4-614N24.1	RP1-20B21.4	RP4-575N6.4	FOXD2-AS1	ENO1-AS1	RP5-893G23.1
GNG12-AS1	RP5-1071N3.1	RP5-884C9.2	RP4-680D5.8	RP5-1126H10.2	RP1-178F15.4	RP11-569A11.2	RP4-798A10.2	RP5-845O24.8	PINK1-AS	RP11-69E9.1	RP1-43E13.2	RP4-704D23.1	RP5-1180C18.1	RP11-174G17.3	RP11-233E12.1	RP11-543D5.1	MIR34AHG	RP4-591L5.1
ZRANB2-AS1	RP11-293F5.1	RP5-864K19.7	RP4-680D5.2	RP5-1056L3.1	RP11-350G8.9	LEMD1-AS1	RP4-798A10.4	CTA-520D8.2	RP5-930J4.2	LINC01355	RP5-1056L3.1	TMEM51-AS1	RP11-109P14.9	RP11-422P22.1	RP5-1160K1.8	RP5-1024N4.5	RP3-510D11.4	RP4-591L5.2
RP11-386I14.4	RP11-63N8.3	RP11-399E6.4	RP11-169K16.4	RP3-340N1.2	RP11-307C12.11	RP11-576D8.4	RP5-875O13.1	RP11-344F13.1	RP11-63N8.3	RP5-1057J7.7	UBXN10-AS1	RP11-169K16.4	LINC01343	RP5-1126H10.2	RP11-284N8.3	RP11-141A19.1	RP13-392I16.1	RP11-266K22.2
TTLL7-IT1	LINC00339	RP11-486B10.3	RP11-5P18.5	RP3-340N1.6	RP11-263K19.4	RP11-357P18.3	RP5-1182A14.5	RP4-704D23.1	LINC00339	RP1-150O5.3	RP4-745E8.2	RP11-5P18.5	RP11-329N22.1	RP5-1056L3.1	RP4-543J13.1	RP11-567C20.2	PIK3CD-AS1	RP11-114B7.6
RP11-33E12.2	RP11-415K20.2	RP11-223A3.1	ARHGEF19-AS1	RP4-745E8.2	RP11-139I14.2	RP11-338C15.5	RP1-163M9.7	TMEM51-AS1	RP1-224A6.9	RP11-4M23.3	PINK1-AS	RP11-276H7.2	RP5-864K19.4	RP3-340N1.6	CH17-437K3.1	RP6-102O10.1	PIK3CD-AS2	RP5-1174N9.2
RP4-621F18.2	RP1-184J9.2	ERI3-IT1	RP4-798A10.2	PINK1-AS	RP11-98G7.1	RP11-152L7.2	RP5-1182A14.7	RP3-467K16.4	RP11-415K20.2	RP11-10N16.2	RP5-1071N3.1	ARHGEF19-AS1	RP5-864K19.7	RP4-745E8.2	RP11-315I20.3	RP4-782L23.2	RP11-84A14.5	RP11-131M11.3
RP4-665J23.1	LINC01355	RP11-269F19.2	RP4-798A10.4	RP11-293F5.1	RP11-284F21.11	RP11-410C4.4	RP11-108M9.4	RP4-680D5.8	ZBTB40-IT1	RP11-10N16.3	RP11-293F5.1	RP4-798A10.4	RP1-118J21.25	LINC01141	RP11-763B22.6	RP5-849H19.3	RP11-807G9.2	RP11-415J8.5
RP4-665J23.4	ZNF436-AS1	RP4-533D7.5	RP5-875O13.1	RP11-63N8.3	RP11-66D17.5	RP11-100E13.1	RP1-37C10.3	RP4-680D5.2	RP11-69E9.1	RP4-594I10.3	RP11-63N8.3	RP5-875O13.1	RP1-39G22.7	PINK1-AS	RP11-98D18.1	ROR1-AS1	RP4-736L20.3	CSMD2-AS1
RP4-621B10.8	RP1-150O5.3	LINC01398	RP5-1182A14.5	LINC00339	RP11-71G12.1	ITPKB-IT1	RP11-380J14.1	RP11-288I21.1	LINC01355	RP11-70P17.1	LINC00339	RP5-1182A14.5	RP11-486B10.3	RP5-930J4.2	AL589986.2	RP11-397C12.1	RP5-1113E3.3	RP1-34M23.5
RP4-717I23.3	RP11-4M23.3	RP1-18D14.7	RP1-163M9.7	RP1-224A6.9	RP11-536C5.2	RP11-245P10.4	RP11-380J14.4	RP11-169K16.4	RP1-150O5.3	RP1-125I3.2	RP1-224A6.9	RP1-163M9.7	RP5-994D16.3	RP11-63N8.3	RP1-140J1.1	GNG12-AS1	RP4-734G22.3	RP5-997D16.2
RP11-148B18.1	RP11-293P20.2	RP5-850O15.3	RP5-1182A14.7	ZBTB40-IT1	RP11-312J18.6	RP11-66A2.2	RP1-20B21.4	FLJ37453	RP11-4M23.3	RP3-476K8.3	RP11-415K20.2	RP5-1182A14.7	LINC00853	RP1-224A6.9	RP1-178F15.4	RP11-424D14.1	RP4-635E18.7	RP11-244H3.1
MIR137HG	RP11-293P20.4	RP11-191G24.1	RP11-108M9.6	RP11-69E9.1	RP1-35C21.1	RP11-35L17.3	RP11-174G17.3	RP11-276H7.2	RP11-10N16.2	RP1-50O24.6	ZBTB40-IT1	RP11-108M9.3	RP5-1024N4.5	RP11-415K20.2	RP11-422P24.11	RP3-380B4.1	RP1-69M21.2	RP11-435D7.3
RP11-233E12.1	RP11-10N16.2	RP4-657D16.6	RP1-37C10.3	LINC01355	RP11-502H18.2	RP11-385N23.1	RP11-422P22.1	ARHGEF19-AS1	RP4-594I10.3	RP4-752I6.1	RP11-69E9.1	RP11-108M9.4	RP11-567C20.3	ZBTB40-IT1	RP11-350G8.9	ZRANB2-AS1	RP11-56N19.5	RP11-268J15.5
RP5-1160K1.8	RP11-10N16.3	RP11-467C18.1	RP11-380J14.1	RP1-150O5.3	RP11-540K16.1	RP11-109I13.2	RP5-1126H10.2	RP4-798A10.2	RP11-84D1.1	RP11-288L9.1	LINC01355	RP1-37C10.3	TXNDC12-AS1	RP11-69E9.1	RP11-307C12.11	NEGR1-IT1	NPPA-AS1	RP4-614N24.1
RP4-773N10.4	RP4-594I10.3	NFIA-AS1	RP1-20B21.4	TCEB3-AS1	RP11-168O16.1	RP11-573G6.9	RP1-43E13.2	RP4-798A10.7	RP11-84D1.2	RP1-212P9.3	RP5-1057J7.7	RP11-380J14.1	RP11-117D22.2	LINC01355	RP11-284F21.11	RP11-17E13.2	RP5-888M10.2	RP5-1180C18.1
LINC01397	RP11-84D1.1	LINC00466	RP11-174G17.2	RP11-4M23.3	RP11-569A11.2	RP11-573G6.8	RP5-1056L3.1	RP5-1182A14.5	RP11-70P17.1	RP11-467D18.2	RP1-150O5.3	RP11-380J14.4	RP11-393I23.4	RP1-150O5.3	RP11-66D17.5	RP11-93N20.1	RP4-597A16.2	LINC01137
KCNC4-AS1	RP11-70P17.1	RP4-535B20.4	RP11-174G17.3	RP11-293P20.2	LINC00303	RP11-85G18.6	RP11-91K11.2	RP5-1182A14.7	RP1-125I3.2	MATN1-AS1	RP11-4M23.3	RP1-20B21.4	RP4-782L23.2	TCEB3-AS1	RP11-404O13.5	RP11-510C10.3	CTA-520D8.2	RP11-109P14.9
RP11-284N8.3	RP1-317E23.3	RP4-547N15.3	RP11-422P22.1	RP11-293P20.4	RP11-576D8.4	RP11-291L22.4	RP3-340N1.2	RP11-108M9.6	RP3-476K8.3	RP11-266K22.2	RP11-10N16.2	RP11-473A10.2	RP11-575B7.3	RP11-4M23.3	RP3-455J7.4	RP11-510C10.2	RP4-704D23.1	RP5-884C9.2
RP5-1125M8.2	RP1-125I3.2	GNG12-AS1	RP5-1126H10.2	RP11-10N16.2	RP11-38J22.3	LINC00839	UBXN10-AS1	RP1-37C10.3	RP1-50O24.6	RP11-73M7.6	RP4-594I10.3	RP11-174G17.3	RP11-776H12.1	RP11-10N16.2	RP1-79C4.4	RP11-415A20.1	TMEM51-AS1	LINC01343
FAM212B-AS1	RP3-476K8.3	RP11-550H2.2	RP1-43E13.2	RP4-594I10.3	RP11-338C15.5	AL022344.7	RP4-745E8.2	RP11-380J14.1	RP4-752I6.1	RP11-84A19.3	RP11-84D1.1	RP11-422P22.1	RP5-849H19.3	RP11-10N16.3	RP1-35C21.1	RP4-726F1.1	FLJ37453	RP11-329N22.1
RP4-671G15.2	RP1-50O24.6	RP11-375A5.1	RP5-1056L3.1	RP11-84D1.1	RP11-152L7.2	RP11-351D16.3	LINC01141	RP11-380J14.4	RP11-288L9.1	RP4-622L5.7	RP11-70P17.1	RP5-1126H10.2	RP4-771M4.3	RP11-84D1.1	RP11-12M5.1	RP5-887A10.1	RP4-798A10.7	RP5-864K19.4
RP4-543J13.1	RP11-40H20.4	NEXN-AS1	RP11-91K11.2	RP11-84D1.2	RP11-239E10.3	RP11-67C2.2	PINK1-AS	RP1-20B21.4	RP3-426I6.6	RP4-811H24.9	RP1-187B23.1	RP5-1056L3.1	RP11-335E6.2	RP4-706G24.1	GM140	LINC01555	RP1-163M9.7	RP11-69E11.4
RP11-12L8.1	RP4-752I6.1	RP11-131L23.1	RP3-340N1.2	RP4-799D16.1	RP11-100E13.1	RP11-38L15.2	RP5-930J4.2	RP11-473A10.2	SNHG12	RP11-114B7.6	RP1-125I3.2	RP3-340N1.2	ROR1-AS1	RP11-70P17.1	SMG7-AS1	RP11-33E12.2	RP11-108M9.4	RP11-656D10.7
RP4-712E4.1	RP3-426I6.5	RP4-651E10.4	UBXN10-AS1	RP4-706G24.1	ITPKB-IT1	RP11-104F15.9	RP11-293F5.1	RP11-422P22.1	RP1-212P9.3	RP5-1174N9.2	RP3-476K8.3	UBXN10-AS1	LINC01359	RP1-317E23.3	GS1-204I12.4	RP4-651E10.4	RP11-108M9.6	RP4-739H11.3
RP4-712E4.2	RP3-426I6.6	RP4-665J23.1	RP4-745E8.2	RP11-70P17.1	RP5-881P19.7	RP11-327E2.5	RP11-63N8.3	RP5-1126H10.2	RP11-242O24.3	RP11-415J8.3	RP11-40H20.4	RP3-340N1.6	RP4-535B20.1	RP1-125I3.2	PACERR	PKN2-AS1	RP11-174G17.3	RP11-399E6.1
CH17-437K3.1	RP11-460I13.2	RP4-665J23.4	RP4-749H3.2	RP1-125I3.2	RP11-245P10.4	RP11-150D20.5	RP1-224A6.9	RP5-1056L3.1	RP11-467D18.2	RP1-34M23.5	RP11-288L9.1	RP4-745E8.2	RP4-630A11.3	RP3-476K8.3	LINC01351	RP4-665J23.4	RP11-422P22.1	RP11-486B10.3
RP11-344P13.1	RP5-1092A3.4	RP4-717I23.3	LINC01141	RP3-476K8.3	RP5-1097F14.3	RP11-77P6.2	RP11-415K20.2	RP11-91K11.2	MATN1-AS1	RP11-244H3.1	RP3-426I6.6	LINC01141	RP4-547N15.3	RP5-968P14.2	RP11-476B1.1	RP11-148B18.1	RP1-43E13.2	RP5-994D16.9
SEC22B	RP5-1092A3.5	RP11-148B18.1	PINK1-AS	RP5-968P14.2	LINC01341	RP11-175O19.4	ZBTB40-IT1	RP4-745E8.2	RP11-266K22.2	RP4-728D4.2	SNHG12	PINK1-AS	DEPDC1-AS1	RP1-50O24.6	RP11-567E21.3	RP11-86H7.6	RP5-1056L3.1	SLC2A1-AS1
RP4-704D21.2	SNHG12	RP4-549L20.3	RP5-930J4.2	RP1-50O24.6	LINC00704	SLIT1-AS1	RP11-69E9.1	RP4-749H3.2	RP11-73M7.6	RP11-435D7.3	RP1-212P9.3	RP11-293F5.1	RP5-952N6.1	RP11-40H20.4	RP11-510N19.5	RP4-586O15.1	LINC01141	ERI3-IT1
RP6-74O6.6	RP1-212P9.3	LINC01307	RP5-1071N3.1	RP11-40H20.4	RP11-25G10.2	LINC00866	RP1-184J9.2	LINC01141	RP11-84A19.3	RP4-665N4.8	RP11-242O24.3	RP11-63N8.3	RP11-550H2.1	RP11-288L9.1	RP11-576D8.4	MIR137HG	PINK1-AS	RP11-269F19.2
RP11-763B22.6	RP11-467D18.2	RP11-233E12.1	RP11-293F5.1	RP4-752I6.1	RP11-573G6.9	RP11-441O15.3	LINC01355	PINK1-AS	RP4-622L5.7	RP4-614N24.1	RP11-467D18.2	LINC00339	RP11-550H2.2	RP11-288L9.4	RP11-357P18.3	RP4-714D9.5	RP11-63N8.3	LINC01144
RP11-196G18.22	RP3-437I16.1	RP11-356N1.2	RP11-63N8.3	RP11-288L9.1	RP11-573G6.10	RP11-179B2.2	RP5-1057J7.7	RP11-293F5.1	RP4-811H24.9	LINC01137	RP4-656G21.1	RP1-224A6.9	RP5-837I24.4	RP3-426I6.6	RP11-78B10.2	RP5-837M10.4	ZBTB40-IT1	LINC01389
RP11-98D18.1	RP4-591L5.1	RP11-483I13.6	LINC00339	RP11-288L9.4	RP11-425A6.5	TLX1NB	RP1-150O5.3	RP11-63N8.3	RP5-1174N9.2	RP11-109P14.9	RP11-111I12.1	RP11-415K20.2	RP11-147G16.1	RP5-1092A3.5	RP11-385M4.1	RP4-575N6.4	RP11-69E9.1	FOXD2-AS1
RP11-98D18.9	RP1-65J11.5	RP5-1160K1.8	RP1-224A6.9	RP3-426I6.6	RP11-291L22.4	KCNIP2-AS1	TCEB3-AS1	LINC00339	RP11-415J8.3	RP5-884C9.2	RP5-893G23.1	ZBTB40-IT1	RP5-836J3.1	RP1-212P9.3	RP1-28O10.1	RP11-347K2.1	RP1-184J9.2	RP11-543D5.1
AL450992.2	RP11-266K22.2	RP4-773N10.4	ZBTB40-IT1	RP5-1092A3.4	LINC00839	ADD3-AS1	RP11-4M23.3	RP1-224A6.9	CSMD2-AS1	LINC01343	MATN1-AS1	RP11-69E9.1	LINC01555	RP4-591L5.1	KCNH1-IT1	RP11-233E12.1	LINC01355	RP4-683M8.2
LINC00302	LINC01226	LINC01397	RP11-69E9.1	SNHG3	AL022344.7	CTB-1144G6.6	RP11-293P20.4	RP11-415K20.2	RP1-34M23.5	RP5-864K19.4	RP5-1125N11.1	LINC01355	RP11-33E12.2	RP1-65J11.5	RP11-338C15.5	VAV3-AS1	RP1-150O5.3	RP5-1024N4.5
RP1-140J1.1	RP11-73M7.6	KCNC4-AS1	RP1-184J9.2	RP1-212P9.3	RP11-38L15.2	MIR3663HG	RP11-10N16.2	ZBTB40-IT1	RP5-997D16.2	RP5-864K19.7	RP5-1125N11.2	RP5-1057J7.7	RP4-621F18.2	RP11-84A19.3	PROX1-AS1	RP5-1160K1.8	RP3-476K8.3	RP11-141A19.1
RP1-178F15.4	RP11-84A19.3	RP11-284N8.3	LINC01355	RP11-242O24.3	CH17-360D5.1	RP11-501J20.5	RP11-10N16.3	RP11-69E9.1	RP11-244H3.1	RP11-69E11.4	RP1-65J11.5	RP1-150O5.3	RP4-651E10.4	RP11-84A19.2	PROX1-AS1	RP11-284N8.3	RP5-968P14.2	RP11-567C20.3
RP11-350G8.9	RP4-622L5.2	RP4-671G15.2	ZNF436-AS1	RP3-437I16.1	RP11-104F15.9	EMX2OS	RP4-594I10.3	LINC01355	RP4-728D4.2	RP1-144F13.3	RP11-266K22.2	RP11-4M23.3	LINC01140	RP4-534N18.2	RP11-199H2.2	RP4-671G15.2	RP1-50O24.6	RP5-850O15.4
RP11-307C12.11	RP4-811H24.9	RP4-543J13.1	RP5-1057J7.7	RP11-111I12.1	RP11-327E2.5	RP11-140A10.3	RP11-84D1.1	RP1-150O5.3	RP11-435D7.3	RP1-118J21.25	RP11-73M7.6	RP11-293P20.4	RP11-302M6.5	RP4-622L5.7	RP5-1099E6.3	RP4-543J13.1	RP11-40H20.4	LINC01562
RP11-263K19.4	RP11-114B7.6	RP11-12L8.1	RP1-150O5.3	RP5-893G23.1	RP11-77P6.2	LINC01167	RP4-799D16.1	TCEB3-AS1	RP4-665N4.8	RP1-118J21.5	RP11-84A19.3	RP11-10N16.2	RP5-827O9.1	RP4-811H24.9	RP11-152L7.2	RP4-663N10.1	RP4-752I6.1	RP11-191G24.1
RP11-336K24.5	RP11-131M11.2	C1orf137	TCEB3-AS1	RP4-591L5.2	RP11-348J12.2	MIR202HG	RP11-70P17.1	RP11-4M23.3	RP4-614N24.1	RP1-39G22.7	RP4-622L5.7	RP11-10N16.3	RP4-665J23.1	RP11-114B7.6	ITPKB-IT1	RP11-159M11.2	RP11-288L9.1	RP11-117D22.2
RP11-139I14.2	RP11-415J8.5	LINC00622	RP11-4M23.3	MATN1-AS1	RP11-175O19.4	RP11-122K13.7	RP1-125I3.2	RP11-293P20.2	RP5-1180C18.1	RP5-1066H13.4	RP4-811H24.9	RP4-594I10.3	RP4-665J23.4	RP5-1174N9.2	RP5-881P19.7	CH17-437K3.1	RP11-460I13.2	RP11-12C17.2
RP11-98G7.1	CSMD2-AS1	RP11-344P13.1	RP11-293P20.4	RP1-65J11.5	RP11-441O15.3	RP11-326C3.2	RP3-476K8.3	RP11-293P20.4	LINC01137	RP11-399E6.4	RP11-114B7.6	RP11-84D1.1	RP11-147C23.1	RP11-415J8.5	RP4-553F17.1	RP11-315I20.3	SNHG12	RP11-101C11.1
RP11-284F21.11	RP1-34M23.5	RP11-417J8.1	RP11-10N16.2	RP11-266K22.2	LINC01475	RP13-317D12.3	RP5-968P14.2	RP11-10N16.2	RP11-109P14.9	RP11-486B10.3	RP5-1174N9.2	RP4-799D16.1	RP5-898J17.1	CSMD2-AS1	RP5-1097F14.3	RP11-763B22.6	RNU11	RP11-90C4.1
RP11-284F21.9	RP11-244H3.1	RP11-289H16.1	RP11-10N16.3	RP11-73M7.1	RP11-285F16.1	RP11-496I9.1	RP1-50O24.6	RP11-10N16.3	RP5-884C9.2	RP11-223A3.1	RP11-415J8.3	RP4-706G24.1	RP11-413P11.1	RP1-34M23.5	RP11-385F5.4	RP11-196G18.22	RP1-212P9.3	RP1-158P9.1
RP11-284F21.7	ZMYM4-AS1	RP11-640M9.1	RP4-594I10.3	RP11-73M7.6	RP11-179B2.2	KRTAP5-AS1	RP11-40H20.4	RP4-594I10.3	LINC01343	SLC2A1-AS1	CSMD2-AS1	RP11-70P17.1	LINC01349	RP5-997D16.2	RP11-544D21.2	RP11-98D18.1	RP11-242O24.3	RP11-378I13.1
RP11-66D17.3	RP4-728D4.2	RP11-326G21.1	RP11-84D1.1	RP11-84A19.3	TLX1NB	CD81-AS1	RP4-752I6.1	RP11-84D1.2	RP11-329N22.1	RP1-92O14.3	RP1-34M23.5	RP1-125I3.2	RP4-549L20.3	RP11-244H3.1	RP11-35L17.3	AL591893.1	RP11-467D18.2	RP5-1103B4.3
RP11-66D17.5	RP11-435D7.3	SEC22B	RP3-465N24.6	RP11-84A19.2	KCNIP2-AS1	KCNQ1DN	RP1-159A19.4	RP4-799D16.1	RP5-864K19.4	KDM4A-AS1	RP5-997D16.2	RP3-476K8.3	LINC01307	RP11-435D7.3	RP11-561I11.3	AL589986.2	RP3-437I16.1	RP6-102O10.1
RP11-71G12.1	RP4-789D17.5	RP11-458D21.1	RP11-70P17.1	RP4-622L5.7	CTB-1144G6.6	RP11-379P15.1	RP11-288L9.1	RP4-706G24.1	RP5-864K19.7	ERI3-IT1	RP11-244H3.1	RP5-968P14.2	VAV3-AS1	RP4-665N4.8	RP11-634B7.5	FLG-AS1	RP4-656G21.1	DAB1-AS1
KIRREL-IT1	RP4-665N4.8	RP4-704D21.2	RP1-317E23.3	RP4-811H24.9	MIR3663HG	MRVI1-AS1	RP5-1092A3.5	RP3-465N24.6	RP11-69E11.4	RP11-269F19.2	ZMYM4-AS1	RP1-50O24.6	RP5-1028L10.1	RP11-268J15.5	RP11-29A19.2	RP1-140J1.1	RP11-111I12.1	RP11-393I23.4
CADM3-AS1	RP11-268J15.5	RP11-495P10.6	RP1-125I3.2	RP11-114B7.6	EMX2OS	CTC-497E21.5	RNU11	RP11-70P17.1	RP1-144F13.3	LINC01144	RP4-728D4.2	RP11-40H20.4	RP5-1074L1.1	RP4-614N24.1	RP11-118K6.2	RP1-178F15.4	RP5-893G23.1	RP4-782L23.2
RP11-528G1.2	RP4-614N24.1	RP11-495P10.3	RP3-476K8.3	RP5-1174N9.2	RP11-95I16.2	CTD-3096P4.1	RP1-212P9.3	RP1-125I3.2	RP1-118J21.25	RP4-533D7.5	RP11-435D7.3	RP4-752I6.1	RP11-470L19.5	RP5-1180C18.1	PRKCQ-AS1	RP11-422P24.11	RP4-591L5.1	RP4-802A10.1
RP11-297K8.2	LINC01137	CH17-373J23.1	RP5-968P14.2	RP1-117O3.2	RP11-62L18.3	RP11-428C19.4	RP11-242O24.3	RP3-476K8.3	RP1-118J21.5	LINC01398	RP4-665N4.8	RP1-159A19.4	RP11-470L19.2	LINC01137	RP5-1031D4.3	RP11-350G8.9	MATN1-AS1	RP11-430G17.3
RP11-280O1.2	RP11-109P14.9	RP11-763B22.6	RP1-50O24.6	RP11-415J8.3	RP11-282I1.2	PAUPAR	RP11-467D18.2	RP5-968P14.2	RP1-39G22.7	MKNK1-AS1	RP4-614N24.1	RP11-288L9.1	RP11-284N8.3	RP11-109P14.9	RP11-385N23.1	RP11-307C12.13	RP5-1125N11.1	RP5-849H19.3
RP11-502H18.2	RP5-884C9.2	RP11-14N7.2	RP11-40H20.4	RP11-415J8.5	RP13-238F13.3	RP11-646J21.2	RP3-437I16.1	RP1-50O24.6	RP4-739H11.3	RP1-18D14.7	RP5-1180C18.1	RP11-288L9.4	RP11-96K19.5	RP5-884C9.2	RP11-379F12.4	RP11-307C12.11	RP11-266K22.2	RP11-335E6.2
RP11-46A10.2	RP5-864K19.7	RP11-403I13.5	RP4-752I6.1	CSMD2-AS1	FANK1-AS1	RP11-613D13.8	MATN1-AS1	RP11-40H20.4	RP5-1066H13.4	LINC01389	LINC01137	RP11-460I13.2	RP5-1125M8.2	LINC01343	RP1-251M9.3	RP11-284F21.11	RP11-73M7.6	ROR1-AS1
SMG7-AS1	RP11-416A14.1	RP11-196G18.22	RP11-288L9.1	RP5-997D16.2	LINC01167	CTD-2560E9.5	RP5-1125N11.1	RP4-752I6.1	RP11-399E6.4	FOXD2-AS1	RP11-109P14.9	RP5-1092A3.5	RP11-552M11.8	RP5-864K19.4	RP3-323N1.2	RP11-66D17.5	RP11-84A19.3	RP4-630A11.3
RP11-448G4.4	RP11-69E11.8	RP11-316M1.12	RP3-426I6.6	RP11-244H3.1	ADGRA1-AS1	RP11-618K13.2	RP1-65J11.5	RP1-159A19.4	RP11-223A3.1	RP11-543D5.1	RP5-884C9.2	SNHG12	RP11-552M11.4	RP11-69E11.4	CELF2-AS1	KIRREL-IT1	RP11-277A4.4	RP11-397C12.1
RP11-532L16.3	RP1-144F13.3	RP11-68I18.10	RP11-460I13.2	ZMYM4-AS1	MIR202HG	CTD-2589M5.4	RP11-266K22.2	RP11-288L9.4	SLC2A1-AS1	RP4-683M8.2	RP11-329N22.1	RP1-212P9.3	KCND3-IT1	RP1-144F13.3	RP11-25G10.2	RP11-404O13.1	RP4-622L5.7	RP4-598P13.1
RP11-134G8.5	RP1-118J21.25	RP11-98D18.9	SNHG3	RP4-728D4.2	RP11-122K13.7	RP11-76I23.7	RP11-439L8.5	RP11-460I13.2	KDM4A-AS1	RP11-141A19.1	RP5-864K19.4	RP11-242O24.3	RP11-88H9.2	RP1-118J21.25	RP11-197M22.2	RP11-404O13.5	RP4-811H24.9	RP4-547N15.3
RP11-307B6.3	RP1-118J21.5	RP1-140J1.1	RP4-669K10.8	RP11-435D7.3	RP11-108K14.12	PTPRJ-AS1	RP11-73M7.6	RP5-1092A3.5	RP5-1198O20.4	RP5-850O15.4	RP11-416A14.1	RP11-467D18.2	RP5-965F6.2	RP1-118J21.5	RP11-354E11.2	RP11-536C5.2	RP11-114B7.6	RP11-393N21.2
RP11-569A11.2	RP1-39G22.7	RP1-178F15.4	RNU11	RP4-665N4.8	RP11-326C3.2	RP11-347H15.4	RP11-84A19.3	SNHG3	ERI3-IT1	TTC39A-AS1	RP11-69E11.4	MATN1-AS1	RP4-590F24.2	RP1-39G22.7	RP11-573G6.9	RP11-474I16.8	RP5-1174N9.2	DEPDC1-AS1
LINC00303	RP1-228H13.5	RP11-350G8.9	RP1-212P9.3	RP11-268J15.5	RP11-326C3.15	RP11-674C21.9	RP4-622L5.7	SNHG12	RP11-269F19.2	RP11-25O10.2	RP1-144F13.3	RP5-1125N11.1	RP4-543J13.1	RP11-656D10.6	RP11-573G6.8	RP11-466F5.8	RP11-415J8.5	RP3-380B4.1
RP11-576D8.4	RP11-656D10.3	RP11-307C12.11	RP11-242O24.3	RP4-614N24.1	RP13-317D12.3	RP11-624G17.3	RP4-811H24.9	RNU11	LINC01144	RP4-631H13.2	RP1-118J21.25	RP1-65J11.5	RP4-666F24.3	RP5-1066H13.4	RP11-573G6.10	RP3-455J7.4	CSMD2-AS1	RP4-677H15.4
SERTAD4-AS1	RP11-656D10.6	RP11-263K19.4	RP11-467D18.2	LINC01137	RP11-496I9.1	RP11-142C4.6	RP11-114B7.6	RP1-212P9.3	RP4-533D7.5	RP11-334A14.5	RP1-39G22.7	RP11-266K22.2	RP11-12L8.1	SLFNL1-AS1	RP11-142L16.2	RP1-79C4.4	RP1-34M23.5	RP11-99H8.1
RP11-338C15.5	RP5-1066H13.4	RP11-336K24.12	RP11-439L8.5	RP11-109P14.9	CD81-AS1	RP11-855O10.2	RP5-1174N9.2	RP11-242O24.3	LINC01398	RP11-117D22.2	RP1-228H13.5	LINC01226	RP5-1185H19.2	RP11-399E6.4	LINC01552	RP11-195C7.1	RP5-997D16.2	RP3-333A15.2
PROX1-AS1	SLFNL1-AS1	RP11-336K24.5	RP11-73M7.6	RP5-884C9.2	RP11-379P15.1	OVOL1-AS1	RP11-131M11.2	RP11-467D18.2	MKNK1-AS1	RP4-758J24.6	RP11-656D10.6	RP11-73M7.6	RP5-1086K13.1	RP11-486B10.3	GPR158-AS1	RP1-35C21.1	RP11-244H3.1	ZRANB2-AS1
RP11-152L7.2	RP11-223A3.1	RP11-139I14.2	RP11-84A19.3	LINC01343	CTC-497E21.5	CTD-2007L18.5	RP11-415J8.3	RP3-437I16.1	CYP4A22-AS1	RP5-866L20.1	RP5-1066H13.4	RP11-84A19.3	C1orf137	ERI3-IT1	RP11-435M3.2	RP11-63B19.1	RP4-728D4.2	NEGR1-IT1
HLX-AS1	SLC2A1-AS1	RP11-284F21.8	RP4-534N18.2	RP11-329N22.1	RP11-231N3.1	RP11-757G1.6	RP11-415J8.5	MATN1-AS1	RP1-18D14.7	RP11-67L3.2	RP11-399E6.4	RP4-622L5.7	AL157902.3	RP11-269F19.2	RP13-16H11.7	RP11-12M5.1	RP11-435D7.3	RP11-262K1.1
ITPKB-IT1	HYI-AS1	RP11-284F21.11	RP4-622L5.7	RP5-864K19.4	RP11-21L19.1	RP11-626H12.1	CSMD2-AS1	RP1-65J11.5	LINC01389	RP11-12C17.2	RP11-486B10.3	RP4-811H24.9	RP4-712E4.1	RP11-767N6.7	MKX-AS1	GM140	RP4-789D17.5	RP11-510C10.4
RP5-881P19.7	KDM4A-AS1	RP11-66D17.3	RP4-811H24.9	RP5-864K19.7	RP11-531H8.1	RP11-660L16.2	RP1-34M23.5	RP11-266K22.2	FOXD2-AS1	RP6-102O10.1	RP11-223A3.1	RP11-114B7.6	RP11-418J17.3	RP4-533D7.5	ZEB1-AS1	SMG7-AS1	RP4-665N4.8	RP11-510C10.3
RP11-245P10.4	RP5-1198O20.4	RP11-404O13.1	RP11-114B7.6	RP11-416A14.1	CTD-3096P4.1	RP11-807H22.7	RP5-997D16.2	RP11-439L8.5	RP11-543D5.1	RP11-393I23.4	RP5-994D16.9	RP5-1174N9.2	HAO2-IT1	LINC01398	RP11-291L22.4	GS1-204I12.3	RP11-268J15.5	RP11-510C10.2
RP5-915N17.11	ERI3-IT1	CADM3-AS1	RP5-1174N9.2	RP11-69E11.4	RP11-371I20.2	CTD-2562J17.4	RP11-244H3.1	RP11-84A19.2	RP4-683M8.2	LINC01135	ERI3-IT1	RP11-415J8.3	LINC00622	MKNK1-AS1	LINC00839	GS1-204I12.4	RP4-614N24.1	RP4-682C21.5
RP4-553F17.1	RP11-269F19.2	RP11-404F10.2	RP11-131M11.2	RP1-144F13.3	RP5-1024C24.1	MIR4300HG	ZMYM4-AS1	RP4-534N18.2	RP5-850O15.4	RP4-782L23.2	RP11-269F19.2	RP11-415J8.5	RP5-1042I8.7	CYP4A22-AS1	AL022344.7	PACERR	RP5-1180C18.1	RP11-550H2.2
LYST-AS1	LINC01144	RP11-312J18.6	RP11-415J8.3	RP1-118J21.25	PAUPAR	RP11-700A24.1	RP4-728D4.2	RP11-277A4.4	TTC39A-AS1	RP5-849H19.3	LINC01144	CSMD2-AS1	RP11-344P13.1	RP1-18D14.7	RP11-351D16.3	RP11-201A3.1	LINC01137	RP4-564M11.2
RP4-580N22.2	RP11-767N6.7	RP11-297K8.2	RP11-415J8.5	RP1-39G22.7	RP13-786C16.1	RP11-788M5.4	RP11-435D7.3	RP4-622L5.2	RP11-25O10.2	RP11-5P4.3	RP11-767N6.7	RP1-34M23.5	RP11-417J8.1	FOXD2-AS1	LINC00841	RP11-476B1.1	RP11-109P14.9	RP5-887A10.1
AKT3-IT1	RP4-533D7.5	RP11-280O1.2	CSMD2-AS1	RP1-228H13.5	RP11-484D2.4	AP000770.2	RP4-665N4.8	RP4-811H24.9	RP4-631H13.2	LINC00466	RP4-533D7.5	RP5-997D16.2	RP11-289H16.1	RP11-543D5.1	RP11-20J15.3	RP11-75C23.1	RP5-884C9.2	RP5-837I24.6
RP11-62I21.1	LINC01398	RP3-332O11.2	RP1-34M23.5	RP5-1066H13.4	RP11-613D13.8	RP11-728F11.3	RP11-268J15.5	RP11-114B7.6	RP11-334A14.5	FOXD3-AS1	LINC01398	RP11-244H3.1	RP11-640M9.1	RP11-543D5.2	RP11-463P17.3	RP11-567E21.3	LINC01343	RP5-837I24.4
C1orf229	EFCAB14-AS1	RP11-46A10.2	RP5-997D16.2	RP11-399E6.4	RP11-58K22.1	RP11-109E10.1	RP4-614N24.1	RP5-1174N9.2	RP5-866L20.1	RP4-630A11.3	MKNK1-AS1	RP4-728D4.2	RP4-791M13.4	RP4-683M8.2	ARHGAP22-IT1	RP11-23I7.1	RP11-329N22.1	LINC01362
RP5-1031D4.3	CYP4A22-AS1	RP11-540K16.1	RP11-244H3.1	RP11-486B10.3	RP11-618K13.2	RP11-237N19.3	RP5-1180C18.1	RP1-117O3.2	RP11-67L3.2	RP4-547N15.3	RP1-18D14.7	RP11-435D7.3	RP11-326G21.1	RP11-193P11.3	RP11-123B3.2	RP11-576D8.4	RP5-864K19.4	RP11-33E12.2
RP11-385N23.1	LINC01389	RP11-181K3.4	RP4-728D4.2	RP11-223A3.1	LRP4-AS1	RP11-121M22.1	LINC01137	RP11-131M11.2	RP11-12C17.2	RP3-380B4.1	LINC01389	RP4-665N4.8	SEC22B	RP5-850O15.4	RP11-96B5.4	RP11-343H5.6	RP5-864K19.7	RP11-290M5.4
RP11-379F12.4	FOXD2-AS1	RP11-382D12.2	RP11-435D7.3	SLC2A1-AS1	RP11-76I23.7	RP11-700F16.3	RP11-109P14.9	RP11-415J8.7	RP6-102O10.1	RP11-510C10.2	FOXD2-AS1	RP11-268J15.5	RP11-315I20.3	TTC39A-AS1	PRKG1-AS1	RP11-357P18.3	RP11-416A14.1	RP4-651E10.4
GATA3-AS1	RP5-1024N4.5	GS1-279B7.1	RP4-665N4.8	RP1-92O14.3	RP11-347H15.4	RP11-627G23.1	RP5-884C9.2	RP11-415J8.3	RP11-393I23.4	RP11-415A20.1	RP11-543D5.1	RP4-614N24.1	RP4-704D21.2	RP4-657D16.6	RP11-436D10.3	RP11-78B10.2	RP11-420K8.1	RP4-612B15.3
RP1-251M9.3	RP11-567C20.2	LINC01350	RP11-268J15.5	KDM4A-AS1	RP11-674C21.9	RP11-476M19.2	LINC01343	RP11-415J8.5	LINC01135	RP11-386I14.4	RP11-330M19.1	RP5-1180C18.1	RP11-337C18.8	RP11-91A18.4	RP11-343J3.2	RP11-328D5.1	RP11-69E11.8	LINC01364
RP11-214D15.2	RP5-850O15.4	RP5-1011O1.3	RP4-614N24.1	RP5-1198O20.4	RP11-624G17.3	RP11-234B24.4	RP11-329N22.1	RP1-34M23.5	RP4-782L23.2	LINC01555	RP4-683M8.2	LINC01137	RP11-337C18.9	RP11-117D22.2	RP11-104F15.9	RP1-272L16.1	RP1-144F13.3	RP11-60A14.1
RP11-142M10.2	LINC01562	LINC01032	LINC01137	ERI3-IT1	RP11-286N22.10	RP3-377H17.2	RP5-864K19.4	RP5-997D16.2	RP11-575B7.3	RP11-33E12.2	RP11-141A19.1	RP11-109P14.9	LINC00624	RP4-758J24.6	RP11-327E2.5	RP1-28O10.1	RP1-118J21.25	RP5-1027O11.1
ST8SIA6-AS1	TXNDC12-AS1	RP11-476H20.1	RP11-109P14.9	RP11-269F19.2	RP11-855O10.2	RP4-761J14.9	RP11-416A14.1	RP11-244H3.1	NFIA-AS2	RP4-651E10.4	RP11-93G23.2	RP5-884C9.2	XXyac-YX155B6.6	RP11-446E24.3	PPP3CB-AS1	KCNH1-IT1	RP1-39G22.7	PKN2-AS1
RP11-275N1.1	RP11-155O18.6	RP11-532L16.3	RP5-884C9.2	LINC01144	RP11-783K16.10	RP11-284H19.1	RP11-69E11.4	ZMYM4-AS1	RP4-802A10.1	RP5-943J3.2	RP5-850O15.4	LINC01343	RP11-495P10.6	RP4-705F19.1	RP11-202D18.2	RP11-359E8.5	NFYC-AS1	RP5-943J3.2
RP11-573G6.9	RP4-631H13.2	RP11-92G12.3	RP11-329N22.1	RP11-767N6.7	AP001462.6	DDX11-AS1	RP1-144F13.3	RP4-728D4.2	NFIA-AS1	RP4-665J23.1	TTC39A-AS1	RP11-329N22.1	RP11-666A1.5	RP5-866L20.1	RP11-338I21.1	RP11-338C15.5	RP11-486B10.3	RP11-302M6.5
RP11-573G6.8	RP11-334A14.8	RP11-134G8.5	RP5-864K19.4	RP4-533D7.5	RP11-867O8.5	RP11-313F23.4	RP1-118J21.25	RP11-435D7.3	RP5-849H19.3	RP4-665J23.4	RP11-25O10.2	RP5-864K19.4	RP11-14N7.2	RP11-12C17.2	RP11-77P6.2	PROX1-AS1	RP11-223A3.1	RP5-827O9.1
RP11-573G6.10	RP11-117D22.2	RP11-510N19.5	RP11-69E11.4	LINC01398	OVOL1-AS1	RP11-804F13.1	RP1-118J21.5	RP4-665N4.8	RP11-5P4.3	RP4-621B10.8	RP4-631H13.2	RP11-416A14.1	RP11-403I13.5	RP6-102O10.1	SLC16A12-AS1	PROX1-AS1	RP5-994D16.3	RP4-665J23.1
RP11-301N24.3	RP4-758J24.6	PCAT6	RP1-144F13.3	MKNK1-AS1	RP11-867G23.8	RP11-385G16.1	RP1-39G22.7	RP11-268J15.5	LINC00466	RP4-717I23.3	RP11-334A14.5	RP11-69E11.4	RP11-98D18.9	RP11-575B7.3	RP11-236B18.2	RP11-199H2.2	RP5-994D16.9	RP4-665J23.4
RP11-435M3.2	RP5-866L20.1	LINC01136	RP1-118J21.25	EFCAB14-AS1	CTD-2007L18.5	RP11-478B9.1	RP1-228H13.5	RP4-614N24.1	FOXD3-AS1	RP11-57H12.2	RP11-117D22.2	RP11-69E11.8	AL589986.2	NFIA-AS2	RP11-348J12.5	RP5-1099E6.3	SLC2A1-AS1	RP4-621B10.8
RP11-85G18.6	RP11-240D10.4	LINC00303	RP1-118J21.5	LINC00853	RP11-757G1.6	RP11-386G11.3	RP11-656D10.3	RP11-109P14.9	RP4-535B20.1	RP5-896L10.1	RP4-758J24.6	RP1-144F13.3	RP11-107M16.2	RP11-430G17.3	LINC00866	LINC00210	RP1-92O14.3	RP11-57H12.5
MKX-AS1	RP11-67L3.4	RP11-74C13.3	RP1-39G22.7	RP1-18D14.7	AP000439.3	RP11-161H23.9	RP4-739H11.3	RP11-109P14.10	RP5-1044H5.1	RP5-837M10.4	RP11-446E24.3	RP1-118J21.25	FLG-AS1	RP11-5P4.3	RP11-441O15.3	RP11-152L7.2	HYI-AS1	RP4-586O15.1
RP11-478H13.1	RP11-12C17.2	RP11-739N20.2	RP1-228H13.5	LINC01389	AP000487.6	RP11-641A6.3	RP5-1066H13.4	RP5-884C9.2	RP4-630A11.3	VAV3-AS1	RP5-866L20.1	RP1-118J21.5	LINC01527	LINC00466	RP11-285F16.1	C1orf143	KDM4A-AS1	RP11-14O19.2
LINC00839	RP11-101C11.1	RP11-430C7.4	RP11-656D10.3	FOXD2-AS1	CMB9-52H4.1	RP11-756H6.1	RP11-399E6.4	RP11-329N22.1	RP4-547N15.3	SCARNA2	RP11-67L3.2	RP1-39G22.7	RP1-140J1.1	FOXD3-AS1	RP11-179B2.2	C1orf140	RP11-7O11.3	RP11-286B14.1
AL022344.7	RP11-90C4.1	RP11-383G10.5	RP5-1066H13.4	RP11-543D5.1	RP11-807H22.7	RP11-571M6.17	RP11-223A3.1	RP5-864K19.4	RP3-380B4.1	RP5-1160K1.8	RP11-12C17.2	RP1-228H13.5	BX470102.3	DLEU2L	LBX1-AS1	RP11-452F19.3	RP5-1198O20.4	RP11-286B14.2
RP11-38L15.2	RP4-710M16.2	LEMD1-AS1	RP11-399E6.4	RP5-1024N4.5	CTD-2562J17.4	RP11-715H19.2	RP5-994D16.11	RP5-864K19.7	RP11-181B18.1	RP4-773N10.4	RP11-101C11.1	RP11-656D10.6	RP1-178F15.4	ROR1-AS1	KCNIP2-AS1	RP11-275I14.4	ERI3-IT1	RP11-147C23.1
RP11-123B3.2	RP6-102O10.1	RP11-576D8.4	RP11-486B10.3	RP11-141A19.1	MIR4300HG	RP11-629N8.3	SLC2A1-AS1	RP11-416A14.1	ZRANB2-AS1	LINC01397	RP4-710M16.2	RP4-739H11.3	RP11-61L14.6	RP4-535B20.4	RPARP-AS1	ITPKB-IT1	RP11-269F19.2	DPYD-AS1
RP11-319F12.2	LINC01135	RP11-38J22.6	RP11-223A3.1	RP11-141A19.2	RP11-700A24.1	RP11-167N24.3	RP1-92O14.3	RP11-69E11.4	RP11-510C10.3	RP5-1028L10.1	RP11-378I13.1	RP5-1066H13.4	RP11-307C12.13	RP5-1044H5.1	RP11-225H22.7	RP5-881P19.7	LINC01144	DPYD-AS2
RP11-120C12.3	RP4-794H19.1	RP11-343H5.6	RP5-994D16.3	RP11-93G23.2	RP11-788M5.4	RP11-350G24.1	KDM4A-AS1	RP1-144F13.3	RP11-510C10.2	KCNC4-AS1	RP5-1103B4.3	SLFNL1-AS1	RUSC1-AS1	RP4-630A11.3	NEURL1-AS1	RP11-245P10.4	RP11-767N6.7	RP11-490G2.2
RP11-436D10.3	RP4-782L23.2	RP11-328D5.1	RP1-92O14.3	RP11-567C20.2	AP000770.2	LINC01486	RP11-7O11.3	RP1-118J21.25	RP4-682C21.5	RP11-284N8.3	RP6-102O10.1	RP11-399E6.4	RP11-336K24.5	GNG12-AS1	SORCS3-AS1	RP4-553F17.1	LINC01398	MIR137HG
RP11-119F7.5	RP11-430G17.3	RP11-75I2.3	RP11-7O11.3	RP5-850O15.4	RP11-730K11.1	MAPKAPK5-AS1	RP5-1198O20.4	RP1-118J21.5	RP11-415A20.1	RP5-1180E21.5	RP11-393I23.4	RP11-486B10.3	RP11-139I14.2	DEPDC1-AS1	RP11-498B4.5	RP5-1097F14.3	RP1-18D14.7	RP5-896L10.1
RP11-104F15.9	RP5-849H19.3	RP11-122M14.1	ERI3-IT1	LINC01562	RP11-237N19.3	LHX5-AS1	ERI3-IT1	RP1-39G22.7	RP11-386I14.4	RP5-1125M8.2	RP11-575B7.3	RP11-223A3.1	RP11-284F21.11	RP3-380B4.1	MIR3663HG	LINC00582	LINC01389	RP11-413P11.1
RP11-327E2.5	RP11-230B22.1	RP11-338C15.5	RP11-269F19.2	TTC39A-AS1	RP11-121M22.1	TESC-AS1	RP11-269F19.2	RP11-656D10.6	LINC01555	RP11-88H9.2	RP4-802A10.1	RP5-994D16.3	RP11-71G12.1	ZRANB2-AS1	EMX2OS	RP5-865N13.1	FOXD2-AS1	RP11-421L21.3
RP11-399K21.11	LINC00466	RP11-348H3.8	LINC01144	RP11-191G24.1	RP11-476M19.2	RP11-728G15.1	LINC01144	RP4-739H11.3	RP11-33E12.2	RP4-671G15.2	RP5-849H19.3	SLC2A1-AS1	RP11-85G21.1	NEGR1-IT1	RP11-500G22.5	RP4-580N22.2	RP11-543D5.1	RP4-575N6.4
ZNF503-AS2	DLEU2L	RP11-478J18.2	RP4-533D7.5	RP11-91A18.4	RP11-476M19.3	RP11-512M8.11	LINC01398	RP5-1066H13.4	RP4-665J23.1	RP11-426L16.9	RP11-5P4.3	RP1-92O14.3	RP11-85G21.3	RP4-682C21.5	RP11-282I1.1	RP11-385F5.4	RP4-683M8.2	RP4-575N6.5
RP11-399K21.14	ROR1-AS1	RP11-152L7.2	LINC01398	TXNDC12-AS1	RP3-377H17.2	LINC00943	MKNK1-AS1	SLFNL1-AS1	RP4-665J23.4	LINC01356	LINC00466	KDM4A-AS1	RP11-85G21.2	RP11-375A5.1	RP11-282I1.2	RP11-544D21.2	RP5-850O15.4	LINC01307
RP13-39P12.3	RP4-630A11.3	TGFB2-AS1	MKNK1-AS1	RP11-25O10.2	RP11-1038A11.1	RP11-575F12.3	LINC00853	RP11-399E6.1	RP4-621B10.8	RP11-31F15.2	FOXD3-AS1	ERI3-IT1	RP11-367J7.3	LINC01555	RP11-285A18.2	CHRM3-AS1	TXNDC12-AS1	RP11-411H5.1
ZMIZ1-AS1	RP4-598P13.1	HLX-AS1	EFCAB14-AS1	RP4-631H13.2	RP4-761J14.9	RP13-554M15.5	LINC01389	RP11-486B10.3	RP11-57H12.2	RP4-543J13.1	RP4-535B20.1	RP11-269F19.2	KIRREL-IT1	RP11-33E12.2	RP13-238F13.3	RP11-35L17.3	RP4-631H13.2	RP11-347K2.1
RP11-77P6.2	RP4-547N15.3	RP11-191N8.2	LINC00853	RP11-334A14.5	RP11-284H19.1	RP11-264J4.10	FOXD2-AS1	RP11-223A3.1	RP5-896L10.1	RP4-666F24.3	RP5-1044H5.1	LINC01144	RP11-404O13.1	RP4-621F18.2	RP11-264E18.1	RP11-80B9.4	RP11-334A14.5	RP11-153F1.1
RP11-359E3.4	GNG12-AS1	RP11-400N13.3	RP1-18D14.7	RP11-117D22.2	RP11-729I10.3	RP11-556N21.1	RP11-543D5.1	RP5-994D16.3	RP5-837M10.4	RP11-12L8.1	RP4-630A11.3	RP11-767N6.7	RP11-404O13.5	RP4-651E10.4	RP11-234G16.5	RP11-173A6.3	RP5-1024G6.5	VAV3-AS1
RP11-57C13.3	DEPDC1-AS1	RP11-378J18.8	LINC01389	RP4-758J24.6	RP11-73M14.1	RP11-165I9.10	RP11-543D5.2	RP11-342M1.3	VAV3-AS1	RP5-1185H19.2	RP11-397C12.1	RP4-533D7.5	RP11-144L1.4	PKN2-AS1	TCERG1L-AS1	RP11-62I21.1	RP11-117D22.2	RP11-293A10.3
RP11-149I23.3	RP3-380B4.1	RP11-239E10.2	FOXD2-AS1	RP5-866L20.1	DDX11-AS1	LINC00463	RP4-683M8.2	SLC2A1-AS1	SCARNA2	C1orf137	RP11-342H21.2	LINC01398	CADM3-AS1	RP11-413E1.4	LINC01165	RP11-1086F11.1	RP4-758J24.6	RP5-1160K1.8
RP11-348J12.5	RP11-17E13.2	RP11-365O16.3	RP11-543D5.1	RP11-67L3.2	RP11-313F23.4	LINC01079	RP11-141A19.1	RP1-92O14.3	RP5-1160K1.8	RP4-753F5.1	RP4-547N15.3	MKNK1-AS1	RP11-180D21.3	FLJ27354	LINC01167	GCSAML-AS1	RP11-67L3.2	RP5-1028L10.1
RP11-452K12.7	RP11-510C10.4	RP11-145A3.1	RP4-683M8.2	RP11-12C17.2	RP11-804F13.1	LINC00543	RP5-850O15.4	HYI-AS1	RP4-773N10.4	CH17-437K3.1	RP3-380B4.1	EFCAB14-AS1	RP11-550P17.5	RP5-943J3.1	ADGRA1-AS1	RP11-634B7.5	RP11-12C17.2	KCNC4-AS1
RP11-441O15.3	RP4-682C21.5	RP4-559A3.6	RP11-93G23.2	RP11-90C4.1	RP11-385G16.1	LINC00423	LINC01562	KDM4A-AS1	LINC01397	RP11-344P13.6	ZRANB2-AS1	CYP4A22-AS1	RP11-536C5.7	RP4-665J23.1	MIR202HG	RP11-29A19.2	RP11-101C11.1	RP11-470L19.2
LINC01475	RP11-415A20.1	ITPKB-IT1	RP5-850O15.4	RP11-90C4.3	RP11-161H23.5	RP11-74J13.9	TTC39A-AS1	RP11-184I16.4	RP5-1028L10.1	RP11-344P13.1	RP11-262K1.1	RP1-18D14.7	RP11-574F21.2	RP4-665J23.2	RP11-122K13.7	RP11-69C17.4	RP4-710M16.2	RP11-284N8.3
RP11-285F16.1	MGC27382	RP5-1087E8.3	LINC01562	RP4-710M16.2	RP11-161H23.9	RP11-156K23.3	RP11-25O10.2	RP5-1198O20.4	KCNC4-AS1	RP11-640M9.1	RP11-17E13.2	LINC01389	RP11-528G1.2	RP4-665J23.4	RP11-108K14.12	LINC00701	RP11-378I13.1	RP11-96K19.4
RP11-179B2.2	LINC01555	CTD-2090I13.1	TTC39A-AS1	RP11-378I13.1	RP11-133N21.10	RP11-457D13.4	RP4-631H13.2	ERI3-IT1	RP11-470L19.2	RP4-704D21.2	RP11-510C10.3	FOXD2-AS1	RP11-404F10.2	RP4-621B10.8	RP11-326C3.2	RP11-118K6.2	RP5-1103B4.3	FAM212B-AS1
RP11-108L7.15	RP11-33E12.2	RP11-520H14.7	RP4-657D16.6	RP6-102O10.1	RP3-405J10.4	DOCK9-AS1	RP11-334A14.5	RP11-269F19.2	RP11-284N8.3	RP11-495P10.7	RP11-510C10.2	RP11-543D5.1	RP11-544M22.1	RP4-717I23.3	TOLLIP-AS1	PRKCQ-AS1	RP6-102O10.1	RP11-88H9.2
TLX1NB	RP4-621F18.2	RP5-915N17.11	RP11-91A18.4	DAB1-AS1	RP11-641A6.3	LINC00554	RP11-117D22.2	LINC01144	RP5-1180E21.5	RP6-74O6.6	RP4-682C21.5	RP11-543D5.2	RP11-544M22.8	RP11-148B18.1	AC068580.6	RP5-1031D4.3	RP11-393I23.4	RP5-965F6.2
LBX1-AS1	RP4-612B15.3	RP5-1068B5.5	RP11-25O10.2	RP11-393I23.4	AGAP2-AS1	RP11-397O8.7	RP4-758J24.6	RP11-767N6.7	RP5-1125M8.2	RP11-666A1.5	RP11-550H2.1	RP4-683M8.2	RP11-297K8.2	MIR137HG	IGF2-AS	RP11-385N23.1	LINC01135	RP4-590F24.2
RP11-107I14.4	LINC01364	RP11-552D4.1	RP4-631H13.2	LINC01135	RP11-571M6.17	FGF14-AS2	RP5-866L20.1	RP4-533D7.5	RP11-88H9.2	RP11-763B22.6	RP11-415A20.1	RP11-141A19.1	RP11-25K21.1	RP5-896L10.1	AC108448.3	RP11-379F12.4	RP11-575B7.3	RP4-543J13.1
RP11-107I14.2	RP5-1027O11.1	RP11-295G20.2	RP11-334A14.5	RP11-63G10.3	RP11-769N19.2	F10-AS1	RP11-67L3.2	LINC01398	RP4-671G15.2	RP11-14N7.2	RP11-375A5.1	RP11-93G23.2	RP11-267N12.1	RP11-413P11.1	RP11-290F24.6	RP5-1119O21.2	RP11-776H12.1	RP4-666F24.3
KCNIP2-AS1	RP4-620F22.2	RP11-443B7.1	RP5-1024G6.5	LINC01358	RP11-715H19.2	LA16c-60D12.1	RP11-67L3.4	MKNK1-AS1	RP11-426L16.9	RP11-403I13.5	RP11-386I14.4	RP11-567C20.2	RGS5	RP4-575N6.4	RP11-732A19.6	RP1-251M9.3	RP11-430G17.3	RP4-663N10.1
RPARP-AS1	FLJ27354	RP11-443B7.3	RP11-117D22.2	RP11-145M4.2	RP11-629N8.3	RP11-66N24.3	RP11-12C17.2	EFCAB14-AS1	RP4-543J13.1	RP11-196G18.22	MGC27382	RP5-850O15.4	RP11-477H21.2	LINC01307	RP11-379P15.1	RP3-323N1.2	RP5-849H19.3	RP11-188D8.1
RP11-225H22.7	RP4-665J23.4	RP4-580N22.2	RP4-758J24.6	RP11-467C18.1	RP11-766N7.3	RP11-829H16.3	RP11-378I13.1	CYP4A22-AS1	RP4-666F24.3	RP11-74C1.4	RP5-837I24.6	LINC01562	RP11-38C18.2	RP11-233E12.1	RP11-467K18.2	CELF2-AS1	RP11-230B22.1	LINC00622
NEURL1-AS1	RP4-621B10.8	LGALS8-AS1	RP11-67L3.2	RP4-782L23.2	RP11-193M21.1	EGLN3-AS1	RP6-102O10.1	LINC01389	RP11-12L8.1	RP11-98D18.9	RP5-837I24.4	TTC39A-AS1	RP11-38C18.3	VAV3-AS1	RP13-631K18.2	RP11-295P9.12	RP4-771M4.3	RP11-344P13.1
RP11-541N10.3	RP4-717I23.3	RP11-527D7.1	RP11-12C17.2	RP11-575B7.3	RP11-778J16.3	RP11-218E20.2	RP11-393I23.4	FOXD2-AS1	RP11-159M11.2	AL450992.2	RP11-413G15.1	TXNDC12-AS1	RP11-280O1.2	RP11-483I13.6	RP11-231N3.1	RP11-142M10.2	RP11-5P4.3	RP11-782C8.5
RP11-525A16.4	RP11-148B18.1	RP11-269F20.1	RP11-101C11.1	RP11-776H12.1	LINC01486	PSMA3-AS1	LINC01135	RP11-543D5.1	C1orf137	AL591893.1	RP5-836J3.1	RP11-25O10.2	RP11-306I1.2	RP11-293A10.3	RP11-358H18.2	RP11-7C6.1	LINC00466	LINC00624
RP11-348N5.7	RP11-148B18.4	RP11-518L10.5	RP11-378I13.1	RP11-430G17.3	LHX5-AS1	RP11-902B17.1	RP4-782L23.2	RP5-1024N4.2	AL157902.3	AL589986.2	RP11-33E12.2	RP4-631H13.2	RP11-375H19.2	RP5-1065J22.8	RP11-1081L13.4	C10orf111	FOXD3-AS1	RP11-763B22.6
RP11-57H14.2	RP11-86H7.6	HNRNPU-AS1	RP6-102O10.1	RP5-849H19.3	TESC-AS1	RP11-718G2.5	RP11-575B7.3	RP5-1024N4.4	RP4-712E4.1	LINC00302	RP4-651E10.4	RP11-334A14.5	RP11-276E17.2	SCARNA2	NAV2-IT1	RP11-25G10.2	DLEU2L	RP11-14N7.2
CTB-1144G6.6	RP11-57H12.3	RP11-62I21.1	RP11-393I23.4	RP11-230B22.1	RP1-166H1.2	AC005519.4	RP11-430G17.3	RP5-850O15.4	RP4-712E4.2	RP1-140J1.1	PKN2-AS1	RP11-117D22.2	RP11-102C16.3	RP5-1160K1.8	RP11-359E10.1	RP11-197M22.2	LINC01359	RP11-403I13.5
RP11-106M7.1	MIR137HG	RP11-407H12.8	LINC01135	RP11-5P4.3	RP11-512M8.11	RP11-516J2.1	RP5-849H19.3	LINC01562	CH17-437K3.1	RP1-178F15.4	RP11-413E1.4	RP4-758J24.6	RP3-455J7.4	LINC01397	RP11-371I20.2	RP11-354E11.2	RP4-535B20.1	AL589986.2
RP11-498B4.5	RP5-884G6.2	AL672294.1	RP11-63G10.3	RP11-335E6.2	RP11-158L12.6	RP11-463C8.7	RP11-5P4.3	RP11-296A18.6	RP11-344P13.6	RP11-350G8.9	RP5-943J3.2	RP5-866L20.1	RP1-206D15.6	RP5-1028L10.1	RP11-701I24.3	RP11-575A19.2	RP5-1044H5.1	FLG-AS1
MIR3663HG	RP4-714D9.2	RP11-29A19.2	RP4-794H19.1	LINC00466	RP11-575F12.3	RP11-1152H15.1	LINC00466	RP11-191G24.1	RP11-344P13.1	RP11-61L14.6	RP11-302M6.5	RP11-67L3.2	RP1-117P20.3	KCNC4-AS1	CTD-2140G10.2	NEBL-AS1	RP4-630A11.3	LINC00302
EMX2OS	RP4-575N6.4	RP11-336A10.2	NFIA-AS2	FOXD3-AS1	RP13-977J11.3	RP11-33N16.3	FOXD3-AS1	RP11-91A18.4	RP11-417J8.1	RP11-307C12.13	RP4-665J23.1	RP11-12C17.2	RP11-332H17.1	RP11-284N8.3	RP11-17A1.3	RP11-573G6.9	RP11-397C12.1	LINC01527
RP11-500G22.5	RP11-411H5.1	RP11-385N23.1	RP4-802A10.1	DLEU2L	RP13-895J2.11	RP11-895M11.3	DLEU2L	RP11-334A14.5	RP11-289H16.1	RP11-307C12.11	RP4-665J23.2	RP6-102O10.1	RP11-297H3.3	RP11-552M11.8	BDNF-AS	RP11-573G6.8	RP4-598P13.1	RP1-140J1.1
RP11-282I1.1	RP11-233E12.1	RP11-379F12.4	RP11-430G17.3	ROR1-AS1	RP13-714J12.1	RP11-747H7.3	LINC01359	RP5-1024G6.7	RP11-640M9.1	RP11-263K19.4	RP4-665J23.4	RP11-393I23.4	LINC01142	LINC01160	RP5-1024C24.1	RP11-301N24.3	RP11-342H21.2	BX470102.3
RP11-285A18.2	RP11-483I13.6	GATA3-AS1	RP5-849H19.3	LINC01359	RP13-554M15.5	CTD-2644I21.1	RP4-535B20.1	RP11-117D22.2	SEC22B	RUSC1-AS1	RP4-621B10.8	LINC01135	RP11-545I10.2	FAM212B-AS1	PAUPAR	LINC01552	RP4-547N15.3	RP1-178F15.4
RP13-238F13.3	RP11-483I13.2	RP11-138I18.2	RP11-5P4.3	RP4-535B20.1	RP11-61K9.2	RP11-1029J19.2	RP5-1044H5.1	RP5-997D24.3	RP11-458D21.1	RP11-336K24.5	RP11-57H12.2	RP4-782L23.2	RP1-79C4.4	KCND3-IT1	RP1-17K7.2	RP11-371A19.2	RP11-393N21.2	RP11-61L14.6
RP11-151A10.3	RP11-131J3.1	PROSER2-AS1	FOXD3-AS1	RP5-1044H5.1	RP11-264J4.10	RP11-365N19.2	RP4-630A11.3	RP4-705F19.1	RP4-704D21.2	RP11-139I14.2	RP4-586O15.1	RP11-575B7.3	RP1-127D3.4	RP11-88H9.2	WT1-AS	GPR158-AS1	GNG12-AS1	RP11-307C12.11
RP11-4C20.3	SPATA42	RP11-186N15.3	DLEU2L	RP4-630A11.3	RP11-556N21.1	RP11-45P15.4	RP11-397C12.1	RP5-866L20.1	XXyac-YX155B6.6	RP11-98G7.1	MIR137HG	NFIA-AS2	RP1-45C12.1	RP5-965F6.2	CSTF3-AS1	RP13-16H11.7	DEPDC1-AS1	RUSC1-AS1
RP11-234G16.5	RP5-1065J22.8	RP11-214D15.2	LINC01359	RP11-397C12.1	LINC00463	CTD-2223O18.1	RP4-598P13.1	RP11-240D10.4	RP11-495P10.6	RP11-284F21.11	RP5-896L10.1	RP4-802A10.1	RP1-102G20.5	RP4-671G15.2	RP11-484D2.4	MKX-AS1	RP3-380B4.1	RP11-139I14.2
RP11-140A10.3	SCARNA2	RP11-397C18.2	RP4-535B20.4	RP4-598P13.1	WASF3-AS1	CTD-3051D23.4	RP11-342H21.2	RP11-67L3.2	RP11-495P10.7	RP11-284F21.9	RP11-413P11.1	RP5-849H19.3	TNR-IT1	RP11-426L16.9	RP11-613D13.8	SVIL-AS1	RP4-677H15.4	RP11-98G7.1
LINC01167	RP5-1160K1.8	RP11-7C6.1	RP4-535B20.1	RP11-342H21.2	LINC01079	RP11-521B24.5	RP4-547N15.3	RP11-101C11.1	RP11-495P10.3	RP11-284F21.7	RP5-837M10.4	RP11-5P4.3	RP11-195C7.1	LINC01356	CTD-2589M5.4	ZEB1-AS1	ZRANB2-AS1	RP11-284F21.11
MIR202HG	RP5-1160K1.6	RP11-573G6.9	RP5-1044H5.1	RP4-547N15.3	PDX1-AS1	LINC00221	RP4-694A7.2	RP4-710M16.2	RP11-666A1.5	RP11-66D17.5	RP4-575N6.4	LINC00466	RP11-63B19.1	RP4-543J13.1	LRP4-AS1	RP11-291L22.4	ZRANB2-AS2	RP11-284F21.9
RP11-122K13.7	KCNC4-AS1	RP11-142L16.2	RP4-630A11.3	RP11-393N21.2	LINC00543	AC011196.3	RP3-380B4.1	RP11-378I13.1	RP11-763B22.6	RP11-71G12.1	LINC01307	FOXD3-AS1	RP4-798P15.3	RP4-666F24.3	RP11-624G17.3	LINC00839	NEGR1-IT1	RP11-284F21.7
RP11-326C3.2	RP11-284N8.3	LINC00614	RP11-397C12.1	DEPDC1-AS1	RP11-95G6.1	RP11-133K1.12	RP11-42O15.3	RP6-102O10.1	RP11-14N7.2	RP11-404O13.1	RP11-347K2.1	DLEU2L	RP4-593C16.4	RP11-12L8.1	AP000662.4	AL022344.7	RP11-510C10.4	RP11-66D17.5
RP11-326C3.15	FAM212B-AS1	RP11-478H13.1	RP11-342H21.2	RP11-424D14.1	RP11-307O13.1	RP11-380D11.2	ZRANB2-AS1	LINC01135	RP11-403I13.5	RP11-404O13.5	VAV3-AS1	RP4-535B20.4	RP11-545A16.1	C1orf137	RP11-286N22.10	LINC00841	RP11-510C10.3	RP11-71G12.1
RP13-317D12.3	RP5-965F6.2	RP11-166N17.1	RP4-547N15.3	RP11-74K19.1	RP11-156K23.3	RP11-109D20.2	RP11-17E13.2	RP4-794H19.1	RP11-68I18.10	CADM3-AS1	SCARNA2	RP4-535B20.1	RP11-545A16.4	RP4-753F5.1	RP11-697H9.3	RP11-20J15.3	RP11-510C10.2	RP11-85G21.3
RP11-496I9.1	RP4-671G15.2	RP11-324I22.4	GNG12-AS1	RP3-380B4.1	RP11-457D13.4	RP11-209K10.2	RP11-510C10.3	LINC01358	RP11-126K1.6	LINC01133	RP5-1160K1.8	RP5-1044H5.1	RP11-12M5.1	AL157902.3	RP11-21A7A.2	RP11-733D4.1	RP4-682C21.5	RP11-367J7.3
MIR210HG	RP11-426L16.9	RP11-425A6.5	DEPDC1-AS1	RP11-181B18.1	SCEL-AS1	CTD-2330J20.2	RP11-510C10.2	RP11-575B7.3	RP11-74C1.4	RP11-536C5.2	RP4-773N10.4	RP4-630A11.3	GM140	CH17-437K3.1	RP11-783K16.10	RP11-67C2.2	RP11-415A20.1	KIRREL-IT1
RP11-754B17.1	RP11-31F15.2	RP11-291L22.4	RP3-380B4.1	RP11-42O15.3	DOCK9-AS1	RP11-82L7.4	RP4-682C21.5	NFIA-AS2	RP11-98D18.1	RP11-528G1.2	LINC01397	RP4-547N15.3	RP11-33M22.2	RP11-344P13.1	AP001092.4	RP11-463P17.3	MGC27382	RP11-404O13.1
AP006621.8	AP4B1-AS1	LINC00839	ZRANB2-AS1	RP5-952N6.1	LINC00554	RP11-628M2.1	RP11-415A20.1	RP4-802A10.1	RP11-98D18.9	RP11-312J18.6	RP5-1028L10.1	RP11-393N21.2	LINC01344	RP11-417J8.1	AP001462.6	ARHGAP22-IT1	RP4-726F1.2	RP11-404O13.5
RP11-1391J7.1	HIPK1-AS1	RP11-20J15.3	RP11-17E13.2	RP3-333A15.1	FGF14-AS2	RP11-653J6.1	RP11-375A5.1	NFIA-AS1	AL450992.2	RP11-544M22.8	KCNC4-AS1	RP3-380B4.1	LINC00272	RP11-640M9.1	AP003068.9	RP11-123B3.2	RP11-339A11.2	CADM3-AS1
TOLLIP-AS1	RP4-666F24.3	RP11-292F22.5	RP11-510C10.3	ZRANB2-AS1	ARHGEF7-AS2	RP11-96C21.2	MGC27382	RP11-430G17.3	AL589986.2	RP11-297K8.2	RP11-470L19.2	ZRANB2-AS1	RP11-317P15.4	RP11-326G21.1	RP11-770G2.2	RP11-96B5.4	RP5-837I24.4	RP11-190A12.8
KRTAP5-AS1	RP4-663N10.1	RP11-292F22.7	RP4-682C21.5	ZRANB2-AS2	MCF2L-AS1	C15orf59-AS1	RP11-486G15.2	RP5-849H19.3	RP1-140J1.1	RP11-227F8.2	RP11-284N8.3	RP11-17E13.2	SMG7-AS1	SEC22B	RP11-1167A19.2	PRKG1-AS1	RP11-475O6.1	RP11-528G1.2
AC068580.6	RP11-12L8.1	RP11-541M12.6	RP11-415A20.1	NEGR1-IT1	LINC00552	LINGO1-AS1	LINC01555	LINC00466	RP1-178F15.4	RP11-38C18.3	RP5-1125M8.2	RP11-510C10.3	RP11-444D13.1	CH17-270A2.1	RP11-867G23.10	RP11-168O22.1	TTLL7-IT1	RP11-404F10.2
IGF2-AS	RP11-159M11.2	RP11-592B15.3	RP11-375A5.1	RP11-262K1.1	LA16c-60D12.1	LINGO1-AS2	RP11-33E12.2	FOXD3-AS1	RP11-350G8.5	RP11-280O1.2	FAM212B-AS1	RP11-510C10.2	RP11-382D12.1	RP11-315I20.3	CTC-1337H24.3	RP11-179B15.5	RP11-486G15.2	RP11-544M22.1
KCNQ1DN	RP5-1185H19.2	RP11-512N4.2	NEXN-AS1	RP4-788P17.1	RP11-203M5.7	CTD-2071N1.1	RP11-290M5.2	LINC01359	RP11-350G8.9	RP11-9L18.3	RP11-88H9.2	RP4-682C21.5	RP11-382D12.2	LINC00624	AP000439.3	LINC00844	LINC01555	RP11-297K8.2
CTC-343N3.1	RP11-27K13.3	PRKG1-AS1	RP11-386I14.4	RP11-439H8.4	AL161668.5	RP11-335K5.2	RP4-651E10.4	RP4-535B20.4	RP11-61L14.6	RP11-102C16.3	RP4-671G15.2	RP11-415A20.1	GS1-115G20.1	RP11-533N14.3	RP11-626H12.1	LINC00845	RP11-33E12.2	RP11-359K18.4
RP11-290F24.6	RP11-188D8.1	LINC00845	MGC27382	RP4-650F12.2	RP11-524O1.4	RP11-16K12.1	PKN2-AS1	RP5-1044H5.1	RP11-307C12.13	RP3-455J7.4	RP11-426L16.9	RP11-386I14.4	GS1-120K12.4	RP11-495P10.6	ANO1-AS2	RP11-491H19.1	RP11-131L23.1	RP11-77M5.1
RP11-732A19.6	AL157902.3	RP11-120C12.3	RP4-726F1.1	RP11-17E13.2	AE000658.22	RP11-343B18.2	RP4-665J23.1	RP4-630A11.3	RP11-307C12.11	RP1-313L4.3	LINC01356	LINC01555	RP11-532L16.3	RP11-495P10.3	RP11-660L16.2	RP11-436D10.3	RP4-621F18.2	RP11-477H21.2
CASC23	RP4-712E4.1	RP11-436D10.3	RP5-837I24.2	RP11-93N20.1	RP11-66N24.3	MIR9-3HG	RP4-665J23.4	RP11-342H21.2	RP11-263K19.4	RP5-1018K9.1	SLC16A1-AS1	RP11-33E12.2	RP11-121P12.1	RP11-666A1.5	RP11-849H4.4	RP11-170M17.1	RP4-651E10.4	RP11-38C18.2
RP11-379P15.1	CH17-437K3.1	RP11-57G10.8	RP11-147G16.1	RP11-510C10.3	RP11-468E2.5	RP11-66B24.4	RP4-621B10.8	RP11-393N21.2	RUSC1-AS1	DNM3-IT1	RP11-31F15.2	RP4-651E10.4	RP11-567E21.3	RP11-763B22.6	RP11-864N7.4	RP11-227H15.5	RP4-612B15.3	RP11-38C18.3
RP11-467K18.2	RP11-344P13.1	RP11-119F7.5	LINC01361	RP11-510C10.2	AL136419.6	RP11-14C10.3	RP4-717I23.3	GNG12-AS1	RP11-139I14.2	RP1-35C21.1	RP4-543J13.1	RP11-60A14.1	RP11-465N4.5	RP11-14N7.2	CTD-2562J17.4	RP11-343J3.2	RP4-604K5.3	RP11-280O1.2
RP11-351I24.1	RP11-417J8.1	RP11-227H15.4	RP11-475O6.1	RP4-682C21.5	RP11-966I7.2	LA16c-OS12.2	RP4-561L24.3	RP4-694A7.2	RP11-98G7.1	RP11-545A16.4	RP4-666F24.3	RP4-620F22.2	RP11-510N19.5	RP11-403I13.5	CTD-2530H12.7	RP11-104F15.9	LINC01364	RP11-525G13.2
CTD-2003C8.2	RP11-640M9.1	RP11-242G20.1	TTLL7-IT1	RP11-550H2.1	RP11-829H16.3	LA16c-366D1.3	RP11-148B18.4	RP3-380B4.1	RP11-284F21.11	RP11-12M5.1	RP11-12L8.1	RP11-413E1.4	RP11-569A11.2	RP4-790G17.7	RP11-619A14.3	RP11-327E2.5	PKN2-AS1	RP11-375H19.2
CTC-497E21.5	RP11-326G21.1	RP11-104F15.9	LINC01555	RP11-550H2.2	RP11-340L3.1	LA16c-358B7.3	RP11-86H7.6	RP5-952N6.1	RP11-284F21.9	RP11-502H18.2	RP11-159M11.2	RP5-943J3.2	PCAT6	RP11-98D18.1	RP11-672A2.3	PPP3CB-AS1	RP4-620F22.2	RP11-9L18.3
RP11-231N3.1	SEC22B	RP11-327E2.5	RP11-33E12.2	RP11-415A20.1	NKX2-1-AS1	RP11-304L19.8	RP4-639F20.1	RP4-682C21.5	RP11-284F21.7	RP11-540K16.1	AL157902.3	RP11-302M6.5	RP11-335O13.7	AL450992.2	RP11-21L23.3	RP11-77G23.5	FLJ27354	RP11-479J7.2
RP11-21L19.1	RP11-458D21.1	CDH23-AS1	RP11-131L23.1	RP11-375A5.1	RP11-964E11.2	RP11-473M20.5	RP11-313A24.1	RP11-550H2.1	RP11-66D17.5	GM140	RP4-712E4.1	RP4-665J23.1	LINC01353	AL591893.1	RP11-258O13.1	KCNMA1-AS3	RP5-943J3.2	RP11-276E17.2
RP11-531H8.1	CH17-270A2.1	RP11-472G21.2	RP11-131L23.2	RP11-386I14.4	RP11-356O9.2	MMP25-AS1	RP11-57H12.2	RP11-475O6.1	RP11-71G12.1	RP11-317P15.3	RP4-712E4.2	RP4-665J23.4	LINC01136	AL589986.2	MIR4300HG	RP11-31E13.2	RP11-302M6.5	RP11-102C16.3
CTD-3096P4.1	RP11-315I20.1	RP11-150D20.5	RP4-621F18.2	MGC27382	RP11-1140I5.1	RP11-165E7.1	RP5-896L10.1	RP11-33E12.2	RP11-404O13.5	SMG7-AS1	CH17-437K3.1	RP4-621B10.8	LINC00303	FLG-AS1	CTD-2537O9.1	RP11-36D19.8	RP4-665J23.1	RP11-277B15.3
RP1-239B22.5	RP11-315I20.3	RP11-442H21.2	RP4-651E10.4	RP4-726F1.1	RP11-698F20.3	RP11-65J21.4	RP11-413P11.1	RP11-131L23.1	CADM3-AS1	RP11-448G4.4	RP11-344P13.6	RP4-717I23.3	RP11-430C7.4	LINC00302	RP11-675M1.2	RP11-202D18.2	RP4-665J23.4	LINC01142
RP11-428C19.4	LINC00624	RP11-417O11.5	LINC01140	RP5-837I24.6	PSMA3-AS1	CTA-363E6.1	RP5-837M10.4	RP4-651E10.4	RP11-536C5.2	RP11-532L16.3	RP11-344P13.1	RP4-561L24.3	RP11-430C7.5	LINC01527	RP11-685N10.1	RP11-338I21.1	RP4-621B10.8	RP1-79C4.1
RP11-359E10.1	RP11-533N14.3	ZNF503-AS1	PKN2-AS1	LINC01362	RP11-902B17.1	CTC-391G2.1	RP11-411H5.1	RP11-413E1.4	RP11-528G1.2	RP11-168O16.1	RP11-417J8.1	RP11-57H12.2	RP11-23I7.1	RP1-140J1.1	RP11-99C10.1	LINC00858	RP4-717I23.3	RP1-79C4.4
RP11-371I20.2	RP11-495P10.6	DLG5-AS1	FLJ27354	LINC01361	CTD-2277K2.1	CDIPT-AS1	RP11-347K2.1	RP4-665J23.4	RP11-312J18.6	RP11-27G14.4	RP11-289H16.1	RP5-1070A16.1	RP11-383G10.5	BX470102.3	RP11-819C21.1	RP11-77P6.2	RP5-1033H22.2	RP1-102G20.5
PAUPAR	RP11-495P10.3	ZMIZ1-AS1	RP5-943J3.1	RP5-836J3.1	RP6-114E22.1	CTD-2515O10.5	RP11-233E12.1	RP4-621B10.8	RP11-544M22.8	RP11-510N19.5	RP11-640M9.1	RP5-896L10.1	BLACAT1	RP1-178F15.4	RP11-89C3.4	RP11-359E3.4	RP4-561L24.3	RP5-1114G22.2
CSTF3-AS1	RP11-666A1.5	RP11-342M3.5	RP4-665J23.1	RP11-486G15.2	AC005519.4	RP11-297C4.6	VAV3-AS1	RP4-717I23.3	RP11-297K8.2	RP11-569A11.2	RP11-326G21.1	RP5-837M10.4	RP11-565N2.1	RP11-216N14.9	RP11-629G13.1	RP11-411A19.5	RP11-148B18.4	RP3-518E13.2
RP11-646J21.2	RP11-14N7.2	RP11-36D19.8	RP4-665J23.4	RP11-33E12.2	RP11-463C8.7	RP11-56L13.3	RP5-1065J22.8	RP5-1033H22.2	RP11-227F8.2	RP11-335O13.7	SEC22B	RP4-575N6.4	RP5-1051D14.1	RP11-350G8.9	RP11-159N11.3	SLC16A12-AS1	RP11-86H7.6	TNR-IT1
RP5-945I17.2	RP4-790G17.7	RP11-219F10.1	RP4-621B10.8	RP4-621F18.2	RP11-1152H15.1	RP11-67H24.2	SCARNA2	RP11-148B18.1	RP11-38C18.3	RP11-74C13.3	RP11-458D21.1	LINC01307	RP1-272L16.1	UBE2Q1-AS1	RP11-64D24.2	RP11-236B18.2	RP11-147C23.1	RP11-222A5.1
RP11-514F3.5	RP11-54A4.2	RP11-77P6.2	RP4-717I23.3	RP11-290M5.2	RP11-976B16.1	LINC00273	RP5-1160K1.8	RP11-148B18.4	RP11-280O1.2	RP11-739N20.2	CH17-270A2.1	RP11-347K2.1	RP1-28O10.1	RP11-61L14.6	AP000770.2	RP11-348J12.5	RP11-272L13.3	RP11-195C7.1
RP11-484D2.4	ADAMTSL4-AS1	RP11-359E3.4	RP4-561L24.3	RP4-651E10.4	RP11-33N16.3	RP11-46D6.1	RP5-1160K1.6	RP11-86H7.6	RP11-9L18.3	RP11-430C7.4	RP4-704D21.2	RP11-233E12.1	SERTAD4-AS1	RP11-307C12.11	RP11-728F11.3	LINC00866	MIR137HG	RP1-35C21.1
RP11-613D13.8	RP11-68I18.10	RP11-411A19.5	RP11-148B18.1	RP5-1027O11.1	AL109767.1	CASC16	RP4-773N10.4	RP4-639F20.1	RP11-102C16.3	RP11-23I7.1	LINC00624	VAV3-AS1	RP11-75I2.3	RP11-263K19.4	RP11-334E6.10	RP11-441O15.3	RP5-896L10.1	RP1-35C21.2
RP11-58K22.1	RP11-404E16.1	RP11-57C13.3	RP11-148B18.4	PKN2-AS1	RP11-638I2.4	RP11-407G23.4	LINC01397	RP11-57H12.2	RP3-455J7.4	RP11-383G10.5	RP11-433J22.3	RP11-356N1.2	KCNH1-IT1	RP11-336K24.5	RP11-334E6.12	RP11-285F16.1	RP11-413P11.1	RP11-63B19.1
CTD-2589M5.5	RP11-98D18.1	RP11-380G5.2	RP11-86H7.6	RP11-413E1.4	CTD-2644I21.1	CTB-134F13.1	RP5-1028L10.1	RP5-837M10.2	RP1-79C4.4	LEMD1-AS1	XXyac-YX155B6.6	RP11-483I13.6	RP11-552D8.1	RP11-139I14.2	RP11-778O17.4	RP11-179B2.2	RP5-884G6.2	RP4-798P15.3
CTD-2589M5.4	RP11-98D18.9	RP11-149I23.3	RP11-313A24.1	RP5-943J3.1	RP11-365N19.2	RP11-481J2.2	KCNC4-AS1	RP4-575N6.4	DNM3-IT1	RP11-576D8.4	RP11-495P10.7	RP11-131J3.1	RP11-338C15.5	RP11-98G7.1	RP11-730K11.1	LBX1-AS1	RP4-714D9.5	RP11-545A16.1
LRP4-AS1	AL450992.2	RP11-80H5.6	RP5-898J17.1	RP5-943J3.2	CTD-2223O18.1	RP11-451N19.3	LAMTOR5-AS1	RP11-356N1.2	RP1-35C21.1	RP11-38J22.3	RP11-495P10.3	SCARNA2	RP11-338C15.3	RP11-284F21.8	MIR100HG	KCNIP2-AS1	RP5-837M10.2	RP11-502H18.2
RP11-390K5.6	AL591893.1	RP11-236B18.2	MIR137HG	RP11-302M6.5	CTD-3051D23.1	AC009095.4	RP11-470L19.2	RP11-483I13.5	RP11-545A16.4	RP11-534L20.5	RP6-74O6.6	RP5-1160K1.8	RP11-554K11.2	RP11-284F21.11	CTD-2216M2.1	RPARP-AS1	RP5-837M10.4	RP11-540K16.2
RP11-76I23.7	FLG-AS1	RP11-402D21.2	RP11-296E3.2	RP5-827O9.1	RP11-521B24.5	RP11-615I2.2	RP11-284N8.3	RP11-293A10.3	RP11-12M5.1	RP11-164O23.8	CH17-373J23.1	RP4-735C1.4	PROX1-AS1	RP11-284F21.9	RP11-109E10.1	RP11-18I14.11	RP4-575N6.4	GM140
RP11-624G17.3	LINC01527	RP11-348J12.2	RP11-413P11.1	RP4-665J23.1	RP11-1H8.5	RP11-354M1.2	RP5-1180E21.5	SPATA42	RP11-12M5.3	RP11-357P18.3	RP11-666A1.5	RP4-735C1.6	PROX1-AS1	RP11-66D17.3	RP11-634B22.4	RP11-225H22.7	RP4-575N6.5	RP11-33M22.2
AP000662.4	BX470102.3	RP11-348J12.5	RP5-884G6.2	RP4-665J23.4	RP11-109D20.2	RP11-432I5.2	RP5-1125M8.2	RP5-1065J22.8	RP11-502H18.2	RP11-78B10.2	RP11-763B22.6	RP4-773N10.4	RP11-176D17.3	RP11-66D17.5	RP11-664I21.5	NEURL1-AS1	LINC01307	RP11-538D16.2
RP11-881M11.4	RP1-178F15.5	RP11-437J2.3	RTCA-AS1	RP4-621B10.8	CTD-2330J20.2	RP11-960L18.1	FAM212B-AS1	SCARNA2	RP11-540K16.1	RP11-385M4.1	RP11-14N7.2	LINC01397	SPATA17-AS1	RP11-71G12.1	KIRREL3-AS3	RP11-541N10.3	RP11-347K2.1	RP11-181K3.4
RP11-855O10.2	RP11-422P24.12	PLCE1-AS2	RP5-837M10.2	RP4-717I23.3	RP11-82L7.4	RP11-558A11.2	RP11-88H9.2	RP5-1160K1.8	GM140	RP1-28O10.1	RP11-403I13.5	RP5-1028L10.1	RP11-400N13.1	RP11-85G21.2	RP11-744N12.3	SORCS3-AS1	RP11-153F1.1	GS1-279B7.1
RP11-810P12.7	RP11-422P24.10	RP11-310E22.4	RP5-837M10.4	RP11-78O9.1	RP11-299H22.1	RP11-568J23.4	RP5-965F6.2	RP11-195M16.3	RP11-181K3.4	SERTAD4-AS1	RP11-196G18.22	KCNC4-AS1	RP11-239E10.2	KIRREL-IT1	SENCR	RP11-324O2.3	RP11-233E12.1	GS1-204I12.3
AP000438.2	RP11-350G8.5	RP11-429G19.3	RP4-575N6.4	RP11-148B18.4	RP11-325L12.7	RP11-830F9.6	RP4-671G15.2	RP4-773N10.4	SMG7-AS1	RP11-61J19.3	RP11-54A4.2	RP5-1074L1.1	RP11-239E10.3	RP11-404O13.1	RP11-121M22.1	RP11-498B4.5	VAV3-AS1	GS1-204I12.4
RP11-697H9.3	UBE2Q1-AS1	RP11-175O19.4	VAV3-AS1	RP11-57H12.3	RP11-628M2.1	AC144836.1	RP11-426L16.9	LINC01397	GS1-120K12.4	RP11-338C15.5	RP11-68I18.10	RP11-470L19.5	RP11-504P24.9	RP11-404O13.5	RP11-700F16.3	MIR3663HG	RP11-483I13.5	GS1-174L6.4
RP11-697H9.2	RP11-61L14.6	SLIT1-AS1	SPATA42	RP11-286B14.1	RP11-247C2.2	RP11-141J13.3	LINC01356	KCNC4-AS1	RP11-448G4.4	RP11-348H3.8	RP11-98D18.1	RP11-470L19.2	RP11-449J1.1	RP11-190A12.8	RP11-476M19.3	EMX2OS	RP11-483I13.6	LINC01036
RP11-21A7A.2	RP11-307C12.13	RP11-452K12.4	RP5-1065J22.8	RP11-147C23.1	CTD-2311M21.3	RP11-141J13.5	HIPK1-AS1	LAMTOR5-AS1	RP11-532L16.3	PROX1-AS1	RP11-98D18.9	RP11-284N8.3	ITPKB-IT1	RP11-528G1.2	RP11-664D1.1	RP11-95I16.2	RP11-293A10.3	RP11-541F9.1
RP11-783K16.10	RP11-307C12.12	LINC00866	SCARNA2	RP5-898J17.1	RP11-414J4.2	AC012146.7	RP4-543J13.1	RP11-284N8.3	RP11-168O16.1	RP11-152L7.2	AL589986.2	RP5-1180E21.5	RP5-881P19.7	RP11-312J18.6	CCND2-AS2	RP11-500G22.5	SPATA42	RP5-1011O1.3
AP001092.4	RP11-307C12.11	LINC01475	RP5-1160K1.8	RP11-296E3.2	LINGO1-AS1	MIR497HG	RP4-666F24.3	RP11-96K19.4	RP11-168O16.2	RP11-95P13.2	LINC00302	RP5-1125M8.2	RP4-803J11.2	RP11-544M22.8	CCND2-AS1	RP11-282I1.1	RP5-1065J22.8	RP11-476B1.1
AP001462.6	RP11-263K19.4	RP11-285F16.1	RP5-1160K1.6	RP5-896L10.1	CTD-2071N1.1	RP11-199F11.2	RP4-663N10.1	RP11-96K19.5	RP11-567E21.3	RP11-302I18.3	LINC01527	KCND3-IT1	RP11-286M16.1	RP11-297K8.2	RP11-234B24.4	RP11-282I1.2	SCARNA2	RP11-75C23.1
OVOL1-AS1	RP11-263K19.6	RP11-179B2.2	RP4-735C1.4	RP11-413P11.1	RP11-5O23.2	RP11-1099M24.9	RP11-12L8.1	RP5-1180E21.4	RP11-27G14.4	RP11-239E10.3	RP1-140J1.1	RP11-88H9.2	RP5-1097F14.3	RP11-122G18.8	RP3-377H17.2	RP11-285A18.2	RP5-1160K1.8	RP11-553K8.2
RP11-1167A19.2	RUSC1-AS1	RP11-108L7.4	RP11-195M16.3	RP5-884G6.2	RP11-16K12.1	RP11-1113L8.1	RP11-159M11.2	RP11-552M11.4	RP11-134G8.10	RP11-396C23.2	RP1-178F15.4	RP5-965F6.2	LINC00582	RP11-474I16.8	RP11-429A20.3	RP13-238F13.3	RP5-1160K1.6	RP11-553K8.5
RP11-658F2.8	RP11-336K24.12	TLX1NB	RP4-773N10.4	RP5-837M10.4	ANKRD34C-AS1	RP11-846F4.12	RP5-1185H19.2	RP5-965F6.2	RP11-510N19.5	RP11-275I14.4	RP11-350G8.9	RP4-671G15.2	RP11-66A2.1	RP11-227F8.2	RP1-102E24.8	RP11-223P11.3	RP4-773N10.4	MIR181A1HG
CTC-1337H24.3	RP11-336K24.5	LINC01514	LINC01397	LINC01349	LINC01314	RP11-260A9.6	RP4-655J12.4	RP4-671G15.2	RP11-569A11.2	ITPKB-IT1	RP11-61L14.6	RP11-426L16.3	RP4-799P18.2	RP11-359K18.3	RP4-761J14.9	RP11-264E18.1	LINC01397	RP11-469A15.2
AP000439.3	RP11-139I14.2	RP11-107I14.5	RP5-1028L10.1	RP11-421L21.3	RP11-342A23.2	RP11-354P11.2	C1orf137	RP11-426L16.9	RP11-335O13.7	SNAP47-AS1	RP11-307C12.13	RP11-426L16.9	LGALS8-AS1	RP11-359K18.4	RP11-273B20.3	RP11-234G16.5	RP5-1028L10.1	RP11-121P12.1
RP11-660L16.2	RP11-284F21.11	KCNIP2-AS1	KCNC4-AS1	RP4-575N6.4	RP11-429B14.4	RP13-753N3.3	AL157902.3	LINC01356	LINC00303	RP5-881P19.7	RP11-307C12.11	LINC01356	RP11-385F5.4	RGS5	AC091814.2	TCERG1L-AS1	KCNC4-AS1	RP11-510N19.5
RP11-849H4.4	RP11-284F21.7	RPARP-AS1	LAMTOR5-AS1	LINC01307	RP11-429B14.3	RP11-443G13.2	RP4-712E4.1	RP11-31F15.2	RP11-74C13.3	IBA57-AS1	RUSC1-AS1	RP4-590F24.2	RP11-193H5.1	RP11-477H21.2	RP11-134N1.2	LINC01165	RP5-1074L1.1	RP11-569A11.2
RP11-807H22.7	RP11-66D17.3	RP11-47A8.5	RP11-470L19.2	RP11-411H5.1	RP11-326A13.2	AC084809.2	RP4-712E4.2	HIPK1-AS1	RP11-739N20.2	RP11-245P10.4	RP11-336K24.12	RP4-543J13.1	RP11-567G24.3	RP11-38C18.3	RERG-AS1	LINC01167	LAMTOR5-AS1	RP11-335O13.7
RP11-169D4.2	RP11-66D17.5	RP11-724N1.1	RP11-284N8.3	RP5-936J12.1	RP11-522B15.4	C17orf102	HAO2-IT1	RP4-590F24.2	RP11-23I7.1	RP5-915N17.11	RP11-139I14.2	RP4-666F24.3	RP11-80B9.1	RP11-466F5.8	RP11-424M22.3	LINC01168	RP11-470L19.2	LINC00303
RP11-800A3.7	RP11-71G12.1	RP11-549L6.3	RP5-1180E21.5	RP11-347K2.1	RP11-753A21.1	RP11-799D4.3	CH17-437K3.1	RP4-543J13.1	RP11-383G10.5	RP4-803J11.2	RP11-98G7.1	RP4-663N10.1	RP11-527D7.1	RP11-9L18.3	RP11-284H19.1	ADGRA1-AS1	RP11-284N8.3	RP11-23I7.1
CTD-2562J17.4	RP11-85G21.2	RP11-525A16.4	RP11-88H9.2	RP11-233E12.1	LA16c-OS12.2	CTB-75G16.3	RP11-344P13.6	RP11-12L8.1	LEMD1-AS1	RP5-1068B5.5	RP11-284F21.11	RP11-12L8.1	RP11-561I11.4	RP11-102C16.3	RP11-59N23.3	MIR202HG	KCND3-IT1	RP11-383G10.5
CTD-2530H12.7	RP11-367J7.3	RP11-313D6.3	RP4-671G15.2	VAV3-AS1	LA16c-366D1.3	RP11-115K3.1	RP11-344P13.1	RP11-159M11.2	RP11-576D8.4	RP4-553F17.1	RP11-284F21.9	RP5-1185H19.2	RP11-561I11.3	RP11-104L21.2	RP11-59N23.1	RP11-122K13.7	RP11-88H9.2	LEMD1-AS1
RP11-619A14.3	RP11-404O13.1	RP11-57H14.2	RP11-426L16.9	RP11-356N1.2	LA16c-313D11.12	CTB-58E17.1	RP11-417J8.1	RP5-1185H19.2	RP11-38J22.3	RP5-1097F14.3	RP11-284F21.7	ATP1A1-AS1	RP11-261C10.1	RP11-104L21.3	RP11-444D3.1	RP11-108K14.12	RP5-965F6.2	BLACAT1
RP11-672A2.3	RP11-404O13.5	RP11-211N11.5	LINC01356	RP11-483I13.2	LA16c-360A4.1	AC087491.2	RP11-640M9.1	RP4-753F5.1	RP11-534L20.5	RP11-66A2.2	RP11-66D17.3	C1orf137	RP11-269F20.1	RP1-313L4.3	RP11-662I13.2	RP11-326C3.2	RP4-671G15.2	RP11-576D8.4
RP11-258O13.1	CADM3-AS1	RP11-498B4.5	RP3-522D1.1	RP11-293A10.3	RP11-304L19.8	RP11-387H17.4	RP4-791M13.5	LINC01525	RP11-164O23.8	LYST-AS1	RP11-66D17.5	RP4-753F5.1	AKT3-IT1	RP5-968D22.1	RP11-713N11.5	RP11-754B17.1	RP11-426L16.3	RP11-6J21.2
MIR4300HG	RP11-550P17.5	GRK5-IT1	SLC16A1-AS1	SCARNA2	RP11-473M20.5	LINC00974	RP11-326G21.1	AL157902.3	RP11-357P18.3	LGALS8-AS1	RP11-71G12.1	LINC01525	RP11-278H7.1	RP1-206D15.6	RP11-993B23.3	TOLLIP-AS1	SLC16A1-AS1	RP11-357P18.2
RP11-732A21.3	LINC01133	ATE1-AS1	RP11-31F15.2	RP5-1160K1.8	MMP25-AS1	RP13-415G19.2	SEC22B	RP11-418J17.3	RP11-78B10.2	RP11-385F5.4	CADM3-AS1	AL157902.3	RP11-278H7.5	RP11-576I22.2	RP11-551L14.4	AC068580.6	RP11-31F15.2	RP11-357P18.3
RP11-819C21.1	RP11-528G1.2	RP11-391M7.3	RP4-590F24.2	RP5-1160K1.6	AJ003147.8	LINC00854	RP11-458D21.1	HAO2-IT1	RP1-28O10.1	RP11-544D21.2	RP11-536C5.2	RP4-712E4.1	RP11-278H7.4	DNM3OS	RP11-467L13.7	IGF2-AS	RP5-1073O3.2	RP11-78B10.2
RP11-347E10.1	RP11-404F10.2	RP13-238F13.3	RP4-666F24.3	RP4-735C1.4	RP11-165E7.1	LINC00910	RP11-315I20.3	LINC00622	KCNH1-IT1	RP11-35L17.3	RP11-312J18.6	RP4-712E4.2	RP11-278H7.3	RP11-360D2.1	RP11-313F23.4	AC108448.3	RP4-543J13.1	C1orf132
RP11-794P6.6	RP11-297K8.2	RP11-59C5.3	RP4-663N10.1	RP4-773N10.4	RP11-65J21.4	LINC01180	WI2-925H4.1	RP5-1042I8.7	RP11-359E8.3	RP11-561I11.3	RP11-297K8.2	LINC00622	RP11-156E8.1	RP1-102G20.5	RP11-804F13.1	RP11-290F24.6	RP4-666F24.3	RP11-328D5.1
RP11-629G13.1	RP11-122G18.8	FANK1-AS1	RP11-12L8.1	LINC01397	CTA-363E6.1	CTD-2534I21.9	RP4-704D21.2	RP11-344P13.6	RP11-61J19.3	RP11-62I21.1	RP11-122G18.8	RP5-1042I8.7	RP11-62I21.1	RP1-35C21.1	AC079630.4	RP11-732A19.6	RP4-663N10.1	RP11-565N2.1
RP11-136I14.2	RP11-5K23.5	LINC01164	RP5-1185H19.2	RP5-1028L10.1	CTC-391G2.1	RP11-293E1.1	LINC00624	RP11-344P13.1	RP11-338C15.5	RP11-118K6.3	RP11-227F8.2	CH17-437K3.1	RP11-522M21.2	RP11-63B19.1	MUC19	RP11-324J3.1	RP11-12L8.1	RP11-385M4.1
RP11-728F11.3	RP11-474I16.8	RP11-432J24.2	RP11-27K13.3	KCNC4-AS1	CDIPT-AS1	RP11-63A1.2	RP11-533N14.3	RP11-417J8.1	RP11-348H3.8	LINC00704	RP11-565P22.2	RP11-344P13.6	RP11-522M21.3	RP11-545A16.4	RP11-385G16.1	RP11-379P15.1	RP11-159M11.2	RP11-372M18.1
RP11-728F11.4	RP11-227F8.2	RP11-108K14.12	LINC01525	RP11-470L19.2	RP11-297C4.6	RP5-867C24.4	RP11-433J22.3	RP11-289H16.1	PROX1-AS1	RP11-414H17.5	RP11-359K18.4	RP11-344P13.1	GCSAML-AS1	RP11-12M5.1	RP11-630C16.2	RP11-467K18.2	RP5-1185H19.2	RP11-372M18.2
TMPRSS4-AS1	RP11-565P22.2	RP11-326C3.2	AL157902.3	RP11-284N8.3	AC026471.6	RP5-867C24.5	XXyac-YX155B6.6	RP11-640M9.1	PROX1-AS1	RP5-1031D4.3	RP11-477H21.2	RP11-417J8.1	XX-CR54.1	RP11-502H18.2	RP11-609L23.1	RP11-540A21.2	RP5-1086K13.1	MIR205HG
AP002954.3	RP11-359K18.3	RP11-496I9.1	RP4-712E4.1	RP11-96K19.4	RP11-812E19.3	RP11-580I16.2	RP11-495P10.6	RP11-326G21.1	RP11-199H2.2	RP11-385N23.1	RP11-38C18.3	RP11-289H16.1	AL672294.1	RP11-540K16.2	RP11-478B9.1	RP13-631K18.2	RP11-27K13.3	RP1-272L16.1
RP11-110I1.13	RP11-267N12.1	KRTAP5-AS1	RP4-712E4.2	RP5-1125M8.2	LINC00273	CTD-2377D24.6	RP11-495P10.7	SEC22B	SPATA17-AS1	RP11-379F12.4	RP11-280O1.2	RP11-640M9.1	RP11-164C1.2	GM140	RP11-352M15.2	RP13-631K18.3	RP5-1042I8.7	RP1-28O10.1
RP11-334E6.10	RP11-477H21.2	KCNQ1DN	RP5-1042I8.7	RP11-552M11.8	RP11-43P5.3	CTD-2377D24.4	RP11-495P10.3	RP11-458D21.1	RP11-152L7.2	RP1-251M9.3	RP11-466F5.8	RP4-791M13.5	RP11-29A19.2	RP11-317P15.4	RP11-446N19.1	LINC00958	CH17-437K3.1	SERTAD4-AS1
RP11-778O17.4	RP11-38C18.3	RP11-304C12.3	CH17-437K3.1	FAM212B-AS1	RP11-46D6.1	RP11-708H21.4	RP6-74O6.6	RP11-315I20.3	RP11-95P13.2	PROSER2-AS1	RP11-9L18.3	RP11-326G21.1	RP11-563J2.3	RP11-317P15.3	RP11-618L22.1	CTC-497E21.5	RP11-344P13.1	RP11-75I2.3
CTD-2216M2.1	RP11-466F5.8	CASC23	RP11-344P13.1	RP11-88H9.2	RP11-461O7.1	CACNA1G-AS1	RP11-666A1.5	RP4-704D21.2	RP11-410C4.4	RP11-186N15.3	RP11-102C16.3	SEC22B	PRKCQ-AS1	SMG7-AS1	RP11-386G11.3	RP11-231N3.1	RP11-640M9.1	KCNH1-IT1
RP11-677M14.7	RP11-479J7.1	RP11-467K18.2	RP11-417J8.1	RP5-965F6.2	CTB-134F13.1	CTD-2510F5.4	RP11-763B22.6	RP11-533N14.3	RNU6ATAC35P	RP11-445K13.2	RP11-104L21.2	RP11-458D21.1	RP11-554I8.1	RP11-382D12.1	RP11-386G11.8	RP11-21L19.1	RP4-791M13.5	RP11-552D8.1
RP11-664I21.5	RP11-276E17.2	RP11-5L12.1	RP11-640M9.1	RP4-671G15.2	RP11-481J2.2	CTD-2319I12.5	RP11-14N7.2	XXyac-YX155B6.7	HLX-AS1	RP11-25G10.2	RP3-455J7.4	RP11-315I20.3	RP11-393K12.2	RP11-382D12.2	RP11-161H23.9	RP11-396O20.1	RP11-326G21.1	RP11-384C4.7
PKNOX2-AS1	RP11-102C16.3	CTD-2371O3.3	RP4-791M13.5	RP11-31F15.2	RP11-451N19.3	LINC01482	RP11-403I13.5	XXyac-YX155B6.6	RP11-239E10.3	RP11-197M22.2	RP5-968D22.1	RP4-704D21.2	RP11-385N23.1	GS1-120K12.4	RP11-133N21.10	CTD-3096P4.1	RP11-458D21.1	RP11-338C15.3
AP000708.1	RP3-455J7.4	RP11-351I24.1	RP11-326G21.1	HIPK1-AS1	RP11-61A14.1	SOX9-AS1	RP11-403I13.7	RP11-495P10.6	RP11-100E13.1	ST8SIA6-AS1	RP1-10C16.1	LINC00624	GATA3-AS1	GS1-204I12.4	HOXC13-AS	RP11-358H18.2	RP11-315I20.3	RP11-554K11.2
RP11-680F20.9	RP5-1018K9.1	CTD-2003C8.2	SEC22B	RP4-590F24.2	AC009095.4	HID1-AS1	RP11-196G18.22	RP11-495P10.3	RP11-275I14.4	RP11-109I13.2	RP5-1018K9.1	XXyac-YX155B6.6	RP11-543F8.2	RP5-1011O1.3	RP11-756H6.1	RP11-1081L13.4	WI2-925H4.1	PROX1-AS1
RP11-744N12.3	RP1-206D15.6	RP11-51B23.3	RP11-458D21.1	RP4-543J13.1	RP11-354M1.2	RP11-474I11.8	RP4-790G17.7	RP11-666A1.5	ITPKB-IT1	RP11-354E11.2	RP4-800F24.1	RP11-495P10.6	LINC00709	RP11-476B1.1	AGAP2-AS1	NAV2-IT1	RP4-704D21.2	LINC00538
SENCR	RP1-117P20.3	CTC-497E21.5	CH17-270A2.1	RP4-666F24.3	RP11-432I5.2	RP11-449J21.5	RP11-54A4.2	RP11-14N7.2	CTD-2090I13.1	NEBL-AS1	RP1-206D15.6	RP11-495P10.7	CELF2-AS1	RP11-75C23.1	RP11-571M6.17	RP11-359E10.1	RP11-337C18.8	PROX1-AS1
RP11-700F16.3	RP1-45C12.1	RP11-21L19.1	RP11-315I20.3	RP4-663N10.1	RP11-252K23.1	LINC00868	ADAMTSL4-AS1	RP11-403I13.5	RP5-881P19.7	RP11-573G6.9	RP1-79C4.4	RP11-495P10.3	RP11-544P1.3	RP11-448G4.4	RP11-272B17.2	RP11-371I20.2	RP11-495P10.6	RP11-176D17.3
RP11-627G23.1	RP11-160H22.3	CTD-3096P4.1	WI2-925H4.1	RP11-12L8.1	RP11-558A11.3	RP11-87G24.2	RP11-68I18.10	FALEC	IBA57-AS1	RP11-573G6.8	RP1-45C12.1	CH17-373J23.1	RP11-138I18.2	RP11-532L16.3	RP11-769N19.2	RP11-701I24.3	RP11-495P10.3	RP11-199H2.2
RP5-1154L15.2	RP5-1114G22.2	RP1-239B22.5	RP4-704D21.2	RP5-1185H19.2	RP11-542M13.3	C1QTNF1-AS1	RP11-404E16.1	RP11-54A4.2	RP5-1139B12.3	RP11-573G6.10	RP5-1114G22.2	RP11-666A1.5	RP11-445K13.2	RP11-168O16.1	RP11-338E21.1	CTD-2140G10.2	RP11-495P10.2	RP5-1111A8.3
LINC00942	RP11-195C7.1	RP11-113D6.6	RP11-337C18.9	ATP1A1-AS1	RP11-482M8.3	RP11-353N14.1	RP11-98D18.1	ADAMTSL4-AS1	RP11-245P10.4	RP11-301N24.3	TNR-IT1	RP11-763B22.6	RP11-214D15.2	RP11-168O16.2	RP11-677M24.1	RP11-17A1.3	CH17-373J23.1	RP5-1099E6.3
CACNA1C-IT2	RP11-63B19.1	RP11-504G3.2	LINC00624	LINC01525	AC144836.1	RP11-353N14.3	RP11-98D18.9	RP11-316M1.12	RP5-915N17.11	RP11-371A19.2	RP11-222A5.1	RP11-14N7.2	RP11-295P9.6	RP11-567E21.3	CTD-2021H9.1	RP11-405K6.1	RP11-763B22.6	SPATA17-AS1
RP11-253E3.3	RP5-1098D14.1	RP11-1081L13.4	RP11-433J22.3	AL157902.3	CTD-2545H1.1	CTD-2526A2.4	AL450992.2	RP11-316M1.3	RP5-1068B5.5	GPR158-AS1	RP1-35C21.1	RP11-403I13.5	RP11-142M10.2	RP11-134G8.10	RP11-578B16.1	RP11-20J1.1	RP11-14N7.2	LINC00210
RP11-543P15.3	RP11-428K3.1	NAV2-IT1	RP11-495P10.6	RP4-712E4.1	hsa-mir-1253	CTD-2561B21.8	AL591893.1	RP11-126K1.2	RP4-553F17.1	RP11-435M3.2	RP11-545A16.4	RP11-403I13.7	RP11-397C18.2	RP11-134G8.5	TRHDE-AS1	RP11-430L3.1	RP11-403I13.5	RP11-152L7.2
RP3-377H17.2	RP11-545A16.1	RP11-371I20.2	RP11-495P10.7	RP4-712E4.2	RP11-141J13.3	RP13-1032I1.11	AL589986.2	RP11-126K1.6	RP5-1097F14.3	RP11-85G18.6	RP11-12M5.1	RP4-790G17.7	RP11-7C6.1	RP11-25B7.1	RP11-560G2.1	BBOX1-AS1	RP11-196G18.22	TGFB2-AS1
RP3-454B23.1	RP11-533E19.7	BBOX1-AS1	RP11-495P10.3	RP5-834N19.1	RP11-141J13.5	RP11-498C9.2	LINC00302	RP11-74C1.4	RP11-66A2.2	RP11-748L13.6	RP11-502H18.2	RP11-68I18.10	RP11-25G10.2	RP11-90L20.2	RP11-123M21.1	BDNF-AS	RP11-54A4.2	RP11-95P13.2
RP1-102E24.8	RP11-46A10.2	BDNF-AS	RP6-74O6.6	CH17-437K3.1	CTC-524C5.5	RP11-498C9.4	RP1-140J1.1	RP11-404E16.1	RP4-799P18.2	MKX-AS1	RP11-46A10.2	RP11-74C1.4	RP11-197M22.2	RP11-307B6.3	RP11-362A1.1	RP5-1024C24.1	ADAMTSL4-AS1	RP11-400N13.3
RP4-761J14.9	RP11-540K16.1	RP5-1024C24.1	RP11-666A1.5	RP11-344P13.1	CTD-2545G14.4	RP11-498C9.17	BX470102.3	RP11-98D18.9	RP11-443B7.3	RP11-218D6.4	GM140	RP11-404E16.1	RP11-124N14.3	RP11-510N19.5	RP11-193M21.1	PAUPAR	RP11-68I18.10	RP11-400N13.1
RP4-761J14.10	RP11-33M22.2	PAUPAR	RP11-763B22.6	RP11-417J8.1	RP11-199F11.2	RP11-683L23.7	RP1-178F15.4	RP11-98D18.17	LYST-AS1	RP11-478H13.1	RP11-33M22.2	RP11-98D18.1	ST8SIA6-AS1	RP11-569A11.2	RP11-823E8.3	RP1-17K7.2	RP11-126K1.9	RP11-239E10.3
U47924.32	RP11-317P15.3	RP11-646J21.3	RP11-14N7.2	RP11-289H16.1	RP11-1099M24.9	RP11-737O24.5	RP11-350G8.5	AL589986.2	RP4-580N22.2	RP11-297A16.4	RP11-538D16.2	RP11-98D18.9	RP11-383B4.4	RP11-335O13.7	RP11-74K11.2	WT1-AS	RP11-126K1.6	RP11-504P24.9
RP11-69M1.8	RP11-181K3.4	RP11-646J21.2	RP11-403I13.5	RP11-640M9.1	RP11-1113L8.1	RP11-677O4.2	RP11-61L14.6	LINC00302	LGALS8-AS1	RP11-425A6.5	RP11-317P15.4	RP11-98D18.17	RP11-49L2.1	LINC01353	RP11-510I5.4	CSTF3-AS1	RP11-98D18.2	RP11-100E13.1
RP11-73M14.1	RP11-444D13.1	RP13-786C16.1	FALEC	RP4-791M13.5	RP11-846F4.12	RP11-805F19.1	RP11-307C12.13	RP1-140J1.1	RP11-385F5.4	RP11-291L22.4	RP11-317P15.3	AL450992.2	RP11-573G6.9	LINC01136	RP11-473C19.1	RP11-484D2.2	AL450992.2	ITPKB-IT1
RP11-283G6.3	RP11-382D12.2	RP4-607I7.1	RP11-54A4.2	RP11-326G21.1	RP11-260A9.6	RP11-699A5.2	RP11-307C12.12	BX470102.3	RP11-544D21.2	LINC00839	RP11-181K3.4	AL591893.1	RP11-142L16.2	LINC00303	RP11-263E1.1	RP11-484D2.4	AL589986.2	CTD-2090I13.1
RP11-385G16.1	GS1-120K12.4	RP11-159D8.1	RP11-316M1.3	SEC22B	RP11-321A17.5	RP11-258B16.1	RP11-307C12.11	RP1-178F15.4	RP11-35L17.3	AL022344.7	SMG7-AS1	AL589986.2	RP11-371A19.2	RP11-430C7.4	RP11-350G24.1	RP11-613D13.8	LINC00302	SNAP47-AS1
RP11-474P2.5	RP11-295K2.3	RP11-613D13.5	RP11-68I18.10	RP11-458D21.1	RP13-753N3.3	RP11-1147P1.1	RUSC1-AS1	RP11-422P24.11	RP11-561I11.3	RP11-124O11.1	RP11-444D13.1	LINC00302	RP11-144I2.1	RP11-23I7.1	LINC00485	RP11-45A12.2	LINC01527	RP5-881P19.7
RP1-228P16.3	RP5-1011O1.2	RP11-613D13.8	RP11-98D18.1	RP11-315I20.3	RP11-443G13.2	RP11-699C17.1	RP11-336K24.5	RP11-350G8.5	RP11-634B7.5	RP11-351D16.3	LINC01351	RP1-140J1.1	GPR158-AS1	RP11-383G10.5	RP11-438H24.2	CTD-2589M5.4	RP1-140J1.1	IBA57-AS1
RP11-474C8.7	LINC01032	AC068858.1	RP11-98D18.15	WI2-925H4.1	AC084809.2	RP11-1030E3.1	RP11-139I14.2	RP11-61L14.6	RP11-490E15.2	RP11-168L22.2	RP11-541F9.1	BX470102.3	LINC00836	LEMD1-AS1	RP11-626I20.3	LRP4-AS1	BX470102.3	RP5-915N17.11
RP11-386G11.3	RP11-101E13.5	RP11-618K13.2	RP11-98D18.9	RP4-704D21.2	C17orf102	RP11-25O3.1	RP11-98G7.1	RP11-307C12.13	RP11-164C1.2	RP11-67C2.2	RP5-1011O1.3	RP1-178F15.4	RP11-435M3.2	RP11-576D8.4	RP11-482D24.2	PTPRJ-AS1	RP1-178F15.5	RP5-1068B5.5
RP11-386G11.5	LINC01031	CTD-2589M5.4	AL450992.2	LINC00624	RP11-799D4.3	RP11-27G24.1	RP11-284F21.11	RP11-307C12.11	RP11-118K6.3	RP11-38L15.2	RP11-476B1.1	RP11-350G8.5	RP11-305E6.4	RP4-681L3.2	RP11-797M17.1	RP11-347H15.4	RP1-178F15.4	RP4-553F17.1
RP11-386G11.8	RP11-476B1.1	LRP4-AS1	AL591893.1	RP11-433J22.3	RP11-686D22.5	RP11-173A16.1	RP11-284F21.9	RP11-139I14.2	LINC00704	CH17-360D5.1	RP11-75C23.1	RP11-350G8.9	RP11-476F14.1	CH17-76K2.6	RP11-554D14.6	RP11-624G17.3	RP11-216N14.9	RP11-543E8.1
RP11-161H23.5	RP11-75C23.1	RP11-390K5.3	AL589986.2	XXyac-YX155B6.6	RP1-161P9.5	RP11-120K19.3	RP11-284F21.7	RP11-98G7.1	RP11-414H17.5	RP11-534L6.2	RP11-448G4.4	RP11-61L14.6	RP11-425A6.5	RP11-343H5.6	LINC01486	AP000662.4	RP11-422P24.12	RP5-858B6.3
RP11-161H23.9	RP11-448G4.4	RP11-76I23.7	RP1-140J1.1	RP11-495P10.7	CTB-75G16.3	RP11-751H17.1	RP11-66D17.3	RP11-284F21.9	RP5-1031D4.3	RP11-123B3.2	RP11-553K8.5	RP11-307C12.13	PCAT5	RP11-164O23.8	LHX5-AS1	RP11-286N22.10	RP11-350G8.5	RP5-1097F14.3
RP11-133N21.10	RP11-382E9.1	PTPRJ-AS1	BX470102.3	RP11-495P10.3	RP11-115K3.1	AC005775.2	RP11-66D17.5	RP11-85G21.3	RP11-385N23.1	FAM25D	RP11-532L16.3	RP11-307C12.11	RP11-291L22.4	RP11-357P18.2	TBX5-AS1	RP11-855O10.3	RP11-350G8.9	LINC00582
RP11-469H8.6	RP11-532L16.3	RP11-347H15.4	RP1-178F15.4	RP11-666A1.5	CTB-58E17.2	AC005391.2	RP11-71G12.1	RP11-144L1.4	RP11-379F12.4	RP11-592B15.3	RP11-168O16.1	RP11-263K19.4	LINC00839	RP11-357P18.3	RP11-240G22.5	RP11-864I4.4	UBE2Q1-AS1	DISC1-IT1
RP11-607P23.1	RP11-92G12.3	CMB9-55A18.1	RP11-216N14.8	RP11-763B22.6	AC087491.2	CTB-25B13.5	RP11-85G21.3	CADM3-AS1	RP1-251M9.3	LINC00843	RP11-168O16.2	RUSC1-AS1	RP11-124O11.1	RP11-78B10.2	RP11-227B21.2	RP11-697H9.3	RP11-61L14.6	RP5-865N13.2
RP11-923I11.5	RP11-567E21.3	RP11-1036E20.9	RP11-350G8.5	RP11-14N7.2	RP11-387H17.4	AC005256.1	KIRREL-IT1	RP11-536C5.2	RP3-323N1.2	RP11-443O13.3	RP11-134G8.5	RP11-336K24.5	LINC01264	RP11-328D5.1	RP11-768F21.1	RP11-697H9.2	RP11-307C12.13	RP5-865N13.1
CISTR	RP11-134G8.10	AP000640.2	RP11-350G8.9	RP11-403I13.5	AC004231.2	SPPL2B	RP11-404O13.1	RP11-574F21.2	RP11-445K13.2	RP11-135D11.2	RP11-25B7.1	RP11-139I14.2	RP11-351D16.3	RP11-385M4.1	RP11-197N18.2	RP11-21A7A.2	RP11-307C12.12	RP4-799P18.2
HOXC13-AS	RP11-134G8.5	RP11-804A23.1	RP11-61L14.6	RP4-790G17.7	LINC00974	AC006130.3	RP11-404O13.5	RP11-528G1.2	C10orf111	RP11-131N11.4	RP11-307B6.3	RP11-98G7.1	RP11-168L22.2	RP1-28O10.1	RP11-158L12.6	RP11-783K16.10	RP11-263K19.4	RP4-799P18.4
HOTAIR	RP11-25B7.1	RP11-286N22.10	RP11-307C12.13	RP11-316M1.12	RP13-415G19.2	AC005954.3	CADM3-AS1	RP11-312J18.6	RP11-25G10.2	RP11-436D10.3	RP11-465N4.5	RP11-284F21.11	C10orf25	SERTAD4-AS1	RP11-604N13.1	AP001092.4	RP11-263K19.6	RP4-799P18.3
HOXC-AS3	RP11-90L20.2	RP11-810P12.7	RP11-307C12.11	RP11-68I18.10	LINC00854	CTD-2622I13.3	RP11-180D21.3	RP11-544M22.8	RP11-197M22.2	RP11-119F7.5	RP11-510N19.5	RP11-284F21.9	RP11-445N18.5	KCNH1-IT1	RP5-916L7.2	AP001462.6	RUSC1-AS1	RP5-827C21.2
HOXC-AS2	RP11-465N4.5	RP11-727F15.9	RP11-263K19.4	RP11-74C1.4	LINC00910	AC007292.7	RP11-190A12.9	RP11-297K8.2	ST8SIA6-AS1	RP11-343J3.2	RP11-569A11.2	RP11-284F21.10	RP11-463P17.3	LINC00467	RP11-367G12.1	MIR194-2HG	ASH1L-AS1	RP4-781K5.2
HOXC-AS1	RP11-510N19.5	AP000438.2	RP11-263K19.6	RP11-404E16.1	RP11-527L4.2	AC024592.9	LINC01133	RP11-122G18.8	RP11-109I13.2	RP11-262I2.2	PCAT6	RP11-284F21.7	RP11-13E1.5	RP11-359E8.3	RP11-553N19.1	AP003068.9	RP11-243J18.2	RP11-385F5.4
RP11-834C11.14	RP11-569A11.1	RP11-697H9.2	RUSC1-AS1	RP11-98D18.1	RUNDC3A-AS1	CTD-2396E7.10	RP11-226L15.5	RP11-474I16.8	NEBL-AS1	RP11-104F15.9	RP11-335O13.7	RP11-66D17.5	ARHGAP22-IT1	RP11-61J19.4	RP11-21K12.2	RP11-770G2.2	RP11-336K24.12	RP11-193H5.1
AC012531.25	RP11-480I12.10	RP11-21A7A.2	ASH1L-AS1	RP11-98D18.9	LINC01180	CTD-3193O13.11	RP11-536C5.2	RP11-227F8.2	RP11-573G6.4	RP11-327E2.5	LINC01136	RP11-71G12.1	RP11-534L6.5	RP11-338C15.5	RP11-21K12.3	RP11-1167A19.2	RP11-336K24.5	RP11-136B18.2
FLJ12825	PCAT6	AP001092.4	RP11-336K24.5	AL591893.1	CTD-2534I21.9	CTD-2659N19.10	RP11-574F21.2	RP11-565P22.2	RP11-573G6.9	RP11-150D20.5	LINC00303	RP11-85G21.3	RP11-534L6.2	RP11-338C15.3	RP11-572C21.1	RP11-755F10.1	RP11-139I14.2	LINC01139
RP11-834C11.4	RP11-335O13.7	MIR194-2HG	RP11-139I14.2	AL589986.2	RP11-63A1.2	CTD-2528A14.1	RP11-528G1.2	RP11-359K18.4	RP11-573G6.8	RP11-222G7.2	RP11-23I7.1	RP11-404O13.1	RP11-563N6.6	FLVCR1-AS1	RP11-474D1.3	RP11-867G23.3	RP11-98G7.1	RP11-544D21.2
RP11-834C11.10	LINC01136	MALAT1	RP11-98G7.1	FLG-AS1	RP11-63A1.4	CTD-2278I10.4	RP11-404F10.2	RGS5	RP11-573G6.10	ZNF503-AS1	RP11-383G10.5	RP11-404O13.5	C10orf71-AS1	RP11-348H3.8	RP11-243M5.5	RP11-867G23.8	RP11-284F21.8	RP11-35L17.3
RP11-753H16.3	LINC00303	OVOL1-AS1	RP11-284F21.11	RP1-140J1.1	RP5-867C24.4	CTD-3149D2.4	RP11-312J18.6	RP11-477H21.2	RP11-301N24.3	RP11-369F10.2	LEMD1-AS1	CADM3-AS1	RP11-123B3.2	PROX1-AS1	RP11-495K9.2	RP11-867G23.10	RP11-284F21.11	RP11-567G24.3
RP11-1049A21.2	RP11-739N20.2	RP11-1167A19.2	RP11-284F21.9	RP1-178F15.4	RP5-867C24.5	CTB-52I2.7	RP11-297K8.2	RP11-38C18.3	LINC01552	DLG5-AS1	RP11-576D8.4	LINC01133	RP11-592B15.3	RP11-176D17.3	RP13-507P19.1	CTC-1337H24.3	RP11-284F21.9	RP11-467I20.2
RP11-123K3.9	RP11-430C7.4	RP11-867G23.10	RP11-284F21.7	RP11-216N14.9	RP11-580I16.2	AC068499.10	RP11-122G18.8	RP11-280O1.2	RP11-371A19.2	RP11-479O17.9	RP4-681L3.2	RP11-536C5.2	RP11-449O16.2	RP11-199H2.2	RP11-897M7.3	RP11-802E16.3	RP11-284F21.10	RP11-80B9.1
AC025165.8	RP11-23I7.1	RP11-658F2.8	RP11-66D17.5	RP11-422P24.11	RP11-138C9.1	CTD-2017D11.1	RP11-25K21.6	RP11-276E17.2	GPR158-AS1	RP11-36D19.8	RP11-38J22.3	RP11-528G1.2	RP11-96B5.4	SPATA17-AS1	RP11-417L19.2	CTD-2655K5.1	RP11-284F21.7	RP11-527D7.1
RP11-571M6.17	RP11-383G10.5	CTD-2007L18.5	KIRREL-IT1	RP11-350G8.5	CTD-2377D24.6	CTD-2027I19.3	RP11-25K21.1	RP11-102C16.3	RP11-435M3.2	RP11-202D18.2	RP11-343H5.6	RP11-312J18.6	RP11-96B5.3	RP11-152L7.2	RP13-977J11.3	CTD-2007L18.5	RP11-66D17.3	RP11-561I11.4
RP11-620J15.1	LEMD1-AS1	RP11-849H4.4	RP11-404O13.1	RP11-350G8.9	CTD-2377D24.4	CTB-151G24.2	RP11-474I16.8	RP11-104L21.2	RP11-128B16.3	RP11-338I21.1	RP11-357P18.3	RP11-544M22.8	PRKG1-AS1	TGFB2-AS1	RP13-895J2.7	AP000439.3	RP11-66D17.5	RP11-561I11.3
RP11-620J15.2	RP11-576D8.4	RP11-807H22.7	RP11-404O13.5	UBE2Q1-AS1	RP11-501C14.5	CTD-2540B15.6	RP11-227F8.2	RP11-104L21.3	RP13-16H11.7	RP11-77P6.2	RP11-78B10.2	RP11-297K8.2	RP11-179B15.6	RP11-410C4.4	RP13-895J2.11	RP11-626H12.1	RP11-71G12.1	RP11-269F20.1
RP11-769N19.2	RP4-681L3.2	RP11-800A3.7	RP11-190A12.8	RP11-307C12.13	RP11-708H21.4	CTD-2329C7.2	RGS5	RP1-313L4.3	RP11-85G18.6	SLC16A12-AS1	RP11-328D5.1	RP11-122G18.8	RP11-443O13.3	RNU6ATAC35P	RP13-714J12.1	ANO1-AS2	RP11-85G21.3	RP11-370K11.1
RP11-631N16.4	RP11-38J22.6	RP11-939C17.4	RP11-190A12.9	RP11-307C12.11	FLJ40194	AC002115.5	RP11-506O24.1	RP5-968D22.1	MKX-AS1	LINC00865	RP1-28O10.1	RP11-25K21.6	RP11-436D10.3	RP11-358H9.1	RP13-554M15.5	SHANK2-AS3	KIRREL-IT1	AKT3-IT1
RP11-629N8.3	RP11-343H5.6	CTD-2530H12.7	RP11-536C5.2	RP11-263K19.4	CACNA1G-AS1	LINC01529	RP11-38C18.2	RP5-1018K9.1	RP11-478H13.1	RP11-236B18.2	SERTAD4-AS1	RP11-227F8.2	RP11-144G16.1	RP11-239E10.2	LINC00424	RP11-660L16.2	RP11-404O13.1	RP11-278H7.1
RP11-766N7.3	RP11-164O23.8	RP11-619A14.3	RP11-574F21.2	RUSC1-AS1	RP11-579A4.1	CTC-246B18.8	RP11-38C18.3	RP4-800F24.1	RP11-305E6.4	RP11-402D21.2	KCNH1-IT1	RP11-359K18.4	RP11-174J11.1	RP11-239E10.3	RP11-165I9.10	RP11-849H4.4	RP11-404O13.5	RP11-278H7.5
RP11-305O6.3	RP11-357P18.2	RP11-672A2.6	RP11-544M22.8	RP11-336K24.12	CTD-2510F5.4	CTB-60E11.9	RP11-280O1.2	RP11-332H17.1	RP11-253D19.1	RP11-348J12.2	LINC00467	RP11-506O24.2	RP11-179K3.2	RP11-504P24.9	LINC00463	ARAP1-AS1	CADM3-AS1	RP11-278H7.4
RP11-677M24.1	RP11-357P18.3	KCTD21-AS1	RP11-297K8.2	RP11-336K24.5	RP11-349A8.3	AC020956.3	RP11-306I1.2	RP1-79C4.4	PARD3-AS1	RP11-348J12.5	RP11-61J19.3	RP11-38C18.3	RP11-210G22.1	RP11-365O16.3	LINC01079	RP11-864N7.4	RP11-190A12.9	RP11-278H7.3
RP11-290L1.3	RP11-78B10.2	RP11-876F14.1	RP11-122G18.8	RP11-139I14.2	RP11-147L13.15	LIPE-AS1	RP11-9L18.3	DNM3-IT1	RP11-297A16.4	RP11-437J2.3	RP11-338C15.3	RP11-280O1.2	RP11-344A5.1	RP11-449J1.1	RP11-87C7.3	CTD-2562J17.4	LINC01133	RP11-173A6.3
SOCS2-AS1	RP11-328D5.1	RP11-659G9.3	RP11-25K21.6	RP11-98G7.1	SOX9-AS1	AC092301.3	RP11-102C16.3	RP3-471M13.2	RP11-291L22.4	PLCE1-AS2	RP11-348H3.8	RP11-9L18.3	RP11-57G10.8	RP11-396C23.4	LINC00543	CTD-2530H12.7	RP11-536C5.2	HNRNPU-AS1
RP11-778J16.3	RP5-1051D14.1	RP11-700A24.1	RP11-5K23.5	RP11-284F21.11	RP11-647F2.2	CTC-344H19.4	RP11-104L21.2	RP11-296O14.3	LINC00839	RP11-35J23.1	PROX1-AS1	RP11-102C16.3	RP11-242G20.1	RP11-396C23.2	PAN3-AS1	RP11-619A14.3	RP11-536C5.7	RP11-62I21.1
RP11-536G4.1	RP11-385M4.1	RP11-12D16.2	RP11-25K21.1	RP11-284F21.9	HID1-AS1	NAPA-AS1	RP3-455J7.4	RP11-360D2.1	AL022344.7	RP11-175O19.4	PROX1-AS1	RP11-104L21.2	RP11-262I2.2	ITPKB-IT1	RP11-95G6.1	RP11-672A2.3	RP11-528G1.2	RP11-522M21.2
RP11-114F10.3	RP1-272L16.1	RP11-755E23.2	RP11-474I16.8	RP11-284F21.7	RP11-474I11.8	RP11-43N16.4	RP5-968D22.1	GAS5-AS1	RP11-124O11.1	SLIT1-AS1	RP11-199H2.2	RP3-455J7.4	RP11-104F15.9	CTD-2090I13.1	RP11-93G5.1	RP11-21L23.3	RP11-404F10.2	RP11-522M21.3
LINC01486	SERTAD4-AS1	SCARNA9	RP11-227F8.2	RP11-66D17.3	RP11-474I11.7	CTD-2560K21.6	RP1-206D15.6	RP1-102G20.5	LINC01264	LINC00866	RP5-1099E6.3	RP5-1018K9.1	RP11-432J9.6	SNAP47-AS1	RP11-93H24.3	RP11-21L23.2	RP11-544M22.8	RP11-488L18.8
RP1-46F2.3	RP11-543B16.3	RP11-685N10.1	RP11-359K18.3	RP11-66D17.5	RP11-552F3.4	CTD-2616J11.16	RP1-117P20.3	RP5-1114G22.2	RP11-351D16.3	RP11-441O15.3	SPATA17-AS1	RP1-127D3.4	UNC5B-AS1	RP5-881P19.7	LINC00364	RP11-258O13.1	RP11-297K8.2	GCSAML-AS1
LHX5-AS1	LINC00467	RP11-712B9.2	RP11-359K18.4	RP11-71G12.1	RP11-449J21.5	AC008440.5	RP1-79C4.4	TNR-IT1	RP11-168L22.2	RP11-129J12.1	LINC00210	RP1-45C12.1	CDH23-AS1	RP5-1139B12.2	RNF219-AS1	RP11-683O4.1	RP11-122G18.8	RP11-634B7.4
RP1-166H1.2	RP11-359E8.3	RP11-732A21.3	RGS5	RP11-367J7.3	RP11-666A8.9	CTC-550B14.6	RP1-45C12.1	RP1-35C21.1	RP11-20J15.3	LINC01475	RP11-152L7.2	DNM3-IT1	PPP3CB-AS1	RP5-1139B12.3	RP11-52L5.6	RP11-686G23.2	RP11-474I16.8	RP11-634B7.5
RP11-728G15.1	RP11-552D8.1	RP11-864G5.3	RP11-477H21.2	RP11-404O13.5	LINC00868	CTD-2537I9.15	DNM3-IT1	RASAL2-AS1	RP11-67C2.2	OLMALINC	RP11-95P13.2	RP11-360D2.1	RP11-369F10.2	RP5-915N17.11	MIR4500HG	MIR4300HG	RP11-227F8.2	RP11-407H12.8
RP11-512M8.11	RP11-384C4.6	RP11-819C21.1	RP11-38C18.2	RP11-144L1.4	RP11-87G24.3	CTD-2537I9.13	RP11-360D2.1	C1orf220	RP11-38L15.2	RP11-285F16.1	RNU6ATAC35P	RP11-160H22.5	RP11-325D15.2	RP4-803J11.2	LINC00391	RP11-727A23.4	RP11-359K18.3	XX-CR54.1
RP11-158L12.6	RP11-61J19.2	RP11-262A12.1	RP11-38C18.3	CADM3-AS1	RP11-87G24.2	AC079779.4	RP3-518E13.2	RP11-428K3.1	RP11-292F22.7	RP11-179B2.2	HLX-AS1	RP1-35C21.1	KCNMA1-AS2	RP11-286M16.1	SOX21-AS1	RP11-727A23.10	RGS5	XX-CR54.3
LINC01072	RP11-61J19.4	COLCA1	RP11-280O1.2	RP11-550P17.5	HP09025	AC092687.3	TNR-IT1	RP11-545A16.1	RP11-463P17.3	RP11-108L7.14	RP11-400N13.3	RP4-798P15.3	RP11-328K22.1	RP4-553F17.1	LINC00557	CTD-2537O9.1	RP11-506O24.1	RP11-164C1.2
RP11-264J4.10	RP11-338C15.5	RP11-794P6.6	RP11-466F5.10	LINC01133	RP11-353N14.1	LINC00570	RP11-222A5.1	RP11-12M5.1	RP11-123B3.2	RP11-108L7.15	TAF1A-AS1	RP11-545A16.4	KCNMA1-AS3	RP5-1097F14.3	RP11-10E18.7	RP11-201M22.1	RP11-38C18.2	LINC00200
LINC00424	RP11-338C15.3	RP11-708L7.6	RP11-466F5.8	RP11-226L15.5	RP11-353N14.3	RP11-130L8.1	RP1-35C21.1	RP11-12M5.3	FAM25D	TLX1NB	RP11-239E10.3	RP11-12M5.1	RP13-39P12.3	RP11-66A2.1	DOCK9-AS1	RP11-675M1.2	RP11-38C18.3	RP11-29A19.2
LINC00352	FLVCR1-AS1	RP11-629G13.1	RP11-9L18.3	RP11-536C5.2	CTD-2529O21.2	AC013472.4	RP4-798P15.3	RP11-533E19.5	RP11-592B15.3	LBX1-AS1	RP11-504P24.9	RP11-12M5.3	RP11-157J13.1	RP4-799P18.2	LINC00554	RP11-203F8.1	RP11-280O1.2	ADARB2-AS1
C1QTNF9B-AS1	RP11-348H3.8	AP000462.3	RP11-102C16.3	RP11-312J18.6	CTD-2526A2.4	GTF3C2-AS1	RP11-545A16.4	OVAAL	LINC00843	RP11-107I14.4	RP11-365O16.6	RP11-502H18.2	RP11-90J7.4	RP4-580N22.2	RP11-397O8.7	RP11-676F20.4	RP11-466F5.8	LINC00700
RP11-556N21.1	RP11-176D17.3	RP11-158I9.5	LINC01363	RP11-297K8.2	RP13-1032I1.11	AC009305.1	RP11-12M5.1	KIAA1614-AS1	RP11-556E13.1	RP11-107I14.2	RP11-100E13.1	OVAAL	RP11-31E13.2	LGALS8-AS1	FGF14-AS2	RP11-685N10.1	RP11-9L18.3	RP11-69C17.2
RP11-87C7.3	RP11-199H2.2	RP11-334E6.10	RP11-104L21.2	RP11-227F8.2	RP11-498C9.2	AC083949.1	RP11-533E19.7	RP11-540K16.1	RP11-443O13.3	RP11-190J1.3	RP11-449J1.1	RP11-540K16.1	RP11-589B3.6	RP11-385F5.4	RP11-346C4.3	RP11-644L4.1	RP11-102C16.3	RP11-69C17.3
PDX1-AS1	RP11-239E10.2	RP11-778O17.4	RP3-455J7.4	RP11-359K18.3	RP11-498C9.4	RP11-89K21.2	RP11-502H18.2	RP11-33M22.2	RP11-135D11.2	KCNIP2-AS1	RP11-396C23.4	GM140	TMEM254-AS1	RP11-567G24.3	RP11-153I24.4	RP11-99C10.1	RP11-104L21.3	RP11-69C17.4
LINC00543	RP11-239E10.3	RP11-640N11.2	RP5-968D22.1	RP11-267N12.1	RP11-498C9.17	AC092155.4	RP11-46A10.2	LINC01344	RP11-131N11.4	RPARP-AS1	RP11-275I14.4	RP11-317P15.4	RP11-137H2.4	RP11-467I20.6	RP11-472K17.3	RP11-864G5.3	RP3-455J7.4	LINC00701
RP11-95G6.1	RP11-504P24.9	CTD-2216M2.1	RP1-206D15.6	RGS5	RP11-683L23.7	AC007395.3	RP11-540K16.1	RP11-317P15.4	LINC00845	RP11-225H22.7	ITPKB-IT1	RP11-317P15.3	RP11-514F8.2	RP11-527D7.1	RP11-212E4.1	RP11-819C21.1	RP5-968D22.1	RP11-446F3.2
LINC00423	RP11-365O16.3	PKNOX2-AS1	RP1-117P20.3	RP11-477H21.2	RP11-76K13.3	ZNF638-IT1	GM140	RP11-317P15.3	RP11-436D10.3	NEURL1-AS1	RP5-881P19.7	RP11-181K3.4	LINC00858	RP11-561I11.4	RP11-291I6.2	RP11-144G7.2	RP5-1018K9.1	RP11-526P5.1
SPG20-AS1	RP11-365O16.6	RP11-680F20.10	RP1-79C4.4	RP11-506O24.2	RP11-677O4.2	RP11-44N22.3	RP11-317P15.4	RP11-181K3.4	RP11-174J11.1	RP11-127O4.2	RP11-245P10.4	SMG7-AS1	RP11-380G5.2	RP11-561I11.3	ARHGEF7-AS2	RP11-629G13.1	LINC01142	RP11-526P5.2
RP11-74J13.9	RP11-100E13.1	RP11-115C10.1	RP11-360D2.1	RP11-38C18.2	RP11-805F19.1	ALMS1-IT1	RP11-317P15.3	RP11-444D13.1	RP11-344A5.1	SORCS3-AS1	RP5-915N17.11	GS1-120K12.4	RP11-94M14.2	AKT3-IT1	LINC00354	RP11-839D17.3	RP11-576I22.2	RP11-118K6.2
RP11-187A9.3	RP11-449J1.1	RP11-702B10.1	RP5-1114G22.2	RP11-38C18.3	RP11-699A5.2	RP11-60H5.1	RP11-181K3.4	RP11-382D12.1	RP11-119F7.5	RP11-549L6.3	RP5-1065P14.3	GS1-204I12.3	RP11-30G13.1	RP11-278H7.5	RP11-450H6.3	RP11-159N11.3	RP1-79C4.4	RP11-298E9.5
RP11-156K23.3	RP11-496N12.6	RP11-744N12.3	RP1-35C21.1	RP11-280O1.2	RP11-9E17.1	AC015971.2	SMG7-AS1	RP11-382D12.2	RP11-343J3.2	RP11-525A16.4	RP5-1065P14.2	RP11-75C23.1	RP11-391J2.3	RP11-173A6.3	RP11-468E2.5	RP11-667M19.2	DNM3-IT1	RP11-298E9.6
RP11-34F20.7	RP11-145A3.1	RP11-121M22.1	RP4-798P15.3	RP11-306I1.2	AC012123.1	AC104134.2	RP11-444D13.1	GS1-120K12.4	RP11-242G20.1	RP11-348N5.7	RP5-1068B5.5	RP11-448G4.4	RP11-35J23.1	HNRNPU-AS1	RP11-340L3.1	RP11-64D24.2	RP11-296O14.3	RP11-195B3.1
RP11-327P2.6	RP11-285F7.2	RP11-700F16.3	RASAL2-AS1	RP11-9L18.3	RP11-258B16.1	CH17-132F21.5	GS1-120K12.4	RP4-635A23.6	RP11-104F15.9	CTB-1144G6.6	RP4-553F17.1	LINC01222	RP11-175O19.4	RP11-156E8.1	CTD-2298J14.2	AP000797.4	RP11-360D2.1	RP11-482E14.1
RP11-93H24.3	RP4-559A3.6	RP11-218M22.2	C1orf220	RP11-276E17.2	RP11-379L18.1	RP11-575H3.1	LINC01351	GS1-204I12.4	RP11-327E2.5	RP11-317F20.3	RP11-543E8.1	RP11-382E9.1	SLIT1-AS1	RP11-62I21.1	RP11-398E10.1	AP000770.2	GAS5-AS1	RP11-482E14.2
RP11-95F22.1	RP11-396C23.4	LINC00942	RP11-428K3.1	RP11-102C16.3	RP11-1147P1.1	AC012307.2	RP11-75C23.1	GS1-174L6.4	RP11-150D20.5	RP11-383C6.2	RP5-1097F14.3	RP11-532L16.3	LINC00866	LINC01341	RP11-857B24.5	RP11-728F11.3	RP11-160H22.3	RP11-184A2.3
RP11-309J13.1	RP11-396C23.2	CACNA1C-IT2	RP11-545A16.1	LINC01363	RP11-63I8.1	AC092675.4	RP11-448G4.4	RP11-541F9.1	RP11-399K21.11	RP11-498B4.5	RP5-865N13.2	RP11-121P12.1	RP11-34A14.3	C1orf229	RP11-1033H12.1	RP11-334E6.10	RP1-102G20.5	RP11-184A2.2
RP11-52L5.6	RP11-275I14.4	CACNA1C-IT3	RP11-545A16.4	RP11-104L21.3	RP11-246E12.2	AC109826.1	RP11-382E9.1	LINC01032	ZNF503-AS2	MIR3663HG	RP11-66A2.1	RP11-168O16.1	RP11-441O15.3	RP11-488L18.8	AL162759.1	RP11-334E6.12	RP5-1114G22.2	RP11-464C19.3
MIR4500HG	ITPKB-IT1	RP11-372B4.3	RP11-12M5.1	RP3-455J7.4	RP11-426J5.3	AC092667.2	RP11-532L16.3	RP11-448G4.4	RP11-399K21.10	RP11-501J20.5	RP4-799P18.2	RP11-168O16.2	RP11-285F16.1	GCSAML-AS1	RP11-999E24.3	RP11-778O17.4	RP3-518E13.2	RP11-433J20.2
LINC00559	RP5-1087E8.3	TSPAN9-IT1	RP11-533E19.7	RP1-313L4.3	RP11-110H1.8	RP11-13J10.1	RP11-92G12.3	RP11-532L16.3	RP11-157J13.1	RP11-427L15.2	RP4-799P18.3	RP11-567E21.3	RP11-179B2.2	AL672294.1	CTD-2277K2.1	RP11-640N11.2	TNR-IT1	RP11-433J20.1
LINC00391	SNAP47-AS1	RP3-454B23.1	RP11-502H18.2	RP5-968D22.1	RP11-1030E3.1	AC114776.3	RP11-168O16.1	RP11-469A15.2	RP11-479O17.9	LINC01561	RP5-827C21.2	RP11-27G14.4	RP11-108L7.15	RP11-164C1.2	RP11-1112J20.2	RP11-730K11.1	RP11-222A5.1	LINC00702
SOX21-AS1	RP5-881P19.7	RP4-761J14.9	OVAAL	LINC00970	RP11-25O3.1	RP11-399B17.1	RP11-168O16.2	RP11-121P12.1	RP11-36D19.8	RP11-95I16.2	LYST-AS1	RP11-134G8.7	TLX1NB	RP11-363N22.2	RP11-1046B16.3	MIR100HG	RP11-195C7.1	RP11-34C15.2
RP11-573N10.1	RP5-915N17.11	RP4-761J14.10	RP11-46A10.2	RP4-800F24.1	RP11-685A21.1	STEAP3-AS1	RP11-567E21.3	RP11-92G12.3	RP11-202D18.2	RP11-62L18.3	RP5-940F7.2	RP11-510N19.5	LINC01514	RP11-29A19.2	RP6-114E22.1	CTD-2216M2.1	RP1-35C21.1	LINC00705
DOCK9-AS2	RP5-1065P14.3	U47924.32	RP11-540K16.1	RP1-206D15.6	RP11-27G24.1	AC133785.1	RP11-27G14.4	RP11-168O16.1	RP11-338I21.1	RP11-282I1.1	RP4-580N22.2	RP11-569A11.1	RP11-541N10.3	RP11-398B16.2	RP11-109N23.4	RP11-109E10.1	RASAL2-AS1	LINC00704
LINC00554	RP4-613A2.1	U47924.31	RP11-540K16.2	RP1-117P20.3	RP11-173A16.1	RP1-156L9.1	RP11-134G8.10	RP11-168O16.2	RP11-77P6.2	RP11-282I1.2	RP11-385F5.4	RP11-569A11.2	RP11-127L20.5	ADARB2-AS1	AC005519.4	RP11-634B22.4	C1orf220	RP11-499O7.7
LINC00283	RP4-553F17.1	RP11-69M1.8	GM140	RP11-297H3.3	RP11-120K19.3	AC097532.2	RP11-307B6.3	RP11-567E21.3	ADIRF-AS1	RP11-285A18.2	RP11-193H5.1	PCAT6	CFAP58-AS1	LINC00700	RP11-361H10.3	RP11-664I21.5	RP11-428K3.1	RP11-445P17.3
RP11-272L14.2	RP5-858B6.3	RP11-438L7.1	RP11-538D16.2	RP11-576I22.2	RP11-17E3.1	AC010974.3	RP11-465N4.5	RP11-134G8.5	RP11-149I23.3	RP13-238F13.3	RP11-544D21.2	RP11-335O13.7	RP11-127O4.2	RP11-118K6.2	RP11-516J2.1	RP11-680F20.10	RP11-545A16.1	XXyac-YR21CG7.1
ARHGEF7-AS2	RP5-1097F14.3	RP11-20D14.3	RP11-317P15.4	RP1-79C4.4	RP11-1136J12.1	CCNT2-AS1	RP11-510N19.5	RP11-510N19.5	SLC16A12-AS1	FANK1-AS1	RP11-35L17.3	LINC01136	RP11-549L6.3	RP11-298E9.5	RP11-463C8.7	KIRREL3-AS3	RP11-545A16.4	RP11-414H17.5
GRTP1-AS1	RP11-295G20.2	RP11-259O18.4	RP11-317P15.3	RP1-127D3.4	RP11-154H12.3	AC078882.1	RP11-569A11.1	RP11-569A11.1	RP11-402D21.2	RP11-223P11.3	RP11-567G24.3	LINC00303	RP11-348N5.7	RP11-195B3.1	RP11-497E19.1	RP11-702B10.2	RP11-12M5.1	RP11-563J2.3
GAS6-AS2	RP5-865N13.1	LINC00612	RP11-181K3.4	RP1-45C12.1	AC010641.1	AC009299.2	RP11-569A11.2	RP11-569A11.2	RP11-348J12.2	RP11-4C20.3	RP11-527D7.1	RP11-74C13.3	RP11-324O2.3	LINC00704	RP11-1152H15.1	RP11-1007G5.2	RP11-502H18.2	PRKCQ-AS1
RP11-203M5.7	RP11-66A2.1	RP13-735L24.1	SMG7-AS1	DNM3-IT1	AC005775.2	AC007556.3	RP11-335O13.7	PCAT6	RP11-348J12.5	LINC01163	RP11-561I11.3	RP11-203F10.5	RP11-57H14.2	RP11-445P17.3	RP11-753D20.3	RP11-744N12.3	OVAAL	RP11-554I8.1
RP11-998D10.1	RP11-66A2.2	RP11-75L1.1	RP11-444D13.1	RP3-395P12.2	AC005391.2	RAPGEF4-AS1	LINC01353	RP11-335O13.8	RP11-437J2.3	RP11-45A17.3	AKT3-IT1	RP11-739N20.2	RP11-211N11.5	CALML3-AS1	RP11-33N16.3	SENCR	RP11-46A10.2	RP11-554I8.2
RP11-998D10.4	RP4-799P18.2	AC091814.3	GS1-120K12.4	RP11-296O14.3	CIRBP-AS1	LINC01305	LINC01136	LINC01353	RP11-429G19.3	RP11-140A10.3	RP11-173A6.3	RP11-430C7.4	CTB-1144G6.6	RP11-536K7.3	RP11-472N19.3	LINC00167	RP11-540K16.1	LINC00706
RP11-298I3.4	RP5-827C21.4	RP11-656E20.5	GS1-279B7.2	RP11-160H22.3	CTB-25B13.5	AC018890.4	LINC00303	LINC01136	RP11-35J23.1	LINC01167	RP11-156E8.1	RP11-23I7.1	RP11-383C6.2	RP11-536K7.5	RP11-120E11.2	RP11-121M22.1	GM140	LINC00707
RP11-66N24.3	RP11-293G6__A.2	LOH12CR2	LINC01350	RP1-102G20.5	CTB-25B13.9	HOXD-AS2	RP11-74C13.3	LINC00303	RP11-175O19.4	ADGRA1-AS1	RP11-62I21.1	RP11-383G10.5	RP11-498B4.5	RP11-414H17.5	CTD-2506J14.1	C11orf44	RP11-33M22.2	RP11-799O21.2
AL136419.6	LYST-AS1	RP11-180M15.6	PACERR	RP5-1114G22.2	AC005256.1	HAGLR	RP11-430C7.4	RP11-74C13.4	SLIT1-AS1	MIR202HG	RP11-439E19.7	LEMD1-AS1	RP11-539I5.1	RP11-563J2.3	AL132796.1	RP11-890B15.3	RP11-538D16.2	RP11-393K12.2
RP11-80A15.1	RP4-580N22.2	RP11-180M15.4	LINC01032	TNR-IT1	SPPL2B	SATB2-AS1	RP11-23I7.1	RP11-74C13.3	RP11-452K12.4	RP13-49I15.6	LINC01341	RP11-576D8.4	CTA-109P11.4	RP5-1031D4.3	AL109767.1	AP003025.2	LINC00272	RP5-1031D4.3
RP11-561B11.6	LGALS8-AS1	RP11-392P7.6	RP11-101E13.5	RP11-195C7.1	AC006130.3	AC010731.4	RP11-383G10.5	LINC00628	LINC00866	RP11-122K13.7	C1orf229	RP4-681L3.2	EMX2OS	RP11-385N23.1	CTD-2644I21.1	OPCML-IT1	RP11-317P15.3	RP11-385N23.1
RP11-857B24.5	RP11-385F5.4	RP11-377D9.3	RP11-476B1.1	RP1-35C21.1	AC006277.3	AC019185.4	LEMD1-AS1	RP11-739N20.2	RP11-441O15.3	RP11-122K13.15	RP11-488L18.8	RP11-38J22.3	RP11-355F22.1	RP11-379F12.4	RP11-566J3.2	RP11-700F16.3	SMG7-AS1	RP11-379F12.4
RP11-218E20.2	CHRM3-AS1	RP11-134N1.2	RP11-448G4.4	RP11-63B19.1	AC005944.2	RP11-459I19.1	RP11-576D8.4	RP11-430C7.4	RP11-129J12.1	RP11-108K14.12	RP11-490E15.2	RP11-38J22.6	RP11-427L15.2	GATA3-AS1	MEG8	RP11-627G23.1	RP11-444D13.1	GATA3-AS1
RP11-218E20.3	RP11-527D7.1	RP11-625L16.3	RP11-532L16.3	RP4-798P15.3	AC010649.1	AC097468.7	RP4-681L3.2	RP11-23I7.1	LINC01475	RP11-326C3.2	ADARB2-AS1	RP11-534L20.5	RP11-498J9.2	RP11-428L9.1	DIO3OS	RP11-469N6.2	RP11-382D12.1	LINC00708
RP11-1140I5.1	AKT3-IT1	RASSF8-AS1	RP11-92G12.3	RP11-428K3.1	AC005954.3	AC097468.4	RP11-38J22.3	RP11-383G10.5	RP11-285F16.1	RP11-326C3.11	RP11-118K6.3	CH17-76K2.6	LINC01561	CELF2-AS1	CTD-2017C7.2	AP005135.2	GS1-115G20.1	RP5-1119O21.2
RP11-1033H12.1	RP11-278H7.5	RP11-283G6.3	RP11-168O16.2	RP11-545A16.4	AC007292.7	RP11-33O4.1	RP11-534L20.5	LEMD1-AS1	RP11-179B2.2	RP11-326C3.15	RP11-298E9.7	RP11-343H5.6	WDR11-AS1	RP11-186N15.3	RP11-365N19.2	RP5-1154L15.2	GS1-120K12.4	RP11-543F8.2
RP11-368P15.3	RP11-518L10.5	RP11-993B23.3	RP11-567E21.3	RP11-12M5.1	LLNLR-304G9.1	AC053503.4	CH17-76K2.6	BLACAT1	RP11-108L7.15	RP13-317D12.3	LINC00704	RP11-164O23.8	RP11-95I16.2	RP11-445K13.2	CTD-2223O18.1	RP11-359B12.2	GS1-279B7.2	LINC00709
OTX2-AS1	RP11-156E8.1	DENND5B-AS1	RP11-27G14.4	RP11-533E19.5	TINCR	AC074019.1	RP11-343H5.6	RP11-576D8.4	TLX1NB	RP11-496I9.1	RP11-336A10.2	RP11-164O23.7	LINC01153	RP11-295P9.3	RP11-260M19.1	CACNA1C-IT3	GS1-204I12.4	RP5-1051H14.2
PSMA3-AS1	RP11-62I21.1	RP11-428G5.5	RP11-134G8.10	RP11-502H18.2	AC024592.9	FBXO36-IT1	RP11-164O23.8	RP4-681L3.2	LINC01514	RP11-754B17.1	RP11-536K7.5	RP11-357P18.2	RP11-62L18.3	RP11-353M9.1	RP11-614O9.1	RP11-476M19.3	GS1-174L6.4	RP11-271F18.1
RP11-1042B17.3	RP11-439E19.7	RP11-817I4.2	RP11-134G8.7	RP11-46A10.2	CTB-133G6.2	AC017104.6	RP11-357P18.3	RP11-38J22.3	LBX1-AS1	AP006621.8	RP11-414H17.5	RP11-357P18.3	RP11-78A18.2	RP11-142M10.2	CTD-3051D23.1	RP11-664D1.1	PACERR	RP11-271F18.4
SALRNA1	C1orf229	RP11-267D19.1	RP11-134G8.5	RP11-540K16.1	CTD-3214H19.6	AC068134.8	RP11-78B10.2	RP11-38J22.6	RP11-107I14.4	TOLLIP-AS1	RP11-563J2.2	RP11-78B10.2	RP11-500G22.5	RP11-397C18.2	RP11-44N21.1	CCND2-AS2	LINC01036	SFTA1P
RP11-973N13.3	RP11-488L18.8	RP11-313F23.4	RP11-25B7.1	GM140	CTD-3193O13.11	AC068134.6	RP11-328D5.1	RP11-343H5.6	RP11-107I14.2	KRTAP5-AS1	RP11-554I8.1	RP11-328D5.1	RP11-282I1.1	RP11-398C13.6	RP11-624A21.1	CCND2-AS1	RP11-547I7.1	LINC00710
ACTN1-AS1	AL672294.1	RP11-385G16.1	RP11-307B6.3	RP11-33M22.2	CTD-3020H12.4	KLHL30-AS1	RP11-565N2.1	RP11-164O23.8	RP11-190J1.3	IGF2-AS	RP5-1031D4.3	RP11-565N2.2	RP11-338O1.2	RP11-25G10.2	RP11-489D6.2	RP11-234B24.4	LINC01032	RP1-251M9.2
RP6-65G23.5	RP11-363N22.2	RP11-351C21.2	RP11-510N19.5	RP11-538D16.2	CTD-2342J14.6	NRSN2-AS1	RP11-565N2.2	RP11-6J21.2	KCNIP2-AS1	CD81-AS1	RP11-385N23.1	RP11-385M4.1	RP11-282I1.2	RP11-461K13.1	RP11-1H8.5	RP3-377H17.2	RP11-101E13.5	RP11-397O4.1
RP11-109N23.4	RP11-29A19.2	RP11-474P2.5	RP11-569A11.2	LINC01344	CTD-2659N19.10	RP4-545L17.12	RP11-385M4.1	RP11-357P18.2	RPARP-AS1	KCNQ1-AS1	RP11-379F12.4	RP1-272L16.1	RP11-391M7.3	RP11-197M22.2	RP11-814P5.1	RP11-429A20.3	RP11-476B1.1	CELF2-AS2
RP4-647C14.2	ADARB2-AS1	RP11-618L22.1	PCAT6	LINC00272	CTD-2528A14.1	RP4-686C3.7	RP1-272L16.1	RP11-78B10.2	CYP17A1-AS1	KCNQ1DN	GATA3-AS1	RP1-28O10.1	RP11-285A18.2	RP11-406H21.2	RP11-122D10.1	RP1-102E24.8	RP11-75C23.1	RP3-323N1.2
AC005519.4	RP11-118K6.3	RP11-89H19.1	RP11-335O13.7	RP11-317P15.3	CTD-2278I10.4	UBOX5-AS1	RP1-28O10.1	RP11-328D5.1	RP11-724N1.1	AC108448.3	LINC00709	SERTAD4-AS1	RP13-238F13.3	VIM-AS1	RP11-128A17.1	RP4-761J14.8	RP11-448G4.4	CELF2-AS1
CTD-2207P18.2	RP11-298E9.5	RP1-228P16.3	LINC01353	SMG7-AS1	CTD-2521M24.11	RP5-1009E24.8	SERTAD4-AS1	RP11-565N2.1	RP11-225H22.7	RP11-290F24.6	RP3-323N1.2	RP11-75I2.3	RP11-151A10.3	ST8SIA6-AS1	RP11-325N19.3	RP4-761J14.9	RP11-553K8.5	RP11-544P1.3
RP11-293M10.1	CALML3-AS1	RP11-386G11.3	LINC01136	RP11-444D13.1	AC005796.2	RP4-726N1.2	KCNH1-IT1	RP11-385M4.1	NEURL1-AS1	RP11-732A19.6	PROSER2-AS1	KCNH1-IT1	FANK1-AS1	STAM-AS1	RP11-521C20.3	RP11-273B20.3	MIR181A1HG	RP11-186N15.3
RP11-299L17.3	RP11-336A10.4	RP11-386G11.8	LINC00303	RP11-382D12.1	CTB-52I2.7	RP11-470C13.4	RP11-359E8.3	RP1-28O10.1	RP11-416N2.3	RP11-324J3.1	RP11-186N15.3	RP11-359E8.3	RP11-223P11.3	RP11-109I13.2	RP11-64K12.9	RP11-277P12.20	RP11-532L16.3	RP11-445K13.2
RP11-507K2.3	RP11-336A10.2	RP11-386G11.10	RP11-739N20.2	GS1-115G20.1	AC068499.10	RP11-227D2.3	RP11-122M14.1	SERTAD4-AS1	RP11-416N2.4	CTD-2516F10.2	RP11-445K13.2	RP11-359E8.5	RP11-288A5.2	RP11-354E11.2	RP11-473C18.3	RP11-134N1.2	RP11-469A15.2	RP11-142M10.2
LINC00521	RP11-536K7.3	RP11-161H23.9	RP11-430C7.4	GS1-120K12.4	AC005197.2	LINC00261	RP11-552D8.1	RP11-543B16.3	RP11-127O4.2	RP11-379P15.1	RP11-214D15.2	RP11-15I11.2	LINC01163	NEBL-AS1	RP11-109D20.2	RERG-AS1	RP11-92G12.3	RP11-397C18.2
RP11-179A9.3	RP11-536K7.5	RP11-133N21.10	RP11-23I7.1	GS1-204I12.3	LLNLR-259H9.1	MIR663AHG	RP11-61J19.2	LINC00467	SORCS3-AS1	RP11-152H18.4	RP11-142M10.2	RP11-61J19.3	RP11-264E18.1	RP11-275N1.1	RP11-408J6.1	RP11-6B19.1	RP11-168O16.1	RP11-25G10.2
RP11-433J8.2	PRKCQ-AS1	RP11-469H8.6	RP11-383G10.5	GS1-174L6.4	CTD-2017D11.1	LINC01598	RP11-61J19.3	RP11-354K1.1	LINC01435	RP11-467K18.2	RP11-397C18.2	RP11-338C15.5	RP11-442O18.2	RP11-573G6.4	RP11-552E10.1	RP11-6B19.2	RP11-168O16.2	RP11-461K13.1
AL109767.1	RP11-393K12.2	RP3-405J10.4	LEMD1-AS1	PACERR	CTD-2027I19.3	RP1-310O13.13	RP11-61J19.4	RP11-122M14.3	ADD3-AS1	RP11-483L5.1	RP11-398C13.6	RP11-338C15.3	RP11-442O18.1	RP11-573G6.9	RP11-394B5.2	RP11-424M22.3	RP11-567E21.3	RP11-197M22.2
CTD-2644I21.1	RP5-1031D4.3	RP11-454E5.4	RP11-576D8.4	LINC01036	CTB-151G24.2	RP1-310O13.7	RP11-338C15.5	RP11-552D8.1	RP11-549L6.3	CTC-497E21.3	RP11-25G10.2	FLVCR1-AS1	RP11-168C9.1	RP11-573G6.10	RP11-209K10.2	RP11-284H19.1	RP11-27G14.4	RP11-275N1.1
CTD-2017C7.2	RP11-379F12.4	RP11-607P23.1	RP4-681L3.2	LINC01037	CTC-565M22.1	RP11-234K24.6	RP11-338C15.3	RP11-15I11.2	RP11-525A16.4	CTC-497E21.5	RP11-461K13.1	RP11-348H3.8	RP11-234G16.5	RP11-301N24.3	RP11-643A5.2	RP11-59N23.3	RP11-134G8.5	RP11-108B14.5
CTD-2555C10.3	RP5-1119O21.2	RP11-1100L3.8	RP11-38J22.3	RP11-445P19.3	CTC-379B2.4	RP4-616B8.5	FLVCR1-AS1	RP11-61J19.4	RP11-348N5.7	FAR1-IT1	RP11-197M22.2	PROX1-AS1	TCERG1L-AS1	RP11-142L16.2	DYX1C1-CCPG1	RP11-59N23.1	RP11-307B6.3	RP11-573G6.9
RP11-365N19.2	LINC00709	RP1-288H2.2	RP11-534L20.5	RP11-445J9.1	CTD-2540B15.6	RP4-620E11.8	RP11-348H3.8	RP11-338C15.5	RP11-211N11.5	RP11-231N3.1	ST8SIA6-AS1	RP11-478J18.2	LINC01164	LINC01552	RP11-420M1.2	RP11-449P1.1	RP11-510N19.5	LINC01552
RP11-736N17.8	RP11-138I18.1	RP11-983P16.2	CH17-76K2.6	RP11-547I7.1	CTD-2329C7.2	RP5-1030M6.3	PROX1-AS1	RP11-338C15.3	CTB-1144G6.6	RP11-21L19.1	RP11-109I13.2	PROX1-AS1	XX-FYM637E10_5.1	RP11-371A19.2	RP11-48G14.2	RP11-444D3.1	RP11-569A11.1	RP11-371A19.2
RP11-600F24.7	PROSER2-AS1	CISTR	RP11-343H5.6	LINC01351	AC002115.5	RP11-465L10.10	PROX1-AS1	FLVCR1-AS1	RP11-317F20.3	RP11-531H8.1	NEBL-AS1	RP11-176D17.3	RP11-45A17.3	RP11-144I2.1	MGC15885	RP11-662I13.2	RP11-569A11.2	LINC00836
CTD-2223O18.1	RP11-186N15.3	RP11-834C11.14	RP11-164O23.8	RP11-309H21.2	LINC01529	ZFAS1	RP11-176D17.3	PROX1-AS1	RP11-498B4.5	CTD-3096P4.1	RP11-573G6.9	RP11-199H2.2	RP11-432J24.2	LINC01516	RP11-321G12.1	RP11-443N24.3	RP11-480I12.10	RP11-435M3.2
CTD-3051D23.1	RP11-445K13.2	RP11-834C11.4	RP11-357P18.3	RP11-541F9.1	AF038458.5	LINC01429	RP11-199H2.2	PROX1-AS1	MIR3663HG	RP1-239B22.5	RP11-573G6.8	RP5-1099E6.3	LINC01167	GPR158-AS1	RP11-628M2.1	RP11-612B6.2	PCAT6	RP11-128B16.3
CTD-3051D23.4	RP11-295P9.3	RP11-834C11.10	RP11-78B10.2	RP5-1011O1.2	AD001527.4	LINC01524	SPATA17-AS1	RP11-176D17.3	RP11-501J20.5	RP11-358H18.3	RP11-573G6.10	SPATA17-AS1	LINC01168	RP11-128B16.3	RP11-34F13.3	RP11-993B23.3	RP11-335O13.7	MKX-AS1
RP11-44N21.4	RP11-295P9.6	RP11-753H16.3	RP11-328D5.1	LINC01031	CTC-218B8.3	AC005220.3	RP11-152L7.2	TGFB2-AS1	EMX2OS	RP11-358H18.2	RP11-301N24.3	RP11-152L7.2	ADGRA1-AS1	RP13-16H11.7	RP11-809H16.2	RP11-155I9.1	RP11-335O13.8	RP11-351M16.4
RP11-521B24.5	RP11-142M10.2	RP11-616L12.1	RP11-385M4.1	RP11-21J7.1	CTC-246B18.8	RP4-813D12.3	TGFB2-AS1	RP11-95P13.2	RP11-427L15.2	RP1-59M18.2	LINC01552	RP11-95P13.1	RP11-108K14.12	RP11-85G18.6	RP11-272D12.1	RP11-551L14.4	LINC01136	SVIL-AS1
RP11-2C7.1	RP11-398C13.6	RP11-977G19.14	RP1-272L16.1	RP11-476B1.1	CTB-60E11.9	RP13-379O24.3	RP11-95P13.2	RP11-302I18.3	RP11-95I16.2	RP11-1081L13.4	RP11-371A19.2	RP11-95P13.2	KRTAP5-AS1	MKX-AS1	RP11-247C2.2	RP11-467L13.7	LINC00303	ZEB1-AS1
AC090696.2	C10orf111	RP11-121C6.5	RP1-28O10.1	RP11-75C23.1	CTD-2195B23.3	RP13-152O15.5	RP11-410C4.4	RP11-410C4.4	RP11-62L18.3	RP11-428C19.4	RP11-144I2.1	RP11-410C4.4	AC124057.5	RP11-218D6.4	UBL7-AS1	RP11-817I4.1	RP11-74C13.4	RP11-425A6.5
RP11-758N13.1	RP11-25G10.2	RP11-571M6.17	SERTAD4-AS1	RP11-448G4.4	AC020956.3	bP-2171C21.3	RNU6ATAC35P	RNU6ATAC35P	RP11-282I1.1	RP11-371I20.2	GPR158-AS1	RNU6ATAC35P	RP11-23F23.2	RP11-351M16.4	RP11-414J4.2	RP11-817I4.2	RP11-74C13.3	RP11-309N24.1
RP11-128A17.1	ST8SIA6-AS1	RP11-769N19.2	KCNH1-IT1	RP11-553K8.5	CTC-378H22.2	AP003900.6	HLX-AS1	RP11-378J18.8	RP11-285A18.2	RP11-701I24.3	RP11-435M3.2	RP11-400N13.1	AC113331.9	RP11-351M16.3	RP11-500C12.1	RP11-313F23.4	RP11-739N20.2	RP11-810B23.1
RP11-325N19.3	RP11-109I13.2	RP11-848D3.5	RP11-359E8.5	LINC01221	LIPE-AS1	AP000998.2	C1orf140	RP11-239E10.2	RP13-238F13.3	CTD-2140G10.2	RP11-128B16.3	RP11-239E10.2	AC104389.16	WAC-AS1	CTD-2071N1.1	RP11-804F13.1	RP11-430C7.5	RP11-92J19.3
C15orf56	RP11-275N1.1	RP11-766N7.3	RP11-61J19.2	LINC01222	AC006126.4	AP000251.3	RP11-239E10.2	RP11-239E10.3	FANK1-AS1	BDNF-AS	RP11-85G18.6	RP11-239E10.3	AC104389.28	RP11-478H13.1	RP11-5O23.2	AC079630.4	RP11-23I7.1	RP11-322I2.1
RP11-64K12.9	RP11-399C16.3	RP11-221N13.4	RP11-61J19.3	RP11-382E9.1	AC092301.3	LINC00160	RP11-239E10.3	RP11-504P24.9	RP11-223P11.3	RP5-1024C24.1	RP11-748L13.6	RP11-504P24.9	AC015691.13	C10orf126	RP11-335K5.2	RP11-385G16.1	RP11-383G10.5	LINC00839
RP11-540O11.1	RP11-108B14.5	RP11-677M24.1	RP11-338C15.5	RP11-532L16.3	CTC-344H19.4	LINC00114	RP11-504P24.9	RP11-100E13.1	RP11-288A5.2	PAUPAR	MKX-AS1	RP11-365O16.3	RP11-290F24.3	RP11-305E6.4	RP11-16K12.1	RP11-630C16.2	LEMD1-AS1	RP11-124O11.1
RP11-380D11.2	RP11-573G6.4	RP11-123O10.4	RP11-338C15.3	RP11-469A15.2	NAPA-AS1	AP001610.9	RP11-100E13.1	RP11-449J1.1	RP11-4C20.3	RP1-17K7.2	RP11-218D6.4	RP11-365O16.6	RP11-304C12.5	RP11-14C22.3	ANKRD34C-AS1	RP11-609L23.1	RP11-576D8.4	LINC01264
RP11-616K22.2	RP11-573G6.9	RP11-123O10.3	RP11-348H3.8	RP11-168O16.1	CTC-273B12.5	AP001626.2	RP11-449J1.1	RP11-496N12.9	RP11-234G16.5	WT1-AS	RP11-478H13.1	RP11-100E13.1	RP11-304C12.3	RP11-14C22.6	LINC01314	RP11-478B9.1	RP4-681L3.2	RP11-351D16.3
RP11-109D20.2	RP11-573G6.10	RP11-473M14.3	PROX1-AS1	RP11-567E21.3	CTC-273B12.10	AP001063.1	RP11-496N12.6	RP11-145A3.1	RP11-45A17.3	LINC00294	RP11-305E6.4	RP11-145A3.2	RP11-732A19.6	RP11-330O11.3	CPEB1-AS1	RP11-352M15.2	RP11-38J22.3	RP11-168L22.2
RP11-394B5.2	RP11-301N24.3	RP11-54A9.1	PROX1-AS1	RP11-307B6.3	AC022154.7	LINC01424	RP11-145A3.2	RP11-145A3.2	RP11-140A10.3	RP11-646J21.2	RP11-330O11.3	RP4-559A3.6	RP11-324J3.1	RP11-472N13.2	RP11-382A20.2	RP11-446N19.1	RP11-534L20.5	LINC00841
RP11-209K10.2	RP11-142L16.2	RP11-362A1.1	RP11-176D17.3	RP11-510N19.5	AC010524.2	AC008132.15	RP4-559A3.6	RP4-559A3.6	RP11-432J24.2	RP13-786C16.1	RP11-192P3.4	RP11-275I14.4	CTD-2516F10.2	RP11-195O1.5	RP11-382A20.4	RP11-618L22.1	CH17-76K2.6	RP11-285G1.15
DYX1C1-CCPG1	LINC01552	RP11-823E8.3	RP11-199H2.2	RP11-569A11.2	CTD-3148I10.15	AC008103.3	RP11-275I14.4	RP11-396C23.4	LINC01165	RP4-594L9.2	ZEB1-AS1	ITPKB-IT1	RP11-35J10.6	RP11-90B22.1	RP11-648K4.2	RP1-228P16.5	RP11-343H5.6	RP11-463P17.3
RP11-420M1.2	RP11-371A19.2	RP11-693J15.5	SPATA17-AS1	PCAT6	AC008440.5	DGCR5	ITPKB-IT1	RP11-396C23.2	LINC01167	RP11-514F3.5	RP11-490O24.2	CTD-2090I13.1	RP11-35J10.4	RP11-297A16.4	NTRK3-AS1	RP11-386G11.3	RP11-164O23.8	ARHGAP22-IT1
LINC01413	RP11-144I2.1	SOCS2-AS1	TGFB2-AS1	LINC01136	LENG8-AS1	AC004471.10	CTD-2090I13.1	RP11-275I14.4	ADGRA1-AS1	RP11-484D2.4	PARD3-AS1	SNAP47-AS1	RP11-494M8.4	RP11-425A6.5	LINC01586	RP11-386G11.8	RP11-6J21.2	RP11-534L6.5
CTD-2330J20.2	LINC00836	RP11-887P2.6	RP11-95P13.2	LINC00303	CTD-2537I9.15	LINC01311	SNAP47-AS1	ITPKB-IT1	MIR202HG	RP11-613D13.5	RP11-425A6.5	RP5-881P19.7	CASC23	RP11-393J16.4	RP11-343B18.2	RP11-161H23.9	RP11-357P18.2	RP11-534L6.2
RP11-82L7.4	RP11-435M3.2	RP11-778J16.3	RP11-302I18.3	RP11-23I7.1	MZF1-AS1	RP3-462D8.2	RP5-881P19.7	RP5-1087E8.3	RP13-49I15.6	RP11-613D13.8	RP11-291L22.4	RP11-520H14.7	TUB-AS1	RP11-291L22.4	MIR9-3HG	RP11-133N21.10	RP11-357P18.3	RP11-563N6.6
RP11-219B17.3	RP13-16H11.8	RP11-167N24.3	RP11-410C4.4	RP11-383G10.5	RP11-95D17.1	CTA-246H3.12	IBA57-AS1	RP11-1B20.1	RP11-122K13.7	RP11-58K22.1	LINC00839	IBA57-AS1	RP11-152H18.4	LINC00839	RP11-692C24.2	RP11-407N8.6	RP11-78B10.2	RP11-523O18.7
RP11-643M14.1	RP11-85G18.6	RP11-536G4.1	RNU6ATAC35P	LEMD1-AS1	AC092687.3	MIAT	RP5-1139B12.3	CTD-2090I13.1	RP11-122K13.15	RP11-45A12.2	AL022344.7	RP11-245P10.4	MRVI1-AS1	AL022344.7	RP11-24J19.1	RP1-288H2.2	C1orf132	RP11-523O18.5
RP11-244F12.3	RP11-748L13.6	RP11-256L6.2	HLX-AS1	RP11-576D8.4	RP11-130L8.1	RP1-76B20.11	RP11-245P10.6	RP5-881P19.7	RP11-108K14.12	CTD-2560E9.5	RP11-124O11.1	RP5-915N17.11	RP11-685M7.5	RP11-124O11.1	RP11-152L20.3	HOXC13-AS	RP11-328D5.1	FAM170B-AS1
AC100830.3	RP11-218D6.4	RP11-394J1.2	C1orf140	RP4-681L3.2	LINC01381	RP1-63G5.7	RP11-245P10.4	RP11-245P10.4	RP11-326C3.2	RP11-495O11.1	LINC01264	RP5-1065P14.3	ZBED5-AS1	LINC01264	RP11-326A13.2	RP11-973D8.5	RP11-565N2.1	C10orf71-AS1
RP11-628M2.1	RP11-351M16.4	RP11-650K20.3	RP11-103C3.1	RP11-38J22.3	AC015977.6	RP3-434P1.6	RP5-915N17.11	RP5-915N17.11	RP11-326C3.7	CTD-2210P24.6	RP11-351D16.3	RP5-1065P14.2	RP11-179A10.1	RP11-351D16.3	RP11-326A13.1	RP11-123K3.9	RP11-459K23.2	RP11-123B3.2
RP11-653J6.1	RP11-351M16.3	RP11-43D4.3	RP11-239E10.2	RP11-38J22.6	AC013472.4	RP3-333H23.9	RP5-1068B5.5	RP5-1061H20.5	RP11-326C3.11	RP11-618K13.2	RP11-168L22.2	RP5-1061H20.5	CTD-3224I3.3	RP11-168L22.2	LINC01579	RP11-756H6.1	RP11-385M4.1	RP11-449O16.2
RP11-321F6.2	SVIL-AS1	RP11-482D24.2	RP11-239E10.3	RP11-164O23.8	GTF3C2-AS1	MGAT3-AS1	RP4-613A2.1	RP4-803J11.2	RP11-326C3.15	CTD-2589M5.4	ZNF32-AS3	RP5-1068B5.5	RP11-567I13.1	ZNF32-AS3	NR2F2-AS1	AGAP2-AS1	RP1-272L16.1	RP11-96B5.4
RP11-34F13.3	RP11-305E6.4	RP11-128P10.1	RP11-504P24.9	RP11-357P18.3	AC009305.1	CTA-250D10.19	RP4-553F17.1	RP5-1068B5.5	RP13-317D12.3	RP11-76I23.7	RP11-20J15.3	RP5-956O18.3	RP11-483L5.1	RP11-285G1.2	RP11-522B15.4	RP11-571M6.17	RP1-28O10.1	RP11-96B5.3
RP11-34F13.2	RP11-253D19.1	RP11-554D14.8	RP11-365O16.3	RP11-78B10.2	AC083949.1	AL022476.2	RP11-99J16__A.2	RP4-613A2.1	RP11-496I9.1	PTPRJ-AS1	RP11-285G1.2	RP4-553F17.1	RP11-756D7.2	RP11-67C2.2	RP11-522B15.7	RP11-362K2.2	SERTAD4-AS1	RP11-539E19.2
RP11-315D16.4	RP11-14C22.6	RP11-689B22.2	RP11-100E13.1	RP11-328D5.1	RP11-89K21.1	LINC00229	RP5-858B6.1	RP11-286M16.1	MIR210HG	RP11-347H15.4	RP11-445N18.5	RP11-543E8.1	CTC-497E21.5	RP11-38L15.2	SPATA8-AS1	RP11-272B17.2	RP11-75I2.3	RP11-598C10.2
RP11-809H16.2	RP11-166N17.1	RP11-423G4.10	RP11-449J1.1	RP11-459K23.2	RP11-89K21.2	WI2-85898F10.2	RP5-858B6.3	RP5-956O18.3	RP11-754B17.1	RP11-674C21.9	RP11-67C2.2	RP5-1097F14.3	FAR1-IT1	RP11-292F22.5	RP11-183E24.2	RP11-316A16.1	KCNH1-IT1	RP11-168O22.1
RP11-2I17.4	RP11-90B22.1	FAM222A-AS1	RP11-145A3.1	RP5-1051D14.1	AC092155.4	RP3-439F8.1	RP5-1097F14.3	RP11-99J16__A.2	AP006621.9	RP11-624G17.3	RP11-38L15.2	RP11-295G20.2	RP11-98J9.1	RP11-292F22.7	CTD-2544M6.1	RP11-114F3.4	RP11-543B16.3	LINC00844
LOXL1-AS1	PARD3-AS1	RP1-7G5.6	RP11-145A3.2	RP11-385M4.1	PCBP1-AS1	RP11-494O16.4	LINC00582	RP5-858B6.3	AP006621.8	AP000662.4	CH17-360D5.1	RP5-865N13.1	RP11-98J9.3	RP11-463P17.3	RP11-35O15.1	RP11-338E21.1	RP11-359E8.5	RP11-443O13.3
RP11-247C2.2	RP11-297A16.2	RP3-473L9.4	RP11-285F7.2	RP11-372M18.1	TGFA-IT1	CITF22-49E9.3	RP11-66A2.1	RP5-1097F14.3	TOLLIP-AS1	RP11-881M11.4	RP11-292F22.7	RP11-66A2.1	RP11-21L19.1	ARHGAP22-IT1	RP11-66B24.9	RP11-221N13.2	RP11-338C15.5	RP11-135D11.2
RP11-414J4.2	RP11-324I22.4	RP11-545P7.4	RP11-396C23.2	RP1-272L16.1	AC007395.3	RP5-898I4.1	RP11-66A2.2	DISC1-IT1	KRTAP5-AS1	RP11-881M11.8	RP11-463P17.3	RP11-66A2.2	RP11-396O20.1	RP11-534L6.2	LA16c-359F1.1	RP11-677M24.1	RP11-338C15.3	RP11-491H19.1
RP11-685G9.2	RP11-92J19.3	LHX5-AS1	RP11-275I14.4	RP1-28O10.1	ZNF638-IT1	CTA-384D8.36	RP4-799P18.2	RP11-66A2.2	AC068580.6	RP11-286N22.10	ARHGAP22-IT1	RP4-799P18.2	CTD-3096P4.1	RP11-123B3.2	LA16c-366D1.3	RP11-335I12.2	FLVCR1-AS1	RP11-120C12.3
RP11-685G9.4	RP11-291L22.4	RP11-148B3.2	ITPKB-IT1	SERTAD4-AS1	RP11-466M21.1	AC000036.4	RP4-799P18.3	RP4-799P18.2	AC051649.12	RP11-794G24.1	RP11-534L6.2	RP4-799P18.3	RP1-239B22.5	FAM25D	LA16c-360A4.1	RP11-578B16.1	RP11-348H3.8	RP11-436D10.3
LINGO1-AS1	LINC00839	RP11-497G19.7	RP5-1087E8.3	RP11-75I2.3	RP11-44N22.3	CHL1-AS2	RP5-827C21.2	RP5-827C21.2	IGF2-AS	RP11-855O10.2	FAM170B-AS1	LINC01132	RP11-358H18.3	RP11-592B15.3	RP11-161M6.3	RP11-2H8.2	RP11-554K11.2	RP11-144G16.1
RP11-16K12.2	AL022344.7	RP11-240G22.5	CTD-2090I13.1	KCNH1-IT1	ALMS1-IT1	SLC6A1-AS1	LINC01354	LINC01132	CD81-AS1	DKFZP434K028	C10orf71-AS1	RP11-293G6__A.2	RP11-113D6.6	RP11-96B5.4	RP11-161M6.5	TRHDE-AS1	RP11-323I1.1	RP11-174J11.1
RP11-28H5.2	RP11-168L22.2	RP11-136L23.2	SNAP47-AS1	RP11-359E8.3	RP11-523H20.3	RP11-767C1.2	RP11-443B7.3	RP11-443B7.2	AC124057.5	RP11-703H8.7	RP11-123B3.2	LYST-AS1	RP11-1081L13.4	RP11-96B5.3	SSTR5-AS1	RP11-314D7.1	PROX1-AS1	RP11-210G22.1
CPEB1-AS1	RP11-402L1.11	RP1-278C19.8	RP5-881P19.7	RP11-122M14.3	RP11-60H5.1	RP11-767C1.1	RP4-597N16.4	RP11-443B7.1	KCNQ1-AS1	RP11-697H9.3	FAM25D	RP4-580N22.2	RP11-583F24.8	PRKG1-AS1	RP11-616M22.7	RP11-560G2.1	PROX1-AS1	RP11-344A5.1
RP11-382A20.4	RP11-20J15.2	RP1-166H1.2	RP11-520H14.7	RP11-552D8.1	AC015971.2	AC090952.5	LYST-AS1	RP4-597N16.4	KCNQ1DN	RP11-21A7A.2	RP11-592B15.3	LGALS8-AS1	NAV2-AS5	RP11-179B15.6	XX-DJ76P10__A.2	RP11-136F16.1	RP11-176D17.3	RP11-57G10.8
CTD-2335A18.2	RP11-285G1.2	NRAV	RP5-1139B12.3	RP11-61J19.4	AC104134.2	RP11-95M5.1	RP4-580N22.2	RP11-293G6__A.2	AC108448.3	RP11-783K16.10	LINC00843	RP11-385F5.4	RP11-371I20.2	RP11-135D11.2	AC005606.15	RP11-123M21.1	RP11-199H2.2	RP11-119F7.5
MIR9-3HG	C10orf25	RP11-728G15.1	RP11-245P10.6	RP11-338C15.5	AC062029.1	CNOT10-AS1	LGALS8-AS1	LYST-AS1	RP11-290F24.6	AP001092.4	RP11-96B5.4	RP11-544D21.2	RP11-701I24.3	RP11-131N11.4	RP11-468I15.1	RP11-272K23.3	RP5-1111A8.3	RP11-343J3.2
RP11-300G22.2	RP11-67C2.2	HNF1A-AS1	RP11-245P10.4	RP11-338C15.3	CH17-132F21.5	C3orf35	RP11-385F5.4	RP4-580N22.2	RP11-732A19.6	AP001462.6	RP11-96B5.3	RP11-35L17.3	CTD-3064C13.1	RP11-120C12.3	CTD-2583P5.3	RP11-362A1.1	RP5-1099E6.3	RP11-242G20.1
RP11-326A13.2	LINC00842	RP11-87C12.5	RP5-915N17.11	RP11-348H3.8	RP11-575H3.1	EIF1B-AS1	RP11-35L17.3	LGALS8-AS1	RP11-324J3.1	RP11-867O8.5	RP11-556E13.1	RP11-567G24.3	RP11-405K6.1	RP11-436D10.3	CTA-972D3.2	RP11-384P14.1	SPATA17-AS1	RP11-104F15.9
RP11-262A16.1	CH17-335B8.4	RP11-324E6.10	RP5-1061H20.4	PROX1-AS1	AC092667.2	VIPR1-AS1	RP11-567G24.3	RP11-385F5.5	CTD-2516F10.2	OVOL1-AS1	RP11-168O22.1	RP11-561I11.3	RP11-20J1.1	RP11-144G16.1	RP11-204E4.3	RP11-193M21.1	LINC00210	RP11-432J9.6
RP11-35O15.1	RP11-463P17.3	RP11-197N18.2	RP4-803J11.2	PROX1-AS1	RP11-13J10.1	KRBOX1-AS1	RP11-467I20.6	RP11-385F5.4	RP11-35J10.6	RP11-770G2.5	RP11-179B15.6	RP11-269F20.1	RP11-430L3.1	RP11-174J11.1	RP11-57A19.2	RP11-900F13.3	RP11-152L7.2	UNC5B-AS1
RP11-6O2.2	RP11-534L6.2	RP13-942N8.1	RP5-1068B5.5	RP11-176D17.3	AC114776.3	RP11-272D20.2	RP11-527D7.1	CHRM3-AS1	RP11-379P15.1	RP11-1167A19.2	LINC00844	RP11-370K11.1	BBOX1-AS1	RP11-57G10.8	RP11-1072A3.3	RP11-823E8.3	TGFB2-AS1	RP11-327E2.5
Z69720.3	RP11-563N6.6	RP11-13J12.2	RP4-613A2.1	RP11-199H2.2	RP11-399B17.1	RP11-697K23.3	RP11-561I11.4	RP11-527D7.1	RP11-152H18.4	RP11-867G23.3	RP11-443O13.3	RP11-278H7.5	RP11-159H22.2	RP11-153K11.3	PYCARD-AS1	RP11-74K11.2	RP11-392O17.2	CDH23-AS1
Z69666.2	RP11-123B3.2	THRIL	RP4-553F17.1	RP5-1111A8.3	RP1-156L9.1	RP11-804H8.7	RP11-561I11.3	RP11-561I11.4	RP11-467K18.2	RP11-867G23.8	RP11-135D11.2	RP11-278H7.4	RP4-710M3.2	RP11-227H15.5	RP11-120K18.2	RP11-778J16.3	RP11-95P13.2	RP11-472G21.2
LA16c-OS12.2	RP11-592B15.3	RP11-158L12.6	RP5-1097F14.3	RP11-22M7.2	AC097532.2	RP11-884K10.7	RP11-269F20.1	AKT3-IT1	MRVI1-AS1	RP11-867G23.10	TMEM26-AS1	RP11-518L10.5	RP1-296L11.1	RP11-343J3.2	RP11-56L13.3	RP11-536G4.1	RP11-302I18.3	RP11-399K21.11
LA16c-313D11.12	RP11-168O22.1	RP11-21K12.3	RP11-295G20.2	RP5-1099E6.3	AC010974.3	CTD-2013N24.2	RP11-62I21.1	RP11-278H7.5	RP11-483L5.1	CTD-3074O7.2	RP11-436D10.3	RP11-173A6.3	RP1-17K7.2	RP11-242G20.1	RP11-812E19.3	RP11-510I5.4	RP11-410C4.4	ZNF503-AS2
LA16c-380A1.2	RP11-179B15.5	LINC00424	LINC00582	SPATA17-AS1	CCNT2-AS1	RP11-62G11.2	C1orf229	RP11-518L10.5	RP13-631K18.2	RP11-658F2.8	RP11-144G16.1	RP11-156E8.1	RP1-65P5.5	RP11-262I2.2	LINC00273	RP11-541G9.1	RNU6ATAC35P	RP11-310J24.3
LA16c-335H7.2	RP11-179B15.6	C1QTNF9B-AS1	RP5-865N13.2	RP11-152L7.1	AC105402.4	RP11-354H21.1	RP11-488L18.8	RP11-173A6.3	CTC-497E21.3	CTC-1337H24.3	RP11-344A5.1	RP11-62I21.1	WT1-AS	RP11-104F15.9	CTD-2595P9.4	RMST	RP11-239E10.3	RP11-43N22.1
RP11-161M6.2	RP11-131N11.4	LINC00463	RP11-66A2.1	RP11-152L7.2	AC009299.2	RP11-159G9.5	GCSAML-AS1	HNRNPU-AS1	CTC-497E21.5	AP003419.16	RP11-153K11.3	RP11-522M21.2	LINC00294	UNC5B-AS1	RP11-212I21.3	RP11-473C19.1	RP11-504P24.9	RP11-325D15.2
RP11-616M22.7	LINC00845	LINC01079	RP4-799P18.2	RP11-392O17.2	AC007556.3	RP11-18H7.1	RP11-407H12.8	RP11-62I21.1	FAR1-IT1	C11orf72	RP11-119F7.5	LINC01341	CSTF3-AS1	RP11-327E2.5	RP11-461O7.1	RP11-135F9.4	RP11-365O16.3	KCNMA1-AS1
LA16c-358B7.3	RP11-491H19.1	LINC00543	RP5-827C21.4	RP11-392O17.1	RAPGEF4-AS1	RP11-67L2.2	RP11-631M21.1	RP11-522M21.2	RP11-231N3.1	CTD-2655K5.1	RP11-227H15.5	RP11-407H12.8	RP4-541C22.5	RP11-472G21.2	RP11-95H3.1	RP11-263E1.1	RP11-365O16.6	SFTPD-AS1
LA16c-395F10.1	RP11-436D10.3	RP11-95G6.1	LYST-AS1	RP11-95P13.2	HOXD-AS2	MYLK-AS1	RP11-363N22.3	RP11-36N20.1	RP11-21L19.1	CTD-2007L18.5	RP11-343J3.2	RP11-438F14.3	RP11-646J21.6	RP11-150D20.5	RP11-361L15.4	RP11-350G24.1	RP11-100E13.1	RP11-202D18.2
XX-DJ76P10__A.2	JMJD1C-AS1	LINC01066	RP4-580N22.2	RP11-302I18.3	HAGLR	RP11-93K22.6	RP11-29A19.2	RP11-690C23.2	RP11-531H8.1	RP11-757G1.6	RP11-104F15.9	RP11-164C1.2	RP11-646J21.3	PPP3CB-AS1	CTC-277H1.6	RP11-755O11.2	RP11-449J1.1	NRG3-AS1
AC005606.14	RP11-57G10.8	STARD13-IT1	LGALS8-AS1	RNU6ATAC35P	AC093381.2	RP11-202A13.1	RP11-398B16.2	RP11-1086F11.1	CTD-3096P4.1	AP000439.3	RP11-432J9.3	RP11-118K6.3	RP11-646J21.2	RP11-574K11.8	RP11-252E2.2	RP11-210L7.3	RP11-145A3.1	RP11-338I21.1
AC005606.15	RP11-153K11.3	RP11-141M1.3	RP11-385F5.4	HLX-AS1	RP11-459I19.1	LINC01391	RP11-118K6.3	LINC01341	RP1-239B22.5	RP11-626H12.1	RP11-327E2.5	PITRM1-AS1	RP4-683L5.1	ZNF503-AS1	RP11-449J10.1	LINC00485	RP11-285F7.2	LINC00858
RP11-304L19.8	RP11-119F7.5	SPG20-AS1	RP11-193H5.1	C1orf140	AC097468.7	RP11-373E16.3	LINC00704	C1orf229	RP11-358H18.2	ANO1-AS2	CDH23-AS1	RP11-433J20.1	RP11-545D22.1	KCNMA1-AS1	RP11-960L18.1	RP11-626I20.3	RP4-559A3.6	GRID1-AS1
RP11-304L19.12	RP11-227H15.5	RP11-74J13.9	RP11-544D21.2	RP11-103C3.1	LINC00608	SOX2-OT	RP11-336A10.2	RP11-488L18.8	RP1-59M18.2	RP11-805J14.3	RP11-472G21.2	LINC00704	RP11-454H19.2	KCNMA1-AS3	RP11-2L4.1	RP11-650K20.3	RP11-396C23.2	RP11-93H12.4
RP11-715J22.2	RP11-262I2.2	RP11-187A9.3	RP11-567G24.3	RP11-400N13.3	AC097468.4	RP11-778D9.12	RP11-414H17.5	RP11-407H12.8	RP11-1081L13.4	SHANK2-AS3	RP11-150D20.5	CALML3-AS1	RP11-484D2.4	RP13-39P12.3	RP11-805I24.3	RP11-43D4.3	RP11-275I14.4	RP11-77P6.2
LA16c-321D4.2	RP11-104F15.9	LINC01050	RP11-467I20.2	RP11-400N13.1	RP11-33O4.1	EIF2B5-IT1	RP11-563J2.3	XX-CR54.3	RP11-428C19.4	RP11-660L16.2	RP11-152N13.5	RP11-336A10.2	RP11-613D13.5	RP11-157J13.1	FENDRR	RP11-114F10.3	SNAP47-AS1	RP11-149I23.3
RP11-473M20.5	RP11-432J9.3	LINC00428	RP11-467I20.6	TAF1A-AS1	AC053503.4	ETV5-AS1	RP11-799O21.2	AL672294.1	NAV2-IT1	RP11-167J8.3	RP13-39P12.3	RP11-318E3.9	AC068858.1	ZMIZ1-AS1	RP11-482M8.3	RP11-482D24.2	RP5-881P19.7	RP11-236B18.2
MMP25-AS1	UNC5B-AS1	RP11-290D2.6	RP11-527D7.1	RP11-239E10.3	RP11-384O8.1	AC127904.2	RP5-1031D4.3	RP11-631M21.1	RP11-371I20.2	RP11-807H22.7	RP11-90J7.2	RP11-414H17.5	RP11-430H10.1	RP11-342M3.1	RP11-21B21.4	RP11-797M17.1	IBA57-AS1	LINC00502
AJ003147.8	RP11-327E2.5	LINC00563	RP11-561I11.4	RP11-504P24.9	AC074019.1	LMLN-AS1	RP11-385N23.1	RP11-490E15.2	RP11-701I24.3	RP11-169D4.2	RP11-17G2.1	PRKCQ-AS1	RP11-430H10.2	SFTPD-AS1	RP11-46C24.7	RP11-554D14.6	RP5-1139B12.3	RP11-402D21.2
AJ003147.9	RP11-472G21.2	LINC01198	RP11-561I11.3	RP11-365O16.6	AC068134.6	CH17-262A2.1	RP11-379F12.4	RP11-809C18.3	CTD-2140G10.2	RP11-31L22.3	RP11-481G8.2	RP5-1031D4.3	RP11-430H10.3	RP11-479O17.9	AC108004.2	RP1-46F2.3	RP5-1139B12.4	RP11-348J12.2
GLIS2-AS1	RP11-150D20.5	HTR2A-AS1	RP11-269F20.1	RP11-100E13.1	AC124861.1	RP11-440L14.1	RP5-1119O21.2	RP11-164C1.2	LINC01616	ARAP1-AS1	SFTPD-AS1	RP11-385N23.1	RP11-958J22.1	RP11-369J21.12	CTD-2545H1.1	LHX5-AS1	RP11-245P10.6	RP11-348J12.5
RP11-27M24.2	RP11-442H21.2	MED4-AS1	RP11-278H7.1	RP11-449J1.1	RP4-545L17.12	RP11-460I19.2	RP1-251M9.3	RP11-363N22.2	RP5-1024C24.1	ARAP1-AS2	RP11-479O17.9	RP11-379F12.4	RP11-958J22.3	LINC00858	hsa-mir-1253	TBX5-AS1	RP5-915N17.11	PLCE1-AS2
RP11-876N24.2	PPP3CB-AS1	RP11-305D15.8	RP11-278H7.5	RP11-496N12.9	RP4-686C3.7	RP11-572O17.1	CELF2-AS1	RP11-29A19.2	PAUPAR	RP11-800A3.2	RP11-369J21.12	GATA3-AS1	RP11-495O11.1	RP11-77P6.2	AC118754.4	RP11-1028N23.3	RP5-1068B5.5	RP11-310E22.4
MIR193BHG	RP11-574K11.8	LINC01077	RP11-518L10.5	RP11-145A3.1	RP4-794I6.4	RP11-317B7.3	RP11-186N15.3	RP11-398B16.2	RP1-17K7.2	RP11-864N7.4	RP11-36D19.8	LINC00709	DKFZp779M0652	RP11-57C13.4	RP11-542C16.1	RP11-240G22.5	RP4-613A2.1	ENTPD1-AS1
CTD-2380F24.1	RP11-417O11.5	LINC00462	RP11-173A6.3	RP11-396C23.4	RP5-1009E24.8	RP11-265O12.1	RP11-445K13.2	RP11-118K6.2	WT1-AS	CTD-2562J17.2	RP11-202D18.2	RP1-251M9.3	CTD-2210P24.6	RP11-57C13.3	RP11-199F11.2	RP11-103B5.4	RP4-553F17.1	RP11-35J23.1
AC009133.12	ZNF503-AS1	RP11-195L15.2	HNRNPU-AS1	RP11-275I14.4	RP5-1068H6.6	RP11-452J21.2	RP11-214D15.2	LINC00704	LINC00294	CTD-2562J17.4	RP11-338I21.1	RP3-323N1.2	RP11-702F3.4	ACTA2-AS1	CTB-41I6.2	RP11-227B21.2	RP11-543E8.1	RP11-175O19.4
CTD-2515O10.5	RP11-369F10.2	RP11-34F20.7	RP11-156E8.1	ITPKB-IT1	ISM1-AS1	LINC00682	RP11-397C18.2	RP11-499O7.7	RP11-646J21.2	RP11-939C17.4	LINC00858	RP11-138I18.2	CTD-2589M5.4	RP11-149I23.3	LINC00670	RP11-768F21.1	RP5-858B6.3	SLIT1-AS1
RP11-297C4.6	KCNMA1-AS3	DLEU1-AS1	RP11-62I21.1	CTD-2090I13.1	RP4-726N1.2	RP11-814H16.2	RP11-7C6.1	RP11-536K7.5	RP13-786C16.1	CTD-2530H12.7	LINC01520	PROSER2-AS1	LRP4-AS1	SLC16A12-AS1	COX10-AS1	RP1-127H14.3	RP5-1097F14.3	LINC00866
PYCARD-AS1	RP13-39P12.3	RP11-457D13.4	RP11-522M21.3	RP5-881P19.7	RP11-470C13.4	RP11-700J17.1	C10orf111	RP11-414H17.5	RP4-683L5.1	CTD-2530H12.1	RP11-77P6.2	RP11-186N15.3	RP11-76I23.7	RP11-30G13.1	RP11-214O1.1	RP11-711D18.2	RP11-295G20.2	RP11-34A14.3
RP11-56L13.3	DLG5-AS1	INTS6-AS1	RP11-690C23.2	RP11-245P10.4	LINC00237	OCIAD1-AS1	RP11-25G10.2	PRKCQ-AS1	RP11-484D2.4	RP11-619A14.3	RP11-57C13.3	RP11-445K13.2	PTPRJ-AS1	RP11-236B18.2	RP11-849N15.1	RP11-87C12.6	LINC00582	RP11-441O15.3
LINC00273	ZMIZ1-AS1	RP11-248G5.9	RP11-439E19.7	RP5-915N17.11	NKX2-2-AS1	RP11-1281K21.8	RP11-197M22.2	RP11-554I8.1	RP11-613D13.5	CTD-2547H18.1	RP11-149I23.3	RP11-397C18.2	RP11-347H15.4	RP11-402D21.2	AC004448.5	RP11-197N18.2	RP11-66A2.1	RP11-285F16.1
RP11-46D6.1	RP11-342M3.1	AC000403.4	C1orf229	RP5-1065P14.3	RP5-984P4.4	RP11-571I18.5	RP11-109I13.2	RP11-799O21.2	RP11-613D13.8	RP11-739B23.1	SLC16A12-AS1	RP11-7C6.1	AP000662.4	RP11-437J2.3	AC087294.2	RP11-214K3.24	RP11-66A2.2	RP11-179B2.2
CTD-2595P9.4	SFTPD-AS1	LINC00446	RP11-407H12.8	RP5-1061H20.5	LINC00261	RP11-528I4.2	RP11-354E11.2	RP5-1031D4.2	RP11-58K22.1	RP11-258O13.1	TNKS2-AS1	C10orf111	RP11-659P15.1	RP11-437J2.4	RP11-260A9.6	RP11-158L12.6	RP4-799P18.2	RP11-107I14.2
CRNDE	RP11-369J21.12	CLDN10-AS1	AL672294.1	RP5-1068B5.5	RP5-1025A1.3	RP11-738E22.3	NEBL-AS1	RP11-385N23.1	RP11-45A12.2	MIR4300HG	RP11-402D21.2	RP11-25G10.2	RP11-655C2.3	PLCE1-AS2	RP11-321A17.5	RP4-800O15.1	RP4-781K5.2	RP11-107I14.5
CTD-3032H12.2	RP11-36D19.9	FARP1-AS1	RP11-631M21.1	RP4-613A2.1	MIR663AHG	RP11-16N2.1	RP11-275N1.1	RP5-1119O21.2	AC068858.1	RP11-700A24.1	RP11-348J12.2	RP11-461K13.1	RP11-1036E20.9	ENTPD1-AS1	RP11-354P11.2	RP4-800O15.2	LINC01132	KCNIP2-AS1
CTD-3032H12.1	RP11-137H2.4	STK24-AS1	RP11-164C1.2	RP11-552D4.1	LINC01598	RP11-584P21.2	RP11-573G6.4	RP5-1051H14.2	CTD-2560E9.5	RP11-675M1.2	RP11-348J12.5	RP11-197M22.2	RP11-736I10.1	RP11-35J23.1	RP11-40A13.1	RP5-916L7.2	RP4-597N16.4	RPARP-AS1
RP11-461O7.1	RP11-514F8.2	LINC00554	RP11-398B16.2	RP4-553F17.1	RP1-310O13.13	RP11-359D14.3	RP11-573G6.9	RP1-251M9.3	RP11-495O11.1	RP11-676F20.1	RP11-437J2.3	RP11-406H21.2	AP001257.1	RP11-175O19.4	C17orf102	RP11-553N19.1	RP11-293G6__A.2	RP11-47A8.5
DKFZP434H168	RP11-338I21.1	FGF14-AS2	ADARB2-AS1	RP5-1097F14.3	RP1-310O13.7	LINC01088	RP11-573G6.8	RP3-323N1.2	RP11-618K13.2	RP11-685N10.1	PLCE1-AS2	ST8SIA6-AS1	LINC00301	SLIT1-AS1	RP11-47L3.1	RP11-21K12.2	LYST-AS1	RP11-724N1.1
RP11-249C24.11	LINC00858	RP11-272L14.2	RP11-118K6.3	RP11-295G20.2	RP4-553F4.2	RP11-647P12.1	RP11-573G6.10	RP11-544P1.3	CTD-2589M5.4	RP11-788M5.4	RP11-429G19.3	RP11-109I13.2	RP11-881M11.4	LINC00866	RP11-686D22.9	RP11-21K12.3	RP4-580N22.2	RP11-225H22.7
RP11-407G23.4	RP11-77P6.2	MYO16-AS1	PITRM1-AS1	LINC00582	RP4-550H1.5	RP11-542P2.2	RP11-301N24.3	RP11-138I18.1	RP11-76I23.7	RP11-819C21.1	RP11-35J23.1	RP11-383B4.4	AP000437.3	RP11-34A14.3	RP11-1094M14.5	RP11-669N7.2	LGALS8-AS1	NEURL1-AS1
CTB-134F13.1	RP11-96C23.13	LINC00368	RP11-318E3.9	RP5-865N13.1	RP4-616B8.5	RP11-503L19.1	RP11-142L16.2	RP11-138I18.2	PTPRJ-AS1	RP11-144G7.2	RP11-175O19.4	RP11-354E11.2	CTD-2331C18.5	RP11-129J12.1	CTB-75G16.3	RP11-572C21.2	RP11-385F5.4	RP11-416N2.3
RP11-481J2.2	LINC00864	ARHGEF7-AS2	RP11-536K7.3	RP11-66A2.1	RP4-620E11.8	RP11-285C1.2	LINC01552	PROSER2-AS1	RP11-347H15.4	RP11-25I9.3	SLIT1-AS1	NEBL-AS1	RP11-286N22.14	RP11-34D15.2	RP11-115K3.1	RP11-572C21.1	RP11-544D21.2	RP11-416N2.4
RP11-451N19.3	RP11-380G5.2	LINC00552	RP11-414H17.5	RP4-799P18.2	RP11-465L10.10	RP11-153M7.5	RP11-371A19.2	RP11-186N15.3	RP11-624G17.3	RP11-347E10.1	RP11-452K12.4	RP11-108B14.5	RP11-286N22.6	RP11-285F16.1	AC124789.1	RP11-474D1.3	RP11-567G24.3	SH3PXD2A-AS1
LINC00920	ACTA2-AS1	GAS6-AS2	RP5-1031D4.3	LINC01354	RP11-323C15.2	RP11-218F10.3	RP11-144I2.1	RP11-445K13.2	AP000662.4	COLCA1	LINC00866	RP11-573G6.9	RP11-286N22.16	RP11-179B2.2	CTB-58E17.1	RP11-662M24.2	RP11-467I20.6	CFAP58-AS1
RP11-403P17.2	RP11-399O19.9	LINC00565	RP11-385N23.1	RP4-781K5.4	ZFAS1	RP11-404J23.1	LINC01516	RP11-295P9.6	AP001258.4	RP11-629G13.1	RP11-34A14.3	RP11-573G6.8	RP11-794G24.1	RP11-108L7.4	AC087491.2	RP11-662M24.1	RP11-527D7.1	RP11-127O4.3
RP11-361L15.4	RP11-149I23.3	LA16c-60D12.1	RP11-379F12.4	LINC01132	LINC01429	RP11-739P1.2	GPR158-AS1	RP11-353M9.1	RP11-881M11.4	RP11-159N11.3	RP11-441O15.3	RP11-573G6.10	RP11-855O10.2	RP11-108L7.15	RP11-392O1.4	RP11-243M5.5	RP11-561I11.4	RP11-127O4.2
RP11-361L15.3	RP11-80H5.9	CTD-2292M16.7	GATA3-AS1	RP4-597N16.4	LINC01524	RP11-386B13.3	LINC00836	RP11-142M10.2	RP11-881M11.8	RP11-667M19.10	RP11-129J12.1	RP11-301N24.3	RP11-703H8.9	TLX1NB	RP11-527L4.2	RP11-495K9.2	RP11-561I11.3	SORCS3-AS1
CTC-277H1.6	LINC00865	RP11-203M5.7	RP5-1119O21.2	LYST-AS1	RP4-813D12.3	FLJ38576	RP11-435M3.2	RP11-7C6.1	RP11-286N22.14	RP11-136I14.2	LINC01475	RP11-142L16.2	RP11-703H8.7	LINC01514	CTC-296K1.4	RP11-897M7.3	RP11-261C10.4	RP11-298H24.1
RP11-297D21.2	RP11-94M14.2	RP11-998D10.4	RP1-251M9.3	RP5-940F7.2	RP3-492J12.2	RP11-706F1.2	RP11-128B16.3	RP11-398C13.6	RP11-286N22.10	AP000797.3	RP11-85A1.3	LINC01552	RP11-727F15.11	LBX1-AS1	CTD-2534I21.9	RP11-495K9.9	AKT3-IT1	LINC01435
RP11-96D1.6	RP11-30G13.1	AE000662.92	PROSER2-AS1	RP4-580N22.2	RP13-379O24.3	AF146191.4	RP11-85G18.6	RP11-25G10.2	RP11-794G24.1	AP000770.2	RP11-285F16.1	RP11-371A19.2	RP11-727F15.9	RP11-107I14.4	CTD-2020K17.1	RP11-417L19.2	RP11-278H7.1	RP11-655H13.2
RP11-615I2.2	RP11-236B18.2	CTD-2555K7.2	RP11-186N15.3	RP11-385F5.4	RP11-305P22.9	RP11-310P5.2	RP11-748L13.6	RP11-461K13.1	RP11-855O10.2	RP11-728F11.3	RP11-179B2.2	GPR158-AS1	AP000438.2	RP11-107I14.2	RP11-63A1.2	RP13-977J11.3	RP11-278H7.5	ADD3-AS1
RP11-354M1.2	RP11-402D21.2	PRMT5-AS1	RP11-445K13.2	RP11-193H5.1	RP11-358D14.2	RP11-43F13.4	MKX-AS1	RP11-197M22.2	RP11-855O10.3	RP11-728F11.4	RP11-108L7.14	RP11-435M3.2	RP11-697H9.3	RP11-107I14.5	RP5-867C24.4	RP13-895J2.7	RP11-278H7.4	RP11-525A16.4
RP11-70O5.2	RP11-348J12.2	RP11-388E23.2	RP11-214D15.2	RP11-177F15.1	RP13-152O15.5	LINC01511	RP11-351M16.4	RP11-406H21.2	RP11-810P12.7	TMPRSS4-AS1	RP11-108L7.15	RP11-128B16.3	RP11-21A7A.2	RP11-190J1.3	RP11-138C9.1	RP13-895J2.11	RP11-278H7.3	RP11-381K7.1
RP11-432I5.2	RP11-437J2.3	RP11-468E2.5	RP11-142M10.2	RP11-544D21.2	bP-2171C21.3	RP11-325I22.3	RP11-478H13.1	ST8SIA6-AS1	RP11-703H8.7	RP11-110I1.13	TLX1NB	RP13-16H11.2	AP005273.1	KCNIP2-AS1	RP5-890E16.2	RP13-714J12.1	RP11-518L10.5	RP11-324O2.3
RP11-252E2.1	RP11-437J2.4	AL136419.6	C10orf111	RP11-567G24.3	CH507-216K13.2	CTD-2012J19.3	C10orf126	STAM-AS1	RP11-831H9.3	RP11-334E6.10	LBX1-AS1	RP11-85G18.6	AP001092.4	RPARP-AS1	HOXB-AS3	RP13-554M15.5	RP11-173A6.3	RP11-57H14.4
RP11-331F4.5	RP11-119K6.6	CTD-2384A14.1	RP11-25G10.2	RP11-467I20.6	AP003900.6	CTD-2297D10.2	SVIL-AS1	RP11-139J15.5	AP000438.2	RP11-334E6.12	RP11-107I14.4	MKX-AS1	MIR194-2HG	RP11-225H22.7	HOXB-AS4	LINC00424	HNRNPU-AS1	RP11-57H14.2
RP11-70D24.3	RP11-429G19.3	RP11-596D21.1	RP11-461K13.1	RP11-527D7.1	LINC01549	LINC01018	RP11-305E6.4	NEBL-AS1	RP11-697H9.3	RP11-196E1.3	RP11-107I14.2	RP11-218D6.4	AP003068.9	NEURL1-AS1	AC091133.1	LINC00621	RP11-11N7.4	RP11-211N11.5
LA16c-352F7.1	ENTPD1-AS1	RP11-561B11.3	RP11-197M22.2	RP11-561I11.4	LINC00160	SNHG18	RP11-253D19.1	RP11-275N1.1	RP11-21A7A.2	CTD-2523D13.2	RP11-190J1.3	RP11-351M16.4	AP003068.23	RP11-416N2.3	RP11-501C14.5	RP11-165I9.10	RP11-156E8.1	RP11-106M7.1
FENDRR	RP11-35J23.1	RP11-561B11.6	VIM-AS1	RP11-561I11.3	AP001610.9	RP11-269M20.3	RP11-14C22.3	RP11-108B14.5	RP11-783K16.10	RP11-778O17.4	KCNIP2-AS1	RP11-478H13.1	RP11-1167A19.2	RP11-127L20.5	RP11-501C14.6	LINC00463	RP11-62I21.1	RP11-383C6.2
FOXC2-AS1	RP11-175O19.4	NKX2-1-AS1	ST8SIA6-AS1	RP11-261C10.1	UMODL1-AS1	RP11-231G3.1	PARD3-AS1	RP11-573G6.9	AP003774.1	RP11-730K11.1	RPARP-AS1	C10orf126	RP11-867G23.10	CFAP58-AS1	RP11-708H21.4	LINC01079	RP11-522M21.2	RP11-498B4.5
RP11-21B21.4	SLIT1-AS1	RN7SL1	RP11-109I13.2	RP11-278H7.1	AP001626.2	RP11-136K7.2	RP11-297A16.4	RP11-142L16.2	AP001092.4	CTD-2216M2.1	CYP17A1-AS1	SVIL-AS1	RP11-655M14.13	RP11-127O4.2	FLJ40194	RP11-87C7.3	RP11-522M21.3	RP11-539I5.1
RP11-46C24.7	RP11-452K12.4	RP11-649E7.7	NEBL-AS1	RP11-278H7.5	LINC01424	CTD-2384B11.2	RP11-425A6.5	LINC01552	AP001462.6	RP11-109E10.1	RP11-724N1.1	RP11-305E6.4	CTD-2007L18.5	SORCS3-AS1	RP11-81K2.2	LINC00543	RP11-690C23.2	MIR3663HG
AC137932.4	RP11-452K12.7	LINC01588	RP11-275N1.1	HNRNPU-AS1	AL133493.2	ZBED3-AS1	RP11-291L22.4	RP11-144I2.1	MIR194-2HG	RP11-677M14.2	RP11-225H22.7	RP11-490O24.2	AP000439.3	LINC01435	RP11-1094H24.3	PAN3-AS1	RP11-1086F11.1	RP11-501J20.5
RP11-566K11.4	LINC00866	RP11-247L20.3	RP11-399C16.3	RP11-156E8.1	CECR9	LINC01337	LINC00839	LINC01516	RP11-867O8.5	RP11-677M14.3	NEURL1-AS1	PARD3-AS1	RP11-626H12.2	ADD3-AS1	RP11-893F2.5	RP11-95G6.1	C1orf229	CTA-109P11.4
RP11-676J12.7	RP11-34A14.3	RP11-248J18.2	RP11-573G6.4	RP11-62I21.1	AC008103.3	CTD-2373J6.2	AL022344.7	RP11-128B16.3	SSSCA1-AS1	RP11-677M14.7	RP11-416N2.3	RP11-297A16.4	RP11-805J14.5	RP11-525A16.4	RP11-429O1.1	RP11-93G5.1	RP11-488L18.8	EMX2OS
AC016292.1	RP11-441O15.3	RP11-1033H12.1	RP11-573G6.9	RP11-1086F11.1	RP3-462D8.2	EPB41L4A-AS2	RP11-124O11.1	RP13-16H11.7	OVOL1-AS1	RP11-664I21.5	RP11-416N2.4	RP11-324I22.4	AP000487.6	RP11-348N5.7	RP11-763E3.1	LINC00332	GCSAML-AS1	CTA-109P11.1
AC144836.1	RP11-85A1.3	RP11-368P15.3	RP11-573G6.8	RP11-439E19.7	CTA-246H3.12	AC004237.1	LINC01264	RP11-748L13.6	RP11-1167A19.2	PKNOX2-AS1	RP11-127O4.2	RP11-425A6.5	RP11-826F13.1	RP11-211N11.5	RP11-502F1.1	LINC01050	RP11-634B7.5	RP11-328K15.1
MIR22HG	DNMBP-AS1	CTD-2588E21.1	RP11-573G6.10	LINC01341	CTA-796E4.4	AC004775.5	RP11-351D16.3	RP11-351M16.4	RP11-867G23.3	RP11-680F20.9	SORCS3-AS1	RP11-291L22.4	SHANK2-AS2	CTB-1144G6.6	RP11-147L13.15	RP11-168P13.1	RP11-407H12.8	RP11-355F22.1
CTD-2545H1.1	OLMALINC	PSMA3-AS1	RP11-301N24.3	AL672294.1	MIAT	CTB-3M24.1	RP11-168L22.2	RP11-351M16.3	RP11-867G23.8	RP11-237N19.3	LINC01435	LINC00839	CMB9-52H4.1	RP11-317F20.3	LINC01482	LINC01198	XX-CR54.1	CASC2
RP11-667K14.3	RP11-285F16.1	LINC01500	LINC01552	RP11-363N22.3	AC000035.3	C5orf66-AS1	ZNF32-AS3	C10orf126	RP11-867G23.10	RP11-121M22.1	ADD3-AS1	AL022344.7	SHANK2-AS3	RP11-106M7.1	RP11-143K11.5	RP11-34F20.7	XX-CR54.3	RP11-245J24.1
hsa-mir-1253	RP11-108L7.15	RP11-1042B17.3	RP11-371A19.2	ADARB2-AS1	RP3-434P1.6	CTC-321K16.1	RP11-402L1.11	SVIL-AS1	CTD-3074O7.2	AP004782.1	RP11-549L6.3	RP11-124O11.1	RP11-660L16.2	RP11-383C6.2	RP11-647F2.2	RP11-248G5.9	AL672294.1	LINC00867
RP11-81A22.4	LINC01514	SALRNA1	RP11-165A20.3	RP11-69C17.4	MGAT3-AS1	GS1-39E22.1	RP11-20J15.3	RP11-305E6.4	RP11-658F2.8	MIR4697HG	RP11-525A16.4	LINC01264	RP11-849H4.4	RP11-498B4.5	RP11-452I5.2	RP11-93H24.3	IDI2-AS1	RP11-427L15.2
AC012146.7	RP11-190J1.3	RP11-902B17.1	GPR158-AS1	RP11-118K6.3	CTA-223H9.9	CTB-35F21.3	RP11-285G1.2	RP11-14C22.3	CTC-1337H24.3	RP11-700F16.3	RP11-348N5.7	RP11-351D16.3	RP11-800A3.3	RP11-539I5.1	HID1-AS1	LINC00448	LINC00200	RP11-498J9.2
C17orf100	KCNIP2-AS1	CTD-2555O16.2	RP11-435M3.2	RP11-482E14.2	CTA-250D10.19	CTB-35F21.4	RP11-445N18.5	RP11-14C22.6	AP003419.16	RP11-627G23.1	RP11-211N11.5	RP11-168L22.2	RP11-800A3.7	MIR3663HG	RP11-449J21.3	LINC00364	RP11-29A19.2	RP11-79M19.2
MIR497HG	RPARP-AS1	RP11-973N13.3	RP11-128B16.3	RP11-184A2.3	AL022476.2	AC005753.1	RP11-67C2.2	ZEB1-AS1	C11orf72	RP11-598F7.3	CTB-1144G6.6	RP11-517P14.2	RP11-167N4.2	RP11-501J20.5	TNRC6C-AS1	RP11-29G8.3	RP11-398B16.2	LINC01561
CTD-2545G14.6	RP11-47A8.5	CTD-2509G16.2	RP13-16H11.7	RP11-464C19.2	RP4-754E20__A.5	CTC-209H22.3	RP11-38L15.2	RP11-472N13.3	CTD-2007L18.5	RP11-598F7.4	RP11-383C6.2	ZNF32-AS3	CTD-2562J17.2	EMX2OS	C1QTNF1-AS1	LMO7DN-IT1	ADARB2-AS1	WDR11-AS1
RP1-4G17.2	CYP17A1-AS1	CTD-2014B16.5	RP11-85G18.6	LINC00705	RP1-32I10.10	RP11-423H2.4	CH17-360D5.3	RP11-166N17.1	RP11-757G1.6	RP11-283I3.2	RP11-498B4.5	LINC00841	CTD-2530H12.1	RP11-355F22.1	RP11-398J5.1	MYCBP2-AS1	LINC00700	RP11-323P17.2
RP11-104H15.10	RP11-724N1.1	RP11-862P13.1	MKX-AS1	LINC00704	LINC00207	RP11-451H23.3	RP11-292F22.7	PARD3-AS1	RP11-757G1.5	RP5-1154L15.2	MIR3663HG	RP11-20J15.3	RP11-739B23.1	RP11-245J24.1	HP09025	RNF219-AS1	RP11-69C17.3	LINC01153
RP11-104H15.8	RP11-225H22.7	CTD-2325P2.3	RP11-218D6.4	RP11-499O7.7	LINC00229	CTC-338M12.2	RP11-463P17.3	RP11-297A16.4	AP000439.3	RP5-1096D14.3	RP11-501J20.5	RP11-733D4.1	RP11-7I15.4	RP11-498J9.2	RP11-353N14.1	RP11-52L5.6	RP11-446F3.2	RP11-62L18.3
RP11-199F11.2	SH3PXD2A-AS1	RP11-1046B16.3	RP11-478H13.1	RP11-445P17.3	WI2-85898F10.2	RP4-668J24.2	RP11-534L6.2	RP11-324I22.4	RP11-626H12.1	RP4-816N1.7	EMX2OS	RP11-285G1.2	RP11-843A23.1	LINC01561	RP11-353N14.3	MIR4500HG	RP11-526P5.2	RP11-78A18.2
AC129492.6	RP11-127L20.5	RP11-718G2.5	LINC00837	RP11-336A10.2	CITF22-92A6.2	TFAP2A-AS1	FAM170B-AS1	RP11-425A6.5	ANO1-AS2	RP11-543P15.3	RP11-427L15.2	C10orf25	RP11-673F18.1	WDR11-AS1	RP11-353N14.5	LINC01049	RP11-118K6.2	RP11-500G22.5
RP11-849F2.5	CFAP58-AS1	RP1-261D10.2	C10orf126	RP11-536K7.5	RP3-439F8.1	ELOVL2-AS1	C10orf71-AS1	RP11-162G10.5	ANO1-AS1	RP11-476M19.2	LINC01561	RP11-445N18.5	RP11-683O4.1	RP11-95I16.2	CTD-2047H16.4	LINC00391	RP11-118K6.3	RP11-282I1.1
CTB-41I6.2	ADD3-AS1	RP4-647C14.2	RP11-305E6.4	RP11-414H17.5	RP5-898I4.1	CASC15	RP11-123B3.2	RP11-291L22.4	SHANK2-AS2	RP11-476M19.3	RP11-95I16.2	RP11-67C2.2	MIR4300HG	RP11-62L18.3	CTD-2526A2.4	SOX21-AS1	RP11-298E9.7	RP11-338O1.2
RP11-214O1.1	RP11-549L6.3	RP4-693M11.3	RP11-253D19.1	RP11-563J2.3	RP3-402G11.25	RP11-457M11.7	FAM25D	LINC00839	CMB9-52H4.1	CCND2-AS2	RP11-62L18.3	RP11-38L15.2	RP11-113K21.4	RP11-78A18.2	CTD-2561B21.8	LINC00557	RP11-298E9.5	RP11-282I1.2
RP11-214O1.2	RP11-525A16.4	RP5-1021I20.1	ZEB1-AS1	RP11-554I8.1	CTA-384D8.36	HLA-F-AS1	RP11-592B15.3	RP11-124O11.1	SHANK2-AS3	RP11-234B24.4	RP11-500G22.5	CH17-360D5.1	RP11-727A23.10	RP11-500G22.5	RP11-1055B8.1	RP11-10E18.7	RP11-298E9.6	RP11-391M7.3
RP11-138I1.4	RP11-381K7.1	AC005519.4	RP11-472N13.2	RP11-554I8.2	SLC6A1-AS1	HCP5B	LINC00843	RP11-168L22.2	RP11-660L16.2	RP3-377H17.2	RP11-282I1.1	LINC00842	RP11-160H12.2	RP11-282I1.1	RP11-498C9.2	DOCK9-AS1	RP11-195B3.1	RP11-285A18.2
RP11-138I1.2	RP11-57H14.2	CTD-3075F15.1	RP11-195O1.5	RP11-799O21.2	RP11-767C1.1	ZNRD1-AS1	RP11-96B5.4	RP11-517P14.2	RP11-167J8.3	RP11-1038A11.1	RP11-338O1.2	RP11-292F22.7	CTD-2537O9.1	RP11-338O1.2	RP11-498C9.17	LINC00554	RP11-482E14.1	RP13-238F13.3
RP11-524F11.1	RP11-211N11.5	RP11-293M10.1	RP11-462L8.1	RP5-1031D4.3	SATB1-AS1	XXbac-BPG249D20.9	RP11-96B5.3	LINC00841	RP11-807H22.7	RP3-454B23.1	RP11-282I1.2	RP11-463P17.3	AP000857.3	RP11-282I1.2	RP13-20L14.2	LINC00411	RP11-184A2.3	FAM53B-AS1
SMCR2	CTB-1144G6.6	AC007182.6	RP11-90B22.1	RP11-385N23.1	CNOT10-AS1	XXbac-BPG248L24.13	RP11-556E13.1	RP11-733D4.1	RP11-7N14.1	RP1-102E24.8	RP11-285A18.2	RP11-13E1.5	RP11-700A24.1	RP11-285A18.2	RP11-672L10.2	RP11-397O8.7	RP11-184A2.2	RP11-151A10.3
RAI1-AS1	RP11-317F20.3	RP11-299L17.3	PARD3-AS1	RP11-379F12.4	EIF1B-AS1	RP3-510O8.4	RP11-168O22.1	RP11-285G1.2	RP11-169D4.2	RP4-761J14.9	RP13-238F13.3	RP11-523O18.7	CTD-2028E8.2	RP13-238F13.3	RP11-672L10.3	RP11-347N5.3	RP11-433J20.2	FANK1-AS1
SMCR5	RP11-383C6.2	LINC01467	RP11-810B23.1	RP11-428L9.1	ZNF197-AS1	RP1-153P14.5	RP11-179B15.6	C10orf25	RP11-31L22.3	U47924.32	RP11-12J10.4	FAM170B-AS1	RP11-137O10.1	RP11-298J20.4	RP11-703M24.5	FGF14-AS2	RP11-433J20.1	LINC00601
RP11-321A17.5	RP11-498B4.5	RP11-1152H15.1	RP11-291L22.4	LINC00709	RP11-697K23.3	RP1-207H1.3	RP11-443O13.3	RP11-445N18.5	ARAP1-AS1	RP11-273B20.1	RP11-298J20.4	RP11-123B3.2	AP000648.5	RP11-59C5.3	LINC00667	LINC01309	LINC00702	RP11-223P11.3
RP11-354P11.2	RP11-539I5.1	RP11-507K2.3	LINC00839	RP1-251M9.3	KIF9-AS1	RP1-149M18.3	RP11-135D11.2	RP11-67C2.2	ARAP1-AS2	RP11-69M1.8	RP11-151A10.3	FAM25D	RP11-121L10.2	RP11-151A10.3	RP11-945C19.4	RP11-381O6.1	RP11-34C15.2	RP11-288A5.2
RP11-443G13.2	MIR3663HG	RP11-356K23.1	LINC01518	RP11-138I18.1	XXcos-LUCA16.1	RP1-302G2.5	RP11-131N11.4	RP11-38L15.2	RP11-800A3.2	LINC00612	TEX36-AS1	RP11-592B15.3	DISC1FP1	FANK1-AS1	RP11-637N19.1	FAM155A-IT1	LINC00704	RP11-4C20.3
AC084809.3	CASC2	RP11-33N16.3	AL022344.7	RP11-186N15.3	RP11-804H8.7	RP1-8B1.4	LINC00845	CH17-360D5.1	RP11-864N7.4	LOH12CR2	FANK1-AS1	LINC00843	RP11-203F8.1	LINC00601	RP11-76K13.3	RP11-346C4.3	CALML3-AS1	RP11-4C20.4
RP11-1094M14.5	RP11-427L15.2	RP11-471B22.3	LINC01264	RP11-445K13.2	RP11-884K10.6	RP11-143A22.1	TMEM26-AS1	CH17-360D5.3	CTD-2562J17.4	RP11-134N1.2	LINC00601	SGMS1-AS1	RP11-755E23.3	RP11-288A5.2	RP11-513M1.1	RP11-153I24.4	RP11-536K7.5	LINC01163
CTB-75G16.3	RP11-498J9.2	CTD-2547L24.3	RP11-351D16.3	RP11-214D15.2	RP11-884K10.7	RP11-154D6.1	RP11-120C12.3	LINC00842	CTD-2562J17.9	RP11-6B19.2	RP11-223P11.3	RP11-96B5.4	RP11-178H8.7	RP11-4C20.3	RP11-128P17.2	MYO16-AS2	RP11-414H17.5	RP11-264E18.1
RP11-445F12.1	GRK5-IT1	CTD-2547L24.4	RP11-168L22.2	RP11-295P9.6	PTPRG-AS1	RP11-801I18.1	RP11-436D10.3	RP11-292F22.5	RP11-939C17.4	RP11-284H19.1	RP11-288A5.2	RP11-539E19.2	RP11-680H20.2	RP11-4C20.4	RP11-677O4.2	MYO16-AS1	RP11-563J2.2	RP11-234G16.5
RP11-445F12.2	RP11-79M19.2	RP11-895M11.3	RP11-517P14.2	RP11-142M10.2	CTD-2013N24.2	RP11-16C18.3	RP11-144G16.1	RP11-292F22.7	CTD-2530H12.7	RP11-729I10.3	RP11-4C20.3	RP11-168O22.1	RP11-712B9.2	RP11-442O18.1	RP11-699A5.2	LINC00399	PRKCQ-AS1	RP11-500G10.5
RP11-115K3.1	LINC01561	RP11-862G15.1	ZNF32-AS3	RP11-397C18.2	PDZRN3-AS1	RP3-467N11.1	JMJD1C-AS1	RP11-463P17.3	CTD-2530H12.1	RP11-73M14.1	RP11-4C20.4	RP11-179B15.6	RP11-338H14.1	RP11-234G16.5	CTD-2006O16.2	LINC00676	RP11-554I8.1	LINC00959
AC124789.1	WDR11-AS1	RP11-131H24.4	RP11-402L1.11	RP11-7C6.1	LINC00960	LINC00577	RP11-174J11.1	RP11-541M12.6	RP11-619A14.3	RP11-993B23.3	RP11-264E18.1	RP11-443O13.3	RP11-644L4.1	LINC00959	RP11-57J16.1	RP11-403A3.2	RP11-799O21.2	RP11-540N6.1
CTB-58E17.2	RP11-95I16.2	LINC00521	RP11-20J15.3	C10orf111	RP11-354H21.1	RP11-404H14.1	RP11-344A5.1	RP11-534L6.2	RP11-111M22.4	RP11-551L14.4	RP11-234G16.5	RP11-135D11.2	RP11-360K13.1	XX-FYM637E10_5.1	RP11-430E17.1	RP11-472K17.3	RP5-1031D4.3	TCERG1L-AS1
CTB-58E17.1	LINC01153	RP11-1070N10.3	RP11-285G1.2	RP11-25G10.2	RP11-159G9.5	RP3-429G5.5	RP11-57G10.8	RP11-123B3.2	CTD-2547H18.1	DDX11-AS1	LINC00959	RP11-131N11.4	RP11-788M5.4	RP11-45A17.3	AC012123.1	RP11-212E4.1	RP5-1031D4.2	LINC01164
CTB-58E17.5	ATE1-AS1	AL109767.1	RP11-67C2.2	RP11-461K13.1	RP11-389G6.3	RP11-428F8.2	RP11-153K11.3	RP11-592B15.3	RP11-739B23.1	RP11-817I4.2	TCERG1L-AS1	LINC00845	RP11-732A21.2	RP11-140A10.3	RP11-258B16.1	RP11-291I6.2	RP11-385N23.1	XX-FYM637E10_5.1
RP5-906A24.1	RP11-500G22.5	AL157871.2	RP11-38L15.2	RP11-197M22.2	RP11-18H7.1	RP11-259P20.1	RP11-119F7.5	LINC00843	RSF1-IT2	RP11-8P13.5	RP11-45A17.3	RP11-491H19.1	RP11-819C21.1	RP11-432J24.5	RP11-379L18.1	COL4A2-AS2	RP11-379F12.4	RP11-45A17.3
RP5-906A24.2	RP11-282I1.1	CTD-2555C10.3	CH17-360D5.1	ST8SIA6-AS1	RP11-67L2.2	RP1-92C8.3	RP11-343J3.2	RP11-521C22.2	MIR4300HG	RP11-313F23.4	RP11-140A10.3	RP11-436D10.3	RP11-144G7.2	LINC01165	RP11-379L18.3	COL4A2-AS1	RP11-379F12.3	LINC01167
AC087491.2	RP11-285A18.2	RP11-365N19.2	RP11-292F22.7	RP11-109I13.2	MYLK-AS1	RP11-351A11.1	RP11-242G20.1	SGMS1-AS1	RP11-700A24.1	RP11-804F13.1	RP11-432J24.2	RP11-174J11.1	RP11-25I9.2	LINC01167	RP11-54G14.1	LINC00567	GATA3-AS1	LINC01168
AC019349.5	RP13-238F13.3	RP11-736N17.8	RP11-463P17.3	RP11-354E11.2	DNAJB8-AS1	RP11-95G17.2	RP11-262I2.2	RP11-135D11.2	GRM5-AS1	RP11-554L12.1	C10orf91	RP11-344A5.1	RP11-708B6.2	LINC01168	RP11-1147P1.1	ARHGEF7-AS2	RP5-1119O21.2	ADGRA1-AS1
LINC00974	FAM53B-AS1	RP11-894P9.2	RP11-541M12.6	NEBL-AS1	RP11-93K22.6	RP1-283K11.3	RP11-104F15.9	RP11-388P9.3	RP11-676F20.1	RP11-385G16.1	RP11-432J24.5	RP11-153K11.3	RP11-262A12.1	ADGRA1-AS1	MIR1539	ARHGEF7-AS1	LINC00709	MIR202HG
RP13-415G19.2	FANK1-AS1	CTD-3051D23.1	RP11-534L6.5	RP11-275N1.1	RP11-202A13.1	NHEG1	RP11-432J9.3	RP11-131N11.4	RP11-755E23.2	RP11-328C8.5	LINC01165	RP11-119F7.5	RP11-794P6.6	MIR202HG	RP11-25O3.1	RP11-65D24.2	RP1-251M9.3	RP11-122K13.7
CTD-2132N18.2	RP11-288A5.2	RP11-44N21.1	RP11-123B3.2	RP11-108B14.5	RP11-375I20.6	RP11-472G23.10	UNC5B-AS1	LINC00845	RP11-178H8.1	RP11-609L23.1	LINC01167	RP11-227H15.4	RP11-27G22.1	RP11-122K13.12	TCF4-AS1	RP11-65D24.1	RP3-323N1.2	RP11-108K14.12
RP11-194N12.2	RP11-4C20.3	RP11-521B24.5	FAM25D	RP11-573G6.9	LINC01391	RP11-136K14.1	RP11-327E2.5	RP11-63A2.2	RP11-685N10.1	RP11-478B9.1	LINC01168	RP11-227H15.5	RP11-629G13.1	RP11-122K13.7	TCF4-AS2	LINC00354	CELF2-AS1	RP11-326C3.2
CTD-3193K9.4	LINC01163	AL122127.25	RP11-592B15.3	RP11-573G6.8	RP11-529G21.2	RP3-443C4.2	RP11-150D20.5	RP11-491H19.1	RP11-99C10.1	RP11-474P2.5	ADGRA1-AS1	RP11-343J3.2	RP11-667M19.2	RP11-108K14.12	LINC01415	RP11-450H6.3	RP11-544P1.3	RP13-870H17.3
RAMP2-AS1	RP11-168C9.1	LINC00221	RP11-512N4.2	RP11-573G6.10	RP11-316N24.2	FNDC1-IT1	RP11-537A6.9	RP11-436D10.3	RP11-788M5.4	RP11-618L22.1	MIR202HG	RP11-242G20.1	RP11-667M19.10	RP11-304M2.5	RP11-685A21.1	RP11-998D10.1	PROSER2-AS1	RP11-532E4.2
RP11-392O1.4	RP11-432J24.2	RP11-758N13.1	RP11-96B5.4	RP11-301N24.3	RP11-3P17.4	RP4-655C5.9	PPP3CB-AS1	RP11-144G16.1	RP11-819C21.1	RP11-89H19.2	RP11-122K13.12	RP11-262I2.2	RP11-64D24.2	RP11-326C3.2	RP11-27G24.1	RP11-298I3.6	RP11-186N15.3	TOLLIP-AS1
RP5-905N1.2	RP11-432J24.5	RP11-74D7.3	PRKG1-AS1	RP11-142L16.2	RP11-379K17.12	RPS6KA2-AS1	RP11-399K21.11	JMJD1C-AS1	RP11-144G7.2	RP1-228P16.3	RP11-122K13.7	RP11-104F15.9	RP11-64D24.4	RP11-326C3.15	RP11-2N1.2	RP11-66N24.3	RP11-445K13.2	AP006285.7
FAM215A	LINC01165	RP11-323I15.5	RP11-168O22.1	LINC01552	CCDC39-AS1	WI2-2373I1.2	ZNF503-AS2	RP11-174J11.1	RP11-25I9.3	RP11-474C8.7	RP11-122K13.15	UNC5B-AS1	AP000462.3	MIR210HG	RP11-713C5.1	RP11-468E2.5	RP11-214D15.2	FAM99A
RP11-527L4.2	LINC01167	RP11-624L4.1	RP11-179B15.5	RP11-371A19.2	SOX2-OT	AC091729.9	RP11-399K21.14	RP11-179K3.2	RP11-347E10.1	RP11-579D7.4	RP11-108K14.12	RP11-327E2.5	AP000797.4	AP006621.9	RP11-231E4.2	RP11-89K22.1	RP11-295P9.3	AP006285.6
RP11-764D10.2	RP11-122K13.12	RP11-325N19.3	RP11-179B15.6	RP11-144I2.1	RP11-778D9.12	AC074389.7	RP11-399K21.10	RP11-119F7.5	COLCA1	RP11-386G11.3	RP11-326C3.2	CDH23-AS1	AP001891.1	RP13-870H17.3	RP11-504I13.3	NOVA1-AS1	RP11-353M9.1	AC068580.6
LINC01180	RP11-122K13.7	RP11-521C20.3	RP11-443O13.3	RP11-165A20.3	EIF2B5-IT1	RBAKDN	RP11-310J24.3	RP11-227H15.4	RP11-794P6.6	RP11-386G11.5	RP11-326C3.11	RP11-472G21.2	AP000770.2	RP11-532E4.2	RP11-17M16.2	RP11-340L3.1	RP11-142M10.2	AC068580.7
CTC-296K1.3	RP11-122K13.15	RP11-540O11.1	RP11-135D11.2	GPR158-AS1	ETV5-AS1	AC005281.2	KCNMA1-AS1	RP11-227H15.5	RP11-629G13.1	RP11-386G11.8	RP11-326C3.15	RP11-150D20.5	AP000711.1	TOLLIP-AS1	C18orf65	EGLN3-AS1	RP11-397C18.2	AC051649.12
CTC-296K1.4	RP11-108K14.12	RP11-380D11.2	LINC00845	RP11-435M3.2	AC127904.2	RP1-170O19.17	RP13-39P12.3	RP11-242G20.1	RP11-159N11.3	RP11-161H23.5	RP11-496I9.1	RP11-442H21.2	RP11-35P15.1	KRTAP5-AS1	LINC00908	RP11-356O9.2	C10orf111	LINC01150
CTD-2534I21.9	RP11-326C3.2	RP11-265N6.2	TMEM26-AS1	RP11-128B16.3	LMLN-AS1	EVX1-AS	DLG5-AS1	RP11-262I2.2	RP11-667M19.10	RP11-161H23.9	RP11-754B17.1	RP11-537A6.9	RP11-728F11.4	AP006285.7	AC034110.1	CTD-2298J14.2	RP11-25G10.2	MRPL23-AS1
RP11-293E1.1	RP11-326C3.7	RP11-402F9.3	RP11-63A2.2	RP11-85G18.6	RP11-440L14.1	AC005154.6	RP11-90J7.3	RP11-104F15.9	RP11-136I14.2	RP11-133N21.10	AP006621.6	PPP3CB-AS1	TMPRSS4-AS1	AC068580.5	RP11-751H17.1	RP11-398E10.1	RP11-461K13.1	LINC01219
MAPT-AS1	RP11-326C3.11	RP11-616K22.2	RP11-120C12.3	RP11-748L13.6	AC078852.2	RP11-114G11.4	RP11-342M3.1	UNC5B-AS1	AP000797.3	RP11-469H8.8	AP006621.8	ZNF503-AS1	CTD-2523D13.2	AC068580.7	LINC01029	RP11-857B24.5	VIM-AS1	H19
MAPT-IT1	RP11-326C3.15	RP11-109D20.2	RP11-436D10.3	MKX-AS1	RP11-572O17.1	RP11-196D18.1	RP11-479O17.9	RP11-327E2.5	LINC00900	RP11-469H8.6	RP13-870H17.3	ZNF503-AS2	RP11-640N11.2	AC051649.12	RP11-849I19.1	RP11-816J8.1	ST8SIA6-AS1	AC132217.4
RP11-63A1.2	RP13-317D12.3	RP11-96O20.2	JMJD1C-AS1	RP11-218D6.4	RP11-317B7.3	RP11-797H7.5	RP11-369J21.12	CDH23-AS1	AP001891.1	RP11-923I11.5	RP11-532E4.2	RP11-399K21.10	RP11-730K11.1	LINC01150	RP11-196B3.1	RP11-1033H12.1	STAM-AS1	IGF2-AS
RP11-63A1.4	MIR210HG	RP11-718O11.1	RP11-344A5.1	RP11-478H13.1	RP11-503N18.4	CTA-315H11.2	RP11-36D19.8	RP11-472G21.2	AP000770.2	RP11-1100L3.8	TOLLIP-AS1	RP13-39P12.3	RP11-166D19.1	IGF2-AS	RP11-196B3.4	RP11-841O20.2	RP11-109I13.2	CD81-AS1
RP11-580I16.2	AP006621.9	CTD-3110H11.1	RP11-153K11.3	C10orf126	RP11-265O12.1	RP11-229D13.3	RP11-202D18.2	RP11-150D20.5	AP006216.10	RP3-416H24.1	KRTAP5-AS1	DLG5-AS1	CTD-2216M2.1	AC124057.5	RP11-154H12.2	AL162759.1	RP11-354E11.2	AC124057.5
RP11-6N17.1	AP006621.8	CTD-2650P22.2	RP11-119F7.5	SVIL-AS1	LINC01396	AC007078.4	RP11-338I21.1	RP11-442H21.2	AP000892.4	RP11-845M18.6	AP006285.7	RP11-31E13.2	RP11-634B22.4	KCNQ1-AS1	RP11-154H12.3	RP11-1085N6.5	RP11-275N1.1	KCNQ1OT1
RP5-890E16.2	RP11-532E4.2	RP11-23N2.4	RP11-227H15.4	RP11-305E6.4	RP11-1258F18.1	RP5-1121E10.2	LINC00858	RP11-205A8.4	RP11-728F11.3	RP11-641A6.3	AC068580.6	RP11-342M3.1	RP11-687M24.7	CTC-343N3.1	AC005775.2	RP11-999E24.3	RP11-573G6.6	KCNQ1-AS1
HOXB-AS1	TOLLIP-AS1	RP11-139H15.6	RP11-227H15.5	RP11-253D19.1	RP11-452J21.2	AC004893.11	RP11-77P6.2	RP11-354E23.3	RP11-728F11.4	RP11-983P16.2	AC051649.12	SFTPD-AS1	RP11-687M24.8	CARS-AS1	AC004156.3	LINC01500	RP11-573G6.9	AC108448.3
RP11-357H14.16	FAM99A	RP11-31H5.2	RP11-343J3.2	RP11-253D19.2	RP11-632F7.3	PCOLCE-AS1	RP11-359E3.4	RP11-344N10.5	RP11-652L8.4	CISTR	LINC01219	RP11-479O17.9	AP000708.1	AC108448.3	AC006273.5	RP11-701B16.2	RP11-301N24.3	MRGPRG-AS1
HOXB-AS3	CD81-AS1	AC092755.4	RP11-242G20.1	RP11-14C22.3	LINC00682	RP11-132A1.3	RP11-411A19.5	RP11-537A6.9	TMPRSS4-AS1	HOXC13-AS	H19	RP11-36D19.9	STT3A-AS1	RP11-23F23.2	AC005391.2	RP11-47I22.1	RP11-142L16.2	AC109309.4
HOXB-AS4	RP13-726E6.2	RP11-219B17.3	RP11-262I2.2	RP11-330O11.3	RP11-814H16.2	CTB-107G13.1	RP11-57C13.4	PPP3CB-AS1	RP11-832A4.7	HOTAIR	IGF2-AS	RP11-36D19.8	RP11-680F20.10	AC113331.9	LLNLR-284B4.2	RP11-1112J20.2	LINC01552	AC113331.9
RP11-357H14.17	RP11-23F23.2	CTD-2026J24.1	RP11-104F15.9	RP11-192P3.4	RP11-63A11.1	AC000099.1	RP11-399O19.9	RP11-464F9.22	RP11-110I1.13	RP11-834C11.10	CD81-AS1	RP11-202D18.2	RP11-680F20.9	AC015691.13	CTB-25B13.12	RP11-973N13.3	RP11-371A19.2	BGLT3
CTD-2377D24.6	AC113331.9	RP11-643M14.1	RP11-327E2.5	ZEB1-AS1	OCIAD1-AS1	FLJ40288	RP11-149I23.3	RP11-574K11.24	RP11-334E6.10	RP11-1049A21.2	AC124057.5	RP11-338I21.1	RP11-115C10.1	RP11-290F24.6	CTB-25B13.9	CTD-2509G16.2	GPR158-AS1	AC104389.28
CTD-2377D24.4	AC025016.1	RP11-299H22.1	RP11-472G21.2	RP11-472N13.2	RP11-1281K21.8	RP11-634H22.1	SLC16A12-AS1	RP11-417O11.5	USP2-AS1	RP11-644F5.16	KCNQ1OT1	LINC00858	RP11-1007G5.2	RP11-304C12.3	AC005256.1	RP11-1046B16.3	RP11-435M3.2	AC025016.1
RP11-501C14.5	RP11-290F24.3	RP11-244F12.3	RP11-150D20.5	RP11-472N13.3	RP11-571I18.5	RP5-842K16.1	LINC00865	RP11-222G7.2	CTD-2523D13.2	RP11-603J24.17	KCNQ1-AS1	RP11-77P6.2	SENCR	RP11-732A19.6	CTB-31O20.3	RP11-486O13.2	RP11-128B16.3	RP11-290F24.3
RP11-708H21.4	RP11-304C12.5	RP11-321G12.1	RP11-442H21.2	RP11-166N17.1	RP11-231C18.1	RP11-114L10.2	RP11-94M14.2	RP11-77G23.2	RP11-778O17.4	RP11-121C6.5	KCNQ1DN	ACTA2-AS1	AP002856.4	RP11-324J3.1	LLfos-48D6.1	RP6-114E22.1	LINC00264	RP11-290F24.6
RP11-81K2.2	RP11-304C12.3	RP11-111E14.1	RP11-344N10.5	RP11-135A24.2	AC006552.1	RP4-751H13.5	RP11-236B18.2	ZNF503-AS1	RP11-730K11.1	RP11-123K3.9	AC108448.3	SLC16A12-AS1	AP002856.5	CASC23	AC010649.1	RP11-109N23.4	RP13-16H11.7	RP11-732A19.6
RP5-1029K10.4	RP11-35J10.4	RP11-702L15.4	PPP3CB-AS1	RP11-195O1.5	RP11-528I4.2	RP4-548D19.3	TNKS2-AS1	KCNMA1-AS2	CTD-2216M2.1	RP11-756H6.1	MRGPRG-AS1	LINC00865	AP003025.2	TUB-AS1	AC005954.3	RP3-414A15.10	RP11-85G18.6	RP11-324J3.1
RP11-1094H24.3	RP11-35J10.5	RP11-628M2.1	RP11-574K11.8	RP11-342D11.3	RP11-630A13.4	WDR86-AS1	RP11-402D21.2	RP13-39P12.3	RP11-109E10.1	AC025165.8	AC109309.4	RP11-236B18.2	NTM-AS1	RP11-236J17.7	AC005578.3	AC005519.4	MKX-AS1	RP11-35J10.5
AC002401.1	RP11-494M8.4	RP11-16E23.3	RP11-417O11.5	RP11-90B22.1	RP11-738E22.3	AC008060.7	RP11-348J12.5	DLG5-AS1	RP11-634B22.4	AGAP2-AS1	RP13-726E6.2	RP11-236B18.5	RP11-627G23.1	RP11-379P15.1	CTD-2396E7.10	AC007182.6	RP11-218D6.4	RP11-494M8.4
RP11-893F2.5	CASC23	RP11-653J6.1	RP11-46O21.2	RP13-259N13.2	RP11-584P21.2	AC008060.5	RP11-437J2.3	RP11-31E13.2	RP11-677M14.2	RP11-571M6.17	RP11-23F23.2	LINC00502	AP004550.1	RP11-152H18.4	CTD-3193O13.11	RP11-361H10.3	SVIL-AS1	CASC23
CACNA1G-AS1	RP11-152H18.4	RP11-321F6.2	RP11-222G7.2	RP11-490O24.2	RP11-44F21.3	LINC01022	PLCE1-AS2	ZMIZ1-AS1	RP11-677M14.3	RP11-769N19.2	RP11-290F24.6	TNKS2-AS1	RP11-469N6.3	RP11-318C2.1	CTD-3193O13.1	RP11-516J2.1	RP11-305E6.4	RP11-236J17.6
RP11-515O17.2	RP11-318C2.1	RP11-622C24.2	ZNF503-AS1	PARD3-AS1	LINC01088	LINC00689	PLCE1-AS1	RP11-481G8.2	RP11-677M14.7	RP11-848D3.5	RP11-304C12.3	RP11-402D21.2	FAM138D	RP11-467K18.2	RAB11B-AS1	RP11-463C8.7	RP11-192P3.4	RP11-379P15.1
RP11-502F1.1	TMEM9B-AS1	RP11-798K3.2	RP11-399K21.11	RP11-297A16.4	LINC00575	C8orf49	RP11-429G19.3	RP11-342M3.1	RP11-664I21.5	RP11-715H19.2	RP11-732A19.6	RP11-348J12.2	FAM138D	CTD-2371O3.2	CTD-2553C6.1	RP11-242P2.2	ZEB1-AS1	TMEM9B-AS1
RP11-579A4.1	RP11-467K18.2	IQCH-AS1	ZNF503-AS2	RP11-324I22.2	RP11-42A4.1	CTD-2530N21.5	ENTPD1-AS1	RP11-589B3.6	RP11-680F20.9	RP11-629N8.3	RP11-324J3.1	RP11-348J12.5	RP5-1154L15.2	CTD-2371O3.3	CTD-2369P2.8	DIO2-AS1	RP11-166N17.1	RP11-467K18.2
CTD-2510F5.4	RP11-5L12.1	RP11-315D16.4	RP11-399K21.14	RP11-324I22.4	RP11-9B6.1	RP11-459E5.1	RP11-35J23.1	SFTPD-AS1	RP11-744N12.3	RP11-766N7.3	CTD-2516F10.2	RP11-437J2.3	RP5-1096D14.3	CTD-2003C8.2	AC114271.2	RP11-299L17.3	RP11-135A24.2	MRVI1-AS1
CTD-2319I12.5	CTD-2371O3.2	RP11-809H16.2	RP11-399K21.10	RP11-425A6.5	LEF1-AS1	RP4-676L2.1	RP11-175O19.4	TMEM254-AS1	SENCR	RP11-305O6.4	RP11-35J10.6	PLCE1-AS2	LINC00940	CTD-3224I3.3	CTC-429L19.3	RP11-497E19.1	RP11-462L8.1	CTD-3224I3.3
TBX2-AS1	CTD-2371O3.3	RP11-352D13.6	RP11-399K21.12	RP11-291L22.4	AC004051.2	RP11-589C21.5	SLIT1-AS1	RP11-369J21.12	RP11-237N19.3	RP11-221N13.4	CASC23	RP11-310E22.4	RP1-53O8.2	RP11-483L5.1	CTD-2342J14.6	RP11-1152H15.1	RP11-90B22.1	RP13-631K18.2
RP11-332H18.5	RP11-540A21.2	AC011648.1	RP13-39P12.3	LINC00839	RP11-148B6.2	RP11-412B14.1	RP11-452K12.4	RP11-36D19.8	RP11-121M22.1	RP11-123O10.4	RP11-236J17.6	RP11-429G19.3	CACNA1C-IT3	RP11-756D7.2	CTB-5E10.3	RP11-753D20.3	RP11-297A16.2	RP11-51B23.3
C17orf82	RP11-351I24.1	RP11-96C21.1	RP11-90J7.3	AL022344.7	AC108056.1	LINC00293	RP11-452K12.7	RP11-137H2.4	AP002856.5	RP11-588H23.3	RP11-236J17.7	RP11-35J23.1	CACNA1C-AS3	RP13-631K18.2	CTD-3252C9.4	RP11-356K23.1	RP11-425A6.5	CTC-497E21.5
RP11-15K2.2	MRVI1-AS1	RP11-2I17.4	ZMIZ1-AS1	RP11-124O11.1	RP11-647P12.1	RP11-53M11.3	LINC00866	RP11-338I21.1	NTM-IT	RP11-578B16.1	RP11-379P15.1	RP11-175O19.4	CACNA1C-AS1	RP13-631K18.5	AC003956.1	RP11-33N16.3	RP11-309N24.1	RP11-231N3.1
RP11-269G24.6	RP11-685M7.5	RP11-272D12.2	RP11-342M3.5	LINC01264	RP11-542P2.2	SNHG6	RP11-34A14.3	LINC00858	AP004782.1	TRHDE-AS1	RP11-152H18.4	SLIT1-AS1	RP11-986G18.2	CTC-497E21.5	CTD-2521M24.5	RP11-472N19.3	RP11-291L22.4	RP11-21L19.1
CRAT40	ZBED5-AS1	RP11-414J4.2	RP11-342M3.1	RP11-351D16.3	RP13-578N3.3	RP11-449M6.3	RP11-441O15.3	RP11-380G5.2	MIR4697HG	RP11-560G2.1	TMEM9B-AS1	RP11-452K12.4	RP11-885B4.1	FAR1-IT1	CTD-2521M24.11	RP11-120E11.2	LINC00839	RP11-531H8.1
RP11-147L13.8	CTD-2003C8.2	RP11-69H7.3	SFTPD-AS1	RP11-168L22.2	RP11-290O12.2	RP11-354A14.1	RP11-129J12.1	RP11-149I23.3	RP11-700F16.3	RP11-74K11.2	RP11-467K18.2	LINC00866	RP11-476M19.2	RP11-231N3.1	CTD-3149D2.4	CTD-2506J14.1	AL022344.7	CTD-3096P4.1
RP11-147L13.15	RP11-179A10.1	RP11-817O13.9	RP11-479O17.9	RP11-517P14.2	RP11-218F10.3	CA3-AS1	LINC01475	LINC00502	RP11-627G23.1	RP11-778J16.3	RP11-351I24.1	RP11-34A14.3	RP11-476M19.3	RP11-21L19.1	CTB-52I2.7	RP11-61O1.2	RP11-124O11.1	RP1-239B22.5
RP11-143K11.5	CTD-3224I3.3	RP11-24M17.4	RP11-369J21.12	LINC00840	HAND2-AS1	KB-1083B1.1	RP11-34D15.2	RP11-348J12.2	RP11-598F7.4	RP11-167N24.3	RP11-685M7.5	RP11-441O15.3	RP5-1180D12.1	RP11-531H8.1	AC007192.6	RP11-61O1.1	RP11-351D16.3	RP11-358H18.3
RP11-647F2.2	RP11-756D7.2	RP11-685G9.2	RP11-36D19.8	RP11-20J15.3	RP11-404J23.1	RP11-1C8.4	RP11-285F16.1	RP11-348J12.5	RP11-283I3.2	RP11-536G4.1	CTC-497E21.3	RP11-129J12.1	RP11-664D1.1	CTD-3096P4.1	CTD-3137H5.1	AL132796.1	RP11-168L22.2	RP11-358H18.2
RP11-452I5.2	RP13-631K18.5	RP11-685G9.4	RP11-137H2.4	RP11-285G1.2	FLJ38576	HPYR1	RP11-179B2.2	RP11-437J2.3	RP5-1154L15.2	RP11-541G9.1	CTC-497E21.5	LINC01475	RP11-320N7.2	RP11-358H18.3	AC005253.4	AL109767.1	RP11-517P14.2	RP11-113D6.6
HID1-AS1	RP11-265D17.2	RP11-500C12.1	RP11-514F8.2	RP11-445N18.5	RP11-706F1.2	RP13-467H17.1	RP11-108L7.4	RP11-310E22.4	LINC00942	RP11-473C19.1	RP11-98J9.1	RP11-483F11.7	CCND2-AS2	RP11-358H18.2	AC005197.2	CTD-2644I21.1	RP11-402L1.11	RP11-1081L13.4
RP11-449J21.3	RP11-51B23.3	LINGO1-AS1	RP11-202D18.2	RP11-67C2.2	AF146191.4	MINCR	RP11-108L7.15	RP11-429G19.3	RP5-1096D14.3	RP11-263E1.1	RP11-231N3.1	DNMBP-AS1	CCND2-AS1	RP11-1081L13.4	LLNLR-259H9.1	RP11-566J3.2	RP11-272J7.4	RP11-583F24.8
RP11-449J21.5	RP11-47J17.3	RP11-16K12.2	RP11-338I21.1	RP11-342C24.8	CTD-2231H16.1	MAFA-AS1	TLX1NB	RP11-35J23.1	CACNA1C-AS1	RP11-818F20.4	RP11-21L19.1	RP11-316M21.7	RP11-234B24.2	RP11-428C19.4	AC011524.1	MEG8	LINC00841	RP11-428C19.4
RP11-666A8.7	CTC-497E21.5	ANKRD34C-AS1	RP11-113E21.2	RP11-38L15.2	CTD-2228K2.7	RP11-429J17.7	LINC01514	RP11-175O19.4	RP4-816N1.7	RP11-554D14.8	RP11-531H8.1	RP11-316M21.6	RP11-234B24.4	NAV2-IT1	AC008991.1	DIO3OS	RP11-20J15.2	RP11-428C19.5
LINC00868	FAR1-IT1	LINC01314	RP11-77P6.2	CH17-360D5.1	CTD-2012J19.3	CTD-3065J16.6	LBX1-AS1	SLIT1-AS1	RP11-543P15.3	RP11-554D14.6	CTD-3096P4.1	RP11-34D15.2	RP3-377H17.2	RP11-359E10.1	LINC01532	CTD-2017C7.2	RP11-20J15.3	NAV2-IT1
RP11-806H10.4	RP11-98J9.3	RP11-775C24.5	LINC00864	CH17-360D5.3	CTD-2194D22.3	GS1-393G12.12	RP11-107I14.4	RP11-452K12.7	RP11-476M19.2	LINC01486	RP1-239B22.5	RP11-285F16.1	RP11-429A20.3	RP11-371I20.2	CTB-32O4.4	RP11-365N19.2	RP11-285G1.2	NAV2-AS5
C1QTNF1-AS1	RP11-231N3.1	RP11-815J21.2	RP11-380G5.2	LINC00842	CTD-2297D10.2	CTD-2517M22.16	RP11-107I14.2	LINC00866	RP11-476M19.3	FAM222A-AS1	RP11-358H18.3	RP11-179B2.2	RP11-319E16.1	RP11-701I24.3	CTC-525D6.5	LINC00677	RP11-445N18.5	NAV2-AS4
HP09025	RP11-21L19.1	NTRK3-AS1	ACTA2-AS1	RP11-292F22.7	FLJ33360	RP11-130C19.3	RP11-190J1.3	RP11-34A14.3	CCND2-AS2	RP1-7G5.6	RP11-358H18.2	RP11-108L7.14	RP11-1038A11.1	CTD-3064C13.1	CTC-525D6.2	CTD-2223O18.1	RP11-67C2.2	RP11-359E10.1
RP11-353N14.1	RP11-531H8.1	RP11-617F23.2	RP11-399O19.9	RP11-463P17.3	SNHG18	RP11-321L2.1	KCNIP2-AS1	RP11-441O15.3	RP11-234B24.4	RP1-46F2.3	RP1-59M18.2	RP11-108L7.15	RP3-454B23.1	RP11-2F20.1	AC005597.1	RP11-260M19.1	RP11-38L15.2	NAV2-AS3
RP11-353N14.2	CTD-3096P4.1	AC068831.16	RP11-149I23.3	RP11-13E1.5	RP11-823P9.4	CNTFR-AS1	RPARP-AS1	RP11-34D15.2	RP3-377H17.2	RP3-473L9.4	RP11-1081L13.4	TLX1NB	RP11-273B20.3	RP11-430L3.1	CTC-565M22.1	RP11-614O9.1	RP11-463P17.3	NAV2-AS2
RP11-353N14.3	RP1-239B22.5	RP11-692C24.2	SLC16A12-AS1	RP11-534L6.2	RP11-5N11.7	RP11-297B17.3	RP11-18I14.11	RP11-285F16.1	RP11-429A20.4	RP3-521E19.2	RP11-428C19.4	LBX1-AS1	RP11-69M1.8	BDNF-AS	CTC-400I9.2	CTD-3051D23.1	RP11-541M12.6	NAV2-AS1
CTD-2526A2.4	RP1-59M18.2	RP11-326A13.2	RP11-236B18.2	FAM170B-AS1	CTD-2517O10.6	RP11-613M10.6	CYP17A1-AS1	RP11-179B2.2	RP11-1038A11.1	RP1-71H24.1	RP11-428C19.5	RP11-107I14.4	RP11-561P12.5	RP11-115J23.1	AC007796.1	RP11-44N21.1	ARHGAP22-IT1	RP11-371I20.2
RP11-455O6.9	RP11-113D6.6	RP11-4G2.1	LINC00502	RP11-123B3.2	EGFLAM-AS4	RP11-318K12.2	RP11-724N1.1	LINC01514	RP3-454B23.1	RP11-545P7.4	NAV2-IT1	RP11-107I14.2	RP13-81N3.2	RP5-1024C24.1	LINC01533	RP11-521B24.3	RP11-534L6.5	RP11-701I24.3
RP11-1055B8.9	RP11-613F22.8	RP11-35O15.1	TNKS2-AS1	FAM25D	RP11-269M20.3	BX255923.3	RP11-225H22.7	LBX1-AS1	RP1-102E24.8	LHX5-AS1	RP11-359E10.1	RP11-107I14.5	RP11-711K1.8	PAUPAR	CTD-2540B15.6	RP11-100M12.3	RP11-534L6.2	CTD-3064C13.1
RP11-1055B8.10	RP11-504G3.2	RP11-66B24.5	RP11-402D21.2	RP11-592B15.3	RP11-231G3.1	RP11-561O23.8	NEURL1-AS1	RP11-724N1.1	RP5-940J5.6	RP11-110L15.2	RP11-371I20.2	RP11-190J1.3	RP11-711K1.7	RP1-65P5.3	CTD-2527I21.9	RP13-126C7.1	RP11-563N6.6	CTD-2140G10.2
RP11-1055B8.4	RP11-1081L13.4	RP11-424I19.2	RP11-348J12.2	LINC00843	RP11-241G9.3	MAMDC2-AS1	RP11-416N2.3	SH3PXD2A-AS1	RP4-761J14.9	RP11-497G19.2	RP11-701I24.3	KCNIP2-AS1	LOH12CR2	RP1-65P5.5	AC067969.2	RP11-624A21.1	RP11-523O18.7	LINC01495
RP11-1055B8.1	NAV2-AS3	RP11-299G20.2	RP11-348J12.5	RP11-96B5.4	RP11-136K7.2	RP11-63P12.7	RP11-416N2.4	RP11-57H14.2	RP11-273B20.3	RP11-240G22.4	CTD-3064C13.1	RPARP-AS1	LINC01559	LINC00294	CTC-218B8.3	RP11-758N13.1	FAM170B-AS1	BBOX1-AS1
RP13-766D20.2	RP11-701I24.3	RP11-89K11.1	RP11-437J2.3	RP11-96B5.3	CTD-2384B11.2	PCA3	SH3PXD2A-AS1	RP11-211N11.5	RP11-69M1.8	RP11-240G22.5	CTD-2140G10.2	CYP17A1-AS1	RP11-4N23.4	CSTF3-AS1	CTB-60E11.9	RP11-489D6.2	C10orf71-AS1	BDNF-AS
RP11-498C9.2	CTD-2019O4.1	Z69720.3	RP11-437J2.4	RP11-539E19.2	RP11-107N7.1	VPS13A-AS1	RP11-127L20.5	CTB-1144G6.6	LINC00612	RP11-103B5.4	RP11-17A1.3	RP11-724N1.1	RP11-134N1.2	FBXO3-AS1	CTC-425O23.2	RP11-74D7.3	RP11-123B3.2	RP11-587D21.4
RP11-498C9.4	RP11-34N19.1	LA16c-OS12.2	PLCE1-AS2	PRKG1-AS1	RASGRF2-AS1	LINC00475	RP11-127O4.2	RP11-317F20.3	RP13-81N3.2	TESC-AS1	RP11-2F20.1	RP11-225H22.7	RP11-174G6.1	RP11-646J21.3	CTC-492K19.4	RP11-1H8.5	FAM25D	RP11-22P4.2
RP11-498C9.17	RP11-17A1.3	LA16c-313D11.12	RP11-76P2.4	LINC01468	CTC-505O3.2	RP11-370F5.4	SORCS3-AS1	RP11-106M7.1	RP11-134N1.2	RP11-227B21.2	RP11-430L3.1	NEURL1-AS1	RERG-IT1	RP11-646J21.2	CTD-2195B23.3	RP11-814P5.1	SGMS1-AS1	RP11-960D24.1
RP11-1182P23.5	BDNF-AS	LA16c-395F10.1	RP11-310E22.4	RP11-556E13.1	AC106786.1	RP11-165J3.5	ADD3-AS1	MIR3663HG	PLBD1-AS1	RP1-267D11.6	BBOX1-AS1	RP11-416N2.3	RERG-AS1	RP13-786C16.1	CTC-435M10.12	RP11-323I15.5	RP11-96B5.4	RP11-115J23.1
RP13-20L14.2	RP1-296L11.1	SNHG9	ENTPD1-AS1	RP11-319F12.2	ADAMTS19-AS1	LINC00092	RP11-549L6.3	EMX2OS	RERG-AS1	PXN-AS1	BDNF-AS	RP11-416N2.4	RP11-6B19.2	RP4-594L9.2	AC006129.3	RP11-122D10.1	RP11-96B5.3	LINC01616
AC144831.3	RP1-17K7.2	AC005606.15	RP11-35J23.1	RP11-71J2.1	AC004237.1	PTCSC2	RP11-525A16.4	RP11-355F22.1	RP11-73M14.1	RP1-166H1.2	LINC01616	RP11-127L20.5	RP11-424M22.3	RP4-607I7.1	AC020956.3	RP11-128A17.1	PRKG1-AS1	RP11-624D11.2
RP11-683L23.7	RP1-65P5.3	RP11-304L19.8	RP11-175O19.4	RP11-257I14.1	AC004775.5	TMEM246-AS1	PDCD4-AS1	GRK5-IT1	RP11-625L16.3	RP11-728G15.1	RP5-1024C24.1	RP11-127O4.2	RP11-239A17.1	RP4-683L5.1	CTB-59C6.3	RP11-346D14.1	RP11-71J2.1	RP4-710M3.2
RP11-672L10.6	LINC00294	LA16c-321D4.2	SLIT1-AS1	RP11-264A11.1	CTB-3M24.1	RP11-9M16.2	RP11-348N5.7	RP11-500G22.5	RP11-310I24.1	RP11-512M8.11	PAUPAR	SORCS3-AS1	RP11-361I14.2	RP11-698N11.2	CTC-378H22.2	RP11-62C7.2	RP11-168O22.1	RP5-1024C24.1
RP11-672L10.3	RP4-541C22.5	GLIS2-AS1	RP11-452K12.4	RP11-168O22.1	C5orf66-AS1	RP11-498E2.9	RP11-324O2.3	RP11-282I1.1	RP11-776A13.1	RP11-338K17.10	RP1-17K7.2	ADD3-AS1	RP11-282K24.3	RP11-514F3.4	AC006126.4	RP11-462P6.1	RP11-179B15.5	RP1-296L11.1
RP11-945C19.4	FBXO3-AS1	RP11-77H9.6	RP11-452K12.7	LINC00844	CTC-321K16.1	RP11-85O21.2	RP11-57H14.2	RP13-238F13.3	DDX11-AS1	RP11-522N14.2	RP1-65P5.5	RP11-549L6.3	RP11-284H19.1	RP11-514F3.5	EML2-AS1	RP11-325N19.3	RP11-443O13.3	Z83001.1
GACAT2	RP11-646J21.3	RP11-609N14.1	LINC00866	RP11-443O13.3	RP11-256P1.1	RP11-85O21.4	CTB-1144G6.6	FAM53B-AS1	RP11-817I4.2	RP11-158L12.6	WT1-AS	RP11-525A16.4	RP11-59N23.3	RP11-545D22.1	AC007191.4	RP11-521C20.3	RP11-135D11.2	PAUPAR
RP11-677O4.2	RP13-786C16.1	RP11-876N24.2	RP11-441O15.3	RP11-135D11.2	CTB-35F21.3	RP11-10J18.3	RP11-317F20.3	RP11-59C5.3	RP11-438D14.3	RP11-575F12.3	CSTF3-AS1	RP11-348N5.7	RP11-729I10.2	RP11-454H19.2	AC074212.5	RP11-64K12.9	LINC01553	RP1-17K7.2
RP11-703I16.1	RP4-594L9.2	CTD-3088G3.6	RP11-129J12.1	RP11-388P9.2	CTB-35F21.4	RP11-123K19.1	RP11-383C6.2	EDRF1-AS1	RP11-313F23.4	RP11-483I24.1	RP11-646J21.3	CTB-1144G6.6	RP11-49G2.3	RP11-613D13.5	AC092301.3	RP11-473C18.3	RP11-131N11.4	RP1-17K7.3
RP11-973H7.3	RP11-350D17.2	RP11-490O6.2	LINC01475	RP11-131N11.4	AC005753.1	RP11-228B15.4	RP11-498B4.5	RP11-500G10.5	RP11-804F13.1	RP11-21K12.3	RP13-786C16.1	RP11-317F20.3	RP11-73M14.1	RP11-613D13.8	AC007193.6	RP11-109D20.2	LINC00845	RP1-17K7.1
RP11-699A5.2	RP4-607I7.1	MIR193BHG	DNMBP-AS1	LINC00845	CTC-359M8.1	RP11-247A12.1	RP11-539I5.1	XX-FYM637E10_5.1	RP11-554L12.1	FZD10-AS1	RP4-683L5.1	RP11-106M7.1	RP11-359J14.2	RP11-58K22.1	CTD-2233K9.1	RP11-408J6.1	RP11-436D10.3	WT1-AS
RP11-17J14.2	RP4-683L5.1	RP11-65J21.1	RP11-285F16.1	TMEM26-AS1	CTB-78H18.1	RP11-483H20.4	MIR3663HG	RP11-140A10.3	MUC19	RP13-977J11.3	RP11-545D22.1	RP11-383C6.2	RP11-449P1.1	RP11-58K22.5	NAPA-AS1	RP11-552E10.1	JMJD1C-AS1	LINC00294
RP11-403A21.1	RP11-514F3.5	RP11-65J21.4	RP11-179B2.2	RP11-491H19.1	CTC-209H22.3	RP11-334J6.6	RP11-501J20.5	RP11-432J24.5	RP11-385G16.1	RP11-503G7.2	RP11-454H19.2	RP11-498B4.5	RP11-114G22.1	RP11-58K22.4	CTB-60B18.18	RP11-394B5.2	RP11-170M17.1	CSTF3-AS1
CTD-2006O16.2	RP11-545D22.1	CTB-193M12.1	RP11-108L7.14	RP11-120C12.3	CTD-2532K18.1	RP11-323H21.3	EMX2OS	LINC01167	RP11-118A3.1	RP13-554M15.2	RP11-63C8.1	RP11-539I5.1	RP11-437F6.1	RP11-45A12.2	AC010524.2	RP11-209K10.2	RP11-210G22.1	RP4-541C22.5
RP11-9E17.1	RP11-159D8.1	CTA-363E6.5	RP11-108L7.4	RP11-436D10.3	RP11-91H12.1	RP11-295G24.5	RP11-328K15.1	LINC01168	RP11-478B9.1	RP13-554M15.8	RP11-484D2.4	MIR3663HG	RP11-778H2.1	AC068858.1	CTD-3148I10.15	RP11-643A5.2	RP11-344A5.1	RP11-646J21.3
RP11-49I11.4	RP11-613D13.5	AC004381.7	RP11-108L7.15	RP11-144G16.1	CTC-338M12.2	RP11-295G24.4	RP11-427L15.2	RP11-122K13.15	RP11-352M15.2	RP13-554M15.5	RP11-613D13.5	RP11-501J20.5	RP11-625L16.1	RP11-495O11.1	CTB-191K22.5	DYX1C1-CCPG1	RP11-57G10.8	RP11-646J21.2
RP11-1147P1.1	AC068858.1	CRYM-AS1	TLX1NB	RP11-170M17.1	RP1-20B11.2	RP11-447M12.3	RP11-498J9.2	RP11-108K14.12	RP11-618L22.1	LINC00350	RP11-613D13.8	EMX2OS	RP11-662I13.2	DKFZp779M0652	CTD-2545M3.8	RP11-420M1.2	RP11-153K11.3	RP13-786C16.1
RP11-456K23.1	CTD-2560E9.3	CTB-31N19.3	LINC01514	RP11-174J11.1	RP4-668J24.2	WI2-1959D15.1	RP11-79M19.2	RP11-304M2.5	RP11-493L12.3	RP11-61K9.2	CTD-2609K8.3	CASC2	RP11-977P2.1	CTD-2210P24.6	CTD-2560K21.6	RP11-48G14.2	RP11-119F7.5	RP4-594L9.2
C18orf12	RP11-495O11.1	CTD-2196E14.9	LBX1-AS1	RP11-344A5.1	RP3-512B11.3	SNHG7	WDR11-AS1	RP11-1391J7.1	RP11-89H19.2	LINC01072	RP11-58K22.1	RP11-245J24.1	RP11-946L16.1	RP11-702F3.4	CTD-2568A17.1	RP11-554D20.2	RP11-227H15.4	RP4-683L5.1
RP11-426J5.3	DKFZp779M0652	CTD-3203P2.1	RP11-107I14.4	RP11-57G10.8	TFAP2A-AS1	MAN1B1-AS1	RP11-95I16.2	RP13-870H17.3	RP1-228P16.9	LINC00556	RP11-45A12.2	LINC00867	RP11-946L16.2	CTD-2589M5.5	CTD-3187F8.14	RP11-259A24.1	RP11-227H15.5	RP5-945I17.2
RP11-1058N17.1	CTD-2589M5.5	IL21R-AS1	RP11-107I14.2	RP11-153K11.3	RP1-290I10.3	PHEX-AS1	RP11-62L18.3	TOLLIP-AS1	RP1-228P16.3	RP11-264J4.10	CTD-2560E9.5	RP11-427L15.2	RP11-996F15.4	CTD-2589M5.4	CTD-2616J11.2	RP11-16B9.1	RP11-343J3.2	RP11-514F3.4
RP11-1030E3.1	CTD-2589M5.4	RP11-57A19.5	RP11-190J1.3	RP11-119F7.5	ELOVL2-AS1	RP3-323P24.3	RP11-500G22.5	KRTAP5-AS1	RP11-474C8.7	RP11-172H24.4	RP11-495O11.1	RP11-498J9.2	RP11-776A13.3	RP11-76I23.7	CTD-3073N11.9	MGC15885	RP11-242G20.1	RP11-514F3.5
RP11-714M23.2	LRP4-AS1	AC009133.17	KCNIP2-AS1	RP11-227H15.4	RP3-380E11.2	SPIN4-AS1	RP11-282I1.1	AP006285.7	RP11-579D7.4	LATS2-AS1	CTD-2210P24.3	RP11-79M19.2	RP11-627K11.6	PTPRJ-AS1	LLNLR-470E3.1	RP11-244F12.2	RP11-262I2.2	RP11-219O3.2
RP11-35G9.5	RP11-390K5.6	RP11-455F5.5	RPARP-AS1	RP11-343J3.2	RP11-500C11.3	RP6-24A23.3	RP11-282I1.2	FAM99B	RP11-386G11.3	LINC00424	RP11-618K13.2	LINC01561	RP11-438D14.2	RP11-347H15.4	AC008440.5	RP11-321G12.1	RP11-104F15.9	RP11-545D22.1
RP11-27G24.1	RP11-17G12.2	RP11-347C12.10	CYP17A1-AS1	RP11-104F15.9	CASC15	TRPC5OS	RP11-285A18.2	AC068580.7	RP11-386G11.5	C1QTNF9B-AS1	CTD-2589M5.4	RP11-95I16.2	RP11-313F23.4	RP11-674C21.9	CTD-2337J16.1	RP11-628M2.1	UNC5B-AS1	RP11-484D2.4
RP11-879F14.1	PTPRJ-AS1	RP11-297C4.6	RP11-724N1.1	UNC5B-AS1	HCG11	RP1-137H15.2	RP13-238F13.3	LINC01150	RP11-386G11.8	RP11-556N21.1	RP11-750H9.5	RP11-62L18.3	RP11-804F13.1	RP11-872D17.4	CTD-2587H19.2	RP11-34F13.3	RP11-327E2.5	RP11-613D13.5
RP11-173A16.1	RP11-347H15.4	RP11-297C4.3	RP11-225H22.7	RP11-327E2.5	RP11-457M11.7	TTTY23	RP11-12J10.4	CD81-AS1	RP11-161H23.5	RP11-165I9.10	RP11-76I23.7	RP11-282I1.1	AC079630.4	RP11-624G17.3	CTD-2587H24.5	RP11-315D16.4	CDH23-AS1	RP11-613D13.8
RP11-120K19.3	RP11-674C21.9	RP11-146F11.1	NEURL1-AS1	RP11-150D20.5	ZNRD1-AS1	TTTY15	RP11-298J20.4	AC124057.5	RP11-161H23.9	LINC00463	PTPRJ-AS1	RP11-285A18.2	RP11-115F18.1	RP11-659P15.1	CTD-2105E13.16	RP11-809H16.2	RP11-472G21.2	CTD-2609K8.3
RP11-196B3.1	AP000479.1	RP11-2C24.7	SH3PXD2A-AS1	RP11-442H21.2	TRIM31-AS1	AJ271736.10	TEX36-AS1	AC108448.3	RP11-133N21.10	RP11-271M24.2	RP11-347H15.4	RP13-238F13.3	RP11-385G16.1	AP000640.10	CTD-2105E13.15	PCAT29	RP11-442H21.2	RP11-58K22.1
RP11-154H12.2	RP11-872D17.4	RP11-120K18.2	RP11-541N10.3	RP11-354E23.5	XXbac-BPG249D20.9		LINC00601	RP13-726E6.2	RP11-469H8.8	LINC00415	RP11-674C21.9	RP11-12J10.4	RP11-413B19.2	AP001257.1	CTD-2537I9.15	AC011648.1	RP11-344N10.5	RP11-58K22.4
RP11-154H12.3	RP11-624G17.3	RP11-812E19.3	RP11-127O4.2	RP11-344N10.2	C4B-AS1		RP11-223P11.3	AC090587.4	RP11-469H8.6	WASF3-AS1	RP11-624G17.3	RP11-298J20.4	RP11-630C16.2	RP11-804A23.4	CTD-2537I9.13	RP11-2I17.4	DNAJC9-AS1	RP11-45A12.1
AC005775.2	AP000662.4	LINC00273	SORCS3-AS1	RP11-152N13.5	RP1-153P14.5		RP11-288A5.2	RP11-23F23.2	RP4-605O3.4	LINC01079	AP000662.4	TEX36-AS1	RP11-25I15.2	RP11-881M11.4	MIMT1	RP11-272D12.1	RP11-152N13.5	RP11-45A12.2
AC009005.2	RP11-659P15.1	RP11-46D6.1	LINC01435	RP11-574K11.8	RP1-149M18.4		RP11-4C20.3	AC113331.9	RP11-923I11.5	RP11-87C7.3	RP11-142C4.6	FANK1-AS1	RP11-547C5.1	AP000437.3	AC079779.4	LOXL1-AS1	RP11-574K11.32	AC068858.1
AC004156.3	RP11-780O24.2	RP11-93O14.3	RP11-163F15.1	RP11-310J24.3	RP3-475N16.1		LINC01163	AC015691.13	RP11-1100L3.8	PDX1-AS1	RP11-881M11.8	RP11-223P11.3	RP11-118A3.1	RP11-286N22.10	AC010907.5	RP11-247C2.2	RP11-574K11.5	CTD-2560E9.3
AC005391.2	RP11-1036E20.9	RP11-3M1.1	RP11-655H13.2	RP11-43N22.1	RP3-330M21.5		RP11-264E18.1	AC025016.1	RP1-288H2.2	LINC00543	CTD-2331C18.5	RP11-288A5.2	RP11-499A10.3	RP11-855O10.2	AC019172.2	UBL7-AS1	RP11-574K11.8	CTD-2560E9.5
LLNLR-284B4.2	RP11-881M11.4	RP11-44I10.6	ADD3-AS1	RP11-325D15.2	RP1-302G2.5		RP11-168C9.1	RP11-304C12.3	RP3-416H24.1	PAN3-AS1	RP11-286N22.14	RP11-4C20.3	RP11-478B9.1	RP11-855O10.3	LINC01248	RP11-414J4.2	RP11-417O11.5	RP11-430H10.1
AC004221.2	RP11-881M11.8	RP11-44F14.5	RP11-549L6.3	KCNMA1-AS1	RP1-8B1.4		RP11-234G16.5	RP11-732A19.6	RP11-845M18.7	RP11-95G6.1	RP11-286N22.10	LINC01163	RP1-90J4.1	RP11-810P12.7	RP11-245G13.2	CTD-2026K11.5	ZNF503-AS1	RP11-430H10.2
CIRBP-AS1	CTD-2331C18.5	RP11-44F14.6	RP11-525A16.4	DLG5-AS1	RP11-268F1.3		LINC00959	CTD-2516F10.2	KRT73-AS1	LINC00545	RP11-794G24.1	RP11-234G16.5	RP11-722P11.4	RP11-810P12.5	MYCNOS	RP11-685G9.4	RP11-399K21.11	RP11-430H10.3
CTB-25B13.5	RP11-286N22.14	RP11-325K4.3	RP11-348N5.7	RP11-90J7.4	RP11-524H19.2		TCERG1L-AS1	CTD-2516F10.4	RP11-641A6.3	LINC00423	RP11-855O10.2	LINC00959	LINC00935	RP11-703H8.7	RP11-130L8.1	RP11-500C12.1	ZNF503-AS2	RP11-430H10.4
CTB-25B13.12	RP11-855O10.2	AC009052.12	RP11-381K7.1	RP11-90J7.3	RP11-143A22.1		RP11-45A17.3	RP11-379P15.1	CISTR	SPG20-AS1	RP11-855O10.3	TCERG1L-AS1	RP11-579D7.4	RP11-864I4.4	AC008073.7	CTD-2071N1.1	RP11-399K21.14	RP11-958J22.1
AC005943.6	RP11-855O10.3	RP11-405F3.5	RP11-57H14.5	SFTPD-AS1	KCNQ5-IT1		RP11-140A10.3	RP11-318C2.1	HOXC13-AS	SMAD9-IT1	DKFZP434K028	RP11-45A17.3	RP11-386G11.8	AP000438.2	AC013472.4	RP11-5O23.2	KCNMA1-AS3	RP11-958J22.3
AC005256.1	RP11-810P12.7	RP11-451N19.3	RP11-211N11.5	RP11-479O17.9	RP4-570O12.3		RP11-432J24.2	RP11-467K18.2	HOTAIR	LINC00598	RP11-810P12.7	RP11-140A10.3	RP11-386G11.10	RP11-697H9.3	GTF3C2-AS1	RP11-335K5.2	RP13-39P12.3	RP11-495O11.1
AC004490.1	RP11-810P12.5	RP11-403P17.3	CTB-1144G6.6	TMEM254-AS1	LINC00577		LINC01167	CTD-2371O3.3	HOXC-AS3	RP11-74J13.9	RP11-703H8.7	C10orf91	RP11-161H23.9	RP11-697H9.2	AC106870.2	RP11-16K12.2	DLG5-AS1	CTD-2210P24.3
AC006277.3	RP11-703H8.9	RP11-63M22.2	RP11-317F20.3	RP11-202D18.2	RP3-429G5.5		ADGRA1-AS1	RP11-540A21.2	HOXC-AS2	LINC01050	RP11-831H9.3	LINC01165	RP11-607P23.1	RP11-21A7A.2	AL133247.2	RP11-16K12.1	RP11-90J7.2	RP11-702F3.3
AC005944.2	RP11-703H8.7	CTC-277H1.6	RP11-106M7.1	RP11-344L13.2	CTA-331P3.1		MIR202HG	RP11-351I24.1	HOXC-AS1	LINC01055	RP11-727F15.11	LINC01167	RP11-923I11.3	RP11-783K16.10	SLC8A1-AS1	ANKRD34C-AS1	SFTPD-AS1	CTD-2589M5.4
AC007292.7	CTD-2531D15.4	RP11-297D21.2	RP11-498B4.5	RP11-219F10.1	RP11-428F8.2		RP13-49I15.6	RP13-631K18.2	RP11-834C11.14	LINC01198	AP000438.2	ADGRA1-AS1	RP11-923I11.4	AP005273.1	RP11-89K21.2	RP11-38G5.2	RP11-479O17.9	LRP4-AS1
AC005339.2	RP11-864I4.4	RP11-354M1.2	RP11-539I5.1	RP11-338I21.1	RP11-351A11.1		RP11-122K13.12	RP11-265D17.2	AC012531.25	RP11-156K23.3	RP11-697H9.3	MIR202HG	RP11-923I11.5	AP001092.4	RP11-417F21.2	LINC01314	RP11-369J21.12	RP11-390K5.6
LLNLR-304G9.1	RP11-831H9.3	RP11-70O5.2	MIR3663HG	LINC00858	RP11-95G17.2		RP11-122K13.7	RP11-51B23.3	FLJ12825	DLEU7-AS1	RP11-697H9.2	RP13-49I15.6	RP11-1100L3.8	AP001462.6	RP11-417F21.1	LINC00927	RP11-514F8.2	RP11-76I23.7
CTB-66B24.1	RP11-727F15.11	RP11-529K1.4	RP11-501J20.5	LINC01519	RP11-624M8.1		RP11-122K13.15	CTC-497E21.5	RP11-834C11.4	RP11-457D13.4	RP11-21A7A.2	RP11-122K13.12	RP11-1020M18.10	MIR194-2HG	HCG2040054	RP11-351M8.1	RP11-202D18.2	RP11-347H15.4
CTD-2396E7.10	SNHG1	CTD-2520I13.1	CTA-109P11.4	RP11-77P6.2	RP11-325O24.6		RP11-108K14.12	RP11-21L19.1	RP11-834C11.10	RP11-327P2.6	RP11-21A7A.4	RP11-122K13.7	KRT73-AS1	AP003068.23	RP11-460M2.1	CPEB1-AS1	RP11-338I21.1	AP000479.1
CTD-3214H19.6	AP000438.2	RP11-432I5.2	EMX2OS	RP11-359E3.4	RP1-131F15.3		RP11-304M2.5	CTD-3096P4.1	RP11-1049A21.2	RP11-93H24.3	RP11-783K16.5	RP11-122K13.15	RP11-641A6.3	SSSCA1-AS1	LINC01122	RP11-382A20.5	LINC00858	RP11-872D17.4
CTD-3193O13.11	RP11-697H9.3	RP11-417N10.4	RP11-328K15.1	RP11-411A19.5	RP1-283K11.3		RP11-326C3.2	RP1-239B22.5	RP11-603J24.17	RP11-95F22.1	RP11-783K16.13	RP11-108K14.12	RP11-983P16.2	OVOL1-AS1	AC007131.2	RP11-382A20.2	RP11-77P6.2	RP11-624G17.3
CTD-3193O13.13	RP11-697H9.2	RP11-140I24.2	RP11-245J24.1	RP11-57C13.4	RP11-472G23.10		RP11-326C3.7	RP1-59M18.2	RP11-121C6.5	SCEL-AS1	RP11-783K16.10	RP11-326C3.2	RP11-983P16.4	RP11-770G2.5	AC009970.1	RP11-382A20.4	SLC16A12-AS1	AP000662.4
CTD-3193O13.1	RP11-21A7A.2	RP11-252E2.1	RP11-427L15.2	RP11-380G5.2	RP11-136K14.1		RP11-326C3.11	RP11-1081L13.4	RP11-123K3.9	RP11-52L5.6	AP003774.1	RP11-326C3.7	RP11-1136G11.8	RP11-1167A19.2	MEIS1-AS3	RP11-7M10.2	LINC00502	RP11-1036E20.9
CTD-2553C6.1	RP11-21A7A.3	RP11-252K23.1	RP11-498J9.2	ACTA2-AS1	RP1-137K2.2		RP11-326C3.15	NAV2-IT1	RP11-756H6.1	MIR4500HG	AP003774.4	RP11-326C3.15	RP11-1049A21.2	RP11-755F10.3	AC007392.3	RP11-553E24.3	RP11-402D21.2	AP000442.4
CTD-2369P2.8	AP001092.4	RP11-133M8.3	GRK5-IT1	RP11-399O19.9	RP11-13P5.2		RP13-317D12.3	NAV2-AS3	AC025165.8	MIR17HG	AP001092.4	RP13-317D12.3	RP11-850F7.7	RP11-867G23.12	AC015969.3	NTRK3-AS1	RP11-348J12.2	AP000640.10
CTC-429L19.3	AP001462.6	RP11-18F14.4	RP11-79M19.2	RP11-149I23.3	WI2-2373I1.2		RP13-46H24.1	RP11-371I20.2	AGAP2-AS1	RP11-487A2.1	AP001462.6	RP11-496I9.1	RP11-616L12.1	RP11-867G23.10	ZNF638-IT1	LINC01586	RP11-348J12.5	RP11-736I10.1
CTC-510F12.2	MIR194-2HG	RP11-391L3.4	LINC01561	SLC16A12-AS1	RP11-449P15.2		RP11-496I9.1	RP11-701I24.3	RP11-571M6.17	LINC00391	AP003068.23	MIR210HG	RP11-110A12.2	CTD-3074O7.5	ALMS1-IT1	RP11-343B18.2	RP11-437J2.3	AP001257.1
CTD-2342J14.6	AP003068.9	CTD-2588J6.2	RP11-323P17.2	LINC01374	AC091729.9		MIR210HG	RP11-159H22.2	RP11-150C16.1	SOX21-AS1	RP11-867O8.5	RP11-754B17.1	RP11-644F5.16	CTD-3074O7.2	RP11-355F16.1	MIR9-3HG	PLCE1-AS2	LINC00301
CTD-2265O21.3	AP003068.23	RP11-517C16.4	WDR11-AS1	RP11-30G13.1	AC074389.7		RP11-754B17.1	PAUPAR	RP11-769N19.2	LINC00557	OVOL1-AS1	AP006621.9	RP11-123K3.9	RP11-658F2.8	RP11-60H5.1	RP11-300G22.2	RP11-310E22.5	RP11-881M11.8
CTC-239J10.1	RP11-867O8.5	LINC00311	RP11-95I16.2	LINC00502	RBAKDN		AP006621.9	RP1-65P5.5	RP11-715H19.2	CLDN10-AS1	RP11-770G2.5	AP006621.8	AC025165.8	CTC-1337H24.3	RP11-717A5.2	RP11-154B12.3	RP11-310E22.4	RP11-810P12.5
CTD-3252C9.4	MALAT1	LA16c-352F7.1	RP11-62L18.3	TNKS2-AS1	AC005281.2		RP11-532E4.2	LINC00294	RP11-196H14.3	RP11-10E18.7	RP11-1167A19.2	TOLLIP-AS1	RP11-571M6.7	C11orf72	AC104134.2	RP11-692C24.2	RP11-429G19.3	RP11-703H8.9
CTC-548K16.6	RP11-856B14.10	RP11-118F19.1	RP11-500G22.5	RP11-402D21.2	RP11-511H23.1		TOLLIP-AS1	RP4-541C22.5	RP11-114F3.4	LINC00359	RP11-867G23.3	KRTAP5-AS1	RP11-769N19.2	RP11-655M14.13	CH17-132F21.5	RP11-152L20.3	ENTPD1-AS1	RP11-703H8.7
AC004257.1	RP11-770G2.2	RP4-536B24.4	RP11-282I1.1	RP11-348J12.2	LINC01162		KRTAP5-AS1	FBXO3-AS1	RP11-629N8.3	DOCK9-AS1	RP11-867G23.13	FAM99A	RP11-766N7.4	CTD-2007L18.5	RP11-575H3.1	CTD-2313J17.5	RP11-35J23.1	RP11-727F15.9
CTD-2278I10.4	RP11-770G2.5	SNAI3-AS1	RP11-282I1.2	RP11-348J12.5	AC005154.6		AP006285.7	RP11-646J21.3	RP11-766N7.3	LINC00554	RP11-867G23.10	AP006285.6	RP11-168J19.2	RP11-757G1.6	LINC01158	RP11-326A13.2	RP11-175O19.4	AP000438.2
CTD-3149D2.4	RP11-1167A19.2	CTD-2555A7.2	RP11-285A18.2	RP11-437J2.3	TRG-AS1		AP006285.6	RP11-646J21.2	RP11-305O6.4	RP11-397O8.7	CTD-3074O7.2	AC068580.6	RP11-677M24.1	RP11-554A11.4	AC093901.1	RP11-326A13.1	SLIT1-AS1	AP005273.1
AC005796.2	RP11-755F10.3	RP11-566K11.7	RP13-238F13.3	RP11-437J2.4	AC005537.2		AC068580.6	RP13-786C16.1	RP11-221N13.4	MYO16-AS1	RP11-658F2.8	AC051649.12	RP11-366L20.4	MRGPRF-AS1	RP11-19E11.1	LINC01579	RP11-452K12.4	AP001092.4
CTB-52I2.7	RP11-867G23.13	AC108004.3	RP11-12J10.4	PLCE1-AS2	AC020743.4		AC051649.12	RP4-594L9.2	LLPH-AS1	ARHGEF7-AS2	CTC-1337H24.3	MRPL23-AS1	RP11-335I12.2	AP000439.3	STEAP3-AS1	LINC01581	RP11-452K12.7	AP001462.6
AC068499.10	RP11-867G23.10	RP11-676J12.7	FAM53B-AS1	RP11-391J2.3	RP11-114G11.4		MRPL23-AS1	RP4-683L5.1	RP11-123O10.4	RP11-65D24.2	AP003419.16	IGF2-AS	RP11-123O10.1	RP11-626H12.1	AC114783.1	RP11-61O11.1	LINC00866	MIR194-2HG
CTD-3137H5.1	CTD-3074O7.2	AC144836.1	RP11-151A10.3	PLCE1-AS1	RP11-196D18.1		IGF2-AS	RP5-945I17.2	RP11-588H23.3	LINC01044	CTD-2655K5.1	CD81-AS1	RP11-123O10.3	RP11-660L16.2	AC068282.3	NR2F2-AS1	RP11-34A14.3	RP11-770G2.2
AC005253.4	RP11-658F2.8	MIR22HG	RP11-383C5.5	RP11-310E22.5	RP11-667F9.2		CD81-AS1	RP11-63D14.1	RP11-578B16.1	RP11-120K24.3	CTD-2007L18.5	AC124057.5	RP11-473M14.3	RP11-849H4.4	AC010976.2	RP11-522B15.4	RP11-441O15.3	RP11-770G2.5
AC005197.2	CTC-1337H24.3	RP11-667K14.5	FLJ37035	RP11-310E22.4	CTA-315H11.2		AC124057.5	RP11-613D13.5	RP11-560G2.1	MCF2L-AS1	RP11-757G1.6	KCNQ1OT1	RP11-542B15.1	RP11-807H22.7	RP1-156L9.1	RP11-522B15.7	RP11-285F16.1	RP11-1167A19.2
CTB-151G24.2	CTC-1337H24.4	RP5-1037N22.2	FANK1-AS1	RP11-429G19.3	AC007078.4		KCNQ1-AS1	RP11-613D13.8	RP11-193M21.1	RP11-120K24.4	RP11-757G1.5	KCNQ1-AS1	LINC01479	RP11-7N14.1	AC097532.2	SPATA8-AS1	RP11-179B2.2	RP11-867G23.3
CTC-448F2.7	RP11-655M14.12	hsa-mir-1253	LINC00601	ENTPD1-AS1	RP11-307C18.1		KCNQ1DN	CTD-2609K8.3	RP11-486A14.2	RP11-120K24.5	AP000439.3	KCNQ1DN	IFNG-AS1	RP11-169D4.2	AC010974.3	RP11-183E24.2	TLX1NB	RP11-867G23.8
AC007796.1	RP5-901A4.1	CTD-3195I5.3	RP11-223P11.3	RP11-35J23.1	RP11-126L15.4		CARS-AS1	RP11-58K22.1	SOCS2-AS1	F10-AS1	RP11-626H12.1	AC108448.3	RP11-89M22.3	RP11-31L22.3	AC011243.1	CTD-2544M6.1	LBX1-AS1	RP11-867G23.10
CTC-379B2.4	CTD-2655K5.1	RP11-810M2.2	RP11-288A5.2	RP11-175O19.4	RP11-395B7.2		AC108448.3	RP11-702F3.4	RP11-74K11.2	RP11-98F14.11	ANO1-AS2	MRGPRG-AS1	TRHDE-AS1	RP11-800A3.4	CCNT2-AS1	RP11-35O15.1	RP11-107I14.5	CTD-3074O7.2
CTD-2540B15.6	RP11-757G1.6	RP11-104O19.4	RP11-4C20.3	SLIT1-AS1	RP11-132A1.3		RP13-726E6.2	CTD-2589M5.4	RP11-778J16.3	GRTP1-AS1	RP11-805J14.5	RP13-726E6.2	RP11-585P4.6	CTD-2562J17.4	AC068492.1	RP11-654A16.1	RP11-190J1.3	RP11-658F2.8
AC002398.12	RP11-554A11.4	RP13-580F15.2	RP11-264E18.1	RP11-452K12.7	RP11-132A1.4		RP11-23F23.2	LRP4-AS1	RP11-167N24.3	LINC00552	SHANK2-AS2	RP11-290F24.6	RP1-97G4.1	RP11-939C17.4	AC016910.1	RP11-20G13.4	KCNIP2-AS1	RP11-554A11.9
AD000864.6	AP000439.3	RP11-141J13.3	RP11-234G16.5	LINC00866	CTB-107G13.1		AC025016.1	RP11-390K5.3	RP11-536G4.1	RASA3-IT1	CMB9-52H4.1	RP11-304C12.3	RP11-781A6.1	CTD-2530H12.4	ZEB2-AS1	CTD-2054N24.2	RPARP-AS1	RP11-554A11.8
CTB-102L5.8	RP11-805J14.3	RP11-141J13.5	LINC00959	RP11-441O15.3	RP4-568B10.1		RP11-290F24.6	RP11-390K5.6	RP11-541G9.1	LA16c-60D12.1	SHANK2-AS3	RP11-732A19.6	RP11-1105G2.4	CTD-2530H12.7	AC012501.2	RP11-66B24.5	RP11-47A8.5	RP11-211G23.2
AC005789.9	RP11-805J14.5	RP11-81A22.4	TCERG1L-AS1	RP11-129J12.1	AC000099.1		RP11-324J3.1	RP11-76I23.7	RP11-473C19.1	RP11-203M5.7	RP11-660L16.2	RP11-324J3.1	RP11-778J16.3	RP11-619A14.3	AC092684.1	RP11-66B24.9	RP11-225H22.7	AP000439.1
CTB-60E11.9	RP11-660L16.2	C17orf100	RP11-45A17.3	LINC01475	RP11-309L24.4		CTD-2516F10.2	PTPRJ-AS1	RP11-263E1.1	RP11-903H12.3	RP11-167J8.3	CTD-2516F10.2	RP11-510I5.4	RP11-21L23.2	AC010127.3	RP11-424I19.2	NEURL1-AS1	AP000439.5
CTC-425O23.2	RP11-849H4.4	RP11-104H15.8	RP11-140A10.3	RP11-483F11.7	RP11-309L24.10		RP11-35J10.6	RP11-347H15.4	RP11-350G24.1	AL161668.5	RP11-849H4.4	RP11-35J10.6	RP11-541G9.1	CTD-2547H18.1	AC074363.1	LA16c-359F1.1	RP11-416N2.4	AP000439.3
CTC-492K19.4	AP000593.7	RP11-199F11.2	RP11-432J24.2	DNMBP-AS1	RP11-738B7.1		CASC23	RP11-624G17.3	RP11-438H24.2	RP11-524O1.4	RP11-807H22.7	RP11-236J17.7	RP11-690J15.1	RP11-739B23.1	AC016723.4	LA16c-366D1.3	SH3PXD2A-AS1	RP11-626H12.1
AC006129.3	ARAP1-AS1	AC129492.6	LINC01167	RP11-285F16.1	FLJ40288		RP11-236J17.7	AP000662.4	RP11-626I20.3	AE000658.22	RP11-169D4.2	RP11-379P15.1	RP11-181C3.1	RSF1-IT2	AC018890.4	LA16c-360A4.1	RP11-541N10.3	RP11-626H12.2
AC020956.3	ARAP1-AS2	RP11-599B13.7	ADGRA1-AS1	RP11-179B2.2	RP11-634H22.1		RP11-379P15.1	RP11-659P15.1	RP11-650K20.3	RP11-124D2.3	RP11-31L22.3	RP11-152H18.4	RP11-473C19.1	RP11-258O13.1	LINC01116	RP11-161M6.2	RP11-127L20.5	RP11-626H12.3
CTB-59C6.3	RP11-800A3.7	CTB-41I6.2	MIR202HG	RP11-108L7.15	JHDM1D-AS1		RP11-152H18.4	AP001258.4	RP11-61E11.1	RP11-66N24.3	ARAP1-AS1	RP11-152H18.3	RP11-406H4.1	MIR4300HG	AC013733.3	RP11-161M6.5	RP11-127O4.2	ANO1-AS2
AC006486.10	RP11-456I15.2	RP11-401O9.4	RP11-122K13.12	TLX1NB	RP5-842K16.1		TMEM9B-AS1	AP000640.10	RP11-482D24.2	DHRS4-AS1	RP11-800A3.4	RP11-467K18.2	RP11-135F9.4	RP11-700A24.1	AC093639.1	SSTR5-AS1	SORCS3-AS1	RP11-660L16.2
LIPE-AS1	RP11-707G14.1	LINC00670	RP11-122K13.7	LINC01514	RP11-114L10.2		RP11-467K18.2	RP11-736I10.1	RP11-864J10.4	RP11-468E2.5	RP11-800A3.7	RP11-685M7.5	RP11-263E1.1	RP11-762L8.6	RP11-369J9.1	RP11-616M22.7	LINC01435	RP11-807H22.7
CTB-129P6.4	AP000560.3	RP11-138I1.4	RP11-122K13.15	LBX1-AS1	RP11-728K20.2		RP11-540A21.2	RP11-804A23.1	RP11-554D14.8	RP11-89K22.1	RP11-456I15.2	CTD-2003C8.2	RP11-350G24.1	CTD-2005H7.1	AC011997.1	LA16c-380F5.1	RP11-163F15.1	RP11-7N14.1
AC005757.7	RP11-939C17.4	RP11-524F11.1	RP11-108K14.12	RP11-107I14.4	WDR86-AS1		RP11-351I24.1	RP11-881M11.4	RP11-554D14.6	RP11-314P15.2	RP11-707G14.1	RP11-483L5.1	RP11-321F8.4	AP000654.4	SATB2-AS1	XX-DJ76P10__A.2	ADD3-AS1	RP11-169D4.2
AC006126.4	CTD-2530H12.4	RP1-37N7.1	RP11-304M2.5	RP11-190J1.3	LINC01003		MRVI1-AS1	RP11-881M11.8	LINC01486	FOXG1-AS1	RP11-167N4.2	CTC-497E21.3	RP11-755O11.2	RP11-643G5.1	AC007163.6	AC005606.15	RP11-525A16.4	RP11-31L22.3
EML2-AS1	RP11-619A14.3	CTD-2145A24.4	RP11-326C3.2	KCNIP2-AS1	AC008060.7		RP11-179A10.1	AP000437.3	FAM222A-AS1	LINC01551	RP11-702H23.6	CTC-497E21.5	RP11-210L7.3	RP11-676F20.4	AC019185.4	RP11-709D24.6	RP11-348N5.7	ARAP1-AS1
AC074212.5	RP11-111M22.4	RP11-846F4.12	RP13-46H24.1	RPARP-AS1	AC008060.8		RP11-483L5.1	CTD-2331C18.5	RP11-481J8.3	RP11-966I7.2	RP11-864N7.4	FAR1-IT1	RP11-438H24.2	RP11-178H8.7	AC093381.2	RP11-509E10.3	RP11-381K7.1	RP11-800A3.3
AC092301.3	RP11-672A2.5	RP11-260A9.6	RP11-496I9.1	RP11-18I14.11	AC008060.5		RP13-631K18.2	RP11-286N22.10	RP1-74B13.2	RP11-829H16.3	CTD-2562J17.2	RP11-231N3.1	RP11-341G23.2	RP11-685N10.1	AC098820.2	RP11-468I15.1	RP11-57H14.2	RP11-632K5.3
CTC-344H19.4	RP11-739B23.1	RP11-720N19.2	MIR210HG	RP11-724N1.1	MNX1-AS2		CTC-497E21.3	RP11-855O10.3	RP1-46F2.3	EGLN3-AS1	CTD-2562J17.4	RP11-21L19.1	RP11-341G23.3	RP11-867G2.8	RP11-378A13.2	LINC01290	RP11-211N11.5	RP11-864N7.4
CTB-12A17.2	RP11-7I15.4	RP11-20B24.2	RP11-754B17.1	RP11-225H22.7	LINC01022		CTC-497E21.5	DKFZP434K028	RP3-521E19.2	RP11-561B11.6	CTD-2562J17.9	RP11-531H8.1	RP11-797M17.1	RP11-712B9.2	RP11-459I19.1	RP11-396B14.2	RP11-317F20.3	CTD-2562J17.2
DACT3-AS1	RP11-452H21.1	RP11-354P11.2	AP006621.9	NEURL1-AS1	LINC00689		FAR1-IT1	RP11-810P12.5	RP1-71H24.1	RP11-964E11.3	RP11-939C17.4	CTD-3096P4.1	RP11-128P10.1	RP11-644L4.1	LINC01494	CTD-2583P5.3	RP11-106M7.1	CTD-2562J17.4
CTD-2233K9.1	RP11-843A23.1	RP11-443G13.2	AP006621.6	RP11-416N2.3	RP11-43A14.2		RP11-231N3.1	RP11-703H8.9	RP11-545P7.4	NKX2-1-AS1	CTD-2530H12.4	RP1-239B22.5	RP11-554D14.7	RP11-788M5.4	AC097468.7	CTA-972D3.2	RP11-383C6.2	RP11-939C17.4
NAPA-AS1	RP11-718B12.2	AC084809.2	TOLLIP-AS1	RP11-127O4.3	CTD-2135J3.3		RP11-21L19.1	RP11-703H8.7	LHX5-AS1	RP11-896J10.3	CTD-2530H12.7	RP11-358H18.3	RP11-554D14.6	RP11-732A21.2	AC053503.4	RP11-567P19.1	RP11-498B4.5	CTD-2530H12.4
CTC-273B12.5	RP11-659G9.3	AC084809.3	KRTAP5-AS1	RP11-127O4.2	C8orf49		RP11-531H8.1	CTD-2531D15.5	TBX5-AS1	RP11-964E11.2	CTD-2530H12.1	RP11-358H18.2	LINC01498	RP11-315O6.2	RP11-316O14.1	CTD-2380F24.1	RP11-539I5.1	CTD-2530H12.7
CTC-273B12.10	RAB30-AS1	RP11-799D4.3	AP006285.7	SORCS3-AS1	RP11-1105O14.1		RP11-222N13.1	RP11-864I4.3	RP11-162N7.1	RP11-356O9.2	CTD-2011F17.2	RP1-59M18.2	RP11-423G4.10	RP11-690D19.3	AC064853.2	RP11-204E4.3	MIR3663HG	RP11-619A14.2
AC022154.7	RP11-727A23.5	CTB-75G16.3	AP006285.6	RP11-298H24.1	AC100802.3		CTD-3096P4.1	RP11-864I4.4	RP4-601P9.2	RP11-218E20.2	RP11-619A14.3	RP11-113D6.6	AC190387.1	RP11-617B3.2	AC074019.1	CTA-249B10.1	RP11-501J20.5	RP11-619A14.3
NUCB1-AS1	RP11-727A23.10	RP11-115K3.1	AC068580.6	LINC01435	CTD-2530N21.5		RP1-239B22.5	RP11-727F15.9	RP11-110L15.2	RP11-1140I5.1	RP11-111M22.4	AC084117.3	USP30-AS1	RP11-819C21.1	FBXO36-IT1	RP11-57A19.2	CTA-109P11.4	RP11-672A2.1
CTB-60B18.12	AP000857.3	AC124789.1	AC051649.12	RP11-163F15.1	RP11-14I17.3		RP11-358H18.3	SNHG1	RP11-497G19.2	RP11-1033H12.1	RP11-672A2.3	RP11-1081L13.4	LINC01486	RP11-144G7.2	AC068134.6	RP11-1072A3.3	EMX2OS	CTD-2547H18.1
CTB-60B18.18	RP11-700A24.1	CTB-58E17.2	H19	RP11-655H13.2	RP11-521M14.2		RP11-358H18.2	AP000438.2	RP11-240G22.5	AL162759.1	RP11-672A2.1	RP11-428C19.4	LINC01405	RP11-25I9.3	AC073254.1	PYCARD-AS1	RP11-328K15.1	RP11-739B23.1
AC010524.4	RP11-12D16.2	RP13-415G19.2	IGF2-AS	ADD3-AS1	KB-1836B5.1		RP1-59M18.2	RP11-697H9.3	RP11-103B5.4	RP11-698F20.3	CTD-2547H18.1	NAV2-IT1	RP1-46F2.3	RP11-347E10.1	AC106876.2	RP11-120K18.2	LINC00867	RP11-91P24.5
AC010524.2	RP11-736K20.6	RP11-358B23.7	CD81-AS1	RP11-549L6.3	RP11-350N15.4		AC084117.3	RP11-697H9.2	TESC-AS1	OTX2-AS1	RP11-739B23.1	NAV2-AS4	RP3-473L9.4	RP11-89C3.3	AC079135.1	RP11-56L13.3	RP11-427L15.2	RP11-673F18.1
CTD-3148I10.15	RP11-665E10.4	RP11-194N12.2	AC124057.5	RP11-525A16.4	CTD-3080F16.3		RP11-613F22.8	RP11-21A7A.2	RP11-227B21.2	RP11-999E24.3	RP11-7I15.4	RP11-371I20.2	RP3-521E19.2	COLCA1	KLHL30-AS1	RP11-812E19.3	LINC01561	RP11-802F5.1
CTB-33G10.6	RP11-164N3.1	RP11-400F19.12	KCNQ1-AS1	RP11-348N5.7	RP11-930P14.1		RP11-1081L13.4	AP003774.1	RP11-33N14.3	PSMA3-AS1	RP11-452H21.2	RP11-701I24.3	RP1-71H24.1	RP11-794P6.6	AC144525.1	LINC00273	WDR11-AS1	RP11-258O13.1
CTB-191K22.5	RP11-121L10.2	RAMP2-AS1	KCNQ1DN	RP11-324O2.3	RP11-589C21.5		RP11-428C19.4	AP005273.1	RP1-267D11.6	RP11-62H20.1	MIR4300HG	CTD-3064C13.1	LHX5-AS1	RP11-629G13.1	AC124861.1	CTD-2595P9.4	RP11-95I16.2	RP11-683O4.1
CTD-2560K21.6	RP11-178H8.7	LINC00854	AC108448.3	RP11-57H14.2	RP11-412B14.1		NAV2-IT1	MIR194-2HG	RP1-166H1.2	CTD-2568P8.1	RP11-659G9.3	CTD-2140G10.2	RP11-780K2.1	RP11-159N11.3	NRSN2-AS1	RP11-212I21.3	RP11-62L18.3	RP11-876F14.1
CTD-2568A17.1	RP11-680H20.2	CTD-3014M21.1	RP13-726E6.2	RP11-211N11.5	LINC00293		RP11-371I20.2	AP003068.9	RP11-728G15.1	RP11-1042B17.3	RP11-160H12.2	RP11-17A1.3	RP11-139B1.1	RP11-667M19.10	RP4-545L17.11	RP11-481F24.3	ATE1-AS1	MIR4300HG
CTD-2616J11.16	C11orf97	LINC00910	AC090587.5	CTB-1144G6.6	CTD-3214K23.1		RP11-701I24.3	RP11-867O8.5	RP11-216P16.5	SALRNA1	CTD-2537O9.1	RP11-2F20.1	TBX5-AS1	RP11-64D24.2	RP4-545L17.12	RP11-461O7.1	RP11-500G22.5	RP11-179A16.2
SPACA6P	RP11-856F16.2	RP5-905N1.2	RP11-23F23.2	RP11-106M7.1	RP11-53M11.3		CTD-3064C13.1	MALAT1	RP11-512M8.11	RP11-902B17.1	AP000857.3	RP11-430L3.1	RP11-116D17.4	AP000462.3	UBOX5-AS1	RP11-481J2.2	RP11-282I1.1	RP11-718B12.2
AC008440.5	RP11-712B9.2	FAM215A	RP11-290F24.6	RP11-383C6.2	CTA-397H3.3		CTD-2140G10.2	OVOL1-AS1	RP11-546D6.3	CTD-2277K2.1	RP11-700A24.1	BDNF-AS	RP11-116D17.1	AP000797.4	RP5-1009E24.8	RP11-95H3.1	RP11-282I1.2	RAB30-AS1
CTD-2587H19.2	RP11-644L4.1	ASB16-AS1	RP11-304C12.3	RP11-498B4.5	RP11-140I16.3		LINC01495	RP11-770G2.5	RP11-338K17.10	LINC00643	RP11-90K17.2	LINC01616	RP11-1028N23.3	AP000770.2	LINC01433	RP11-63M22.2	RP11-391M7.3	RP11-727A23.4
LENG8-AS1	JRKL-AS1	RUNDC3A-AS1	RP11-732A19.8	RP11-539I5.1	SNHG6		RP11-17A1.3	RP11-1167A19.2	RP11-522N14.2	RP11-1112J20.2	RP11-736K20.6	RP5-1024C24.1	RP11-1028N23.4	AP006216.10	RP5-828H9.4	RP11-361L15.4	RP11-285A18.2	CTD-2537O9.1
CTC-550B14.6	RP11-49K4.2	RP5-1067M6.3	RP11-732A19.6	MIR3663HG	RP11-449M6.3		RP11-2F20.1	RP11-755F10.1	RP11-158L12.6	RP11-544I20.2	RP11-137O10.1	PAUPAR	RP11-493P1.2	AP000892.4	RP5-859D4.3	CTC-277H1.6	RP13-238F13.3	AP000857.3
CTD-2587H24.5	CTD-2383M3.1	CTC-296K1.4	RP11-324J3.1	RP11-501J20.5	LINC01607		RP11-430L3.1	RP11-867G23.10	LINC00943	RP11-973N13.3	RP11-643G5.1	RP1-17K7.2	RP11-148B3.1	RP11-728F11.3	ISM1-AS1	AC002044.3	FANK1-AS1	RP11-700A24.1
CTD-2105E13.16	RP11-817J15.2	CTB-39G8.2	CTD-2516F10.2	EMX2OS	RP11-354A14.1		BDNF-AS	CTC-1337H24.3	RP11-575F12.3	RP11-840I19.5	AP000648.4	WT1-AS	RP11-497G19.1	RP11-652L8.4	RP5-1195D24.1	RP11-252E2.2	LINC00601	RP11-736K20.6
CTD-2105E13.15	RP11-690D19.3	RP11-293E1.1	CASC23	RP11-328K15.1	RP11-22C11.2		RP11-22P4.2	RP11-655M14.13	RP11-483I24.1	RP11-363J20.2	RP11-675M1.2	LINC00294	RP11-497G19.2	RP11-832A4.7	RP11-462D18.4	RP11-449J10.1	RP11-223P11.3	RP11-137O10.1
CTD-2537I9.15	RP11-25I9.3	RP11-63A1.2	RP11-236J17.7	RP11-355F22.1	KB-1991G8.1		RP11-466I1.1	CTD-2007L18.5	RP11-417O18.1	CTD-2525P14.5	RP11-676F20.1	CSTF3-AS1	TESC-AS1	AP002954.4	RP5-984P4.4	LINC01229	RP11-288A5.2	RP11-164N3.1
CTD-2619J13.13	RP11-347E10.1	RP11-63A1.4	RP11-379P15.1	CASC2	RP11-35G22.1		LINC01616	RP11-757G1.6	RP11-21K12.3	RP11-1046B16.3	RP11-755E23.2	RP11-646J21.3	RP11-227B21.2	RP11-110I1.13	LINC00261	RP11-303E16.9	RP11-4C20.3	RP11-685B24.1
AC079779.4	RP11-89C3.3	RP5-867C24.4	RP11-152H18.4	RP11-245J24.1	RP11-696P8.2		RP5-1024C24.1	RP11-554A11.4	FZD10-AS1	RP11-486O13.2	RP11-685N10.1	RP11-646J21.2	RP11-465L8.1	RP11-334E6.10	RP11-526K17.2	RP11-960L18.1	RP11-4C20.4	GRM5-AS1
ID2-AS1	COLCA1	RP5-867C24.5	RP11-467K18.2	RP11-427L15.2	RP13-467H17.1		Z83001.1	RP11-554A11.9	RP11-662M24.2	RP11-718G2.5	RP11-867G2.4	RP13-786C16.1	RP11-131L12.4	RP11-334E6.12	RP1-310O13.7	RP11-2L4.1	RP11-264E18.1	RP11-796A5.3
RP11-734K21.4	RP11-708L7.6	RP11-290H9.5	RP11-540A21.2	RP11-498J9.2	MAFA-AS1		PAUPAR	AP000439.3	RP13-820C6.2	CTD-2540L5.5	RP11-338H14.1	RP4-594L9.2	RP11-357K6.2	RP11-196E1.3	RP11-234K24.6	RP11-805I24.3	RP11-442O18.2	RP11-843F11.1
AC104794.4	RP11-356J5.12	RP11-580I16.2	MRVI1-AS1	RP11-79M19.2	CTD-3065J16.6		RP1-17K7.2	RP11-626H12.1	RP13-977J11.2	CTD-2540L5.6	RP11-99C10.1	RP11-350D17.2	RP11-364C11.3	CTD-2523D13.2	RP4-616B8.5	RP11-514D23.1	RP11-442O18.1	RP11-675M1.2
AC092687.3	RP11-629G13.1	RP5-890E16.2	ZBED5-AS1	LINC01561	RP11-130C19.3		WT1-AS	RP11-805J14.3	RP13-977J11.3	RP6-65G23.3	RP11-788M5.4	RP4-683L5.1	RP11-364C11.2	RP11-831A10.1	RP4-705O1.1	FENDRR	RP11-168C9.1	RP11-203F8.1
LINC00570	NCAM1-AS1	HOXB-AS4	RP11-483L5.1	WDR11-AS1	LINC01230		LINC00294	RP11-805J14.5	RP13-895J2.6	RP6-114E22.1	RP11-94P11.4	RP11-514F3.4	LINC00934	AP000679.2	RP4-620E11.8	RP11-482M8.3	RP11-234G16.5	RP11-676F20.4
LINC01376	RP11-667M19.10	CTD-2377D24.4	RP13-631K18.2	RP11-95I16.2	RP11-321L2.1		FBXO3-AS1	AP000487.6	RP13-895J2.7	RP4-647C14.2	RP11-819C21.1	RP11-514F3.5	RP11-768F21.1	RP11-778O17.4	RP1-269M15.3	RP11-21B21.4	RP11-500G10.5	RP11-676F20.1
AC098828.2	RP11-64D24.2	AC091133.1	RP13-631K18.5	LINC01153	CNTFR-AS1		RP11-646J21.3	AP001271.3	RP13-895J2.11	AC005519.4	RP11-144G7.2	RP11-545D22.1	RP11-216P16.5	RP11-640N11.2	RP11-465L10.10	RP11-46C24.7	LINC00959	RP11-183A22.3
RP11-130L8.1	RP11-64D24.4	RP11-501C14.5	RP11-573E11.2	RP11-78A18.2	RP11-195F19.9		RP11-646J21.2	SHANK2-AS2	RP13-714J12.1	RP11-950C14.7	RP11-708B6.2	RP11-484D2.4	RP11-380L11.4	RP11-730K11.1	RP11-394O2.3	AC108004.2	RP11-540N6.1	RP11-680H20.2
AC012506.4	AP001891.1	RP11-81K2.2	CTC-497E21.3	RP11-500G22.4	RP11-112J3.16		RP13-786C16.1	RP11-660L16.2	RP11-503G7.1	RP11-293M10.6	RP11-347E10.1	RP11-613D13.5	RP11-380L11.3	RP11-166D19.1	RP11-323C15.2	RP11-1260E13.2	TCERG1L-AS1	RP11-685N10.1
LINC01381	AP000936.4	RP11-304F15.6	CTC-497E21.5	RP11-500G22.5	RP11-297B17.3		RP4-594L9.2	RP11-849H4.4	RP11-503G7.2	RP11-361H10.3	COLCA1	RP11-613D13.8	RP11-214K3.24	MIR100HG	RP11-347D21.1	AC144836.1	LINC01164	JRKL-AS1
AC015977.6	AP000892.4	RP11-893F2.5	RP11-231N3.1	RP11-282I1.1	RP11-318K12.2		RP4-683L5.1	AP000593.7	RP13-554M15.8	RP11-516J2.1	RP11-794P6.6	RP11-58K22.1	RP11-522N14.2	CTD-2216M2.1	RP5-906C1.1	CTD-2545H1.1	XX-FYM637E10_5.1	RP11-360K13.1
AC013472.4	RP11-728F11.4	RP11-893F2.18	RP11-21L19.1	RP11-282I1.2	RP11-764K9.1		RP5-945I17.2	RP11-7N14.1	RP13-554M15.5	RP11-187O7.3	RP11-629G13.1	RP11-45A12.2	RP11-604N13.1	RP11-109E10.1	ZFAS1	hsa-mir-1253	RP11-45A17.3	CTD-2383M3.1
RP11-195B17.1	RP11-652L8.4	RP11-515O17.2	RP11-531H8.1	RP11-391M7.3	MAMDC2-AS1		RP11-1110F20.1	LINC01537	RP11-46H11.3	RP11-99E15.2	RP11-159N11.3	AC068858.1	RP4-800O15.1	RP11-634B22.4	TRERNA1	RP11-104O19.4	RP11-140A10.3	RP11-788M5.4
GTF3C2-AS1	TMPRSS4-AS1	RP11-670E13.2	RP11-396O20.1	RP11-285A18.2	PCA3		RP11-514F3.5	ARAP1-AS2	LINC01072	RP11-463C8.7	RP11-667M19.2	CTD-2560E9.3	RP11-575F12.3	RP11-677M14.2	RP11-80K6.2	AC118754.4	RP11-432J24.2	RP11-563P16.1
RP11-158I13.2	RP11-770J1.5	RP11-226M10.3	RP11-396O20.2	RP13-238F13.3	GNA14-AS1		RP11-545D22.1	RP11-800A3.3	LINC00556	RP11-299L17.3	RP11-667M19.10	CTD-2560E9.5	RP11-21K12.2	RP11-677M14.3	AC005220.3	RP11-542C16.1	LINC01167	RP11-617B3.2
LINC01460	RP11-770J1.3	BZRAP1-AS1	RP11-222N13.1	TEX36-AS1	RP11-380F14.2		RP11-454H19.2	RP11-800A3.7	RP11-264J4.10	RP11-1152H15.1	RP11-64D24.2	RP11-495O11.1	RP11-21K12.3	RP11-677M14.7	RP13-379L11.1	RP11-199F11.2	LINC01168	RP11-886D15.1
AL121656.5	AP002954.3	SEPT4-AS1	CTD-3096P4.1	RP11-383C5.5	LINC00475		RP11-484D2.2	RP11-456I15.2	RP11-476H16.1	RP11-753D20.3	LINC00900	CTD-2210P24.3	RP11-669N7.2	RP11-664I21.5	APCDD1L-AS1	CTB-41I6.2	ADGRA1-AS1	RP11-94P11.4
AC011247.3	RP11-110I1.12	RP11-579A4.1	RP1-239B22.5	FANK1-AS1	RP11-274J16.5		RP11-484D2.4	RP11-707G14.1	RP11-172H24.4	RP11-976B16.1	AP001891.1	CTD-2210P24.6	RP11-337L12.1	RP11-687M24.4	GNAS-AS1	RP11-963H4.3	MIR202HG	RP11-677I18.3
AC013480.2	RP11-110I1.11	CTD-2510F5.4	RP11-358H18.3	LINC00601	RP11-165J3.5		RP11-613D13.5	RP11-167N4.2	LATS2-AS1	RP11-33N16.3	AP000770.2	RP11-618K13.2	RP11-174M13.2	PKNOX2-AS1	RP4-614C15.2	RP11-471L13.2	RP11-122K13.7	RP11-677I18.4
AC083949.1	RP11-110I1.6	RP11-619I22.1	RP11-358H18.2	RP11-223P11.3	RP11-244N9.6		RP11-613D13.8	AP001372.2	LINC00424	RP11-895M11.3	AP006216.10	RP11-702F3.3	RP11-572C21.2	RP11-687M24.8	RP4-719C8.1	LINC00670	RP11-108K14.12	RP11-819C21.1
AC010883.5	RP11-110I1.13	TBC1D3P1-DHX40P1	RP1-59M18.2	RP11-288A5.2	PTCSC2		RP11-58K22.1	CTD-2562J17.2	LINC00362	RP11-747H7.3	AP000892.4	RP11-702F3.4	RP11-143E21.6	AP000708.1	RP13-379O24.3	COX10-AS1	RP11-1228E12.2	RP11-144G7.2
RP11-89K21.1	RP11-334E6.10	RP11-15K2.2	RP11-113D6.6	LINC01163	RP11-92C4.6		RP11-45A12.2	CTD-2562J17.4	SPATA13-AS1	RP11-472N19.3	AP000711.1	CTD-2589M5.4	RP11-200K12.2	RP11-680F20.10	C20orf166-AS1	RP11-214O1.1	RP11-304M2.5	RP11-25I9.2
RP11-89K21.2	RP11-334E6.3	RP11-583F2.7	AC084117.3	RP11-168C9.1	FAM225A		AC068858.1	RP11-939C17.4	RP11-556N21.1	LINC00521	RP11-35P15.1	LRP4-AS1	RP11-117L5.4	RP11-680F20.9	LINC00686	RP11-849N15.1	RP11-326C3.2	RP11-708B6.2
SIX3-AS1	RP11-334E6.12	PRKCA-AS1	RP11-1081L13.4	RP11-234G16.5	RP11-9M16.2		CTD-2560E9.5	CTD-2530H12.4	RP11-165I9.10	RP11-725G5.2	RP11-728F11.3	RP11-76I23.7	RP11-117L5.1	ST3GAL4-AS1	OGFR-AS1	AC004448.5	RP11-326C3.11	RP11-262A12.1
AC012354.6	CTD-2523D13.2	RP11-360N9.3	RP11-428C19.4	LINC00959	RP11-388N2.1		DKFZp779M0652	CTD-2530H12.7	LINC00463	AL109767.1	RP11-728F11.4	PTPRJ-AS1	RP11-117L5.3	SENCR	RP11-305P22.9	AC087294.2	RP13-317D12.3	RP11-65M17.3
AC093702.1	AP000679.2	RP11-855A2.5	NAV2-IT1	TCERG1L-AS1	RP11-524G24.2		CTD-2210P24.6	RP11-619A14.2	RP11-271M24.2	RP11-543C4.1	AP002954.4	RP11-347H15.4	RP11-662M24.2	RP11-237N19.3	RP5-963E22.4	RP11-260A9.6	RP13-46H24.1	RP11-65M17.1
AC009236.2	RP11-778O17.4	RP11-120M18.5	RP11-359E10.1	RP11-45A17.3	RP11-498E2.9		RP11-618K13.2	RP11-672A2.3	WASF3-AS1	RP11-638I2.4	RP11-110I1.13	RP11-674C21.9	RP11-897M7.2	RP11-121M22.1	FLJ16779	RP11-321A17.5	RP11-496I9.1	RP11-27G22.1
AC016912.3	RP11-640N11.2	LINC01482	RP11-371I20.2	RP11-432J24.2	RP11-85O21.2		CTD-2589M5.4	RP11-672A2.1	USP12-AS1	AL157871.2	RP11-334E6.10	AP000479.1	RP11-495K9.10	AP004782.1	RP11-261N11.8	RP11-68I3.10	MIR210HG	RP11-629G13.1
HCG2040054	RP11-730K11.1	SOX9-AS1	RP11-701I24.3	RP11-432J24.3	RP11-10J18.3		LRP4-AS1	RP11-21L23.2	LINC01079	CTD-2644I21.1	RP11-334E6.3	RP11-872D17.4	RP13-895J2.11	RP11-448P19.1	RP4-591C20.9	RP1-41C23.4	AP006621.9	NCAM1-AS1
AC093110.3	RP11-166D19.1	MGC16275	CTD-3064C13.1	RP11-432J24.5	RP11-175D17.3		RP11-390K5.6	MIR4300HG	RP11-87C7.3	RP11-566J3.2	RP11-334E6.12	RP11-624G17.3	RP13-554M15.5	RP11-713P17.5	RP13-152O15.5	AC003101.1	AP006621.6	RP11-159N11.3
AC104781.1	MIR100HG	HID1-AS1	RP11-17A1.3	LINC01165	RP11-423C15.3		RP11-76I23.7	RP11-700A24.1	PDX1-AS1	AL132709.1	CTD-2523D13.2	AP000662.4	RP11-408E5.5	RP11-713P17.3	LINC00266-1	RP11-220C2.1	AP006621.8	RP11-667M19.2
AC007743.1	CTD-2216M2.1	RP11-474I11.8	RP11-2F20.1	LINC01167	RP11-123K19.1		PTPRJ-AS1	RP11-12D16.2	LINC00543	RP11-1029J19.2	RP11-831A10.2	RP11-142C4.6	LINC00421	RP11-700F16.3	AP000998.2	RP11-40A13.1	RP11-1391J7.1	RP11-64D24.4
AC009501.4	RP11-109E10.1	RP11-474I11.7	BDNF-AS	LINC01168	RP11-123K19.2		RP11-347H15.4	AP000654.4	PAN3-AS1	DIO3OS	AP000679.2	AP001258.4	LINC00556	RP11-627G23.1	MIR155HG	RP11-31I22.2	RP13-870H17.3	AP000462.3
MEIS1-AS2	RP11-677M14.2	RP11-449J21.5	RP11-406D1.2	ADGRA1-AS1	RP11-228B15.4		RP11-674C21.9	RP11-736K20.6	RP11-95G6.1	CTD-2017C7.2	RP11-778O17.4	AP000442.4	RP11-264J4.10	FAM138D	AP000223.42	C17orf102	RP11-532E4.2	AP000462.1
AC007392.3	RP11-687M24.4	RP11-666A8.7	RP11-115J23.1	MIR202HG	RP11-247A12.1		RP11-872D17.4	GRM5-AS1	MTUS2-AS1	CTD-2555C10.3	RP11-640N11.2	AP000640.10	LINC00424	FAM138D	AF096876.1	RP11-47L3.1	TOLLIP-AS1	RP11-136I14.5
AC015969.3	RP11-687M24.8	RP11-666A8.9	LINC01616	RP11-122K13.7	RP11-83J21.3		RP11-624G17.3	RP11-201M22.1	LINC00423	RP11-365N19.2	RP11-730K11.1	RP11-804A23.1	LINC00540	RP11-598F7.3	LINC00945	RP11-686D22.5	KRTAP5-AS1	AP000997.2
AC097495.2	STT3A-AS1	LINC00868	RP5-1024C24.1	RP11-108K14.12	RP11-334J6.6		AP000662.4	RP11-755E23.3	RP11-307O13.1	RP11-736N17.8	MIR100HG	RP11-881M11.4	LINC00621	RP5-1154L15.2	AP000302.58	AC015849.16	AP006285.7	AP000997.3
TGFA-IT1	RP11-680F20.10	SNHG20	PAUPAR	RP11-304M2.5	RP11-323H21.3		CMB9-55A18.1	SCARNA9	LINC00445	LINC00605	CTD-2216M2.1	RP11-881M11.8	RP11-124N19.4	RP11-218M22.1	DSCR4-IT1	CTB-75G16.3	FAM99A	AP000797.3
LINC01143	RP11-680F20.9	RP11-219G17.8	RP1-17K7.2	RP11-326C3.2	RP11-295G24.5		AP001350.4	RP11-867G2.8	SPG20-AS1	RP11-736N17.10	RP11-109E10.1	AP000437.3	LINC00362	RP11-218M22.2	B3GALT5-AS1	RP11-445F12.1	FAM99B	CTC-774J1.1
ZNF638-IT1	RP11-673E11.2	RP11-219G17.4	WT1-AS	RP11-326C3.11	RP11-295G24.4		RP11-780O24.2	RP11-712B9.2	SMAD9-IT1	RP11-45P15.4	RP11-634B22.4	RP11-286N22.14	LINC00327	LINC00942	AP001059.6	CTC-268N12.2	AP006285.6	LINC00900
RP11-466M21.1	RP11-712L6.7	RP11-398J5.1	LINC00294	RP11-326C3.15	RP11-473E2.2		RP11-142C4.6	RP11-338H14.1	LINC00366	RP11-600F24.7	RP11-677M14.2	RP11-286N22.10	LINC00352	RP5-1096D14.3	LL21NC02-1C16.1	RP11-378E13.3	AC068580.6	AP000797.4
RP11-44N22.3	RP11-712L6.5	RP11-353N14.1	CSTF3-AS1	RP11-496I9.1	RP11-83N9.6		AP001258.4	JRKL-AS1	LINC00598	LINC00637	RP11-677M14.3	RP11-286N22.16	C1QTNF9B-AS1	CACNA1C-IT2	AL133493.2	RP11-697E22.1	AC068580.7	AP001891.1
ALMS1-IT1	RP11-480C22.1	RP11-353N14.2	RP11-646J21.3	RP11-754B17.1	RP11-216L13.19		AP000442.1	RP11-379J13.2	RP11-74J13.9	RP11-982M15.7	RP11-677M14.7	RP11-794G24.1	SPATA13	CACNA1C-IT3	AC008103.3	RP11-115K3.1	AC051649.12	AP000770.2
DCTN1-AS1	SENCR	RP11-353N14.3	RP11-646J21.2	RP11-1391J7.1	RP11-216L13.18		AP000640.10	RP11-788M5.4	LINC01050	CTD-3051D23.1	RP11-664I21.5	RP11-855O10.2	RP11-165I9.10	CACNA1C-AS3	AC004471.10	AC124789.1	LINC01150	AP000770.1
RP11-523H20.3	RP11-237N19.3	CTD-2529O21.2	RP13-786C16.1	RP11-532E4.2	MAN1B1-AS1		AP001257.1	RP11-864G5.3	LINC01055	CTD-3051D23.4	PKNOX2-AS1	RP11-855O10.3	LINC00463	RP11-885B4.1	LINC01311	CTB-58E17.1	MRPL23-AS1	AP000892.4
LBX2-AS1	LINC01395	CTD-2561B21.4	RP4-594L9.2	TOLLIP-AS1	KDM5C-IT1		RP11-804A23.4	RP11-315O6.1	LINC01198	CTD-3051D23.3	RP11-687M24.8	DKFZP434K028	LINC01076	RP5-1063M23.2	CTA-796E4.4	AC087491.2	LINC01219	AP000711.1
AC105053.3	LINC00167	CTD-2561B21.8	RP4-607I7.1	KRTAP5-AS1	RP13-188A5.1		RP11-881M11.4	RP11-144G7.2	RP11-156K23.3	RP11-44N21.1	AP000708.1	RP11-810P12.7	RP11-271M24.2	RP11-476M19.2	MIAT	RP11-527L4.2	H19	RP11-35P15.1
AC015971.2	RP11-121M22.1	RP11-498C9.4	RP4-683L5.1	AP006285.7	RP3-323P24.3		RP11-881M11.8	RP11-347E10.1	RP11-34F20.7	RP11-44N21.4	RP11-680F20.9	RP11-810P12.5	LINC00415	RP11-476M19.3	RP1-231P7P.1	LINC01180	AC132217.4	RP11-728F11.3
AC104134.2	NTM-AS1	RP11-498C9.17	RP5-945I17.2	AC068580.6	SPIN4-AS1		AP000437.3	COLCA1	DLEU7-AS1	RP11-521B24.3	RP11-680F20.12	RP11-703H8.9	WASF3-AS1	RP11-664D1.1	RP11-375H17.1	CTC-296K1.4	IGF2-AS	RP11-728F11.4
CH17-132F21.5	RP11-861E23.2	RP13-20L14.2	RP1-276E15.1	AC068580.5	RP6-24A23.3		CTD-2331C18.5	RP11-159N11.3	LINC00371	RP11-521B24.5	RP11-673E11.2	RP11-703H8.7	LINC01079	CCND2-AS2	CTA-984G1.5	CTD-2534I21.9	CD81-AS1	RP11-652L8.4
RP11-575H3.1	RP11-713P17.3	NARF-IT1	RP11-514F3.5	AC068580.7	RP1-137H15.2		RP11-286N22.14	RP11-667M19.10	RP11-457D13.4	AC011196.3	KIRREL3-AS1	CTD-2531D15.5	LINC00543	CCND2-AS1	AC002059.10	CTD-2020K17.1	AC124057.5	TMPRSS4-AS1
RP11-353K11.1	RP11-700F16.3	RP11-497H17.1	RP11-545D22.1	H19	TTTY23		RP11-286N22.10	RP11-64D24.2	RP11-327P2.6	AC090696.2	KIRREL3-AS3	AP000438.2	PAN3-AS1	RP11-500M8.4	RP1-76B20.11	RP11-63A1.4	KCNQ1OT1	RP11-832A4.7
AC092570.2	RP11-627G23.1	RP11-683L23.7	RP11-484D2.4	IGF2-AS	TTTY15		RP11-794G24.1	AP000892.6	RP11-93H24.3	RP13-126C7.1	RP11-744N12.3	RP11-697H9.3	RP11-95G6.1	RP3-377H17.2	RP4-539M6.21	RP5-867C24.4	KCNQ1-AS1	RP11-334E6.10
LINC01158	RP11-469N6.3	RP11-806L2.6	RP11-613D13.5	AC124057.5	TTTY3		RP11-855O10.2	AP000892.4	RP11-95F22.1	RP11-300A12.2	SENCR	RP11-697H9.2	MTUS2-AS2	RP11-1038A11.1	LL22NC01-116C6.1	RP11-138C9.1	KCNQ1DN	RP11-334E6.12
RP11-13J10.1	RP11-555G19.1	RP11-703M24.5	RP11-613D13.8	KCNQ1-AS1	AJ271736.10		RP11-855O10.3	RP11-35P15.1	LINC00348	RP11-143J24.1	RP11-237N19.3	RP11-21A7A.2	MTUS2-AS1	RP3-454B23.1	RP1-302D9.1	RP11-6N17.6	CTC-343N3.1	RP11-196E1.3
AC018730.4	FAM138D	RP11-737O24.1	CTD-2609K8.3	KCNQ1DN			DKFZP434K028	RP11-728F11.3	SCEL-AS1	RP11-16E12.2	LINC00167	RP11-783K16.13	LINC01066	RP4-761J14.9	RP1-293L6.1	RP5-890E16.2	CARS-AS1	CTD-2523D13.2
LINC01159	RP11-283I3.6	RP13-270P17.2	RP11-58K22.1	AC108448.3			RP11-810P12.7	RP11-652L8.4	RP11-52L5.6	RP11-489D6.2	RP11-121M22.1	RP11-783K16.10	RP11-326L9.1	RP4-761J14.10	CITF22-24E5.1	HOXB-AS3	AC108448.3	RP11-831A10.2
AC012360.6	RP11-218M22.1	RP13-270P17.3	RP11-58K22.5	RP5-1173A5.1			RP11-810P12.5	RP11-832A4.7	MIR4500HG	RP11-1H8.5	C11orf44	AP003774.5	RP1-257C22.2	RP11-273B20.3	RP3-434P1.6	HOXB-AS4	MRGPRG-AS1	RP11-831A10.1
AC011753.5	RP11-359B12.2	L3MBTL4-AS1	RP11-58K22.4	AC090587.4			RP11-703H8.9	RP11-110I1.13	MIR17HG	RP11-814P5.1	AP002856.5	AP003774.4	RP11-298P3.4	RP11-69M1.8	RP4-742C19.13	AC091133.1	AC109309.4	AP000679.2
AC114776.3	LINC00942	RP11-661O13.1	RP11-45A12.2	RP11-23F23.2			RP11-703H8.7	RP11-196E1.3	LINC00391	RP11-684B21.1	AP003025.2	AP005273.1	LINC00445	RP11-20D14.3	MGAT3-AS1	RP11-501C14.5	RRM1-AS1	RP11-778O17.4
AC096670.3	RP5-1096D14.3	GACAT2	CTD-2560E9.5	AC113331.9			RP11-831H9.3	CTD-2523D13.1	SOX21-AS1	RP11-720L8.1	OPCML-IT2	AP001092.4	SPG20-AS1	RP11-259O18.5	CTA-250D10.19	RP11-501C14.6	RP11-23F23.2	RP11-640N11.2
RP11-399B17.1	RP5-1096D14.6	RP11-21J18.1	RP11-495O11.1	AC104389.16			AP000438.2	CTD-2523D13.2	LINC00557	RP11-275I4.1	OPCML-IT1	AP001462.6	SMAD9-IT1	RP11-75L1.1	RP3-388M5.9	RP11-708H21.4	RP11-290F24.6	RP11-730K11.1
PAX8-AS1	CACNA1C-IT2	LINC01254	DKFZp779M0652	RP11-290F24.3			RP11-697H9.3	AP000679.2	CLDN10-AS1	C15orf56	MIR4697HG	MIR194-2HG	LINC00366	RP11-290C10.1	RP1-32I10.10	FLJ40194	RP11-304C12.5	RP11-166D19.1
DPP10-AS1	CACNA1C-IT3	RP11-856M7.2	CTD-2210P24.6	RP11-290F24.6			RP11-697H9.2	RP11-778O17.4	RP11-10E18.7	RP11-133K1.12	RP11-700F16.3	AP003068.9	FREM2-AS1	RP11-656E20.5	RP1-34P24.3	RP11-1079K10.4	RP11-732A19.2	MIR100HG
AC093901.1	CACNA1C-AS1	RP11-513M1.1	CTD-2589M5.5	RP11-304C12.3			RP11-21A7A.2	RP11-640N11.2	LINC00359	RP11-64K12.9	RP11-627G23.1	AP003068.23	RP11-50D16.4	RP13-81N3.2	CTA-722E9.1	RP11-81K2.2	RP11-732A19.6	CTD-2216M2.1
RP11-19E11.1	RP11-885B4.1	RP11-677O4.2	CTD-2589M5.4	RP11-732A19.6			RP11-21A7A.3	CTD-2216M2.1	RP11-128N14.5	RP11-532F12.5	FAM138D	RP11-867O8.5	LINC01055	RP11-711K1.7	RP11-494O16.4	RP11-1094H24.3	RP11-324J3.1	RP11-109E10.1
AC012363.13	RP4-816N1.6	RP11-973H7.3	LRP4-AS1	RP11-324J3.1			RP11-783K16.14	RP11-109E10.1	STK24-AS1	CTD-2129N1.1	RP11-598F7.3	MALAT1	CPB2-AS1	LOH12CR2	CHL1-AS2	RP11-893F2.5	CTD-2516F10.2	RP11-634B22.4
RP11-521O16.1	RP11-372B4.3	RP11-699A5.2	RP11-390K5.6	CTD-2516F10.2			RP11-783K16.13	RP11-634B22.4	DOCK9-AS1	RP11-540O11.1	RP11-598F7.4	RP11-770G2.2	LINC00563	RP11-392P7.6	CNTN4-AS2	CACNA1G-AS1	RP11-35J10.6	RP11-664I21.5
AC068282.3	RP11-253E3.3	RP11-595B24.1	RP11-17G12.3	RP11-35J10.6			RP11-783K16.10	RP11-677M14.2	LINC00554	RP11-380D11.2	RP11-283I3.2	OVOL1-AS1	LINC01198	RP11-377D9.3	GRM7-AS2	LINC00483	CASC23	AP000708.1
RP11-286H15.1	RP11-543P15.3	RP11-403A21.1	RP11-76I23.7	CASC23			AP003774.4	RP11-687M24.4	RP11-397O8.7	CTD-2382E5.2	RP5-1154L15.2	RP11-770G2.5	DLEU1-AS1	LINC01559	LMCD1-AS1	RP11-429O1.1	RP11-236J17.6	RP11-680F20.9
RP1-156L9.1	RP11-476M19.3	TTC39C-AS1	PTPRJ-AS1	RP11-236J17.7			AP001092.4	RP11-687M24.8	FGF14-AS2	RP11-402F9.3	RP11-218M22.2	RP11-1167A19.2	DLEU7-AS1	RP11-4N23.4	SLC6A1-AS1	RP11-257O5.2	RP11-236J17.7	ST3GAL4-AS1
CCNT2-AS1	CCND2-AS2	RP11-621L6.3	RP11-347H15.4	RP11-379P15.1			AP001462.6	AP000708.1	RP11-153I24.4	RP11-616K22.2	LINC00942	RP11-867G23.3	LINC00371	RP11-134N1.2	RP11-169K17.3	RP11-763E3.1	RP11-379P15.1	KIRREL3-AS1
AC105402.4	CCND2-AS1	AC012123.1	RP11-624G17.3	RP11-152H18.4			MIR194-2HG	ST3GAL4-AS1	MYO16-AS2	RP11-109D20.2	RP5-1096D14.3	RP11-867G23.8	RP11-457D13.4	RP11-174G6.5	LINC00620	RP11-502F1.1	RP11-152H18.4	RP11-115C10.1
AC079790.2	RP11-234B24.2	RP11-258B16.1	AP000662.4	RP11-467K18.2			AP003068.9	LINC01395	RP11-40E6.1	CTD-2651B20.1	CACNA1C-IT2	RP11-867G23.10	RP11-93H24.3	RP11-6B19.1	RP11-194G10.3	RP11-15E18.1	RP11-152H18.3	RP11-688I9.5
RP11-605B16.1	RP3-377H17.2	RP11-158H5.2	AP001258.4	RP11-351I24.1			AP003068.23	LINC00167	LINC00567	CTD-2651B20.7	CACNA1C-AS3	CTD-3074O7.5	LINC01065	RP11-282K24.3	SATB1-AS1	SNHG25	TMEM9B-AS1	RP11-688I9.2
AC005042.4	RP11-1038A11.1	RP11-687E1.2	AP000442.4	MRVI1-AS1			RP11-867O8.5	RP11-121M22.1	LINC00368	GATM-AS1	RP11-885B4.1	CTD-3074O7.2	DIAPH3-AS1	RP11-284H19.1	RP11-222K16.2	RP11-147L13.15	MRVI1-AS1	KIRREL3-AS3
RP11-20F18.1	RP3-454B23.1	RP11-116O18.3	AP000640.10	ZBED5-AS1			OVOL1-AS1	RP11-700F16.3	ARHGEF7-AS2	RP11-408J6.1	RP4-816N1.7	RP11-658F2.8	LINC00434	RP11-59N23.3	CNOT10-AS1	RP11-147L13.2	RP11-756D7.2	RP11-168K9.2
AC009487.4	RP1-102E24.8	RP11-776B3.1	RP11-881M11.4	RP11-567I13.1			RP11-770G2.5	RP11-627G23.1	RP11-65D24.2	GABPB1-AS1	RP11-253E3.3	CTC-1337H24.3	LINC00378	RP11-729I10.3	RP11-627J17.1	LINC01482	RP13-631K18.2	RP11-702B10.2
AC009487.5	SCARNA10	RP11-30L3.2	RP11-881M11.8	RP11-756D7.2			RP11-1167A19.2	RP5-1154L15.2	RP11-450H6.3	RP11-394B5.2	RP11-543P15.3	AP003419.16	RP11-432J3.4	RP11-73M14.1	ARPP21-AS1	RP11-143K11.5	RP11-51B23.3	RP11-702B10.1
AC007556.3	RP4-761J14.10	RP11-25O3.1	RP11-286N22.14	RP13-631K18.2			RP11-867G23.3	RP5-1154L15.1	LINC00404	RP11-430B1.2	RP11-476M19.2	C11orf72	LINC00358	RP11-359J14.2	RP11-134J21.1	CTD-2532D12.5	CTC-497E21.5	RP11-1007G5.2
LINC01124	U47924.32	TCF4-AS2	RP11-286N22.10	RP13-631K18.5			RP11-867G23.13	RP5-951N9.2	LINC01044	RP11-209K10.2	RP11-476M19.3	RP11-655M14.13	LINC00348	RP11-662I13.2	RP4-555D20.3	RP11-647F2.2	FAR1-IT1	RP11-264E20.2
AC007405.6	U47924.31	LINC01415	RP11-286N22.16	CTC-497E21.5			RP11-867G23.8	RP11-885B4.1	RP11-120K24.3	RP11-420M1.2	CCND2-AS2	CTD-2655K5.1	RP11-309J13.1	RP11-713N11.5	RP4-555D20.4	RP11-452I5.2	RP11-231N3.1	RP11-744N12.3
AC007405.8	RP11-273B20.3	LINC-ROR	RP11-855O10.2	FAR1-IT1			RP11-867G23.10	RP11-253E3.3	MCF2L-AS1	LINC01413	CCND2-AS1	CTD-2007L18.5	LINC00381	RP11-295I5.4	RP11-697K23.3	HID1-AS1	RP11-21L19.1	SENCR
DLX2-AS1	RP11-69M1.8	RP11-35G9.5	RP11-855O10.3	RP11-98J9.1			CTD-3074O7.2	RP11-543P15.3	RP11-120K24.4	CTD-2515H24.2	RP11-500M8.4	RP11-757G1.6	LINC00347	RASSF8-AS1	KIF9-AS1	RP11-552F3.13	RP11-531H8.1	RP11-237N19.3
LINC01305	FAM66C	RP11-718I15.1	DKFZP434K028	RP11-231N3.1			RP11-658F2.8	RP11-476M19.3	RP11-120K24.5	CTD-2330J20.2	RP11-234B24.2	RP11-757G1.5	LINC01034	RP11-283G6.3	RP11-804H8.6	RP11-449J21.3	RP11-396O20.1	LINC00167
RP11-572N21.1	RP11-20D14.3	RP11-126O1.6	RP11-810P12.7	RP11-21L19.1			CTC-1337H24.3	RP11-320N7.2	F10-AS1	RP11-356M20.3	RP11-234B24.4	AP000439.3	AC000403.4	RP11-283G6.5	RP11-884K10.7	RP11-449J21.5	CTD-3096P4.1	RP11-121M22.1
AC096649.2	LINC00987	RP11-27G24.1	RP11-703H8.7	RP11-531H8.1			AP003419.16	CCND2-AS2	GRTP1-AS1	RP11-82L7.4	RP3-377H17.2	RP11-626H12.1	SCEL-AS1	RP11-582E3.2	PTPRG-AS1	RP11-666A8.7	RP1-239B22.5	C11orf44
HOXD-AS2	RP11-118B22.4	RP11-879F14.1	RP11-864I4.4	RP11-396O20.2			C11orf72	RP3-454B23.1	LINC00552	RP11-643M14.1	RP11-429A20.4	ANO1-AS2	RP11-203P2.2	RP11-993B23.3	LINC00698	RP11-666A8.9	RP11-358H18.3	RP11-890B15.2
RP11-387A1.5	RP11-75L1.1	RP11-299P2.1	RP11-831H9.3	CTD-3096P4.1			RP11-655M14.13	RP4-761J14.8	RASA3-IT1	RP11-299H22.1	RP11-1038A11.1	RP11-805J14.3	RNF219-AS1	RP11-310I24.1	ADAMTS9-AS2	TNRC6C-AS1	RP11-358H18.2	RP11-890B15.3
HAGLR	RP11-133L14.5	LINC00909	RP11-727F15.12	RP1-239B22.5			RP5-903G2.2	RP4-761J14.9	LA16c-60D12.1	RP11-111E14.1	RP3-454B23.1	RP11-805J14.5	LINC00331	RP11-551L14.4	SUCLG2-AS1	RP11-219G17.8	RP1-59M18.2	AP002856.4
LINC01116	RP11-656E20.5	RP11-4B16.3	RP11-727F15.9	RP11-358H18.3			RP5-901A4.1	U47924.31	RP11-203M5.7	AC100830.3	RP4-761J14.9	AP000487.6	RBM26-AS1	RP11-771K4.1	RP11-62G11.2	C1QTNF1-AS1	RP11-113D6.6	AP002856.6
AC011998.1	RP11-277P12.20	RP11-248M19.1	AP000438.2	RP11-358H18.2			CTD-2007L18.5	RP11-69M1.8	AL161668.5	RP11-325L12.7	U47924.32	SHANK2-AS2	LINC00377	RP11-467L13.7	RP11-154H23.3	RP11-398J5.1	AC084117.3	AP002856.7
AC013733.3	RP13-81N3.2	AC010641.1	RP11-697H9.3	RP1-59M18.2			RP11-757G1.6	A2M-AS1	RP11-998D10.4	RP11-628M2.1	RP11-273B20.3	CMB9-52H4.1	LINC00379	RP11-843B15.2	LINC00960	HP09025	RP11-1081L13.4	AP002856.5
AC064871.3	RP11-785H5.2	AC011558.5	RP11-697H9.2	RP11-113D6.6			RP11-757G1.5	RP11-392P7.6	RP11-524O1.4	RP11-653J6.1	RP11-69M1.8	SHANK2-AS3	MIR17HG	RP11-817I4.2	RP11-354H21.1	RP11-353N14.1	NAV2-IT1	AP003025.2
AC007319.1	RP11-711K1.8	AC004221.2	RP11-21A7A.2	RP11-1081L13.4			MRGPRF-AS1	RP11-4N23.4	AE000658.22	RP11-34F13.3	RP11-561P12.5	RP11-660L16.2	LINC00363	RP11-313F23.4	RP11-314M24.1	RP11-353N14.3	NAV2-AS5	RP11-217L21.1
AC098617.1	RP11-711K1.7	LLNLR-304A6.1	RP11-21A7A.3	RP11-583F24.8			RP11-554A11.7	RP11-284H19.1	RP11-298I3.6	RP11-315D16.4	RP11-259O18.4	RP11-167J8.3	RP11-632L2.2	RP11-804F13.1	RP11-47P18.2	RP11-353N14.5	RP11-359E10.1	NTM-AS1
AC011997.1	LINC01252	AC005624.2	RP11-783K16.14	RP11-428C19.4			RP11-554A11.9	RP11-444D3.1	RP11-124D2.3	RP11-809H16.2	RP11-118B22.4	RP11-849H4.4	GPC6-AS2	RP11-396F22.1	LINC00506	CTD-2047H16.4	NAV2-AS1	AP004372.1
SATB2-AS1	LOH12CR2	CTC-265F19.2	RP11-783K16.10	RP11-428C19.5			RP11-554A11.8	RP11-713N11.5	RP11-66N24.4	RP11-352D13.6	LINC01252	RP11-807H22.7	GPC6-AS1	AC079630.4	RP11-451B8.1	CTD-2526A2.4	RP11-371I20.2	AP004782.1
AC073043.1	RP11-253I19.3	AC006277.3	AP003774.4	NAV2-IT1			AP000439.3	RP11-685B13.2	RP11-66N24.3	RP11-2I17.4	LOH12CR2	AP000593.7	LINC00391	RP11-385G16.1	RP11-67L2.2	RP11-28G8.1	RP11-701I24.3	RP11-861E23.2
RP11-107N15.1	RP11-180M15.6	AC007292.7	AP005273.1	NAV2-AS4			RP11-626H12.1	RP11-283G6.3	DHRS4-AS1	RP11-1006G14.2	RP11-134N1.2	RP11-169D4.2	LINC00557	RP11-630C16.2	RP11-153F10.2	CTD-2561B21.8	CTD-3064C13.1	OPCML-IT1
RP11-363J17.1	RP11-180M15.4	CTC-482H14.5	AP001092.4	RP11-371I20.2			ANO1-AS2	RP11-421F16.3	RP11-468E2.5	RP11-272D12.1	LINC01489	RP11-31L22.3	RP11-10E18.7	RP11-328C8.5	RP11-723O4.7	RP11-1055B8.1	CTD-2140G10.2	RP11-448P19.1
AC007362.3	RP11-392P7.6	AC104532.3	AP001462.6	RP11-701I24.3			RP11-805J14.5	ARNTL2-AS1	RP11-468E2.10	C15orf59-AS1	RERG-AS1	ARAP1-AS1	LINC00359	RP11-609L23.1	RP11-332M2.1	RP11-498C9.2	RP11-34N19.1	MIR4697HG
AC010731.2	LINC01559	CTB-66B24.1	MIR194-2HG	CTD-2019O4.1			SHANK2-AS2	RP11-860B13.3	AL136419.6	RP11-247C2.2	RP11-6B19.1	ARAP1-AS2	RP11-120E13.1	RP11-118A3.1	RP11-77P16.4	RP11-498C9.17	RP11-17A1.3	RP11-713P17.5
AC012462.1	RP11-134N1.2	CTD-2396E7.10	AP003068.9	CTD-3064C13.1			CMB9-52H4.1	RP11-425D17.2	RP11-89K22.1	CTD-2311M21.3	RP11-424M22.3	RP11-800A3.2	RP11-573N10.1	RP11-478B9.1	RP11-469L4.1	RP11-1376P16.2	RP11-159H22.2	RP11-627G23.1
AC098820.2	RP11-174G6.5	CTD-3128G10.6	AP003068.23	CTD-2140G10.2			RP11-660L16.2	RP11-310I24.1	FOXG1-AS1	RP11-414J4.2	RP11-284H19.1	RP11-800A3.4	RP11-261P24.2	RP11-139E19.3	RP11-375I20.6	RP13-20L14.2	BDNF-AS	RP11-469N6.3
RP11-459I19.1	RERG-AS1	CTB-133G6.2	RP11-867O8.5	LINC01495			RP11-167J8.3	RP11-627K11.6	LINC01551	RP11-817O13.9	RP11-59N23.3	RP11-456I15.2	NALCN-AS1	RP11-474P2.2	RP11-731C17.2	RP11-672L10.2	LINC01616	RP11-469N6.2
AC097468.7	RP11-871F6.3	CTD-3214H19.6	NEAT1	RP11-34N19.1			RP11-807H22.7	FLJ13224	RP11-966I7.2	RP11-593F23.1	RP11-59N23.1	RP11-632K5.3	LINC00411	RP11-618L22.1	LINC01210	RP11-476K15.1	RP4-710M3.2	RP11-469N6.1
LINC00608	RP11-361I14.2	CTD-3193O13.11	CMB9-22P13.1	RP11-17A1.3			RP11-7N14.1	RP11-771K4.1	RP11-829H16.3	RP11-685G9.2	RP11-729I10.3	RP11-702H23.6	RP11-397O8.7	RP1-90J4.1	RP11-231L11.1	RP11-703M24.5	RP5-1024C24.1	RP11-555G19.1
AC097468.4	RP11-282K24.3	CTD-3193O13.1	MALAT1	RP11-2F20.1			LINC01537	DENND5B-AS1	RP11-340L3.1	RP11-685G9.4	RP11-73M14.1	AP001372.2	LINC00555	RP5-1057I20.2	ZIC4-AS1	LINC00667	Z83001.1	RP11-555G19.2
RP11-33O4.1	RP11-405A12.2	AC130469.1	RP11-856B14.10	RP11-430L3.1			RP11-169D4.2	RP11-467L13.7	EGLN3-AS1	LINGO1-AS1	RP11-662I13.3	RP11-864N7.4	RP11-255P5.3	RP1-228P16.9	RP11-454C18.1	RP11-945C19.4	PAUPAR	AP005135.2
RP11-316O14.1	CTC-465D4.1	AC130469.2	SSSCA1-AS1	BBOX1-AS1			ARAP1-AS1	RP11-50I19.2	RP11-561B11.6	CTD-2071N1.1	RP11-283G6.3	CTD-2562J17.4	RP11-282A11.3	RP1-228P16.3	KCNAB1-AS2	RP11-637N19.1	RP1-17K7.2	FAM138D
AC053503.11	RP11-284H19.1	CTC-429L19.3	OVOL1-AS1	BDNF-AS			RP11-800A3.4	RP11-817I4.2	RP11-964E11.3	RP11-5O23.2	RP11-946L16.1	CTD-2562J17.9	RP11-381O6.1	RP11-579D7.4	RP11-290K4.2	RP11-76K13.3	RP1-65P5.5	RP11-598F7.3
RP11-256I23.1	RP11-59N23.3	CTC-215O4.4	RP11-770G2.5	RP11-587D21.4			RP11-456I15.2	RP11-313F23.4	NKX2-1-AS1	RP11-335K5.2	RP11-310I24.1	RP11-939C17.4	RP11-346C4.3	RP11-386G11.3	RP11-152C17.1	RP11-789C17.3	WT1-AS	RP11-283I3.4
RP11-256I23.2	RP11-449P1.1	CTC-510F12.4	RP11-1167A19.2	LINC01616			RP11-167N4.2	RP11-804F13.1	RP11-896J10.3	RP11-16K12.2	RP11-776A13.1	CTD-2530H12.4	RP11-153I24.4	RP11-386G11.8	RP11-373E16.3	RP11-789C17.5	LINC00294	RP5-1154L15.2
RP11-384O8.1	RP11-713N11.5	CTD-2192J16.11	RP11-867G23.3	RP5-1024C24.1			AP001372.2	RP11-609L23.1	RP11-964E11.2	RP11-16K12.1	RP11-77I22.2	CTD-2530H12.7	MYO16-AS2	RP11-386G11.10	RP11-145M9.5	RP11-677O4.2	CSTF3-AS1	LINC00942
AC073641.2	RP11-295I5.4	CTC-239J10.1	RP11-867G23.8	RP1-296L11.1			RP11-864N7.4	RP11-478B9.1	RP11-356O9.2	ANKRD34C-AS1	RP11-551L14.4	CTD-2530H12.1	RP11-472K17.3	RP11-161H23.5	PEX5L-AS2	RP11-699A5.2	RP4-541C22.5	RP5-1096D14.3
FBXO36-IT1	RP11-707G18.1	AC007787.2	RP11-867G23.10	PAUPAR			CTD-2562J17.2	RP11-352M15.2	CTD-2058B24.2	LINC01314	DDX11-AS1	RP11-535A19.1	LINC00431	RP11-161H23.9	CCDC39-AS1	GATA6-AS1	RP11-646J21.2	CACNA1C-IT2
AC105461.1	RP11-318G8.4	AC007787.3	CTD-3074O7.2	RP1-17K7.2			CTD-2562J17.4	RP11-618L22.1	RP11-96D24.1	RP11-210M15.2	DENND5B-AS1	RP11-619A14.3	LINC00368	RP11-133N21.10	SOX2-OT	RP11-403A21.1	RP13-786C16.1	CACNA1C-IT3
AC073254.1	RASSF8-AS1	AC005546.2	RP11-658F2.8	RP1-65P5.5			RP11-939C17.4	PCED1B-AS1	CTD-2298J14.2	LINC01583	RP11-438D14.3	RP11-111M22.4	ARHGEF7-AS1	BCDIN3D-AS1	RP11-778D9.12	RP11-958F21.1	RP11-350D17.2	CACNA1C-AS3
AC106876.2	RP11-283G6.3	CTB-5E10.3	CTC-1337H24.3	WT1-AS			CTD-2530H12.7	RP1-197B17.5	RP11-857B24.5	CPEB1-AS1	RP11-313F23.4	RP11-672A2.3	RP11-65D24.2	RP11-469H8.8	EHHADH-AS1	CTD-2006O16.2	RP4-607I7.1	RP11-986G18.2
AC010148.1	ARNTL2-AS1	CTC-548K16.6	C11orf72	LINC00294			CTD-2530H12.1	RP11-89H19.2	LINC00648	RP11-382A20.2	RP11-804F13.1	RP11-21L23.3	RP11-65D24.1	RP4-605O3.4	FGF12-AS2	RP11-57J16.1	RP4-683L5.1	RP11-543P15.3
AC096574.4	RP11-860B13.1	CTD-2231E14.2	RP5-901A4.1	RP11-646J21.3			CTD-2011F17.2	RP1-228P16.9	RP11-218E20.2	RP11-382A20.4	RP11-554L12.1	RP11-21L23.2	LINC00354	RP11-607P23.1	RP11-143P4.2	AC015933.2	RP5-945I17.2	RP5-1063M23.1
PP14571	RP11-977P2.1	CTD-2562J15.4	CTD-2007L18.5	RP11-646J21.2			RP11-619A14.3	RP1-228P16.3	RP11-1140I5.1	RP11-342A23.2	RP11-385G16.1	CTD-2547H18.1	RP11-450H6.3	RP11-923I11.3	CH17-262A2.1	RP11-430E17.1	RP11-514F3.5	RP11-476M19.2
NRSN2-AS1	OVCH1-AS1	CTD-2013N17.7	RP11-757G1.6	RP13-786C16.1			RP11-111M22.4	LINC00935	RP11-1033H12.1	DNM1P41	RP11-630C16.2	RP11-739B23.1	LINC00403	RP11-923I11.6	RP11-1263C18.1	DSG1-AS1	RP11-545D22.1	RP11-476M19.3
RP4-545L17.11	FLJ13224	CTD-2013N17.6	AP000439.3	RP4-683L5.1			CTD-2547H18.1	RP11-579D7.4	AL162759.1	NTRK3-AS1	RP11-609L23.1	RP11-7I15.3	LINC01070	RP11-923I11.5	AC078852.2	RP11-53I6.4	LINC01493	RP5-1180D12.1
RP4-545L17.12	RP11-771K4.1	CTD-2013N17.4	RP11-626H12.1	RP11-514F3.4			RP11-739B23.1	RP11-386G11.3	RP11-698F20.3	LINC01586	RP11-118A3.1	RP11-7I15.4	LINC01043	RP11-1100L3.8	AC226119.5	AC012123.1	RP11-484D2.2	RP11-664D1.1
RP4-686C3.7	DENND5B-AS1	CTD-2528A14.3	ANO1-AS2	RP11-545D22.1			RP11-7I15.4	RP11-386G11.8	OTX2-AS1	RP11-343B18.2	RP11-478B9.1	MIR4300HG	LINC01044	C12orf80	LINC01396	RP11-258B16.1	RP11-484D2.4	RP11-320N7.2
UBOX5-AS1	RP11-467L13.7	CTD-2528A14.5	CTA-797E19.1	RP11-159D8.1			RP11-258O13.1	RP11-977B10.2	RP11-999E24.3	MIR9-3HG	RP11-618L22.1	RAB30-AS1	RP11-88E10.4	RP11-845M18.7	AC093323.3	RP11-379L18.2	RP11-613D13.5	CCND2-AS2
RP4-794I6.4	RP11-50I19.2	CTD-2278I10.4	RP11-849H4.4	RP11-159D8.2			MIR4300HG	RP11-161H23.9	PSMA3-AS1	RP11-429B14.4	RP1-228P16.3	RP11-727A23.10	RP11-120K24.3	RP11-845M18.6	RP11-367J11.3	RP11-379L18.1	RP11-613D13.8	CCND2-AS1
LAMP5-AS1	RP11-817I4.2	CTD-3131K8.3	RP11-807H22.7	RP11-454H19.2			RP11-160H12.2	RP11-133N21.10	RP11-62H20.1	RP11-429B14.3	RP11-474C8.7	CTD-2537O9.1	MCF2L-AS1	RP11-641A6.3	AFAP1-AS1	RP11-379L18.3	RP11-58K22.1	RP11-500M8.4
RP4-726N1.2	RP11-313F23.4	AC068499.10	RP11-7N14.1	RP11-63C8.1			RP11-700A24.1	RP11-70F11.7	CTD-2568P8.1	AC068831.16	RP11-370I10.2	RP11-700A24.1	RP11-120K24.5	RP11-1136G11.8	RP11-689P11.2	RP11-138H11.1	RP11-58K22.4	RP11-234B24.2
RP11-470C13.4	RP11-804F13.1	AC005253.4	RP11-169D4.2	RP11-375D13.3			GRM5-AS1	RP4-605O3.4	RP11-1042B17.3	RP11-152L20.3	RP11-722P11.4	CTD-2005H7.2	LINC00452	RP11-680A11.5	RP13-582L3.4	RP11-54G14.1	RP11-45A12.2	RP11-234B24.4
LINC00237	RP11-630C16.2	AC005197.2	RP11-31L22.3	RP11-484D2.4			AP000648.5	RP11-607P23.1	SALRNA1	RP11-386M24.10	LINC00935	RP11-736K20.6	LA16c-60D12.1	CISTR	LINC01096	RP11-1147P1.1	AC068858.1	RP3-377H17.2
RP11-227D2.3	RP11-46I1.1	AC005932.1	ARAP1-AS2	RP11-613D13.5			RP11-739P6.2	RP11-923I11.3	RP11-902B17.1	RP11-326A13.2	RP11-579D7.4	RP11-675M1.2	RP11-146E13.4	HOXC13-AS	SLIT2-IT1	RP11-244M2.1	CTD-2560E9.3	RP11-429A20.3
NKX2-2-AS1	RP11-499A10.3	CTD-2027I19.3	RP11-800A3.3	RP11-613D13.8			RP11-675M1.2	RP1-288H2.2	CTD-2277K2.1	RP11-522B15.3	RP11-386G11.3	RP11-676F20.1	RP11-597A11.2	HOTAIR	RP11-362J17.1	KC6	CTD-2560E9.5	RP11-429A20.4
RP3-324O17.8	RP11-478B9.1	CTB-151G24.2	RP11-800A3.2	RP11-58K22.1			RP11-676F20.1	RP3-416H24.1	LINC00643	RP11-522B15.4	RP11-386G11.5	RP11-573M3.6	CTD-2292M16.8	HOXC-AS1	RP11-120A1.1	MIR1539	RP11-430H10.1	RP11-1038A11.1
RP1-310O13.13	RP11-352M15.2	AC005597.1	RP11-800A3.4	RP11-45A12.2			RP11-755E23.2	RP11-845M18.6	RP11-1112J20.2	RP11-753A21.1	RP11-386G11.8	RP11-755E23.2	RP11-203M5.7	RP11-834C11.14	RP11-496D24.2	RP11-25O3.1	RP11-430H10.3	RP3-454B23.1
RP1-310O13.7	RP11-19E18.2	CTD-2538C1.2	RP11-800A3.7	AC068858.1			RP11-178H8.7	RP3-416H24.4	RP11-544I20.2	RP11-167B3.3	RP11-161H23.5	RP11-178H8.1	RP11-203M5.8	AC012531.25	RP11-302F12.3	TCF4-AS1	RP11-495O11.1	RP4-761J14.8
RP11-410N8.1	RP11-618L22.1	CTD-2540B15.12	RP11-809N8.2	CTD-2560E9.5			RP11-680H20.2	RP11-641A6.3	RP11-973N13.4	CERS3-AS1	RP11-161H23.9	RP11-685N10.1	RP11-14J7.6	FLJ12825	RP11-619J20.1	TCF4-AS2	CTD-2210P24.1	RP4-761J14.9
RP11-410N8.4	CTD-2024F21.1	CTD-2527I21.5	RP11-707G14.1	RP11-495O11.1			RP11-685N10.1	RP11-983P16.2	RP11-840I19.5	RP11-66B24.9	RP11-133N21.10	RP11-856F16.2	RP11-903H12.3	RP11-834C11.4	RP11-103J17.1	LINC01415	CTD-2210P24.3	U47924.32
CTD-3216D2.5	RP5-1057I20.6	AC002398.11	RP11-167N4.2	RP11-618K13.2			C11orf97	RP11-1136G11.8	RP11-862P13.1	Z69666.2	BCDIN3D-AS1	RP11-712B9.2	RP11-219E7.1	RP11-834C11.10	RP11-227F19.2	CTD-2526M8.2	RP11-618K13.2	C1RL-AS1
RP4-614O4.13	RP1-228P16.9	CTD-2293H3.2	AP001372.2	RP11-702F3.4			RP11-867G2.8	CISTR	RP11-363J20.2	LA16c-OS12.2	RP11-70F11.11	RP11-99C10.1	RP11-219E7.3	RP11-968A15.2	LINC00682	RP11-126O1.2	CTD-2589M5.4	RP11-273B20.3
RP4-550H1.5	RP11-474C8.8	CTC-454I21.4	RP11-864N7.4	CTD-2589M5.4			RP11-712B9.2	HOXC13-AS	CTD-2525P14.5	LA16c-366D1.3	RP11-469H8.8	CTD-2383M3.1	RP11-219E7.2	RP11-753H16.3	RP11-436F23.1	RP11-685A21.1	LRP4-AS1	RP11-561P12.5
RP4-616B8.5	RP11-370I10.6	CTB-102L5.8	CTD-2562J17.4	RP11-750H9.5			RP11-644L4.1	HOXC-AS3	RP11-1046B16.3	LA16c-313D11.13	RP11-469H8.6	RP11-788M5.4	RP11-219E7.4	RP11-1049A21.2	RP11-535C7.1	RP11-27G24.1	RP11-390K5.6	RP11-711K1.7
RP4-644L1.2	RP11-370I10.11	AC008982.2	CTD-2562J17.9	RP11-76I23.7			RP11-99C10.1	RP11-834C11.4	RP11-486O13.2	LA16c-313D11.12	RP4-605O3.4	RP11-817J15.3	AE000658.22	RP11-644F5.11	RP11-571I18.5	RP11-2N1.2	RP11-750H9.5	RP11-180M15.4
RP1-138B7.5	RP11-722P11.4	CTB-189B5.3	RP11-939C17.4	PTPRJ-AS1			RP11-788M5.4	RP11-834C11.10	CTD-2540L5.6	LA16c-380A1.2	RP11-454E5.4	RP11-690D19.3	AE000658.31	RP11-973D8.5	RP11-231C18.1	RP11-866E20.3	RP11-76I23.7	LINC01559
RP5-1030M6.3	LINC00935	CTB-60E11.9	CTD-2530H12.7	RP11-347H15.4			RP11-732A21.2	RP11-968A15.8	RP6-65G23.3	LA16c-335H7.2	RP11-607P23.1	RP11-563P16.1	AE000661.37	RP11-121C6.5	RP11-16N2.1	RP11-879F14.3	PTPRJ-AS1	RP11-4N23.4
RP11-465L10.10	RP11-579D7.4	CTC-492K19.7	CTD-2530H12.1	RP11-674C21.9			RP11-315O6.2	RP11-1049A21.2	RP6-114E22.1	LA16c-360A4.1	RP11-923I11.3	RP11-94P11.4	RP11-66N24.6	LRP1-AS	EPHA5-AS1	CTD-2541J13.1	AP000479.1	RP11-134N1.2
RP11-394O2.3	RP11-386G11.3	CTC-492K19.4	RP11-619A14.3	AP000479.1			RP11-817J15.3	RP11-121C6.5	RP4-647C14.2	RP11-161M6.2	RP11-923I11.6	RP11-819C21.1	RP11-388E23.2	RP11-123K3.9	RP11-584P21.2	RP11-713C5.1	RP11-872D17.4	RP11-502N13.2
CTD-2653D5.1	RP11-386G11.5	CTC-490E21.10	RP11-111M22.4	RP11-872D17.4			RP11-690D19.3	LRP1-AS	AC005519.4	RP11-161M6.3	RP11-923I11.8	RP11-144G7.2	LINC00596	RP11-756H6.1	RP11-44F21.3	RP11-669I1.1	RP11-624G17.3	RP11-174G6.1
ZFAS1	RP11-386G11.8	CTD-2195B23.3	RP11-672A2.1	RP11-624G17.3			RP11-94P11.4	RP11-123K3.9	RP11-950C14.3	RP11-616M22.1	RP11-923I11.4	RP11-25I9.3	RP11-468E2.5	AC025165.8	RP11-377G16.2	RP11-231E4.2	AP000662.4	RP11-174G6.5
LINC01429	RP11-386G11.10	AC011513.4	CTD-2547H18.1	RP11-659P15.1			RP11-819C21.1	RP11-756H6.1	RP11-361H10.3	RP11-616M22.5	RP11-923I11.5	RP11-708B6.2	RP11-80A15.1	AGAP2-AS1	RP11-100N20.1	RP11-704C2.1	CMB9-55A18.1	RERG-IT1
LINC01524	RP11-161H23.9	AC020956.3	RP11-739B23.1	RP11-655C2.3			RP11-144G7.2	AC025165.8	RP11-516J2.1	RP11-616M22.7	RP11-1100L3.8	COLCA1	RP11-104E19.1	RP11-571M6.17	RP11-689K5.3	RP11-504I13.3	AP001258.4	RERG-AS1
RP13-379L11.1	RP11-133N21.10	LIPE-AS1	RP11-7I15.4	AP001350.4			RP11-25I9.3	RP11-620J15.2	RP11-463C8.7	LA16c-358B7.3	RP3-416H24.1	RP11-794P6.6	RP11-89K22.1	RP11-620J15.2	RP11-9B6.1	RP11-504I13.2	AP000442.4	RP11-6B19.1
GNAS-AS1	RP11-70F11.11	L34079.3	RP11-258O13.1	RP11-142C4.6			RP11-708B6.2	RP11-631N16.4	RP11-332E19.2	LA16c-429E7.1	RP11-845M18.7	RP11-27G22.1	LINC01551	RP11-489P6.2	RP11-713M6.2	RP11-17M16.2	AP000640.10	RP11-424M22.3
LAMA5-AS1	RP4-605O3.4	AC115522.3	MIR4300HG	AP001258.4			RP11-347E10.1	RP11-848D3.5	RP11-114N19.3	LINC00254	RP11-845M18.6	RP11-629G13.1	RP11-966I7.4	RP11-362K2.2	RPL34-AS1	C18orf65	RP11-736I10.1	RP11-871F6.3
RP13-379O24.3	RP3-405J10.4	CTB-171A8.1	RP11-727A23.5	RP11-1036E20.9			COLCA1	TMEM5-AS1	RP11-299L17.3	XX-DJ76P10__A.2	KRT73-AS1	RP11-159N11.3	CTD-2384A14.1	RP11-272B17.2	AC004051.2	LINC00908	LINC00301	RP11-361I14.2
MIR1-1HG	RP11-454E5.4	CTB-129P6.4	RP11-700A24.1	AP001257.1			RP11-794P6.6	RP11-629N8.4	CTD-2007A10.1	AC005606.14	RP11-641A6.3	RP11-667M19.2	CTD-2503I6.1	RP11-715H19.2	RP11-380D23.2	AC034110.1	RP11-881M11.4	RP11-282K24.3
C20orf166-AS1	RP11-607P23.1	AC005757.6	CTD-2005H7.1	RP11-804A23.1			ALG9-IT1	RP11-629N8.3	RP11-1152H15.1	AC005606.15	RP11-983P16.2	RP11-667M19.10	CTD-2251F13.1	RP11-1022B3.1	RP11-402J6.1	RP11-751H17.1	AP000437.3	RP11-284H19.1
OGFR-AS1	RP11-923I11.5	AC007191.4	AP000654.4	RP11-881M11.8			RP11-356J5.13	RP11-766N7.3	RP11-753D20.3	RP11-304L19.8	RP11-1136G11.8	RP11-64D24.2	RP11-1103G16.1	RP11-415I12.3	AC108056.1	LINC01029	RP11-286N22.14	RP11-59N23.3
RP11-305P22.9	RP11-1100L3.8	AC074212.6	RP11-736K20.6	CTD-2331C18.5			RP11-629G13.1	RP11-221N13.4	RP11-976B16.1	RP11-304L19.12	RP11-680A11.5	RP11-136I14.2	RP11-340L3.1	RP11-114F3.4	SNHG8	RP11-849I19.1	RP11-855O10.2	RP11-59N23.1
RP5-963E22.4	RP11-1020M18.10	AC092301.3	GRM5-AS1	RP11-286N22.14			RP11-159N11.3	RP11-123O10.4	RP11-681H18.2	RP11-304L19.13	CISTR	AP000997.1	EGLN3-AS1	RP11-629N8.3	RP11-647P12.1	RP11-196B3.1	RP11-855O10.3	RP11-729I10.3
CTD-3184A7.4	KRT73-AS1	AC006262.10	RP11-643G5.1	RP11-286N22.10			RP11-64D24.2	RP11-473M14.3	RP11-33N16.3	RP11-715J22.2	HOXC13-AS	AP000997.3	RP11-561B11.6	RP11-766N7.3	RP11-63B13.1	RP11-196B3.4	DKFZP434K028	RP11-49G2.3
C20orf181	RP11-641A6.3	CTD-2233K9.1	RP11-675M1.2	RP11-794G24.1			RP11-136I14.2	RP11-637A17.2	CTD-2547L24.4	CTD-2270P14.1	HOTAIR	AP001891.1	RP11-116N8.4	RP11-305O6.4	RP11-170N16.3	RP11-567M16.1	RP11-810P12.7	RP11-114G22.1
LINC00176	RP11-983P16.2	NAPA-AS1	RP11-676F20.1	RP11-855O10.2			AP001891.1	RP11-611O2.5	RP11-895M11.3	CTD-2270P14.5	RP11-834C11.5	AP000770.2	PTCSC3	RP11-305O6.3	RP11-9G1.3	RP11-154H12.2	RP11-703H8.7	RP11-778H2.1
RP13-152O15.5	RP11-983P16.4	RP11-43N16.4	RP11-178H8.7	DKFZP434K028			AP000770.2	RP11-588G21.1	RP11-248B24.1	LA16c-321D4.2	RP11-834C11.10	AP006216.10	NKX2-1-AS1	RP11-230G5.2	RP13-578N3.3	RP11-154H12.3	RP11-864I4.4	RP11-444D3.1
LINC01549	RP11-1136G11.8	GLTSCR2-AS1	RP11-685N10.1	RP11-810P12.7			AP006216.10	RP11-588G21.2	RP11-747H7.3	LA16c-380H5.2	RP11-1049A21.2	AP006216.5	RP11-896J10.3	RP11-221N13.4	SMAD1-AS2	AC005775.2	RP11-831H9.3	RP11-625L16.1
AP000255.6	RP11-680A11.5	CTC-273B12.5	C11orf97	RP11-810P12.5			RP11-728F11.3	RP11-588H23.3	RP11-472N19.3	LA16c-380H5.5	RP11-110A12.2	AP000892.4	RP11-964E11.2	RP11-677M24.1	RP11-557J10.4	AC004156.3	RP11-727F15.12	RP11-625L16.3
LINC00945	RP11-793H13.8	CTC-273B12.10	RP11-867G2.4	RP11-703H8.9			RP11-728F11.4	RP11-498M15.1	RP11-862G15.1	RP11-473M20.5	RP11-644F5.11	AP000711.1	RP11-111A21.1	LLPH-AS1	RP11-153M7.5	AC006273.5	RP11-727F15.9	RP11-662I13.3
AP000302.58	CISTR	AC022154.7	RP11-867G2.8	RP11-703H8.7			RP11-652L8.4	RP11-711C17.2	RP11-862G15.2	MMP25-AS1	RP11-121C6.5	RP11-728F11.3	RP11-99L13.2	RP11-123O10.4	RP11-612J15.1	AC005391.2	SNHG1	RP11-662I13.2
LINC00160	HOXC-AS3	CTB-60B18.12	RP11-712B9.2	CTD-2531D15.4			TMPRSS4-AS1	RP11-290L1.5	RP11-131H24.5	AJ003147.8	RP11-123K3.9	RP11-728F11.4	RN7SL1	RP11-473M14.3	RP11-218F10.3	LLNLR-284B4.2	RP11-21A7A.2	RP11-713N11.5
AP001615.9	HOXC-AS1	CTB-60B18.18	RP11-788M5.4	RP11-727F15.11			RP11-832A4.7	RP11-290L1.2	RP11-131H24.4	RP11-709D24.8	RP11-756H6.1	RP11-652L8.4	AL163953.3	RP11-335O4.3	LINC01207	AC011558.5	RP11-783K16.14	RP11-283G6.3
AP001626.2	FLJ12825	CTC-301O7.4	RP11-732A21.2	SNHG1			RP11-158I9.5	RP11-54A9.1	LINC00521	RP11-165E7.1	AC025165.8	TMPRSS4-AS1	CTD-2588E21.1	RP11-81H14.2	LINC01179	CTB-25B13.12	RP11-783K16.13	RP11-666F17.1
CH507-152C13.5	RP11-834C11.10	AC010524.4	RP11-563P16.1	AP000438.2			RP11-110I1.11	RP11-263K4.3	RP11-179A9.3	RP11-895K13.2	AGAP2-AS1	RP11-832A4.7	RP11-624J12.1	RP11-611O2.5	HAND2-AS1	CTB-25B13.9	RP11-783K16.10	RP11-993B23.3
AP001059.6	RP11-968A15.8	CTD-3148I10.15	RP11-617B3.2	RP11-697H9.3			RP11-110I1.13	RP11-1109F11.5	RP11-725G5.2	RP11-876N24.2	RP11-620J15.1	AP002954.4	RP11-1085N6.5	RP11-324P9.1	RP13-577H12.2	AC005256.1	AP003774.1	RP11-977P2.1
LINC01424	RP11-753H16.3	CTB-191K22.6	RP11-94P11.4	RP11-697H9.2			RP11-334E6.3	LINC01619	RP11-1070N10.5	CTD-2583P5.3	RP11-769N19.2	RP11-158I9.8	RP11-932A10.1	RP11-956E11.1	RP11-806K15.1	CTB-31O20.3	AP005273.1	RP11-310I24.1
LL21NC02-21A1.1	RP11-753H16.5	MGC45922	RP11-819C21.1	RP11-21A7A.2			USP2-AS1	RP11-693J15.4	TUNAR	RP11-65J21.4	RP11-863H1.1	RP11-110I1.12	RP11-409I10.2	RP11-588H23.3	RP11-624A4.1	LLfos-48D6.1	AP001092.4	LINC00941
AL133493.2	LINC01154	CTB-147C22.8	RP11-144G7.2	RP11-783K16.10			RP11-334E6.12	RP11-511B23.2	RP11-433J8.1	CTA-972D3.2	RP11-631N16.4	RP11-110I1.11	RP11-999E24.3	RP11-785D18.3	RP11-404J23.1	AC005264.2	AP001462.6	RP11-551L14.4
AJ011932.1	RP11-1049A21.2	CTD-2616J11.2	RP11-25I9.3	AP005273.1			CTD-2523D13.2	RP11-486A14.2	RP11-359N5.1	RP11-626G11.3	RP11-848D3.5	RP11-110I1.13	CTD-2002H8.2	RP11-89M22.3	RP11-540E16.2	AC010649.1	MIR194-2HG	RP11-278C7.5
CECR9	RP11-850F7.7	AC018755.17	RP11-708B6.2	AP001092.4			AP000679.2	SOCS2-AS1	AL109767.1	CTA-363E6.5	RP11-715H19.2	RP11-334E6.10	PSMA3-AS1	TRHDE-AS1	AC108142.1	AC005954.3	AP003068.9	RP11-267D19.1
AC004471.10	RP11-616L12.1	LLNLR-470E3.1	RP11-347E10.1	AP001462.6			RP11-778O17.4	CEP83-AS1	RP11-543C4.1	CTD-2380F24.1	RP11-415I12.3	RP11-334E6.3	RP11-517O13.1	RP11-290L1.2	RP11-18D7.3	AC005578.3	AP003068.12	RP11-438D14.2
LINC01311	RP11-110A12.2	CTD-2105E13.16	COLCA1	MIR194-2HG			RP11-640N11.2	RP11-167N24.6	RP11-638I2.4	CRYM-AS1	RP11-114F3.4	RP11-334E6.12	LINC01500	RP11-54A9.1	RP11-739P1.2	CTC-518P12.6	RP11-867O8.5	RP11-438D14.3
AC000067.1	RP11-644F5.11	CTD-2105E13.15	RP11-794P6.2	AP003068.23			RP11-730K11.1	RP11-167N24.3	CTD-2644I21.1	CTB-31N19.3	RP11-629N8.5	RP11-196E1.3	RP11-701B16.2	RP1-34H18.1	RP11-386B13.4	TINCR	NEAT1	RP11-313F23.4
AC007050.17	RP11-603J24.4	CTD-2537I9.15	RP11-794P6.6	RP11-867O8.5			RP11-166D19.1	RP11-536G4.2	RP11-566J3.2	RP11-105C19.1	RP11-629N8.3	CTD-2523D13.1	RP11-62H20.1	RP11-754N21.1	CTD-2083E4.6	CTD-3214H19.6	MALAT1	RP11-804F13.1
CTA-243E7.4	RP11-603J24.17	CTD-2537I9.13	RP11-629G13.1	RP11-770G2.5			MIR100HG	RP11-181C3.1	MEG8	CTC-391G2.1	RP11-766N7.3	CTD-2523D13.2	RP11-16B13.1	RP1-78O14.1	CTD-2228K2.7	CTD-3193O13.11	RP11-856B14.10	RP11-396F22.1
CTA-246H3.12	RP11-977G19.14	AC092159.3	RP11-839D17.3	RP11-867G23.3			CTD-2216M2.1	RP11-263E1.1	RP11-1029J19.2	CTD-2385L22.2	RP11-168J19.2	AP000679.2	RP11-1042B17.3	LINC01490	CTD-3080P12.3	CTD-3193O13.1	SSSCA1-AS1	RP11-554L12.1
MIAT	RP11-121C6.5	AC092687.3	RP11-159N11.3	RP11-867G23.8			RP11-109E10.1	RP11-341G23.4	DIO3OS	CTA-249B10.1	RP11-305O6.4	RP11-778O17.4	RP11-902B17.1	RP11-362A1.1	CTD-2012J19.3	RAB11B-AS1	RP11-770G2.2	RP11-476D10.1
ZNRF3-AS1	LRP1-AS	LINC00570	RP11-667M19.10	RP11-867G23.10			RP11-634B22.4	RP11-818F20.4	LINC00239	RP11-57A19.2	RP11-221N13.4	RP11-640N11.2	CTD-2277K2.1	RP11-263K4.3	CTD-2012M11.3	CTD-2553C6.1	OVOL1-AS1	AC079630.2
CTA-747E2.10	AC025165.8	MIR3681HG	AP000462.3	CTD-3074O7.5			RP11-677M14.7	RP11-818F20.5	CTD-2017C7.2	CDIPT-AS1	LLPH-AS1	RP11-730K11.1	RP11-355I22.5	RP11-193M21.1	RP11-445O3.1	CTD-2369P2.8	RP11-770G2.5	MUC19
CTA-984G1.5	RP11-571M6.7	RP11-333O1.1	RP11-136I14.2	CTD-3074O7.2			RP11-664I21.5	RP11-43D4.3	CTD-2555C10.3	CTD-2515O10.5	RP11-335I12.2	RP11-166D19.1	RP11-840I19.5	RP11-900F13.3	CTD-2297D10.2	AC114271.2	RP11-1167A19.2	RP11-385G16.1
AC002059.10	RP11-620J15.1	AC068286.1	AP000797.3	RP11-658F2.8			RP11-687M24.4	RP11-474B16.1	RP11-365N19.2	RP11-297C4.6	RP11-123O10.3	MIR100HG	CTD-2014B16.5	LINC00936	CTC-471C19.1	CTC-429L19.3	RP11-755F10.1	RP11-413B19.2
AC000035.3	RP11-620J15.2	AC008069.1	LINC00900	RP11-655M14.13			PKNOX2-AS1	CASC18	RP11-736N17.8	RP11-297C4.3	RP11-542B15.1	CTD-2216M2.1	RP11-783L4.1	RP11-511B23.3	FLJ33360	CTD-2342J14.6	RP11-755F10.3	RP11-630C16.1
RP4-539M6.20	RP11-58A17.4	RP11-111J6.2	AP000797.4	RP11-802E16.3			RP11-687M24.8	RP11-651L5.2	LINC00677	PYCARD-AS1	RP11-611O2.5	RP11-109E10.1	RP11-363J20.2	SOCS2-AS1	SNHG18	CTD-3105H18.7	RP11-867G23.4	RP11-630C16.2
RP1-78B3.1	RP11-489P6.2	LINC01376	AP000770.2	CTD-2655K5.1			RP11-680F20.10	RP11-651L5.3	LINC00605	RP11-120K18.2	RP11-611E13.3	RP11-634B22.4	RP11-486O13.2	RP11-74K11.2	RP11-19O2.2	CTD-2265O21.3	RP11-867G23.3	RP11-328C8.5
RP1-63G5.7	RP11-272B17.2	AC010096.2	AP006216.10	CTD-2007L18.5			RP11-680F20.9	RP11-797M17.1	RP11-736N17.10	AC026471.6	RP11-588H23.3	RP11-677M14.2	ADAM20P1	CEP83-AS1	RP11-260E18.1	CTC-239J10.1	RP11-867G23.8	RP11-609L23.1
ELFN2	RP11-769N19.2	AC012065.4	APOA1-AS	RP11-757G1.6			RP11-673E11.2	RP11-554D14.6	RP11-45P15.4	RP11-56L13.3	CTD-2021H9.1	RP11-677M14.3	CTD-2540L5.6	RP11-778J16.3	AC091878.1	CTC-250I14.6	RP11-867G23.10	RP11-547C5.1
RP5-1177I5.3	RP11-863H1.1	RP11-557N21.1	AP000892.4	RP11-757G1.5			RP11-712L6.5	RP11-689B22.2	RP11-600F24.7	RP11-67H24.2	RP11-578B16.1	RP11-677M14.7	RP6-114E22.1	RP11-167N24.3	RP11-152K4.2	CTB-5E10.3	CTD-3074O7.5	RP11-118A3.1
RP5-1014D13.2	RP11-848D3.5	LINC01381	RP11-728F11.3	AP000439.3			KIRREL3-AS1	AC190387.1	LINC00637	LINC00273	TRHDE-AS1	RP11-664I21.5	RP3-514A23.2	RP11-510I5.4	GDNF-AS1	CTD-3252C9.4	RP11-658F2.8	RP11-46I1.1
CTA-228A9.3	RP11-196H14.2	AC012074.2	RP11-652L8.4	RP11-626H12.1			KIRREL3-AS3	LINC01486	CTD-2223O18.1	RP11-46D6.1	RP11-560G2.1	PKNOX2-AS1	RP11-516J2.1	RP11-473C19.1	FGF10-AS1	AC003956.1	CTC-1337H24.3	RP11-478B9.1
RP3-434P1.6	RP11-196H14.3	AC015977.6	TMPRSS4-AS1	RP11-805J14.5			RP11-264E20.2	RP11-256L11.3	RP11-260M19.1	CTC-527H23.4	RP11-20E24.1	RP11-687M24.8	RP11-187O7.3	RP11-135F9.4	RP11-269M20.3	LLNLR-246C6.1	CTC-1337H24.4	RP11-352M15.2
RP3-333H23.8	RP11-114F3.4	AGBL5-AS1	RP11-832A4.7	AP000487.6			RP11-744N12.3	RP1-7G5.6	RP11-614O9.1	RP11-491F9.1	RP11-123M21.1	AP000708.1	RP11-99E15.2	RP11-263E1.1	CTD-2314G24.2	AC006128.2	AP003419.16	RP11-474P2.2
MGAT3-AS1	RP11-305O6.4	RP11-195B17.1	RP11-770J1.3	SHANK2-AS2			SENCR	RP3-473L9.4	LINC00638	CTD-2595P9.4	LINC01490	RP11-680F20.9	RP11-488C13.5	LINC00485	RP11-158J3.2	CTD-2521M24.5	C11orf72	RP1-90J4.1
RP3-496C20.1	RP11-305O6.3	GTF3C2-AS1	AP002954.3	SHANK2-AS3			RP11-237N19.3	RP11-686G8.5	CTD-3051D23.1	RP11-305A4.2	RP11-543H12.1	RP11-673E11.2	RP11-488C13.4	RP11-438H24.2	RP11-307L14.1	CTD-2521M24.11	RP11-655M14.13	RP1-228P16.3
CTA-250D10.19	LLPH-AS1	FLJ31356	AP002954.4	RP11-660L16.2			LINC01395	RP3-521E19.2	CTD-3051D23.4	RP11-21B23.3	RP11-362A1.1	RP11-50B3.2	RP11-463C8.7	RP11-818F20.4	MAST4-IT1	CTD-3149D2.4	RP5-901A4.1	RP11-474C8.7
LINC01315	RP11-335I12.2	AC074011.2	RP11-110I1.13	RP11-849H4.4			LINC00167	RP1-71H24.1	CTD-3051D23.3	RP11-401P9.1	RP11-193M21.1	ST3GAL4-AS1	RP11-332E19.2	RP11-43D4.3	LINC01336	CTB-52I2.7	CTD-2007L18.5	RP11-386G11.3
RNU12	RP11-123O10.1	AL121656.5	RP11-334E6.10	RP11-807H22.7			RP11-121M22.1	LHX5-AS1	RP11-44N21.4	RP11-327F22.1	RP11-248E9.6	KIRREL3-AS1	LINC01467	RP11-61E11.2	CTC-235G5.3	AC007192.6	RP11-757G1.6	RP11-386G11.8
RP4-754E20__A.5	RP11-123O10.4	AC020594.5	RP11-334E6.3	AP000593.7			RP11-890B15.3	LINC01234	RP11-521B24.3	AC009166.5	RP11-900F13.3	RP11-480C22.1	RP11-226P1.2	RP11-474B16.1	CTC-564N23.2	CTD-3137H5.1	RP11-554A11.5	RP11-386G11.10
RP3-388M5.9	RP11-611O2.1	RP11-490M8.1	USP2-AS1	RP11-7N14.1			AP002856.4	RP4-601P9.1	RP11-521B24.5	CASC16	RP11-1109F11.3	RP11-702B10.2	RP11-1152H15.1	RP11-114F10.3	LINC01337	AC005387.3	MRGPRF-AS1	RP11-133N21.10
LINC00229	RP11-1143G9.5	RP11-78I14.1	RP11-334E6.12	RP11-169D4.2			AP004372.1	RP11-110L15.2	AC011196.3	RP11-44F14.2	LINC00936	RP11-744N12.3	RP11-753D20.1	RP11-482D24.2	VCAN-AS1	AC005253.4	RP11-554A11.7	RP3-405J10.4
RP4-753M9.1	RP11-588G21.2	AC007391.2	AP000679.2	ARAP1-AS2			OPCML-IT2	RP11-115H15.2	GABRG3-AS1	CTD-3032H12.1	RP11-1041F24.1	SENCR	RP11-753D20.3	RP11-797M17.1	NR2F1-AS1	AC005197.2	RP11-554A11.9	RP11-923I11.3
CITF22-92A6.2	RP11-588H23.3	AC016995.3	RP11-778O17.4	RP11-632K5.3			MIR4697HG	RP11-497G19.1	AC090696.2	RP11-481F24.3	RP11-74K11.2	RP11-237N19.3	RP11-976B16.1	RP11-554D14.8	RP11-65F13.3	LLNLR-259H9.1	RP11-554A11.8	RP11-923I11.4
RP3-439F8.1	RP11-785D18.3	AC011247.3	RP11-640N11.2	RP11-702H23.6			RP11-700F16.3	RP11-497G19.2	RP11-300A12.2	RP11-461O7.1	RP11-778J16.3	LINC00167	RP11-944C7.1	RP11-554D14.6	RGMB-AS1	CTD-2027I19.3	RP11-211G23.2	RP11-923I11.5
RP11-494O16.4	RP11-498M15.1	AC007246.3	RP11-730K11.1	RP11-864N7.4			RP11-627G23.1	RP11-240G22.4	RP11-143J24.1	RP11-249C24.10	RP11-167N24.3	RP11-121M22.1	RP11-1078H9.6	LINC01498	LINC00491	CTB-151G24.2	RP11-211G23.1	RP11-845M18.7
RP3-402G11.25	RP11-585P4.6	SLC8A1-AS1	MIR100HG	AP000560.3			RP11-598F7.3	RP11-240G22.5	RP11-16E12.2	RP11-407G23.4	RP11-536G4.1	AP002856.5	RP11-472N19.3	LINC01486	CTC-551A13.2	AC008991.1	AP000439.1	RP11-845M18.6
XX-C283C717.1	RP11-54A9.1	AC010883.5	CTD-2216M2.1	CTD-2562J17.2			RP11-598F7.4	RP11-103B5.4	RP11-758N13.1	AC009052.12	RP11-541G9.1	OPCML-IT2	RP11-862G15.1	RP11-256L11.3	AC010468.2	LINC01532	AP000439.2	RP3-416H24.4
AC000036.4	RP11-248E9.6	AC016912.3	RP11-109E10.1	CTD-2562J17.4			RP11-283I3.2	RP11-465L8.1	RP11-489D6.2	CTD-2600O9.1	RMST	AP004782.1	RP11-120E11.2	RP1-7G5.6	EPB41L4A-AS2	CTB-32O4.4	AP000439.5	RP11-1020M18.10
CHL1-AS2	RP11-900F13.3	RP11-417F21.2	RP11-634B22.4	RP11-939C17.4			RP5-1154L15.2	RP11-33N14.3	RP11-1H8.5	CTB-134F13.1	RP11-181C3.1	MIR4697HG	RP11-131H24.5	RP11-478C19.2	RP11-371M22.1	CTC-525D6.5	AP000439.3	KRT73-AS1
THUMPD3-AS1	LINC00936	BCYRN1	RP11-677M14.2	CTD-2530H12.7			RP11-359B12.2	RP11-136L23.2	CTD-2125J1.1	RP11-481J2.2	RP11-473C19.1	RP11-700F16.3	LINC00521	RP11-481J8.3	CTC-505O3.2	CTC-525D6.3	RP11-626H12.1	RP11-641A6.3
RP11-266J6.2	SOCS2-AS1	AC073283.4	RP11-677M14.3	CTD-2011F17.2			LINC00942	RP11-131L12.2	RP11-814P5.1	RP11-451N19.3	RP11-135F9.4	RP11-627G23.1	RP11-349I1.2	LINC01405	RP11-574H6.1	CTC-525D6.2	RP11-626H12.2	RP11-983P16.2
RP11-1020A11.1	RP11-74K11.2	AC092839.3	RP11-677M14.7	RP11-619A14.3			RP5-1096D14.3	LINC00934	RP11-122D10.1	LINC00920	RP11-263E1.1	FAM138D	RP11-179A9.3	RP1-46F2.3	CTD-2544H17.2	AC005597.1	RP11-626H12.3	RP11-983P16.4
HDAC11-AS1	RP11-778J16.3	AC104781.1	RP11-664I21.5	RP11-672A2.3			CACNA1C-IT2	RP11-768F21.1	RP11-128A17.2	RP11-403P17.2	RP11-350G24.1	RP11-598F7.3	RP11-1070N10.4	RP3-473L9.4	RP11-359P5.1	CTC-565M22.1	ANO1-AS2	RP11-793H13.11
THRB-IT1	RP11-167N24.6	LINC01185	RP11-664I21.6	RP11-21L23.2			CACNA1C-AS3	RP1-267D11.6	RP11-275I4.1	RP11-63M22.2	RP11-755O11.2	RP11-598F7.4	TCL6	RP3-521E19.2	AC106786.1	CTC-400I9.2	RP11-805J14.3	CISTR
THRB-AS1	RP11-536G4.1	AC093159.1	RP11-687M24.4	CTD-2547H18.1			CACNA1C-AS1	PXN-AS1	RP11-521C20.3	RP11-61A14.1	RP11-285E23.2	RP11-283I3.2	RP11-164H13.1	RP1-71H24.1	CTC-573M9.1	CTC-439O9.3	ANO1-AS1	FLJ12825
RP11-222K16.2	RP11-536G4.2	AC009501.4	PKNOX2-AS1	RP11-739B23.1			RP11-986G18.2	RP1-278C19.8	C15orf56	RP11-361L15.4	RP11-438H24.2	RP11-283I3.6	TUNAR	RP11-545P7.4	ADAMTS19-AS1	AC007796.1	AP001271.3	RP11-1049A21.2
C3orf35	RP11-394J1.2	AC114752.1	RP11-687M24.8	KCTD21-AS1			RP11-885B4.1	RP1-166H1.2	RP11-133K1.12	RP11-361L15.5	CASC18	RP5-1154L15.2	C14orf132	RP11-545P7.9	CTC-575N7.1	LINC01533	RP11-826F13.1	RP11-850F7.7
ITGA9-AS1	RP11-510I5.4	AC007386.4	AP000708.1	RP11-452H21.4			RP4-816N1.7	RP11-18C24.8	RP11-64K12.9	CTC-277H1.6	RP11-482D24.2	RP11-218M22.1	RP11-433J8.1	LHX5-AS1	CTC-321K16.1	CTD-2540B15.6	CMB9-52H4.1	RP11-616L12.1
RP4-555D20.3	RP11-690J15.1	AC097495.3	RP11-680F20.9	RP11-843A23.1			RP4-816N1.6	RP11-216P16.5	RP11-111A22.1	RP11-297D21.2	RP11-864J10.4	RP11-218M22.2	RP11-433J8.2	RP11-780K2.1	CTB-35F21.2	CTD-2329C7.2	SHANK2-AS3	RP11-110A12.2
RP4-555D20.4	RP11-181C3.1	AC092431.3	ST3GAL4-AS1	RP11-673F18.1			RP11-253E3.3	RP11-87C12.6	RP11-532F12.5	AC009095.4	RP11-554D14.8	LINC00942	RP11-359N5.1	TBX5-AS1	CTB-35F21.3	CTD-2527I21.14	RP11-660L16.2	RP11-644F5.16
LARS2-AS1	TMPO-AS1	AC016700.5	KIRREL3-AS3	RP11-258O13.1			RP11-543P15.3	AC156455.1	CTD-2129N1.1	RP11-615I2.2	RP11-554D14.6	RP5-1096D14.3	AL132796.1	RP11-162N7.1	CTB-35F21.4	CTD-2527I21.9	RP11-807H22.7	RP11-644F5.11
KIF9-AS1	RP11-473C19.1	AC022201.5	RP11-1007G5.2	RP11-683O4.1			RP11-476M19.2	RP11-324E6.6	RP11-540O11.1	RP11-354M1.2	LINC01498	CACNA1C-IT2	AL162151.4	RP11-148B3.2	RP11-278J6.4	TMEM147-AS1	RP11-169D4.2	RP11-977G19.12
RP11-717D12.1	RP11-406H4.1	TGFA-IT1	RP11-744N12.3	CTD-2555I5.1			RP11-476M19.3	RP13-942N8.1	RP11-380D11.2	RP11-70O5.2	RP11-423G4.10	RP11-986G18.2	AL109767.1	LINC00173	CTC-359M8.1	CTB-102L5.8	RP11-31L22.3	RP11-121C6.5
CELSR3-AS1	RP11-175P13.2	AC007395.3	SENCR	RP11-686G23.2			RP11-664D1.1	RP11-380L11.4	RP11-23P13.6	RP11-510M2.1	LINC01486	RP11-885B4.1	MEG3	RP11-497G19.1	LINC01470	CTC-218B8.3	ARAP1-AS1	LRP1-AS
XXcos-LUCA16.1	RP11-263E1.1	LINC01143	RP11-237N19.3	RP11-876F14.1			CCND2-AS2	RP11-380L11.3	RP11-265N6.2	RP11-432I5.2	FAM222A-AS1	RP4-816N1.7	MEG8	RP11-497G19.2	CTB-158E9.1	CTB-60E11.9	ARAP1-AS2	RP11-756H6.1
SEMA3B-AS1	RP11-321F8.4	ZNF638-IT1	LINC00167	MIR4300HG			CCND2-AS1	RP11-214K3.24	RP11-402F9.3	RP11-140I24.2	RP1-7G5.6	RP4-816N1.6	SNHG23	RP11-240G22.4	CTC-340I23.2	CTC-425O23.2	RP11-800A3.3	AC025165.8
RP11-884K10.6	RP11-512N21.3	RP11-44N22.3	RP11-121M22.1	RP11-659G9.3			RP11-234B24.4	RP11-522N14.2	RP11-109D20.2	RP11-252E2.1	RP11-481J8.3	RP11-253E3.3	SNHG24	RP11-240G22.5	CTB-109A12.1	CTC-492K19.4	RP11-800A3.2	AGAP2-AS1
RP11-884K10.7	RP11-554E23.4	RP11-287D1.5	RP11-890B15.2	RP11-160H12.2			RP3-377H17.2	RP11-83B20.9	CTD-2651B20.1	RP11-538I12.3	RP1-74B13.2	TSPAN9-IT1	MIR381HG	RP11-465L8.1	AC011343.1	CTD-2195B23.3	RP11-800A3.4	RP11-571M6.17
RP11-157F20.3	RP11-438H24.2	RP11-523H20.3	AP004372.1	CTD-2537O9.1			RP11-429A20.4	THRIL	GATM-AS1	RP11-449J10.1	RP1-46F2.3	RP11-543P15.3	RP11-168L7.1	RP11-357K6.1	RP11-348M17.2	CTC-435M10.12	RP11-702H23.4	RP11-489P6.2
RP11-475O23.2	RP11-650K20.3	LBX2-AS1	NTM-IT	AP000857.3			RP11-1038A11.1	RP11-158L12.6	RP11-408J6.1	RP11-264M12.4	RP3-473L9.4	RP5-1063M23.1	CTD-2134A5.4	RP11-364C11.3	LINC01202	AC006129.3	RP11-864N7.4	RP11-362K2.2
RP11-654C22.2	RP11-818F20.4	RP11-60H5.1	OPCML-IT2	RP11-700A24.1			RP3-454B23.1	RP11-575F12.2	RP11-552E10.1	RP11-960L18.1	RP3-521E19.2	RP11-476M19.2	RP11-260M19.1	RP11-768F21.1	CTB-78H18.1	AC020956.3	CTD-2562J17.2	RP11-715H19.2
RP11-735B13.2	RP11-818F20.5	TCF7L1-IT1	AP004782.1	CTD-2005H7.2			RP1-102E24.8	RP11-575F12.3	RP11-227D13.4	RP11-483P21.6	RP1-71H24.1	RP11-476M19.3	RP11-44N21.1	RP1-267D11.6	CTC-209H22.3	CTB-59C6.3	CTD-2562J17.4	RP11-168J19.2
PVRL3-AS1	RP11-43D4.3	RP11-301O19.1	RP11-448P19.1	RP11-736K20.6			RP5-940J5.6	RP11-21K12.3	GABPB1-AS1	RP11-505K9.5	RP11-545P7.4	RP11-664D1.1	RP11-521B24.5	RP1-166H1.2	CTD-2532K18.1	CTC-378H22.2	CTD-2530H12.4	RP11-230G5.2
RP11-757F18.5	RP11-61E11.1	AC015971.2	MIR4697HG	RP11-720D4.2			RP4-761J14.9	RP11-669N7.2	RP11-394B5.2	RP11-558A11.3	LHX5-AS1	RP11-320N7.2	KIAA0125	RP11-728G15.1	RP11-91H12.1	AC006126.4	CTD-2530H12.7	RP11-221N13.2
RP11-18H7.1	RP11-61E11.2	AC104134.2	RP11-700F16.3	GRM5-AS1			RP4-761J14.10	RP11-174M13.2	RP11-108K3.4	LA16c-352F7.1	LINC01234	CCND2-AS2	AB019440.50	RP13-941N14.1	RP11-423H2.4	EML2-AS1	CTD-2530H12.1	RP11-221N13.3
RP11-67L2.2	RP11-114F10.2	CH17-132F21.5	RP11-627G23.1	RP11-643G5.1			C1RL-AS1	FZD10-AS1	CTD-2184D3.6	RP11-568J23.8	TBX5-AS1	CCND2-AS1	LINC00221	RP11-87C12.6	RP11-443C10.2	AC007191.4	RP11-619A14.2	RP11-221N13.4
MYLK-AS1	RP11-114F10.3	RP11-575H3.1	RP11-469N6.1	AP000648.4			RP11-273B20.3	RP11-117L5.3	RP11-430B1.2	RP11-568J23.6	RP11-162N7.1	RP11-500M8.4	RP11-509A17.3	RP11-87C12.5	RP11-451H23.3	AC074212.5	RP11-619A14.3	RP11-677M24.1
RP11-9N20.3	RP11-651L5.2	RP11-440D17.3	RP11-598F7.4	DISC1FP1			RP11-69M1.8	RP11-662M24.2	RP11-209K10.2	RP11-542M13.3	RP4-601P9.2	RP11-234B24.2	RP11-467L19.16	AC156455.1	CTC-338M12.2	AC092301.3	RP11-21L23.3	RP11-366L20.2
RP11-71H17.8	RP11-651L5.3	AC021188.4	RP11-283I3.2	RP11-675M1.2			LINC00987	RP11-662M24.1	RP11-643A5.3	RP11-805I24.3	RP11-116D17.1	RP11-234B24.4	RP11-467L19.14	RP11-512M8.11	RP1-20B11.2	AC007193.6	RP11-21L23.2	RP11-366L20.3
CCDC37-AS1	LINC01498	AC092675.3	RP5-1154L15.2	RP11-676F20.5			RP13-735L24.1	RP11-989F5.4	LINC01413	RP11-514D23.1	RP11-1028N23.4	RP3-377H17.2	RP11-32B5.7	RP11-197N18.2	FOXCUT	AC007193.10	RP11-7I15.4	RP11-366L20.4
RP11-61K12.2	RP11-689B22.2	AC109826.1	RP11-218M22.1	RP11-676F20.1			RP11-705C15.4	RP11-989F5.3	CTD-2515H24.2	FENDRR	RP11-497G19.1	RP11-429A20.4	RP11-69H14.6	RP11-338K17.10	RP3-512B11.3	CTD-2233K9.1	RP11-452H21.4	LLPH-AS1
RP11-153F10.2	RP11-423G4.10	AC092667.2	RP11-359B12.2	RP11-755E23.2			RP11-656E20.5	RP11-243M5.5	CTD-2330J20.2	RP11-463O9.2	RP11-497G19.2	RP11-1038A11.1	RP11-294C11.6	RP11-214K3.24	RP11-560J1.2	NAPA-AS1	RP11-673F18.1	RP11-335I12.2
GATA2-AS1	RP11-968O1.5	RP11-299H21.1	LINC00942	RP11-178H8.1			RP13-81N3.2	RP11-495K9.3	RP11-356M20.3	RP11-482M8.3	RP11-240G22.5	RP3-454B23.1	RP11-566K19.6	RP11-522N14.2	CASC15	CTC-273B12.10	RP11-258O13.1	RP11-123O10.4
RP11-723O4.7	FAM222A-AS1	AC092570.2	RP5-1096D14.3	RP11-178H8.2			RP11-785H5.2	RP13-507P19.1	RP11-82L7.4	RP11-278A23.4	RP11-103B5.4	RP1-102E24.8	MKRN3-AS1	RP11-83B20.6	RP1-153G14.4	CTB-60B18.18	RP11-686G23.2	RP11-123O10.3
RP11-332M2.1	RP1-7G5.6	AC007278.3	CACNA1C-IT2	RP11-178H8.7			RP11-711K1.8	RP11-897M7.3	RP11-219B17.3	RP11-863P13.6	TESC-AS1	RP4-761J14.9	RP13-126C7.1	RP11-83B20.7	ZNRD1-AS1	AC010524.4	RP11-876F14.1	RP11-473M14.3
RP11-731C17.2	RP11-837J7.3	LINC01159	RP1-53O8.2	RP11-685N10.1			RP11-711K1.7	RP11-897M7.4	RP11-643M14.1	RP11-863P13.4	RP11-33N14.3	RP11-273B20.1	CTD-3118D7.1	RP11-13J12.2	XXbac-BPG249D20.9	AC010524.2	MIR4300HG	RP11-542B15.1
LINC01391	LINC01405	AC104655.3	CACNA1C-AS1	RP11-867G2.4			LOH12CR2	RP11-897M7.2	RP11-299H22.1	RP11-21B21.4	RP11-364C11.3	RP11-273B20.3	RP11-300A12.2	RP11-158L12.6	C4B-AS1	CTD-3148I10.15	CTD-2537O9.1	RP11-335O4.3
PLS1-AS1	RP1-46F2.3	GCC2-AS1	RP11-543P15.3	RP11-856F16.2			RP11-180M15.6	RP11-495K9.10	RP11-111E14.1	SNAI3-AS1	RP11-768F21.1	RP11-69M1.8	RP11-143J24.1	RP11-575F12.3	HLA-DQB1-AS1	CTB-191K22.5	AP000857.3	RP11-43N5.1
RP11-274H2.3	RP11-686G8.2	AC114776.3	RP5-1063M23.1	RP11-644L4.1			RP11-134N1.2	RP11-417L19.2	AC100830.3	RP11-830F9.6	RP1-267D11.6	RP11-259O18.5	RP11-624A21.1	RP11-21K12.2	XXbac-BPG157A10.21	CTD-2545M3.8	RP11-700A24.1	RP11-43N5.2
ZIC4-AS1	RP3-521E19.2	AC096670.3	RP11-476M19.2	JRKL-AS1			PLBD1-AS1	RP11-417L19.5	RP11-325L12.7	RP11-46C24.7	RP1-166H1.2	RP13-81N3.2	RP11-489D6.2	RP11-21K12.3	RP1-149M18.3	CTD-2560K21.6	AP000654.4	LINC01479
WWTR1-AS1	RP1-71H24.1	AC024704.2	RP11-476M19.3	RP11-49K4.2			RP11-174G6.5	RP13-977J11.2	RP11-628M2.1	RP11-104N10.2	RP11-728G15.1	LOH12CR2	RP11-3D4.4	RP11-669N7.2	RP3-330M21.5	CTD-2568A17.1	RP11-736K20.6	IFNG-AS1
RP11-651P23.5	RP11-545P7.4	STEAP3-AS1	RP11-320N7.2	RP11-360K13.1			RERG-AS1	RP13-895J2.2	RP11-16E23.3	RP11-368I7.6	RP11-340F14.6	RP11-180M15.6	RP11-184D12.1	RP11-474D1.3	RP3-337H4.9	CTB-147C22.9	GRM5-AS1	RP11-81H14.2
CLRN1-AS1	LHX5-AS1	AC012363.4	CCND2-AS2	RP11-99C10.1			RP11-424M22.3	RP13-895J2.11	RP11-653J6.1	GAS8-AS1	RP13-941N14.1	LINC01559	RP11-475A13.2	RP11-474D1.2	RP1-302G2.5	CTD-2616J11.2	RP11-643G5.1	RP11-71J4.2
ARHGEF26-AS1	RP11-100F15.1	AC018866.1	RP11-500M8.4	RP11-788M5.4			RP11-405A12.2	RP13-714J12.1	RP11-798K3.2	AC108004.2	RP11-512M8.11	RP11-134N1.2	RP11-475A13.1	RP11-143E21.2	RP1-244F24.1	CTD-3073N11.9	AP000648.4	RP11-637A17.2
RP11-290K4.2	TBX5-AS1	RP11-204L24.2	RP11-234B24.4	RP11-732A21.2			RP11-284H19.1	RP11-503G7.2	RP11-34F13.3	RP11-676J12.7	RP11-338K17.10	RERG-AS1	RP11-128A17.2	RP11-662M24.1	RP11-550C4.6	LLNLR-470E3.1	RP11-675M1.2	RP11-956E11.1
IL12A-AS1	RP11-162N7.1	AC068282.3	RP3-377H17.2	RP11-817J15.3			RP11-59N23.3	RP13-554M15.8	RP11-315D16.4	AC016292.1	RP11-380L11.4	RP11-424M22.3	RP11-720L8.1	RP11-662M24.2	RP3-442L6.4	AC008440.5	RP11-676F20.4	RP11-588G21.1
RP11-3P17.4	RP4-601P9.2	AC010976.2	RP11-429A20.4	RP11-690D19.3			RP11-59N23.1	LINC00556	RP11-809H16.2	AC144836.1	RP11-214K3.24	RP11-405A12.2	RP11-1008C21.1	RP11-989F5.4	RP1-28O17.1	AC012314.8	RP11-676F20.1	RP11-588H23.3
RP11-152C17.1	RP11-116D17.1	RP11-286H15.1	RP11-1038A11.1	RP11-563P16.1			RP11-729I10.3	RP11-476H16.1	RP11-352D13.6	CTD-2545H1.2	RP11-522N14.2	RP11-284H19.1	RP11-102L12.2	RP11-989F5.3	RP11-524H19.2	CTD-2337J16.1	RP11-680H20.2	RP11-785D18.3
RP11-3K16.2	RP11-497G19.2	RP11-395A13.2	CD27-AS1	RP11-617B3.2			RP11-73M14.1	RP11-172H24.4	RP11-96C21.2	CTD-2545H1.1	RP11-13J12.2	RP11-729I10.3	CTD-2339L15.3	RP11-243M5.5	RP3-525N10.2	CTB-61M7.2	RP11-685N10.1	CTD-2021H9.1
RP11-469J4.3	RP11-240G22.5	RP1-156L9.1	RP5-940J5.6	RP11-886D15.1			RP11-778H2.1	LATS2-AS1	RP11-2I17.4	RP11-667K14.3	RP11-158L12.6	RP11-73M14.1	RP11-473C18.3	LINC01257	RP1-149L1.1	CTC-550B14.7	RP11-867G2.4	RP11-578B16.1
SOX2-OT	TESC-AS1	AC097532.2	RP4-761J14.8	RP11-94P11.4			RP11-444D3.1	RP11-271M24.2	RP11-106M3.3	RP11-74E22.8	RP11-575F12.3	RP11-713N11.5	RP11-402F9.3	RP11-897M7.3	RP1-288M22.2	CTD-2587H24.5	JRKL-AS1	RP11-186F10.2
MCCC1-AS1	RP11-465L8.1	CCNT2-AS1	RP4-761J14.9	RP11-677I18.3			RP11-713N11.6	USP12-AS1	RP11-272D12.1	hsa-mir-1253	RP11-483I24.1	RP11-1060J15.4	AC011330.13	RP11-495K9.9	KCNQ5-IT1	CTD-2105E13.16	RP11-360K13.1	RP11-89M22.3
KLHL6-AS1	RP11-136L23.2	AC068492.1	RP4-761J14.10	RP11-677I18.4			RP11-283G6.3	LINC01079	C15orf59-AS1	CTD-3195I5.3	RP11-417O18.1	RP11-860B13.1	RP11-616K22.2	RP11-495K9.7	RP11-505P4.6	CTD-2105E13.15	RP11-115E19.1	TRHDE-AS1
RP11-778D9.12	RP11-131L12.2	RP11-1193F23.1	U47924.27	RP11-819C21.1			RP11-283G6.5	RP11-87C7.3	RP11-247C2.2	RP11-459C13.1	RP11-21K12.3	RP11-860B13.3	CTD-2008A1.1	RP11-495K9.5	RP11-505P4.7	CTD-2537I9.15	RP11-99C10.1	RP11-560G2.1
RP11-433C9.2	RP11-768F21.1	RP11-190J23.1	RP11-273B20.3	RP11-144G7.2			ARNTL2-AS1	PAN3-AS1	RP11-414J4.2	AC118754.4	RP11-572C21.1	RP11-993B23.3	CTD-2651B20.3	RP11-417L19.2	RP1-234P15.4	CTD-2537I9.13	CTD-2383M3.1	RP1-81P11.1
EIF2B5-AS1	RP1-267D11.6	AC009480.3	RP11-69M1.8	RP11-25I9.3			RP11-1060J15.4	RP11-95G6.1	RP11-817O13.9	RP11-141J13.3	RP11-474D1.3	RP11-310I24.1	GATM-AS1	RP13-977J11.9	RP11-354K4.2	CTD-2621I17.6	RP11-788M5.4	RP1-34H18.1
EHHADH-AS1	PXN-AS1	AC144449.1	A2ML1-AS2	RP11-25I9.2			RP11-993B23.3	LINC00398	RP11-593F23.1	RP11-141J13.5	FZD10-AS1	RP11-551L14.4	RP11-519G16.3	RP13-977J11.2	RP11-801I18.1	MIMT1	RP11-732A21.3	RP1-97G4.1
IGF2BP2-AS1	RP1-166H1.2	AC104777.3	LINC00612	RP11-708B6.2			RP11-310I24.1	FRY-AS1	RP11-685G9.2	RP11-314A20.5	RP11-200K12.3	DDX11-AS1	RP11-96O20.5	RP13-895J2.2	RP3-393K13.1	CTD-2619J13.5	RP11-563P16.1	RP11-384P14.1
RP11-143P4.2	RP11-18C24.8	AC079790.2	RP11-656E20.5	RP11-262A12.1			RP11-776A13.1	RP11-93G5.1	RP11-685G9.4	AC012146.7	RP11-662M24.2	FLJ13224	RP11-718O11.1	RP13-895J2.7	RP11-393I2.4	AC079779.4	RP11-617B3.2	RP11-193M21.1
RP11-135A1.2	RP11-728G15.1	RP11-605B16.1	RP11-785H5.2	RP11-347E10.1			RP11-77I22.2	LINC00598	RP11-797A18.6	CTC-524C5.5	RP11-243M5.5	DENND5B-AS1	RP11-627D16.1	RP13-895J2.11	RP4-570O12.3	AC093326.3	RP11-94P11.4	RP11-18J9.3
RP11-513G11.4	RP11-173P15.3	AC019186.1	RP11-711K1.7	RP11-89C3.3			DDX11-AS1	VWA8-AS1	LINGO1-AS1	RP11-960B9.2	RP11-417L19.2	RP11-817I4.2	RP11-325E5.1	RP11-503G7.1	RP1-45N11.1	AC144450.1	RP11-677I18.4	RP11-202H2.1
MFI2-AS1	HNF1A-AS1	AC008277.1	LOH12CR2	COLCA1			FLJ13224	LINC00428	LINGO1-AS2	C17orf100	RP13-977J11.9	RP11-8P13.5	RP11-108K3.3	RP11-503G7.2	RP1-23E21.2	AC010907.5	RP11-819C21.1	RP11-248E9.5
LMLN-AS1	RP11-216P16.5	AC009299.2	RP11-180M15.7	RP11-794P6.6			RP11-8P13.5	RP11-269C23.5	CTD-2071N1.1	CTC-281F24.1	RP13-977J11.3	RP11-438D14.3	RP11-313P18.2	RP13-554M15.5	RP3-417O22.3	AC019172.2	RP11-144G7.2	RP11-248E9.6
RP11-440L14.1	RP11-340F14.6	AC007556.3	RP11-180M15.4	RP11-708L7.6			RP11-438D14.3	TUSC8	RP11-5O23.2	RP11-609D21.3	RP13-895J2.6	RP11-313F23.4	RP11-430B1.2	RP11-46H11.12	RP1-273N12.4	RP11-245G13.2	RP11-708B6.2	RP11-823E8.3
RP11-440L14.3	RP11-711D18.2	AC012594.1	RP11-392P7.6	RP11-356J5.4			RP11-313F23.4	LINC01198	RP11-335K5.2	RP11-530N7.3	RP13-895J2.7	RP11-804F13.1	RP11-209K10.2	RP11-61K9.2	RP1-199J3.6	MYCNOS	RP11-347E10.1	LINC01619
RP11-460I19.2	CLIP1-AS1	AC007405.8	RP11-377D9.3	RP11-356J5.13			RP11-804F13.1	DLEU1-AS1	RP11-16K12.1	MIR497HG	RP13-895J2.11	RP11-554L12.1	RP11-643A5.2	LINC00556	RP3-467N11.1	AC106053.1	RP11-89C3.4	RP11-74K11.2
RP11-20I20.4	RP11-463O12.3	RAPGEF4-AS1	LINC01559	RP11-356J5.12			RP11-396F22.1	DLEU7-AS1	ANKRD34C-AS1	CTD-2545G14.4	RP13-714J12.1	MUC19	RP11-548M13.1	RP11-264J4.10	RP3-429G5.5	AC010096.2	COLCA1	RP11-510I5.4
AC078852.2	RP11-197N18.2	MLK7-AS1	RP11-134N1.2	RP11-629G13.1			RP11-554L12.1	LINC00364	LINC01314	CTD-2545G14.6	RP11-503G7.1	RP11-385G16.1	RP11-547D13.1	LATS2-AS1	RP1-249I4.2	AC023137.2	RP11-794P6.6	RP11-541G9.1
RP11-572O17.1	RP11-546D6.3	RP11-572N21.1	PLBD1-AS1	RP11-159N11.3			MUC19	SCEL-AS1	RP11-210M15.2	RP1-4G17.2	RP11-503G7.2	RP11-630C16.2	RP11-139H15.5	LINC00424	RP3-399L15.3	RP11-130L8.1	ALG9-IT1	RMST
RP11-317B7.3	RP13-942N8.1	AC096649.3	RERG-AS1	RP11-667M19.2			RP11-385G16.1	LINC00377	RP11-28H5.2	RP11-542C16.1	RP13-554M15.8	RP11-328C8.5	RP11-344A16.2	LINC00621	RP1-93H18.1	AC011752.1	RP11-708L7.6	RP11-690J15.1
RP11-503N18.4	RP11-972P1.7	RP11-387A1.5	RP11-6B19.2	RP11-667M19.10			RP11-630C16.2	MIR17HG	RP11-775C24.4	RP11-104H15.9	RP13-554M15.5	RP11-609L23.1	RP11-86K22.2	RP11-124N19.4	RP1-92C8.3	AC008073.7	RP11-356J5.4	RP11-181C3.1
LINC01396	RP11-380L11.3	AC011998.1	RP11-424M22.3	AP000462.2			RP11-118A3.1	RP11-632L2.2	LINC01583	RP11-104H15.10	RP11-46H11.3	RP11-118A3.1	CTD-2330J20.2	SACS-AS1	RP11-351A11.1	AC013472.4	RP11-629G13.1	RP11-473C19.1
AC093323.3	RP11-214K3.18	SCHLAP1	RP11-284H19.1	AP001891.1			RP11-478B9.1	CLDN10-AS1	CPEB1-AS1	RP11-104H15.8	LINC01072	RP11-478B9.1	AC025918.2	SPATA13	RP3-425C14.4	GTF3C2-AS1	NCAM1-AS1	RP11-406H4.1
AC097381.1	RP11-522N14.2	AC104820.2	RP11-59N23.3	AP000770.2			RP11-352M15.2	DNAJC3-AS1	AC105339.1	RP11-199F11.2	LINC00556	RP11-352M15.1	RP11-82L7.4	RP11-556N21.1	RP11-374A22.1	AC105398.3	RP11-839D17.3	RP11-263E1.1
LINC01097	RP11-13J12.2	AC020595.1	RP11-59N23.1	APOA1-AS			RP11-618L22.1	LINC00456	RP11-382A20.2	RP11-1099M24.9	RP11-264J4.10	RP11-474P2.5	RORA-AS2	RP11-165I9.10	RNF217-AS1	AC106870.2	RP11-159N11.3	LINC00485
LINC01096	THRIL	AC064871.3	RP11-729I10.3	AP000936.4			RP11-89H19.2	STK24-AS1	RP11-382A20.4	RP11-599B13.3	RP11-172H24.4	RP11-474P2.2	RP11-554D20.1	RP11-271M24.2	RP11-325O24.6	AC009305.1	RP11-667M19.2	RP11-438H24.2
RP11-452J21.2	RP11-604N13.1	RP11-410E4.1	RP11-73M14.1	RP11-728F11.3			RP1-228P16.9	DOCK9-AS1	RP11-342A23.2	AC129492.6	RP11-261P13.5	RP11-618L22.1	RP11-554D20.2	RP11-380N8.7	RP11-73O6.3	AL133247.2	RP11-64D24.2	RP11-552I14.1
RP11-496D24.2	RP11-575F12.3	LINC01090	RP11-283G6.3	RP11-728F11.4			RP1-228P16.3	LINC00554	DNM1P41	AC135178.7	LATS2-AS1	RP11-89H19.2	RP11-39M21.1	WASF3-AS1	LINC01013	SLC8A1-AS1	AP000797.3	RP11-328J6.1
LINC00682	RP11-21K12.3	RP11-317J9.1	RP11-283G6.5	RP11-770J1.5			RP11-474C8.7	RP11-272L14.2	RP11-7M10.2	RP11-849F2.5	LINC00424	RP1-228P16.3	RP11-39M21.2	USP12-AS1	TARID	RP11-89K21.2	CTC-774J1.1	RP11-626I20.3
RP11-63A11.1	RP11-989F5.3	AC098617.1	RP11-421F16.3	RP11-770J1.7			RP11-370I10.6	RP11-346C4.3	RP11-815J21.2	CTB-41I6.2	LINC00621	RP11-474C8.7	CTD-2026J24.1	RP11-428O18.6	RP11-472G23.10	RP11-417F21.2	LINC00900	RP11-818F20.4
OCIAD1-AS1	RP11-638F5.2	RP11-347P5.1	RP11-1060J15.4	RP11-770J1.4			LINC00935	LINC00346	NTRK3-AS1	LINC00670	LINC00362	LINC00935	RP11-259A24.1	LINC01079	RP1-292B18.4	RP11-417F21.1	AP000797.4	RP11-43D4.3
RP11-1281K21.8	RP11-495K9.3	AC011997.1	RP11-993B23.3	RP11-158I9.5			RP11-579D7.4	LINC00368	LINC01586	RP11-92B11.4	LINC00352	RP11-579D7.4	RP11-507B12.2	RP11-87C7.3	RP3-443C4.2	HCG2040054	AP001891.1	RP11-474B16.1
RP11-571I18.5	RP11-495K9.5	AC005235.1	RP11-967K21.1	RP11-110I1.12			RP11-386G11.3	ARHGEF7-AS2	RP11-343B18.2	SMCR5	C1QTNF9B-AS1	RP11-386G11.3	RP11-507B12.1	PDX1-AS1	NANOGP11	RP11-460M2.1	AP000770.2	CASC18
RP11-231C18.1	RP11-417L19.5	RP11-363J17.1	RP11-946L16.1	RP11-110I1.13			RP11-386G11.5	ARHGEF7-AS1	RP11-217B1.2	RP11-1113L8.1	SPATA13	RP11-386G11.5	RP11-16B9.1	LINC00543	RP11-732M18.2	RP11-152D8.1	AP006216.10	RP11-114F10.2
AC006552.1	RP13-977J11.9	AC007362.3	RP11-310I24.1	RP11-334E6.10			RP11-386G11.8	RP11-65D24.1	MIR9-3HG	RP11-209D14.2	SPATA13-AS1	RP11-386G11.8	RP11-299H22.6	PAN3-AS1	RP11-13P5.2	RP11-334G22.1	AP000936.4	RP11-114F10.3
RP11-584P21.2	RP13-895J2.7	GPR1-AS	RP11-776A13.1	RP11-196E1.3			RP11-161H23.5	RP11-88E10.4	RP11-429B14.4	AC004702.2	LINC00566	RP11-161H23.5	RP11-299H22.7	RP11-95G6.1	RP1-249F5.3	LINC01122	AP000892.4	RP11-482D24.2
RP11-46J23.1	RP11-503G7.2	AC010731.2	LINC00941	RP11-640N11.2			RP11-161H23.9	RP11-88E10.5	RP11-429B14.3	RP11-728E14.2	RP11-556N21.1	RP11-161H23.9	RP11-435J9.2	MTUS2-AS2	CAHM	AC009970.1	AP000711.1	RP11-797M17.1
RP11-625I7.1	RP13-554M15.2	AC007879.6	RP11-551L14.4	RP11-730K11.1			RP11-133N21.10	RP11-120K24.5	RP11-300G22.2	RP11-728E14.3	RP11-165I9.10	RP11-133N21.10	RP11-69G7.1	MTUS2-AS1	RP11-252P19.1	AC007386.4	RP11-35P15.1	RP11-128P10.1
RP11-42A4.1	RP13-554M15.8	CPS1-IT1	DDX11-AS1	RP11-166D19.1			BCDIN3D-AS1	F10-AS1	LINC01585	RP11-260A9.6	LINC00463	BCDIN3D-AS1	RP11-628M2.1	LINC00365	LINC00602	AC012370.2	RP11-728F11.3	RP11-554D14.6
LEF1-AS1	RP13-554M15.5	AC093382.1	RP11-467L13.7	MIR100HG			RP11-70F11.11	GRTP1-AS1	AC068831.16	RP11-138P22.1	RP11-271M24.2	RP11-70F11.7	RP11-16E23.3	RP11-374F3.5	LINC00473	MEIS1-AS3	RP11-728F11.4	LINC01498
AC004051.2	RP11-61K9.3	PKI55	RP11-50I19.2	CTD-2216M2.1			RP11-469H8.6	DCUN1D2-AS	RP11-152L20.3	CTD-2008P7.9	LINC00415	RP11-70F11.8	RP11-653J6.1	LINC01058	RP11-459F1.2	AC007392.3	RP11-652L8.4	RP11-689B22.2
RP11-380D23.2	LINC01072	AC098820.4	RP11-438D14.3	RP11-109E10.1			RP4-605O3.4	RP11-230F18.5	RP11-386M24.10	CTD-2008P7.1	WASF3-AS1	RP11-469H8.8	RP11-315D16.4	LINC00398	RP4-655C5.4	AC007422.1	TMPRSS4-AS1	RP11-423G4.10
RP11-402J6.1	LINC00556	LINC01280	RP11-313F23.4	RP11-634B22.4			RP11-607P23.1	LINC00552	RP11-326A13.2	RP11-321A17.5	USP12-AS1	RP11-469H8.6	RP11-809H16.2	LINC01066	RPS6KA2-AS1	AC015969.3	RP11-770J1.5	AC190387.1
SNHG8	RP11-264J4.10	DIRC3-AS1	RP11-804F13.1	RP11-677M14.2			RP11-1100L3.8	LINC00452	NR2F2-AS1	AC024619.2	RP11-428O18.6	RP4-605O3.4	RP11-138H8.3	RP1-257C22.2	AC091729.9	ZNF638-IT1	RP11-770J1.4	FAM222A-AS1
RP11-33B1.3	RP11-172H24.4	RP11-548H3.1	RP11-396F22.1	RP11-677M14.3			C12orf80	LINC00565	RP11-522B15.3	RP11-354P11.2	LINC01079	RP3-405J10.4	RP11-1007O24.2	LINC00445	AC073094.4	ALMS1-IT1	RP11-770J1.3	RP11-481J8.3
RP11-170N16.3	LATS2-AS1	RP11-459I19.1	RP11-554L12.1	RP11-677M14.7			RP3-416H24.1	RASA3-IT1	RP11-522B15.4	RP13-753N3.3	RP11-87C7.3	RP11-923I11.4	ADPGK-AS1	SPG20-AS1	AC102953.4	RP11-355F16.1	RP11-110I1.13	LINC01405
RP11-381N20.2	LINC01046	AC097468.7	RP11-476D10.1	RP11-664I21.5			RP11-845M18.7	LA16c-60D12.1	RP11-753A21.1	RP1-41C23.2	PDX1-AS1	RP11-923I11.5	RP11-272D12.2	RP11-676B18.1	AC074389.7	AC007099.2	RP11-334E6.10	RP1-46F2.3
RP11-93I21.3	ZDHHC20-IT1	LINC00608	AC079630.4	RP11-687M24.4			RP11-845M18.6	RP11-146E13.4	RP11-167B3.3	RP11-443G13.2	LINC00543	RP11-1100L3.8	NPTN-IT1	RP11-93G5.1	ELFN1-AS1	AC079117.1	RP11-334E6.12	RP3-473L9.4
RP11-399F2.2	LINC00424	RP11-33O4.1	MUC19	PKNOX2-AS1			KRT73-AS1	RP11-203M5.7	RP11-35O15.1	AC084809.2	PAN3-AS1	RP3-416H24.1	RP11-24D15.1	FREM2-AS1	AC004906.3	AC016716.2	RP11-196E1.3	RP3-521E19.2
RP11-50D9.3	LINC00362	AC053503.12	RP11-385G16.1	AP000708.1			RP11-641A6.3	RP11-14J7.6	RP11-6O2.2	RP11-40A13.1	RP11-95G6.1	RP11-845M18.7	RP11-60L3.3	RP11-50D16.4	RBAKDN	RP11-60H5.1	CTD-2523D13.2	RP1-71H24.1
RP11-83A24.2	SACS-AS1	RP11-316O14.1	RP11-630C16.2	RP11-680F20.9			RP11-983P16.2	RP11-903H12.3	SPATA41	AC011193.1	MTUS2-AS1	RP11-845M18.6	CTD-2311M21.4	RP11-74J13.9	CTB-161C1.1	RP11-717A5.2	RP11-831A10.2	LHX5-AS1
RP11-392B6.1	LINC00327	AC073641.2	RP11-351C21.2	RP11-673E11.2			RP11-983P16.4	RP11-998D10.1	CERS3-AS1	C17orf102	LINC01058	KRT73-AS1	LINGO1-AS2	VWA8-AS1	AC004895.4	AC105053.3	RP11-831A10.1	LINC01234
RP11-542P2.2	C1QTNF9B-AS1	AC097662.2	RP11-609L23.1	RP11-712L6.7			RP11-1136G11.8	CTD-2555K7.2	RP11-66B24.9	RP11-799D4.3	LINC00545	RP11-641A6.3	RP11-16K12.2	RP11-187A9.3	AC079742.4	AC015971.2	AP000679.2	RP11-780K2.1
RP11-586L23.1	SPATA13	AC074019.1	RP11-118A3.1	RP11-712L6.5			RP11-680A11.5	PRMT5-AS1	RP11-66B24.4	RP11-686D22.9	TEX26-AS1	RP11-983P16.2	RP11-16K12.1	LINC00428	RP4-594A5.1	AC104134.2	RP11-778O17.4	RP11-100F15.1
SMAD1-AS2	SPATA13-AS1	SPATA3-AS1	RP11-46I1.1	KIRREL3-AS1			RP11-793H13.8	RP11-298I3.1	RP11-14C10.3	RP11-1094M14.5	RP11-326L9.1	RP11-1136G11.8	ANKRD34C-AS1	RP11-5G9.5	MEOX2-AS1	CH17-132F21.5	RP11-640N11.2	RP11-139B1.1
RP11-503L19.1	RP11-556N21.1	LINC00471	RP11-478B9.1	RP11-688I9.2			CISTR	RP11-298I3.6	Z69666.2	RP1-161P9.5	RP1-257C22.2	RP11-680A11.5	RP11-38G5.2	RP11-290D2.6	AC003075.4	RP11-575H3.1	RP11-730K11.1	TBX5-AS1
RP11-285C1.2	RP11-271M24.2	AC073254.1	RP11-139E19.3	RP11-480C22.1			HOXC13-AS	RP11-124D2.3	LA16c-OS12.2	AC015849.12	FRY-AS1	RP11-793H13.3	RP11-758M2.1	LINC01055	RP11-511H23.1	AC092667.2	RP11-166D19.1	RP11-148B3.2
RP11-153M7.5	WASF3-AS1	AC097713.4	RP11-19E18.2	RP11-702B10.2			HOTAIR	RP11-468E2.5	LA16c-359F1.1	CTB-75G16.3	RP11-298P3.4	CISTR	LINC00927	LINC00563	AC003986.6	LINC01127	MIR100HG	RP11-240G22.5
RP11-781M16.2	USP12-AS1	AC114814.3	RP11-618L22.1	RP11-1007G5.2			HOXC-AS3	LINC01551	LA16c-366D1.3	CTD-3194G12.2	LINC00423	HOXC13-AS	RP11-210M15.2	LINC01198	AC003986.7	AC013402.4	CTD-2216M2.1	TESC-AS1
RP11-635L1.3	RP11-428O18.6	PP14571	RP11-493L12.5	RP11-744N12.3			HOXC-AS2	RP11-159L20.2	LA16c-313D11.12	RP11-445F12.1	RP11-307O13.1	HOTAIR	RP11-210M15.1	HTR2A-AS1	LINC01162	LINC01158	RP11-109E10.1	RP11-227B21.2
RP11-6E9.4	LINC01079	AC005104.3	CTD-2024F21.1	RP11-237N19.3			HOXC-AS1	RP11-829H16.3	LA16c-380A1.2	RP11-115K3.1	LINC00445	HOXC-AS3	RP11-28H5.2	LINC00462	AC006026.13	AC012360.6	RP11-634B22.4	RP11-465L8.1
HAND2-AS1	RP11-87C7.3	BOK-AS1	RP5-1057I20.4	LINC00167			RP11-834C11.14	RP11-320M16.2	LA16c-335H7.2	AC124789.1	SPG20-AS1	HOXC-AS2	RP11-351M8.1	RP11-457D13.4	AC004485.3	RP11-399B17.1	RP11-677M14.2	RP11-131L12.4
RP11-148L24.1	PDX1-AS1	NRSN2-AS1	RP11-89H19.2	RP11-121M22.1			AC012531.25	EGLN3-AS1	LA16c-360A4.1	CTB-58E17.2	SMAD9-IT1	HOXC-AS1	RP11-775C24.4	RP11-245D16.4	HOXA10-AS	RP11-395L14.3	RP11-677M14.7	RP11-3L23.2
RP11-404J23.1	LINC00543	RP11-314N13.3	RP1-228P16.9	C11orf44			FLJ12825	RP11-561B11.6	RP11-161M6.2	CTB-58E17.1	RP11-93G5.1	RP11-834C11.14	RP11-761I4.4	RP11-93H24.3	HOXA11-AS	DPP10-AS3	RP11-664I21.5	RP11-357K6.1
WWC2-AS2	PAN3-AS1	SIRPG-AS1	RP1-228P16.3	AP002856.4			RP11-834C11.6	RP11-259K15.2	RP11-161M6.3	CTD-2206N4.2	LINC00366	AC012531.25	CTD-2240J17.1	RP11-432J3.4	JAZF1-AS1	AC093901.1	RP11-687M24.4	RP11-357K6.3
RP11-386B13.3	RP11-95G6.1	RP11-128M1.1	RP11-474C8.8	AP002856.5			RP11-834C11.5	NKX2-1-AS1	RP11-161M6.5	RP5-906A24.1	LINC00332	FLJ12825	LINC01583	LINC00364	AC004691.5	RP11-19E11.1	AP000708.1	RP11-364C11.3
FLJ38576	LINC00297	RP4-686C3.7	RP11-474C8.7	NTM-AS1			RP11-834C11.4	RP11-356O9.2	SSTR5-AS1	RP5-906A24.2	RP11-74J13.9	RP11-834C11.4	RP11-379H8.1	LINC00348	RP11-89N17.3	STEAP3-AS1	STT3A-AS1	RP11-364C11.2
CTD-2083E4.6	RP11-326L9.1	UBOX5-AS1	RP11-370I10.6	RP11-697E14.2			RP11-834C11.15	RP11-248J18.2	LA16c-381G6.1	AC087491.2	LINC01050	RP11-834C11.10	CPEB1-AS1	RP11-309J13.1	AC009531.2	AC079154.1	RP11-673E11.2	RP11-64B16.3
RP11-310P5.2	RP1-257C22.2	RP11-352D3.2	RP11-579D7.4	RP11-654C20.1			RP11-834C11.10	RP11-463J10.4	RP11-616M22.11	RP11-387H17.4	RP11-269C23.5	RP11-968A15.8	AC105339.1	LINC00402	ELMO1-AS1	AC068282.3	RP11-712L6.7	RP11-64B16.4
RP11-325I22.3	FRY-AS1	RP5-1116H23.6	RP11-386G11.3	OPCML-IT2			RP11-968A15.2	RP11-794A8.1	RP11-616M22.1	LINC00974	LINC01055	RP11-1049A21.2	RP11-382A20.5	LMO7-AS1	TRG-AS1	AC010976.2	RP11-712L6.5	RP11-64B16.5
CTD-2012J19.3	RP11-266E6.3	LINC00658	RP11-386G11.5	AP004782.1			RP11-968A15.8	CTD-2588E21.1	RP11-616M22.2	RP13-415G19.2	LINC00563	RP11-603J24.17	RP11-382A20.2	LMO7DN-IT1	AC005537.2	AC012451.1	ST3GAL4-AS1	LINC00934
CTD-2194D22.3	RP11-307O13.1	RP5-1022P6.5	RP11-386G11.8	MIR4697HG			RP11-753H16.5	CTD-2002H8.2	RP11-616M22.5	RP11-156E6.1	LINC01198	RP11-121C6.5	RP11-382A20.4	AC001226.7	AC020743.4	RP1-156L9.1	KIRREL3-AS1	RP11-768F21.1
CTD-2072I24.1	LINC00445	ISM1-AS1	RP11-161H23.5	RP11-713P17.3			RP11-1049A21.2	PSMA3-AS1	RP11-616M22.7	CTD-2132N18.4	RP11-156K23.3	LRP1-AS	RP11-342A23.2	SCEL-AS1	DDC-AS1	AC097532.2	RP11-115C10.1	RP1-166H1.2
CTD-2256P15.3	FREM2-AS1	RP4-585I14.3	RP11-161H23.9	RP11-700F16.3			RP11-644F5.16	LINC01500	LA16c-358B7.3	CTD-2132N18.2	RP11-34F20.7	RP11-123K3.9	DNM1P41	RP11-52L5.6	VSTM2A-OT1	AC010974.3	KIRREL3-AS3	RP11-728G15.1
CTD-2024P10.1	RP11-50D16.4	RP5-905G11.3	RP11-133N21.10	RP11-627G23.1			RP11-644F5.11	CTD-2302E22.6	LINC00254	RP11-358B23.1	DLEU1-AS1	RP11-756H6.1	RP11-7M10.2	RBM26-AS1	GS1-18A18.2	AC011243.1	RP11-702B10.2	RP11-711D18.2
CTD-2089N3.1	LINC00332	NKX2-2-AS1	BCDIN3D-AS1	FAM138D			RP11-603J24.4	RP11-544I20.2	XX-DJ76P10__A.2	RAMP2-AS1	DLEU7-AS1	AC025165.8	RP11-815J21.2	LINC01068	RP11-114G11.4	CCNT2-AS1	RP11-702B10.1	RP13-941N14.1
CTD-2089N3.3	LINC00598	FLJ33581	RP11-469H8.8	RP11-598F7.4			RP11-603J24.17	RP11-973N13.3	AC005606.14	LINC00671	LINC00371	AGAP2-AS1	RP11-158M2.5	RP11-452B18.2	RP11-196D18.1	AC068492.1	RP11-1007G5.2	LINC01089
CTD-2089N3.2	VWA8-AS1	RP4-568C11.4	RP11-469H8.6	RP11-283I3.2			RP11-977G19.12	RP11-840I19.5	AC005606.15	LINC00854	RP11-457D13.4	RP11-571M6.17	LINC01584	MIR4500HG	RP11-667F9.2	AC016910.1	RP11-264E20.2	RP11-214K3.24
CTD-2288O8.1	RP11-187A9.3	RP5-965G21.6	RP4-605O3.4	RP5-1154L15.1			RP11-121C6.5	CTD-2509G16.5	RP11-304L19.8	LINC00910	RP11-327P2.5	RP11-620J15.1	NTRK3-AS1	MIR17HG	RP5-942I16.1	ZEB2-AS1	RP11-264E20.1	RP11-522N14.2
CTD-2081C10.1	LINC01050	MIR663AHG	RP3-405J10.4	RP11-218M22.1			LRP1-AS	CTD-2566J3.1	RP11-304L19.12	CTC-501O10.1	RP11-93H24.3	RP11-769N19.2	RP11-97O12.5	GPC6-AS1	RP11-313P13.5	AC009480.3	RP11-744N12.3	RP11-158L12.6
RP11-45H22.3	LINC00428	LINC01598	RP11-407N8.6	RP11-218M22.2			RP11-123K3.9	CTD-2325P2.3	RP11-304L19.13	FAM215A	RP11-95F22.1	RP11-863H1.1	RP11-97O12.6	LINC00391	AC007078.4	AC079790.2	SENCR	RP11-604N13.1
RP11-506H20.1	ENOX1-AS1	RP3-324O17.8	RP11-454E5.4	LINC00942			RP11-756H6.1	RP11-486O13.2	CTD-2270P14.5	RP11-527L4.6	DIAPH3-AS1	RP11-848D3.5	LINC01586	LINC00557	MAGI2-AS1	AC012501.2	RP11-237N19.3	RP4-800O15.1
MAST4-IT1	RP11-168P13.1	RP11-243J16.7	RP11-923I11.3	RP5-1096D14.3			AC025165.8	RP11-718G2.5	LA16c-325D7.1	RP11-527L4.2	LINC00378	RP11-715H19.2	RP11-343B18.2	CLDN10-AS1	LINC00972	RP11-605B16.1	LINC00167	LINC00939
RP11-60A8.1	RP11-5G9.5	RP1-310O13.13	RP11-923I11.6	LINC00940			AGAP2-AS1	LINC01269	LA16c-321D4.2	ASB16-AS1	RP11-432J3.4	RP11-114F3.4	RP11-326A19.4	RP11-10E18.7	AC005009.1	AC005042.4	RP11-121M22.1	LINC00943
FOXD1-AS1	RP11-269C23.5	RP1-310O13.7	RP11-923I11.5	CACNA1C-IT2			RP11-571M6.17	RP1-292L20.3	LA16c-380H5.2	RUNDC3A-AS1	LINC00364	RP11-629N8.3	MIR9-3HG	LINC00359	TP53TG1	RP11-20F18.1	RP11-890B15.2	RP11-955H22.1
LINC01385	TSC22D1-AS1	RP4-553F4.2	RP11-1100L3.8	CACNA1C-AS3			RP11-620J15.1	RP3-514A23.2	LA16c-380H5.5	RP5-1067M6.3	LINC00348	RP11-766N7.3	RP11-429B14.3	STK24-AS1	AC002127.4	AC092684.1	RP11-890B15.3	RP11-483I24.1
CTD-2377O17.1	LINC00330	ITCH-AS1	RP11-1100L3.7	RP11-986G18.2			RP11-272B17.1	RP11-109N23.4	RP11-473M20.5	LINC01180	LINC00347	RP11-305O6.4	RP11-154B12.3	DOCK9-AS1	AC002064.5	AC010127.3	AP002856.4	RP11-21K12.2
CTD-2384B11.2	RP11-321C24.1	RP3-477O4.14	C12orf80	RP11-885B4.1			RP11-769N19.2	RP4-647C14.2	MMP25-AS1	CTC-296K1.3	RP11-29G8.3	RP11-221N13.4	AC068831.10	DOCK9-AS2	RP11-115N4.1	AC074363.1	AP002856.6	RP11-21K12.3
RP11-107N7.1	SLC25A30-AS1	RP4-550H1.5	RP3-416H24.1	RP4-816N1.7			RP11-863H1.1	AC005519.4	RP11-473M20.11	CTD-2534I21.8	LMO7-AS1	RP11-677M24.1	AC068831.16	UBAC2-AS1	AC002454.1	AC016723.4	AP002856.7	RP11-669N7.2
CTC-431G16.2	LINC01055	DLGAP4-AS1	RP11-845M18.7	RP4-816N1.6			RP11-848D3.5	LINC01220	AJ003147.8	CTD-2534I21.9	SCEL-AS1	RP11-123O10.4	CRAT37	LINC00554	AC002076.10	AC012594.1	AP002856.5	RP11-474D1.3
VCAN-AS1	LINC01198	RP4-621N11.2	RP11-845M18.6	RP11-372B4.3			RP11-715H19.2	AC007182.6	RP11-709D24.8	CTD-2020K17.1	EDNRB-AS1	IFNG-AS1	RP11-692C24.2	NALCN-AS1	AC003092.2	DLX2-AS1	AP003025.2	RP11-474D1.2
LINC00461	HTR2A-AS1	SNHG11	RP11-641A6.3	RP11-476M19.3			RP11-1022B3.1	RP11-270M14.5	RP11-165E7.1	CTD-2020K17.3	RNF219-AS1	RP11-611O2.5	RP11-24J19.1	RP11-397O8.7	RP11-307C18.1	MLK7-AS1	RP11-217L21.1	RP11-143E21.2
CTC-467M3.2	LINC00441	RP4-616B8.5	RP11-983P16.2	RP11-664D1.1			RP11-415I12.3	RP11-488C13.5	RP11-509E10.3	CTD-2020K17.4	RP11-52L5.6	RP11-1143G9.5	RP11-326A13.2	LINC00555	AC004893.11	AC018890.4	NTM-AS1	RP11-143E21.3
CTC-467M3.3	RP11-195L15.2	RP4-616B8.6	RP11-983P16.4	RP11-320N7.2			RP11-114F3.4	RP11-463C8.7	RP11-895K13.2	MAP3K14-AS1	LINC00333	RP11-588G21.1	RP11-326A13.1	RP11-272L14.2	PCOLCE-AS1	HOXD-AS2	AP004372.1	RP11-143E21.4
CTD-2373J6.2	DLEU2	RP5-1030M6.3	RP11-1136G11.8	CCND2-AS2			RP11-629N8.3	RP11-299L17.3	RP11-876N24.2	AC091132.1	MIR4500HG	RP11-588G21.2	RP11-164C12.2	RP11-282A11.3	RP11-126L15.4	AC017048.1	NTM-IT	FZD10-AS1
NR2F1-AS1	RP11-34F20.7	RP3-453C12.14	RP11-680A11.5	CCND2-AS1			RP11-766N7.3	RP11-1152H15.1	CTD-3088G3.6	RP11-293E1.1	MIR17HG	RP11-611E13.3	LINC01579	RP11-282A11.4	RP11-395B7.2	RP11-324L17.1	RP11-654C20.1	RP11-143E21.6
RP11-65F13.3	DLEU1-AS1	RP3-337O18.9	RP11-793H13.8	RP11-500M8.4			RP11-305O6.4	RP11-661G16.2	CTD-2583P5.3	MAPT-AS1	GPC6-AS2	RP11-588H23.3	RP11-4G2.1	RP11-346C4.3	RP11-132A1.3	AC093911.1	OPCML-IT2	RP11-200K12.3
CTC-558O19.1	RP11-457D13.4	RP11-394O2.3	CISTR	RP11-234B24.2			RP11-221N13.4	LINC00521	CTD-2135D7.4	MAPT-IT1	GPC6-AS1	CTD-2021H9.1	RP11-327J17.8	RP11-40E6.1	LINC01007	AC020595.1	AP004782.1	RP11-200K12.2
RGMB-AS1	INTS6-AS1	RP4-569M23.5	HOXC13-AS	RP11-234B24.4			RP11-123O10.4	RP11-179A9.3	RP11-65J21.4	RP11-669E14.4	LINC00391	RP11-578B16.1	RP11-327J17.1	RP11-472K17.3	CTB-107G13.1	AC013733.3	RP11-861E23.2	RP11-117L5.4
RP11-252I13.2	RP11-327P2.6	CTD-2653D5.1	HOTAIR	RP3-377H17.2			RP11-611O2.5	CTD-2240H23.2	MIR3180-1	RP11-63A1.2	SOX21-AS1	RP11-498M15.1	RP11-759A24.2	RP11-212E4.1	LHFPL3-AS1	RP11-366L5.1	OPCML-IT1	RP11-117L5.1
CTD-2201G3.1	RP11-248G5.9	RP11-347D21.1	HOXC-AS3	RP11-429A20.4			RP11-1143G9.5	RP11-872J21.3	CTA-972D3.2	RP11-63A1.4	LINC00557	TRHDE-AS1	NR2F2-AS1	RP11-291I6.2	CTA-360L10.1	AC093639.1	RP11-448P19.1	RP11-117L5.3
CTC-428G20.2	RP11-245D16.4	RP5-991B18.2	HOXC-AS2	RP11-319E16.1			RP11-956E11.1	AL133168.3	RP11-626G11.3	RP5-867C24.4	CLDN10-AS1	RP11-560G2.1	RP11-522B15.4	RP11-90L1.8	AC073626.2	AC017101.10	MIR4697HG	RP11-662M24.2
CTC-505O3.2	DIAPH3-AS2	CSE1L-AS1	HOXC-AS1	RP11-1038A11.1			RP11-588G21.2	AL162151.4	CTA-363E6.5	RP5-867C24.5	DNAJC3-AS1	RP11-114H23.1	RP11-522B15.5	LINC00567	LINC01393	AC007319.1	RP11-713P17.5	RP11-662M24.1
CTD-2287O16.4	LINC00434	ADNP-AS1	RP11-834C11.14	RP3-454B23.1			RP11-588H23.3	RP11-543C4.1	CTD-2380F24.1	RP11-580I16.2	RP11-10E18.7	RP1-34H18.1	RP11-522B15.7	LINC00431	RP5-1006K12.1	AC093388.3	RP11-713P17.3	RP11-989F5.4
CTB-118N6.2	RP11-394A14.2	RP5-955M13.4	AC012531.25	RP1-102E24.8			RP11-785D18.3	RP11-543C4.3	CRYM-AS1	RP11-138C9.1	LINC00359	RP11-123M21.1	CTD-2147F2.1	LINC00368	RP4-745K6.1	AC013401.1	RP11-700F16.3	RP11-243M5.5
RP11-359P5.1	LINC00364	LINC01429	FLJ12825	CD27-AS1			RP11-578B16.1	RP11-436M15.3	CTB-31N19.3	RP11-6N17.1	RP11-573N10.1	RP11-530C5.1	RP11-167B3.1	ARHGEF7-AS2	FEZF1-AS1	RP11-764E7.1	RP11-627G23.1	RP11-243M5.4
AC106786.1	LINC00348	LINC01524	RP11-834C11.6	RP4-761J14.9			RP11-498M15.1	CTD-2644I21.1	RP11-101E7.2	SP2-AS1	DOCK9-AS1	RP11-84G21.1	CTD-2544M6.1	LINC00354	AC000099.1	RP11-369J9.1	AP004550.1	RP11-76C10.4
AC004237.1	RP11-309J13.1	AC006076.1	RP11-834C11.5	U47924.32			TRHDE-AS1	CTD-2561F5.1	RP11-105C19.1	RP11-433M22.2	LINC00554	RP11-362A1.1	RP11-167B3.3	LINC01070	SND1-IT1	AC011997.1	RP11-469N6.3	RP11-76C10.3
AC004775.5	LINC00402	AC005220.3	RP11-834C11.4	C1RL-AS1			RP11-560G2.1	DIO3OS	CTC-391G2.1	HOXB-AS4	NALCN-AS1	RP11-193M21.1	RP11-35O15.1	LINC01044	RP11-62J1.4	SATB2-AS1	RP11-469N6.2	RP11-76C10.2
CTB-3M24.1	LINC01078	RP5-1153D9.5	RP11-834C11.10	RP11-273B20.3			RP11-585P4.6	CTD-2555C10.3	CTD-2385L22.1	RP11-357H14.17	RP11-397O8.7	RP11-900F13.3	CTD-2054N24.2	RP11-88E10.4	RP11-36B6.1	AC093590.1	RP11-469N6.1	LINC01257
C5orf66	RP11-182M20.2	RP4-800J21.3	RP11-753H16.3	RP11-69M1.8			RP11-585P4.5	LINC00637	CTD-2385L22.2	CTD-2377D24.4	FGF14-AS2	RP11-693J15.5	CTD-3076O17.1	MCF2L-AS1	AC022173.2	AC007163.6	RP11-555G19.1	RP11-638F5.2
CTC-276P9.4	RP11-29G8.3	RP4-718J7.4	RP11-1049A21.2	FAM66C			RP11-20E24.1	CTD-2134A5.4	CTD-2540M10.1	RP11-501C14.5	RP11-346C4.3	RP11-511B23.2	CERS3-AS1	GRTP1-AS1	RP11-114L10.2	AC010731.2	RP11-555G19.2	RP11-495K9.2
C5orf66-AS1	LINC01034	RP3-492J12.2	RP11-644F5.16	RP11-561P12.5			RP11-461F16.3	RP11-260M19.2	LINC01567	RP11-501C14.6	RP11-153I24.4	RP11-74K11.2	RP11-526I2.5	DCUN1D2-AS	RP11-13M3.1	AC096772.6	AP005135.2	RP11-495K9.3
CTB-138E5.1	SCEL-AS1	LAMA5-AS1	RP11-603J24.17	RP11-20D14.3			RP1-34H18.1	RP11-982M15.8	CTA-249B10.1	RP11-708H21.4	RP11-90L1.8	RP11-1105G2.4	RP11-89K11.1	LINC00552	RP4-548D19.3	AC019185.4	RP11-598F7.3	RP13-507P19.2
CTC-321K16.1	RP11-203P2.2	RP13-379O24.3	RP11-977G19.14	RP11-259O18.5			RP1-78O14.1	RP11-44N21.1	RP11-57A19.2	FLJ40194	LINC00567	RP11-778J16.3	FAM138E	GAS6-AS2	RP5-1070G24.2	AC006994.2	RP11-598F7.4	RP13-507P19.1
CTB-35F21.1	RP11-52L5.6	OGFR-AS1	RP11-121C6.5	A2M-AS1			RP11-362A1.1	RP11-521B24.5	RP11-666O2.2	RP11-81K2.2	LINC00431	RP11-167N24.6	LA16c-359F1.1	LINC00452	WDR86-AS1	CPS1-IT1	RP11-283I3.6	RP11-897M7.3
CTB-35F21.3	RBM26-AS1	RP11-305P22.9	LRP1-AS	LINC00987			RP11-263K4.5	RP11-32B5.7	AC009133.21	RP5-1029K10.4	LINC00368	RP11-167N24.3	LA16c-381G6.1	LINC00565	LINC01003	AC093381.2	RP11-218M22.2	RP11-897M7.2
LINC01024	LINC01068	RP4-697K14.15	RP11-123K3.9	RP11-290C10.1			RP11-193M21.1	RP11-294C11.6	CDIPT-AS1	RP11-304F15.4	ARHGEF7-AS2	RP11-536G4.1	RP11-616M22.3	RASA3-IT1	AC006019.4	AC098820.2	LINC00942	RP11-897M7.1
AC008781.7	LINC01080	RP4-583P15.16	RP11-756H6.1	AC091814.2			LINC00936	MKRN3-AS1	CTD-2515O10.5	RP11-304F15.6	RP11-65D24.2	RP11-536G4.2	RP11-616M22.5	LA16c-60D12.1	RP11-476H24.1	RP11-378A13.2	RP5-1096D14.3	RP11-495K9.10
AC005753.1	MIR17HG	C20orf181	AC025165.8	RP11-133L14.5			RP11-693J15.5	GABRG3-AS1	RP11-297C4.6	RP11-1094H24.3	LINC00354	RP11-256L6.3	RP11-616M22.7	RP11-146E13.4	HTR5A-AS1	RP11-459I19.1	RP5-1096D14.6	RP11-495K9.9
AC005592.2	DNAJC3-AS1	RP13-152O15.5	AGAP2-AS1	RP11-656E20.5			SOCS2-AS1	RP11-100M12.2	RP11-297C4.3	RP11-893F2.5	RP11-450H6.3	RP11-256L6.2	LA16c-429E7.1	CTD-2292M16.7	AC008060.8	AC097468.7	CACNA1C-IT2	RP11-495K9.8
CTB-108O6.2	LINC00456	bP-2171C21.3	RP11-571M6.17	RP13-81N3.2			RP11-74K11.2	CTD-3118D7.1	RP11-388M20.2	RP11-94C24.13	LINC00404	RP11-541G9.1	RP11-304L19.8	RP11-203M5.8	AC008060.5	AC053503.4	RP1-53O8.2	RP11-495K9.7
RP11-331K21.1	RP11-383H17.4	CH507-216K13.2	RP11-620J15.1	LINC01252			RP11-778J16.3	CTD-2022H16.1	PYCARD-AS1	RP11-94C24.8	LINC01070	RP11-181C3.1	RP11-473M20.5	RP11-14J7.6	LINC00689	RP11-316O14.1	CACNA1C-AS4	RP11-495K9.6
CTC-345K18.2	RP11-573N10.1	AP000233.4	RP11-620J15.3	LOH12CR2			RP11-167N24.3	RP11-16E12.1	RP11-120K18.2	CACNA1G-AS1	LINC01044	RP11-473C19.1	MMP25-AS1	RP11-219E7.3	RP11-43A14.2	AC053503.11	CACNA1C-IT3	RP11-495K9.5
CTB-158E9.1	STK24-AS1	PAXBP1-AS1	RP11-150C16.1	RP11-377D9.3			RP11-536G4.1	RP11-16E12.2	AC026471.6	RP11-515O17.2	RP11-120K24.3	RP11-135F9.4	AJ003147.9	RP11-84C10.4	AC133633.2	AC068489.1	CACNA1C-AS3	RP11-417L19.2
CTB-78H18.1	LINC00449	LINC00945	RP11-272B17.2	LINC01559			RP11-256L6.3	RP11-74D7.3	CTD-2014E2.2	RP11-166P13.3	MCF2L-AS1	RP11-263E1.1	RP11-382N13.2	RP11-998D10.1	RP5-991O23.1	AC013448.1	CACNA1C-AS2	RP13-977J11.9
CTB-54I1.1	LINC01039	AP000282.2	RP11-769N19.2	RP11-4N23.1			RP11-541G9.1	RP11-1084A12.2	CTD-2358C21.3	RP11-426D19.1	RP11-120K24.4	RP11-350G24.1	RP11-420N3.2	RP11-524O1.4	LINC00599	AC073641.2	RP11-986G18.2	RP13-977J11.2
CTC-209H22.3	LINC00554	AP000289.6	RP11-863H1.1	RP11-134N1.2			RP11-181C3.1	RP11-323I15.5	RP11-56L13.3	RP11-506H21.5	F10-AS1	RP11-755O11.2	LINC01570	AE000658.22	AF131215.6	RP11-314B1.1	RP11-885B4.1	RP13-977J11.3
RP11-375B1.1	RP11-12G12.7	LINC01548	RP11-631N16.4	RP11-502N13.2			RP11-473C19.1	RP11-1008C21.2	RP11-812E19.3	SEPT4-AS1	RP11-98F14.11	RP11-210L7.3	RP11-509E10.1	AE000658.31	RP11-252C15.1	RP11-395N3.2	RP4-816N1.7	RP13-895J2.2
PRR7-AS1	LINC00555	AP000295.10	RP11-715H19.2	PLBD1-AS1			RP11-135F9.4	RP11-624L4.1	LINC00273	RP11-579A4.1	RP11-391H12.8	RP11-438H24.2	RP11-468I15.1	AE000661.37	RP11-10C8.2	AC064853.2	RP11-372B4.3	RP13-895J2.3
RP11-1334A24.5	RP11-255P5.2	LINC01426	RP11-415I12.3	RP11-174G6.5			RP11-175P13.2	RP11-521C20.3	RP11-46D6.1	CTD-2510F5.4	GRTP1-AS1	RP11-626I20.3	RP11-185J20.1	AE000662.93	CTD-2023J5.1	AC009410.1	RP11-543P15.3	RP13-895J2.6
CTB-129O4.1	LINC01309	AF015262.2	TMEM5-AS1	LINC01489			RP11-263E1.1	RP11-532F12.5	RP11-177N22.3	CTD-2319I12.5	RP11-230F18.5	RP11-818F20.4	RP11-26O3.1	CH17-302M23.1	RP11-13N12.1	AC074019.1	RP5-1063M23.1	RP13-895J2.7
CTC-338M12.2	RP11-282A11.2	CBR3-AS1	RP11-196H14.3	RERG-IT1			RP11-755O11.2	OIP5-AS1	RP11-523L20.1	RP11-15K2.2	LINC00552	RP11-61E11.2	RP11-483K5.3	CTD-2555K7.2	RP11-468H14.2	FBXO36-IT1	RP11-476M19.2	RP13-895J2.8
LINC01394	MYO16-AS2	AP001615.9	RP11-114F3.4	RERG-AS1			RP11-438H24.2	RP11-16O9.2	RP11-3M1.1	RP11-269G24.6	GAS6-AS1	RP11-482D24.2	RP11-475D10.4	PRMT5-AS1	CTD-2530N21.5	AC068134.6	RP11-476M19.3	RP13-895J2.9
RP4-668J24.2	COL4A2-AS2	AP001625.4	RP11-629N8.3	RP11-6B19.1			RP11-626I20.3	RP11-380D11.2	CTC-527H23.4	PRR29-AS1	RASA3-IT1	RP11-797M17.1	RP11-473I1.5	RP11-298I3.1	RP11-14I17.3	AC073254.1	RP5-1180D12.1	RP13-895J2.10
FOXCUT	COL4A2-AS1	AP001626.1	RP11-766N7.3	RP11-6B19.2			RP11-650K20.3	RP11-23P13.6	RP11-189E14.4	RP13-104F24.2	LA16c-60D12.1	RP11-128P10.1	RP11-243A14.1	RP11-298I3.4	NRG1-IT3	AC106876.2	RP11-664D1.1	RP13-895J2.11
RP1-40E16.9	RP11-90L1.8	KB-51A8.1	RP11-766N7.4	RP11-424M22.3			RP11-818F20.4	CTD-2382E5.2	RP11-305A4.2	AC006947.1	RP11-203M5.7	RP11-864J10.4	LINC01177	RP11-298I3.3	RP11-317N12.1	AC079135.1	RP11-320N7.2	RP13-714J12.1
RP11-506K6.4	RP11-65D24.2	CH507-152C13.5	RP11-305O6.3	RP11-239A17.1			RP11-61E11.2	RP11-473C18.3	RP11-401P9.1	RP11-349A8.3	RP11-14J7.6	RP11-554D14.8	LINC01195	RP11-298I3.6	KB-1836B5.1	AC112721.1	CCND2-AS2	RP11-503G7.1
RP11-420L9.5	LINC01070	AP001631.10	RP11-221N13.4	RP11-871F6.3			RP11-651L5.3	AC011330.13	RP11-327F22.6	RP11-147L13.8	AL161668.5	LINC01498	RP11-297M9.1	RP11-124D2.3	RP11-930P14.2	AC112721.2	CCND2-AS1	RP13-554M15.8
RP3-380B8.4	LINC01044	AP001046.5	RP11-677M24.1	RP11-284H19.1			RP11-482D24.2	RP11-616K22.2	RP11-327F22.1	RP11-147L13.15	RP11-998D10.1	RP11-968O1.5	RP11-895K13.2	CTD-2201G16.1	RP11-412B14.1	KLHL30-AS1	RP11-500M8.4	RP13-554M15.5
RP3-512B11.3	RP11-88E10.4	AATBC	LLPH-AS1	RP11-59N23.3			RP11-412D9.4	RP11-516C1.1	AC009166.5	RP11-147L13.2	RP11-524O1.4	LINC01486	RP11-609N14.1	RP11-66N24.4	LINC00293	AC096574.4	RP11-234B24.4	RP11-408E5.5
TFAP2A-AS1	RP11-120K24.3	AP001055.6	RP11-43N5.2	RP11-59N23.1			RP11-797M17.1	CTD-2008A1.1	CASC16	LINC01482	AE000658.22	RP11-256L11.3	CTD-3037G24.5	RP11-66N24.7	CTD-3214K23.1	AC144525.1	RP3-377H17.2	LINC00421
RP11-637O19.2	MCF2L-AS1	RP5-1023B21.1	RP11-611O2.5	RP11-729I10.3			RP11-864J10.4	RP11-109D20.1	RP11-44F14.2	SOX9-AS1	AE000661.37	FAM222A-AS1	CTD-2583P5.3	RP11-66N24.3	RP11-30L15.6	AC062017.1	RP11-429A20.3	RP11-61K9.3
ELOVL2-AS1	RP11-120K24.5	AC006946.17	RP11-588G21.2	RP11-73M14.1			RP11-554D14.8	RP11-96O20.2	RP11-434E6.4	RP11-143K11.5	RP11-124D2.3	RP1-7G5.6	AC009134.1	RP11-66N24.6	RP11-140I16.3	AC124861.1	RP11-429A20.4	LINC01046
RP3-380E11.2	F10-AS1	CECR3	RP11-785D18.3	RP11-153K16.1			RP11-554D14.6	RP11-718O11.1	CTD-3032H12.2	RP11-277J6.2	RP11-66N24.3	RP11-481J8.3	AC003009.1	RP11-388E23.2	RP11-787D18.2	BOK-AS1	RP11-1038A11.1	ZDHHC20-IT1
RP11-560J1.2	RP11-98F14.11	CECR9	CTD-2021H9.1	RP11-778H2.1			LINC01498	CTD-3247H4.2	CTD-3032H12.1	CTD-2582D11.1	RP11-66N24.6	RP1-74B13.2	U91319.1	DHRS4-AS1	RP11-577N1.1	RP11-341N2.1	RP3-454B23.1	LINC00424
CASC15	RP11-391H12.8	LINC00528	RP11-578B16.1	RP11-444D3.1			AC190387.1	RP11-138E16.1	RP11-26L20.3	RP11-647F2.2	LINC00596	LINC01405	U95743.1	RP11-468E2.5	RP11-659E9.4	NRSN2-AS1	RP1-102E24.8	LINC00540
RP1-221C16.8	LINC00552	XXbac-B461K10.4	TRHDE-AS1	RP11-625L16.1			USP30-AS1	RP11-325E5.1	RP11-481F24.3	RP11-452I5.2	DHRS4-AS1	RP1-46F2.3	CTD-2135D7.2	RP11-468E2.10	RP11-32K4.1	RP4-545L17.12	RP1-102E24.10	LINC00621
RP11-457M11.7	GAS6-AS2	XXbac-B476C20.14	RP11-81K13.1	RP11-662I13.3			RP11-968O1.5	GABPB1-AS1	RP11-461O7.1	HID1-AS1	RP11-468E2.5	RP3-473L9.4	RP11-65J21.4	AL136419.6	MIR124-2HG	UBOX5-AS1	RP5-940J5.9	RP11-271M24.2
RP1-153G14.4	RASA3-IT1	AC008103.3	RP11-560G2.1	RP11-707G18.1			LINC01486	RP11-507J18.2	RP11-249C24.10	RP11-649A18.3	AL136419.6	RP11-686G8.5	RP11-14N9.2	RP11-80A15.1	RP11-21C4.1	RP5-1009E24.8	RP5-940J5.6	WASF3-AS1
AL022393.9	LA16c-60D12.1	AC000068.5	RP11-585P4.6	RP11-283G6.3			FAM222A-AS1	CTD-2378E12.1	RP11-249C24.11	RP11-16C1.1	RP11-104E19.1	RP3-521E19.2	RP11-14N9.1	RP11-104E19.1	SNHG6	LINC01433	RP4-761J14.9	LINC01079
XXbac-BPG308K3.5	CTD-2292M16.8	AC000067.1	RP11-390N6.1	RP11-666F17.1			RP1-74B13.2	RP11-394B5.2	RP11-343H19.2	RP11-474I11.8	RP11-89K22.1	RP1-71H24.1	CTD-2576D5.1	RP11-89K22.1	MSC-AS1	RP5-1116H23.3	RP4-761J14.10	RP11-87C7.3
LINC01015	RPPH1	AC007050.17	LINC01490	RP11-582E3.2			LINC01405	RP11-313P18.2	RP11-407G23.4	RP11-474I11.7	RP11-314P15.2	RP11-545P7.4	CTD-2576D5.4	NOVA1-AS1	RP11-351E7.1	RP5-828H9.4	U47924.32	PDX1-AS1
HCG9	RP11-203M5.7	XXbac-B135H6.15	RP11-362A1.1	ARNTL2-AS1			RP1-46F2.3	CTD-2650P22.2	AC009052.12	RP11-552F3.4	NOVA1-AS1	LHX5-AS1	RP11-1102P22.1	CTD-2591A6.2	LINC01607	RP5-859D4.3	U47924.31	LINC00543
ZNRD1-AS1	RP11-14J7.6	KB-1440D3.14	RP11-193M21.1	RP11-860B13.3			RP3-521E19.2	RP11-23N2.4	CTD-2600O9.2	RP11-449J21.3	FOXG1-AS1	LINC01234	RP11-1102P22.2	RP11-412H8.2	RP11-120I21.2	PLCB1-IT1	U47924.29	RP11-95G6.1
TRIM31-AS1	RP11-84C10.4	AP000343.2	RP11-900F13.3	RP11-993B23.3			RP1-71H24.1	DYX1C1-CCPG1	CTD-2600O9.1	RP11-449J21.5	LINC01551	RP11-780K2.1	RP11-567P19.1	FOXG1-AS1	CA3-AS1	RP11-103J8.1	RP11-69M1.8	MTUS2-AS2
HCG18	RP11-998D10.1	CTA-221G9.12	RP11-823E8.3	RP11-977P2.1			RP11-545P7.4	RP11-420M1.2	CTB-134F13.1	RP11-666A8.7	RP11-966I7.2	TBX5-AS1	RP11-916L7.1	RP11-562L8.1	RP11-586K2.1	RP4-742J24.2	RP11-561P12.5	MTUS2-AS1
XXbac-BPG249D20.9	RP11-998D10.4	MIAT	RP11-734K2.4	RP11-946L16.1			LHX5-AS1	RP11-1129I3.1	RP11-481J2.2	RP11-666A8.9	RP11-269C4.2	RP4-601P9.1	CTA-481E9.2	RP11-269C4.2	GS1-251I9.3	ISM1-AS1	RP11-438L7.1	LINC00545
XXbac-BPG300A18.13	RP11-524O1.4	CTA-292E10.6	LINC00936	RP11-310I24.1			TBX5-AS1	LINC01413	RP11-451N19.3	LINC00868	RP11-829H16.3	RP11-110L15.2	CTA-481E9.4	CTD-2251F13.1	GS1-5L10.1	RP11-388K2.1	RP11-20D14.3	TEX26-AS1
HCG24	AE000658.22	CTA-747E2.10	RP11-486A14.2	RP11-776A13.1			RP11-162N7.1	RP11-344A16.2	CTC-420A11.2	RP11-87G24.3	RP11-340L3.1	RP11-148B3.2	AC003003.5	RP11-306B9.1	KB-1517D11.4	RP5-1195D24.1	LINC00612	RP11-252M21.6
RP11-513I15.6	AE000658.31	RP1-76B20.11	SOCS2-AS1	RP11-155I9.1			RP4-601P9.2	RP11-86K22.2	LINC00920	RP11-13K12.6	EGLN3-AS1	RP11-497G19.1	CTD-2380F24.1	RP11-1103G16.1	RP11-1C8.6	RP11-462D18.4	RP11-75L1.1	LINC01066
RP3-329A5.8	AE000661.37	CTA-714B7.7	RP11-74K11.2	RP11-77I22.2			RP11-110L15.2	RP11-355N15.3	RP11-403P17.2	RP11-316M20.1	RP11-561B11.6	RP11-497G19.2	RP11-204E4.3	RP11-159L20.2	RP11-1C8.4	RP4-726N1.2	RP11-290C10.1	RP11-326L9.1
RP1-90K10.4	CH17-302M23.1	RP4-569D19.8	RP11-778J16.3	LINC00941			RP11-497G19.3	RP11-356M20.3	RP11-61A14.1	TNRC6C-AS1	RP11-964E11.3	RP11-240G22.5	RP11-429K17.1	RP11-829H16.3	RP11-574O7.1	RP11-470C13.4	AC091814.2	RP1-257C22.2
RP3-441A12.1	CTD-2555K7.2	RP1-78B3.1	RP11-167N24.3	RP11-551L14.4			RP11-497G19.1	RORA-AS1	RP11-361L15.4	RP11-219G17.8	NKX2-1-AS1	RP11-103B5.4	RP11-143N13.2	CTD-2213F21.2	RP11-395G23.3	RP5-984P4.4	RP11-656E20.5	RP11-298P3.4
RP1-207H1.3	PRMT5-AS1	RP4-633O19__A.1	RP11-536G4.1	DDX11-AS1			RP11-497G19.2	RORA-AS2	RP11-361L15.3	RP11-219G17.4	RP11-896J10.3	TESC-AS1	AC004381.7	RP11-159D23.2	RP11-649G15.2	LINC00261	RP13-81N3.2	LINC00445
RP1-149M18.3	RP11-298I3.3	RP5-1119A7.14	RP11-256L6.3	RP11-627K11.6			RP11-240G22.5	RP11-69G7.1	RP11-361L15.5	RP11-398J5.1	RP11-964E11.2	RP11-227B21.2	CTC-508F8.1	ARHGAP5-AS1	RP11-35G22.1	RP4-737E23.6	RP11-711K1.7	SPG20-AS1
RP1-149M18.4	RP11-298I3.6	RP1-151B14.6	RP11-394J1.2	FLJ13224			RP11-103B5.4	RP11-321G12.1	CTC-277H1.6	HP09025	RP11-356O9.2	RP11-465L8.1	AF001550.7	RP11-320M16.2	RP11-422N16.3	RP11-526K17.2	LOH12CR2	SMAD9-IT1
LINC01276	RP11-124D2.3	RP1-63G5.7	RP11-534P6.1	DENND5B-AS1			TESC-AS1	RP11-111E14.1	CTC-277H1.7	RP11-353N14.1	CTD-2058B24.2	RP11-33N14.3	CRYM-AS1	RP11-340L3.1	RP11-696P8.2	RP5-965G21.6	RP11-180M15.4	RP11-676B18.1
FOXP4-AS1	RP11-66N24.6	RP5-1177I5.3	RP11-181C3.1	RP11-438D14.3			RP11-227B21.2	RP11-702L15.4	RP11-297D21.2	RP11-353N14.2	RP11-96D24.1	RP11-768F21.1	CTB-31N19.3	EGLN3-AS1	RP11-67H2.1	RP1-310O13.7	RP11-377D9.3	LINC01048
RP11-298J23.5	RP11-388E23.2	RP1-5O6.5	RP11-473C19.1	RP11-313F23.4			RP11-465L8.1	AC100830.4	AC009095.4	RP11-353N14.3	CTD-2298J14.2	RP1-267D11.6	RP11-101E7.2	RP11-671J11.5	AF178030.2	RP11-49G10.3	LINC01559	LINC00547
RP11-387M24.5	DHRS4-AS1	RP3-434P1.6	RP11-135F9.4	RP11-804F13.1			RP11-33N14.3	AC100830.3	RP11-96D1.6	RP11-353N14.5	RP11-857B24.5	PXN-AS1	RP11-105C19.1	RP11-671J11.4	RP11-278I4.2	RP1-63M2.7	RP11-4N23.4	RP11-93G5.1
RP3-330M21.5	RP11-468E2.5	RP3-333H23.8	RP11-175P13.2	RP11-396F22.1			RP11-768F21.1	RP11-628M2.1	RP11-71L14.4	CTD-2526A2.4	LINC00648	RP1-166H1.2	RP11-20G6.2	RP11-73E17.2	HAS2-AS1	RP4-553F4.2	RP11-134N1.2	RP11-131P10.2
RP3-337H4.9	RP11-468E2.10	RP3-496C20.1	RP11-263E1.1	RP11-554L12.1			RP1-267D11.6	RP11-16E23.5	RP11-615I2.2	CTD-2561B21.8	RP11-406H23.2	RP11-728G15.1	CTC-391G2.1	SRP54-AS1	LINC01151	RP4-785G19.5	RERG-AS1	LINC00437
RP5-1120P11.1	AL136419.6	RP1-85F18.6	RP11-350G24.1	RP11-476D10.1			PXN-AS1	RP11-16E23.3	RP11-354M1.2	CTD-2561B21.10	RP11-218E20.2	HNF1A-AS1	RN7SKP23	RP11-85K15.3	RP11-697B24.1	RP3-468O1.6	RP11-6B19.2	LINC00366
RP1-302G2.5	RP11-80A15.1	RNU12	RP11-321F8.4	AC079630.2			RP1-166H1.2	RP11-653J6.1	RP11-70O5.2	RP11-149I9.2	RP11-1140I5.1	RP11-216P16.5	CTD-2385L22.1	RP11-561B11.3	PVT1	RP11-234K24.6	RP11-424M22.3	FREM2-AS1
RP1-244F24.1	RP11-104E19.1	RP1-32I10.10	RP11-755O11.2	AC079630.4			RP11-728G15.1	RP11-321F6.2	RP11-510M2.1	AATK-AS1	RP11-1033H12.1	RP11-347I19.8	CTD-2385L22.2	RP11-561B11.6	RP11-737F9.1	DLGAP4-AS1	RP11-282K24.3	RP11-50D16.4
RP11-385F7.1	RP11-89K22.1	RP3-439F8.1	RP11-285E23.2	MUC19			RP11-711D18.2	RP11-798K3.2	RP11-432I5.2	RP13-766D20.2	RP11-841O20.2	RP11-512M8.11	CTA-345G4.1	RP11-317N8.5	HPYR1	RP5-1057B20.3	RP11-405A12.2	LINC00332
RP11-143A22.1	RP11-596D21.1	CITF22-49E9.3	RP11-512N21.3	RP11-385G16.1			RP11-87C12.5	RP11-34F13.3	RP11-252E2.1	RP13-1032I1.11	RP11-368P15.3	RP11-338K17.10	CTD-2547G23.4	RP11-317N8.3	WISP1-OT1	RP4-616B8.5	RP11-664H17.1	RP11-74J13.9
LINC00472	CTD-2213F21.2	CHL1-AS2	LINC00485	RP11-413B19.2			RP11-512M8.11	RP11-315D16.4	RP11-77K12.10	RP11-498C9.2	AL163953.3	RP11-214K3.24	CTA-249B10.1	LINC00609	RP11-489O18.1	RP4-616B8.6	RP11-284H19.1	LINC01050
KCNQ5-IT1	ARHGAP5-AS1	AC026188.1	RP11-438H24.2	RP11-630C16.2			RP11-486O12.2	RP11-809H16.2	RP11-538I12.3	RP11-498C9.4	AL162759.1	RP11-522N14.2	AC009158.1	PTCSC3	RP11-238K6.1	RP4-705O1.1	RP11-59N23.3	LINC01055
RP1-234P15.4	RP11-320M16.2	EGOT	RP11-626I20.3	RP11-118A3.1			RP11-338K17.10	RP11-809H16.4	RP11-449J10.1	RP11-498C9.12	RP11-665C16.6	THRIL	AC002331.1	RP11-259K15.2	RP11-284H18.1	RP4-644L1.2	RP11-59N23.1	CPB2-AS1
RP1-92C4.2	EGLN3-AS1	AC018816.3	RP11-818F20.4	RP11-46I1.1			THRIL	RP11-352D13.6	RP11-264M12.4	RP11-498C9.17	KTN1-AS1	RP11-158L12.6	RP11-142A12.1	RP11-964E11.3	RP13-467H17.1	RP4-620E11.8	RP11-729I10.3	HTR2A-AS1
RP3-393K13.1	RP11-671J11.5	THUMPD3-AS1	RP11-43D4.3	RP11-478B9.1			RP11-158L12.6	PCAT29	RP11-70D24.3	RP13-516M14.1	CTD-2588E21.1	RP11-575F12.3	C16orf82	NKX2-1-AS1	C8orf31	RP1-269M15.3	RP11-268P4.5	RP13-444H2.1
RP1-23E21.2	RP11-85K15.3	RP11-767C1.2	RP11-474B16.1	RP11-139E19.3			RP11-575F12.3	LINC00593	RP11-960L18.1	RP13-20L14.2	OTX2-AS1	RP11-483I24.1	RP11-673P17.2	RP11-896J10.3	MINCR	LINC01260	RP11-114G22.1	RP11-245D16.4
RP1-273N12.4	RP11-561B11.6	FGD5-AS1	RP11-482D24.2	RP11-19E18.2			RP11-21K12.3	RP11-96C21.1	RP11-483P21.6	RP11-388C12.1	RP11-108M12.3	FZD10-AS1	CTD-2049O4.1	RP11-964E11.2	MAFA-AS1	STK4-AS1	RP11-778H2.1	RP11-93H24.3
RP1-199J3.6	RP11-317N8.5	SH3BP5-AS1	RP11-412D9.4	RP11-474P2.5			FZD10-AS1	RP11-2I17.4	RP11-558A11.2	AC144831.3	RP11-999E24.3	RP11-662M24.2	RP11-57A19.2	RP11-81F13.1	RP11-661A12.7	RP11-465L10.10	RP11-444D3.1	LINC01065
RP1-121G13.2	RP11-407N17.4	EAF1-AS1	RP11-797M17.1	RP11-474P2.7			RP11-495K9.10	RP11-106M3.3	RP11-558A11.3	RP11-683L23.7	CTD-2002H8.2	RP11-243M5.5	RP11-297C4.6	RP11-81F13.2	RP11-429J17.2	RP11-394O2.3	RP11-283G6.3	RP11-24H2.3
LINC00577	RP11-407N17.5	RP11-44D5.2	RP11-864J10.4	RP11-446N19.1			RP11-495K9.5	ADPGK-AS1	LINC00311	RP11-672L10.2	PSMA3-AS1	RP11-495K9.10	PYCARD-AS1	SLC25A21-AS1	GS1-393G12.12	RP11-323C15.2	RP11-666F17.1	RP11-95F22.1
RP1-134E15.3	RP11-163M18.1	PLCL2-AS1	RP11-554D14.7	RP11-618L22.1			RP11-417L19.2	RP11-272D12.1	RP11-680G10.1	RP11-672L10.3	LINC01500	RP11-495K9.6	RP11-120K18.2	LINC00517	PGM5P3-AS1	RP11-347D21.1	RP11-1060J15.4	LINC00374
RP1-67A8.3	RN7SL1	AC132807.1	RP11-554D14.8	PCED1B-AS1			RP13-977J11.2	NPTN-IT1	LA16c-352F7.1	DLGAP1-AS5	RP11-701B16.2	RP11-417L19.2	RP11-1437A8.5	CTD-2058B24.3	LINC01230	RP5-906C1.1	RP11-993B23.3	DIAPH3-AS1
OSTM1-AS1	RP11-831F12.2	RP11-158G18.1	RP11-554D14.6	RP1-90J4.1			RP13-977J11.3	LOXL1-AS1	CTD-2542L18.1	RP11-945C19.4	RP11-62H20.1	RP13-977J11.2	RP11-812E19.3	CTD-2058B24.2	RP11-358M14.2	ZFAS1	RP11-425D17.1	LINC00378
RP3-429G5.5	RP11-596C23.6	SATB1-AS1	LINC01498	RP11-89H19.1			RP13-895J2.6	RP11-247C2.2	RP11-568J23.6	RP11-637N19.1	CTD-2184C24.2	RP13-977J11.3	LINC00273	RP11-96D24.1	PTPRD-AS1	TRERNA1	RP11-310I24.1	RP11-521H3.3
RP1-92C8.3	LINC01588	SGOL1-AS1	LINC01486	RP1-228P16.3			RP13-895J2.7	CTD-2311M21.5	RP11-542M13.3	RP11-76K13.3	CTD-2568P8.1	RP13-895J2.3	CTD-2144E22.9	LINC00639	PTPRD-AS2	RP4-811M8.1	RP11-77I22.2	LINC01442
RP11-351A11.1	RP11-247L20.3	UBE2E1-AS1	RP11-256L11.3	RP11-474C8.7			RP13-714J12.1	RP11-10O17.3	RP11-514D23.1	RP11-128P17.2	RP11-1042B17.3	RP13-895J2.4	RP11-46D6.1	RP11-545M17.1	RP11-132E11.2	RP11-80K6.2	DDX11-AS1	RP11-432J3.4
RP11-374A22.1	RP11-406H23.2	RP11-222K16.2	RP1-7G5.6	RP11-370I10.10			RP11-503G7.2	CTD-3154N5.1	FENDRR	RP11-677O4.2	SALRNA1	RP13-895J2.7	RP11-169E6.1	RP11-407N17.4	RP11-570H19.2	AC005220.3	FLJ13224	LINC00358
RP11-624M8.1	RP11-248J18.2	RP11-1024P17.1	RP11-837J7.3	RP11-722P11.4			RP13-554M15.7	RP11-414J4.2	RP11-482M8.3	RP11-78A19.2	CTD-2277K2.1	RP13-895J2.9	RP11-523L20.1	RP11-111A21.1	RP11-354P17.15	RP5-837G17.1	RP11-771K4.3	LINC00355
RP11-325O24.6	RP11-1140I5.1	RP11-384L8.1	RP11-946P6.4	LINC00935			RP13-554M15.8	RP11-69H7.3	RP4-536B24.4	RP11-64C12.6	LINC00643	RP13-895J2.11	RP11-22D3.1	RP11-354G16.1	MIR31HG	RP11-560A15.4	RP11-817I4.2	LINC01052
LINC01013	LINC00519	ARPP21-AS1	RP11-478C19.2	RP11-579D7.4			RP13-554M15.5	RP11-817O13.9	RP11-21B21.4	RP11-773H22.4	RP11-1112J20.2	RP13-714J12.1	RP11-491F9.3	CTD-2298J14.2	CDKN2A-AS1	RP13-379L11.1	RP11-267D19.1	PCDH9-AS1
TARID	RP11-1033H12.1	C3orf35	RP3-424M6.4	RP11-386G11.3			RP11-46H11.12	CTD-2562G15.3	SNAI3-AS1	RP11-794M8.2	RP11-544I20.2	RP11-503G7.1	RP11-189E14.5	RP11-214N1.1	RP11-370B11.3	APCDD1L-AS1	RP11-438D14.3	PCDH9-AS2
RP3-325F22.5	RP11-841O20.2	ITGA9-AS1	RP1-74B13.2	RP11-386G11.8			RP11-46H11.3	CTD-2323K18.1	RP11-830F9.5	RP11-794M8.1	RP11-973N13.4	RP11-503G7.2	CTD-2595P9.2	LINC00648	RP11-321L2.1	GNAS-AS1	RP11-313F23.4	PCDH9-AS4
NHEG1	RP11-589M4.1	RP11-134J21.1	RP1-46F2.3	RP11-161H23.5			RP11-61K9.2	CTD-2026K11.6	RP11-830F9.6	RP11-805F19.1	RP11-973N13.3	RP13-554M15.7	CTD-2595P9.4	RP11-247L20.4	RP11-438B23.2	RP4-614C15.2	RP11-804F13.1	LINC00364
RP11-204P2.3	AL163953.3	EIF1B-AS1	RP3-473L9.4	RP11-161H23.9			LINC01072	RP11-24M17.4	CTD-2555A7.2	RP11-699A5.2	RP11-840I19.5	RP13-554M15.2	RP11-305A4.3	RP11-248J18.2	LINC01243	RP4-719C8.1	RP11-396F22.1	LINC00348
RP11-95M15.1	RP11-794A8.1	RP11-333B11.1	RP11-686G8.2	RP11-133N21.10			LINC00556	RP11-593F23.1	CTD-2555A7.3	GATA6-AS1	RP11-862P13.1	RP13-554M15.8	RP11-21B23.3	RP11-286O18.1	RP11-462B18.2	RP11-429E11.2	RP11-554L12.1	LINC00402
RP11-10J5.1	RP11-698F20.3	RP11-272D20.2	RP3-521E19.2	RP11-469H8.6			RP11-264J4.10	RP11-797A18.3	RP11-46C24.7	RP11-535A5.1	RP11-363J20.2	RP13-554M15.5	RP11-401P9.4	RP11-1140I5.1	CNTFR-AS1	RP13-379O24.3	RP11-476D10.1	LINC01034
RP3-422G23.4	RP11-665C16.5	LARS2-AS1	RP1-71H24.1	RP4-605O3.4			RP11-476H16.1	RP11-797A18.6	AC137932.4	RP11-403A21.1	CTD-2525P14.5	RP11-523H24.3	RP11-327F22.5	RP11-463J10.2	DNAJB5-AS1	C20orf166-AS1	AC079630.4	AC000403.4
PHACTR2-AS1	RP11-1085N6.5	RP11-697K23.3	RP11-545P7.4	RP3-405J10.4			RP11-172H24.4	CTD-2071N1.1	RP11-104N10.2	RP11-178F10.1	RP11-1046B16.3	LINC01072	RP11-883G14.1	RP11-463J10.4	RP11-344B23.2	LINC00686	MUC19	EDNRB-AS1
RAET1E-AS1	RP11-108M12.3	LRRC2-AS1	RP11-545P7.9	RP11-454E5.4			LATS2-AS1	RP11-5O23.2	RP11-368I7.6	RP11-9E17.1	RP11-486O13.2	LINC00556	RP11-437L7.1	RP11-1033H12.1	RP11-297B17.3	OGFR-AS1	RP11-385G16.1	RNF219-AS1
RP11-472G23.10	RP11-932A10.1	KIF9-AS1	LHX5-AS1	RP11-607P23.1			LINC01046	RP11-650L12.2	GAS8-AS1	AQP4-AS1	CTD-2540L5.6	RP11-264J4.10	C16orf97	AL163953.3	BX255923.3	RP11-305P22.9	RP11-630C16.2	RP11-203P2.2
RP1-137K2.2	RP11-999E24.3	RP11-447D11.3	RP11-139B1.1	RP11-923I11.3			LINC00424	RP11-16K12.2	AC108004.2	RP11-784B15.1	RP6-114E22.1	RP11-476H16.1	CASC16	RP11-698F20.3	RP11-561O23.8	HAR1B	RP11-328C8.5	RP11-52L5.6
RP11-732M18.2	CTD-2002H8.2	RP11-24C3.2	TBX5-AS1	RP11-923I11.5			LINC00621	RP11-16K12.1	RP11-1260E13.1	RP11-650P15.1	RP11-109N23.4	LATS2-AS1	RP11-295M3.4	CTD-2588E21.1	RP11-470F18.1	RP5-963E22.4	RP11-609L23.1	LINC00331
RP11-13P5.2	PSMA3-AS1	PRKAR2A-AS1	RP11-162N7.1	RP11-1100L3.8			LINC00362	ANKRD34C-AS1	AC108004.3	RP11-53I6.2	RP4-647C14.2	LINC00424	RP11-434E6.2	RP11-624J12.1	RP11-359J6.1	FLJ16779	RP11-547C5.1	RBM26-AS1
RP11-459F1.2	LINC01500	BSN-AS2	RP4-601P9.2	RP3-416H24.1			LINC00352	RP11-81A1.7	AC144836.1	AC012123.1	RP3-414A15.10	LINC00621	RP11-26L20.4	OTX2-AS1	RP11-82L18.2	C20orf181	RP11-118A3.1	LINC01068
RP4-655C5.4	RP11-62H20.1	SEMA3F-AS1	RP11-110L15.2	RP11-845M18.6			SPATA13	RP11-758M2.1	CTD-2545H1.2	RP11-258B16.1	AC005519.4	LINC00362	RP11-26L20.3	RP11-108M12.3	LINC00475	RP4-591C20.9	RP11-478B9.1	LINC01080
RP4-655C5.9	RP11-16B13.1	XXcos-LUCA16.1	RP11-148B3.2	RP11-1020M18.10			RP11-556N21.1	LINC01314	CTD-2545H1.1	RP11-379L18.1	CTD-2207P18.2	LINC00566	RP11-481F24.3	RP11-932A10.1	RP11-274J16.5	RP13-152O15.5	RP11-352M15.2	LINC00377
MLLT4-AS1	SALRNA1	CYB561D2	RP11-497G19.2	RP11-641A6.3			RP11-165I9.10	RP11-28H5.2	RP11-667K14.3	RP11-96A15.1	RP11-950C14.3	RP11-556N21.1	RP11-461O7.2	CTD-2002H8.2	PTCSC2	LINC00266-1	RP11-19E18.2	LINC00333
RP5-894D12.4	RP11-193F5.1	ITIH4-AS1	RP11-240G22.5	RP11-983P16.2			LINC00463	RP11-276M12.1	RP11-74E22.8	RP11-322E11.2	RP11-293M10.6	RP11-165I9.10	RP11-355E10.1	PSMA3-AS1	RP11-92C4.3	MIR99AHG	RP11-474P2.5	RP11-30L8.1
HRAT92	RP11-902B17.1	RP11-5O17.1	TESC-AS1	RP11-983P16.4			RP11-271M24.2	SCARNA15	hsa-mir-1253	RP11-95O2.5	RP11-361H10.3	LINC00463	RP11-405F3.5	LINC01500	RP11-92C4.6	LINC01549	RP11-474P2.2	MIR4500HG
AC073094.4	RP11-47I22.2	ARHGEF3-AS1	RP11-227B21.2	RP11-1136G11.8			LINC00415	RP11-382A20.5	CTD-3060P21.1	RP11-797E24.3	RP11-516J2.1	RP11-271M24.2	RP11-451N19.3	RP11-701B16.2	TMEM246-AS1	AP000998.2	RP11-474P2.7	RP11-487A2.1
AC074389.7	HIF1A-AS1	FLNB-AS1	RP11-136L23.2	RP11-680A11.5			RP11-380N8.7	RP11-382A20.2	CTD-3195I5.3	RP11-1147P1.1	RP11-187O7.3	LINC00415	RP11-410D17.2	RP11-62H20.1	RP11-406O23.2	MIR155HG	RP11-446N19.1	GPC6-AS1
AC004906.3	CTD-2277K2.1	MAGI1-IT1	RP11-131L12.2	RP11-793H13.8			WASF3-AS1	RP11-382A20.4	RP11-459C13.1	RP11-63I8.1	RP11-99E15.2	WASF3-AS1	RP11-430C1.1	SALRNA1	RP11-410K21.2	AP000223.42	RP11-618L22.1	SOX21-AS1
AC073316.1	LINC00644	RP11-62G11.2	RP11-768F21.1	CISTR			USP12-AS1	DNM1P41	AC118754.4	RP11-742D12.2	RP11-463C8.7	USP12-AS1	RP11-513N24.1	RP11-902B17.1	RP11-16L21.7	AP001442.2	RP11-493L12.4	CLDN10-AS1
AC093620.5	CTD-2302E22.6	LINC00870	RP1-127H14.3	HOXC13-AS			LINC01079	RP11-182J1.1	RP11-141J13.3	CTD-2130O13.1	RP11-332E19.2	LINC01079	LINC00920	CTD-2277K2.1	PAPPA-AS2	RP1-100J12.1	RP1-90J4.1	RP11-10E18.7
AC092171.2	RP11-544I20.2	RP11-433A10.3	RP1-267D11.6	HOTAIR			RP11-87C7.3	RP11-7M10.2	RP11-141J13.5	RP11-246E12.2	DIO2-AS1	RP11-87C7.3	CTC-277H1.6	RP11-355I22.2	RP11-295D22.1	AF096876.1	RP11-474C8.8	RP11-65L19.4
RP11-1275H24.2	RP11-973N13.3	RP11-654C22.2	RP1-166H1.2	RP11-834C11.10			PDX1-AS1	RP11-158M2.5	RP11-314A20.5	C18orf12	RP11-114N19.3	PDX1-AS1	RP11-529K1.2	LINC00643	RP11-498E2.9	LINC00307	RP11-474C8.7	LINC00359
RP11-1275H24.3	RP11-840I19.5	PDZRN3-AS1	NRAV	RP11-968A15.8			LINC00543	RP11-97O12.7	RP11-81A22.4	RP11-426J5.3	RP11-1152H15.1	LINC00543	RP11-424M24.5	RP11-1112J20.2	RP11-230L22.4	LINC00945	LINC00935	LINC00456
CTB-161C1.1	CTD-2509G16.2	LINC00960	RP11-728G15.1	RP11-753H16.3			PAN3-AS1	LINC01586	RP5-1050D4.3	MIR1539	RP11-753D20.3	PAN3-AS1	RP11-23E19.1	CTD-2302E22.6	RP11-10J18.3	AP000295.10	RP11-579D7.4	RP11-128N14.5
AC006373.1	RP11-72M17.1	RP11-451B8.1	RP11-173P15.10	RP11-1049A21.2			RP11-95G6.1	RP11-343B18.2	AC109333.10	RP11-110H1.8	RP11-507K2.6	RP11-95G6.1	RP11-23E19.2	RP11-544I20.2	RP11-123K19.1	AP000302.58	RP11-386G11.3	RP11-120E13.1
AC003986.6	RP11-862P13.1	RP11-159G9.5	RP11-173P15.5	RP11-850F7.7			MTUS2-AS2	RP11-217B1.2	AC012146.7	RP11-699C17.1	RP11-976B16.1	MTUS2-AS1	CTD-2520I13.1	RP11-973N13.3	RP11-123K19.2	KCNJ6-AS1	RP11-386G11.5	DOCK9-AS1
AC003986.7	CTD-2566J3.1	RP11-227H4.5	RP11-216P16.5	RP11-616L12.1			MTUS2-AS1	MIR9-3HG	RP11-960B9.2	RP11-1030E3.1	RP11-681H18.2	LINC00297	RP11-510M2.1	RP11-840I19.5	RP11-228B15.4	DSCR4-IT1	RP11-386G11.8	LINC00411
LINC01162	CTD-2325P2.3	RP11-15N24.4	RP11-711D18.2	RP11-110A12.2			LINC00365	RP11-429B14.3	C17orf100	RP11-25O3.1	FOXN3-AS1	LINC00544	RP11-510M2.6	RP11-840I19.3	RP11-492E3.2	AP001434.2	RP11-386G11.10	RP11-397O8.7
AC006026.13	ACTN1-AS1	RP11-49I4.3	RP13-941N14.1	RP11-644F5.16			LINC01058	RP11-300G22.2	CTC-281F24.1	RP11-714M23.2	RP11-33N16.3	RP11-629E24.2	RP11-498D10.6	CTD-2509G16.2	RP11-483H20.4	B3GALT5-AS1	RP11-161H23.9	RP11-347N5.3
AC004485.3	RP11-817G13.3	RP11-221J22.2	RP11-347I19.8	RP11-644F5.11			TEX26-AS1	RP11-493E3.3	RP11-609D21.3	RP11-685A21.1	RP11-471B22.3	LINC00398	CTD-2009A10.1	RP11-783L4.1	RP11-88G17.6	DSCAM-AS1	BCDIN3D-AS1	FGF14-AS2
CTD-2227E11.1	RP11-363J20.1	RP11-115H18.1	RP11-87C12.6	RP11-762I7.4			LINC01066	CTD-2315E11.1	RP11-530N7.3	RP11-27G24.1	CTD-2547L24.3	TEX26-AS1	RP11-53L24.1	RP11-862P13.1	RP11-83J21.3	DSCAM-IT1	RP11-70F11.7	RP11-255P5.3
AC004540.4	RP11-1046B16.3	PVRL3-AS1	RP11-87C12.5	RP11-977G19.14			RP11-326L9.1	RP11-697E2.11	MIR497HG	RP11-879F14.3	RP11-248B24.1	RP1-257C22.2	RP11-42H13.1	CTD-2325P2.4	RP11-544A12.8	LINC00323	RP11-407N8.5	RP11-381O6.1
HOTAIRM1	RP11-486O13.2	PLCXD2-AS1	AC156455.1	RP11-977G19.11			RP1-257C22.2	CTD-3094K11.1	CTD-2545G14.4	RP11-173A16.1	RP11-747H7.3	LINC00423	AC009120.9	CTD-2325P2.3	RP11-323H21.3	UMODL1-AS1	RP11-454E5.4	FAM155A-IT1
HOXA-AS3	RP11-718G2.5	RP11-572C15.5	RP11-512M8.11	RP11-121C6.5			RP11-298P3.4	AC068831.15	CTD-2545G14.6	RP11-120K19.3	RP11-472N19.3	RP11-37L2.1	AC009120.4	ACTN1-AS1	RP11-295G24.5	AP001626.2	RP11-607P23.1	RP11-153I24.4
RP1-170O19.22	CTD-2540L5.5	RP11-190P13.2	CLIP1-AS1	LRP1-AS			LINC00423	AC068831.10	RP1-4G17.2	RP11-713C5.1	RP11-862G15.1	RP11-307O13.1	AC009120.10	RP11-817G13.3	RP11-295G24.4	AP001059.6	RP11-923I11.3	MYO16-AS2
RP1-170O19.23	CTD-2540L5.6	IGSF11-AS1	RP11-463O12.3	RP11-123K3.9			LINC00445	AC068831.16	RP11-542C16.1	RP11-231E4.2	RP11-862G15.2	LINC00445	RP11-490B18.6	CTD-2525P14.5	RP11-473E2.2	LL21NC02-1C16.1	RP11-923I11.6	LINC01067
RP1-170O19.24	RP6-65G23.3	RP11-18H7.1	RP11-546D6.3	RP11-756H6.1			SPG20-AS1	RP11-386M24.8	RP11-104H15.10	RP11-231E4.5	RP11-120E11.2	SPG20-AS1	RP11-2C15.1	RP11-1046B16.3	COL5A1-AS1	LINC00334	RP11-923I11.8	RP11-40E6.1
HOXA10-AS	RP6-65G23.5	RP11-174O3.6	RP13-942N8.1	AC025165.8			SMAD9-IT1	CTD-2313J17.6	RP11-104H15.8	AC034110.1	RP11-131H24.5	SMAD9-IT1	RP11-571O6.1	RP11-486O13.2	RP11-98L5.5	AL133493.2	RP11-923I11.4	RP11-472K17.3
HOXA11-AS	RP6-114E22.1	RP11-500K19.1	RP11-972P1.7	AGAP2-AS1			RP11-93G5.1	CTD-2313J17.7	RP11-199F11.2	RP11-4B16.4	RP11-131H24.4	RP11-676B18.1	RP11-571O6.2	RP11-718G2.5	WI2-1959D15.1	AC006548.28	RP11-923I11.5	RP11-212E4.1
RP1-170O19.14	RP11-109N23.4	RP11-67L2.2	RP11-972P1.11	RP11-620J15.1			LINC00366	RP11-326A13.2	RP11-1099M24.9	RP11-751H17.1	LINC00521	RP11-93G5.1	RP11-264M12.2	ADAM20P1	MAN1B1-AS1	AC008103.3	RP11-1100L3.8	RP11-291I6.2
HOTTIP	RP3-414A15.10	RP11-71H17.8	RP11-486O12.2	RP11-620J15.2			RP11-50D16.4	RP11-61O11.1	RP11-599B13.3	RP11-849I19.1	RP11-179A9.3	RP11-131P10.2	RP11-264M12.4	CTD-2540L5.6	RP11-1M18.1	AC004471.10	RP1-288H2.2	RP11-90L1.8
RP1-170O19.17	RP5-1021I20.2	CCDC37-AS1	RP11-214K3.18	RP11-362K2.2			LINC00598	RP11-759A24.3	AC129492.6	RP11-154H12.2	RP11-725G5.2	LINC00437	RP11-281J9.2	LINC01269	GS1-542M4.4	LINC01311	C12orf80	LINC00567
EVX1-AS	AC005519.4	RP11-203H19.2	RP11-214K3.24	RP11-272B17.1			RP11-74J13.8	NR2F2-AS1	AC135178.7	RP11-154H12.3	RP11-1070N10.3	LINC00366	RP11-264L1.2	RP1-292L20.3	GS1-590J6.3	AC000067.1	LINC00592	LINC00346
JAZF1-AS1	RP3-449M8.6	GATA2-AS1	RP11-522N14.2	RP11-272B17.2			RP11-74J13.9	RP11-522B15.4	CTB-41I6.1	AC139100.3	RP11-1070N10.5	FREM2-AS1	RP11-556H2.1	RP6-91H8.3	FRMPD4-AS1	LL22NC03-63E9.3	RP11-845M18.7	RP11-365P13.5
AC007255.8	RP11-950C14.3	LINC01565	RP11-13J12.2	RP11-316A16.1			LINC01050	RP11-753A21.2	CTB-41I6.2	CTD-3113P16.5	TUNAR	RP11-50D16.4	RP11-556H2.4	RP6-114E22.1	RP1-60N8.1	CTA-407F11.7	RP11-845M18.6	LINC00431
AC007285.6	RP11-950C14.7	RP11-434H6.7	THRIL	RP11-769N19.2			LINC00428	CTD-2544M6.1	RP11-55L4.2	AC010641.1	C14orf132	RP11-74J13.9	RP11-556H2.2	RP11-109N23.4	PHKA2-AS1	CTA-796E4.4	RP11-1020M18.10	LINC00368
AC009531.2	RP11-293M10.1	RP11-332M2.1	RP11-158L12.6	RP11-863H1.1			LINC00400	RP11-35O15.1	RP11-401O9.4	AC005775.2	RP11-433J8.1	LINC01050	RP11-679B19.2	RP4-647C14.2	PTCHD1-AS	MIAT	KRT73-AS1	ARHGEF7-AS2
RP11-196D18.1	LINC01220	RP11-933H2.4	RP3-446N13.1	RP11-848D3.5			RP11-168P13.1	RP11-654A16.1	RP11-963H4.3	AC009005.2	RP11-907D1.3	LINC00284	RP11-467I17.1	AC005519.4	PCYT1B-AS1	RP1-231P7P.1	RP11-641A6.3	ARHGEF7-AS1
RP11-667F9.2	RP11-293M10.6	RP11-200A1.1	RP4-765H13.1	RP11-715H19.2			RP11-269C23.5	RP11-6O2.2	LINC00670	AC004156.3	RP11-359N5.1	LINC00407	RP11-70D24.2	CTD-2207P18.2	RP5-1158E12.3	RP1-213J1P__B.2	RP11-1136G11.8	RP11-65D24.2
RP5-942I16.1	RP11-270M14.5	RP11-657O9.1	LINC00943	RP11-1022B3.1			RP11-321C24.1	RP11-654A16.3	RP11-1090M7.1	AC006273.5	CTD-2506J14.1	RP11-290D2.6	LINC01229	RP11-293M10.1	RP3-323P24.3	RP11-375H17.1	RP11-680A11.5	RP11-65D24.1
CTA-315H11.2	RP11-7F17.8	RP11-731C17.2	RP11-575F12.3	RP11-415I12.3			RP11-290D2.6	CERS3-AS1	RP11-214O1.1	AC005391.2	AL132796.1	LINC01055	RP11-525K10.2	AC007182.6	SPIN4-AS1	CTA-984G1.5	RP11-793H13.8	LINC00354
ABHD11-AS1	LINC01467	RP11-80P20.3	RP11-483I24.1	RP11-196H14.2			LINC01055	RP11-66B24.4	RP11-849N15.5	LLNLR-284B4.2	RP11-543C4.1	LINC00563	RP11-525K10.3	RP11-361H10.3	RP6-201G10.2	AC002059.10	RP11-793H13.11	RP11-450H6.3
AC007078.4	RP11-1152H15.1	LINC01391	RP11-417O18.1	RP11-196H14.3			LINC00563	RP11-14C10.5	RP11-138I1.3	AC011558.5	RP11-543C4.3	LINC01198	RP11-510J16.6	RP11-516J2.1	RP11-402P6.11	CTA-256D12.11	AC012531.25	LINC00404
RP11-115N4.1	RP11-507K2.2	RASA2-IT1	RP11-553N19.1	RP11-338E21.1			LINC01198	Z69720.3	RP11-524F11.1	CIRBP-AS1	CTD-2376I20.1	HTR2A-AS1	RP11-510J16.5	RP11-187O7.3	RP5-928E24.2	RP1-76B20.11	RP11-753H16.5	LINC00403
AC002076.10	RP11-944C7.1	RP11-278L15.2	RP11-21K12.3	RP11-629N8.3			HTR2A-AS1	Z69666.2	AC004448.5	AC005330.2	RP11-638I2.4	MED4-AS1	CTD-2588J6.2	RP11-99E15.2	RP11-524D16__A.3	RP4-539M6.20	LINC01154	LINC01070
AC002429.5	RP11-471B22.3	WWTR1-AS1	RP11-572C21.1	RP11-766N7.3			RP11-90M2.5	LA16c-359F1.1	RP11-1113L8.1	CTB-25B13.5	CTD-2644I21.1	LINC00462	RP11-481E4.2	RP11-463C8.7	RP1-278D1.2	RP4-539M6.21	RP11-1049A21.2	LINC01043
DLX6-AS1	RP11-471B22.2	CLRN1-AS1	RP11-474D1.3	RP11-766N7.4			LINC00441	LA16c-360A4.1	RP11-209D14.2	CTB-25B13.12	RP11-566J3.2	RP11-156K23.3	RP11-2L4.1	RP11-332E19.2	RP1-138O17.1	LL22NC03-104C7.1	RP11-616L12.1	LINC01044
AC004893.11	CTD-3035D6.2	RP11-316N24.2	FZD10-AS1	RP11-305O6.4			RP11-156K23.3	LA16c-306A4.2	AC087294.2	CTB-25B13.9	MEG3	RP11-195L15.2	RP11-22H5.1	RP11-232C2.1	LINC01201	LL22NC01-116C6.1	RP11-110A12.2	ATP11A-AS1
AC073842.19	RP11-248B24.1	KCNAB1-AS2	RP11-117L5.3	RP11-677M24.1			RP11-195L15.2	LMF1-AS1	RP11-728E14.2	AC005943.6	MEG8	RP11-34F20.7	CTD-3253I12.1	RP11-1152H15.1	RP11-1114A5.4	RP1-302D9.1	RP11-644F5.16	RP11-391H12.8
RP11-126L15.4	RP11-862G15.1	LINC00886	RP11-662M24.2	LLPH-AS1			RP11-34F20.7	RP11-161M6.6	RP11-728E14.3	AC005256.1	AL132709.1	DLEU1-AS1	RP11-543N12.1	RP11-507K2.3	RP1-137H15.2	LL22NC03-32F9.1	RP11-644F5.11	LINC00552
RP11-395B7.2	RP11-131H24.5	RP11-550I24.2	LINC01257	RP11-335I12.2			DLEU7-AS1	RP11-161M6.2	RP11-846F4.12	CTB-31O20.3	RP11-1029J19.2	DLEU7-AS1	RP11-298D21.3	RP11-976B16.1	RP11-364B14.1	RP5-1119A7.14	RP11-762I7.4	LINC00452
RP11-132A1.3	LINC00521	RP11-538P18.2	RP11-495K9.5	RP11-123O10.1			RP11-457D13.4	RP11-161M6.5	RP11-260A9.6	AC004490.1	DIO3OS	RP11-457D13.4	RP11-254F19.4	RP11-681H18.2	XXyac-YR29IB3.1	RP1-293L6.1	RP11-603J24.21	LINC00565
RP11-132A1.4	RP11-349I1.2	RP11-170K4.2	RP11-417L19.6	RP11-123O10.4			LINC00282	RP11-616M22.11	RP11-138P22.1	SPPL2B	RP11-1029J19.5	RP11-327P2.5	RP11-568J23.2	RP11-471B22.3	LINC00632	CITF22-24E5.1	RP11-603J24.17	RP11-84C10.2
AC005487.2	RP11-725G5.2	IQCJ-SCHIP1-AS1	RP13-977J11.2	RP11-123O10.3			RP11-327P2.6	RP11-616M22.3	CTD-2008P7.9	AC005624.2	CTD-2017C7.2	LINC00282	RP11-542M13.2	RP11-661G16.2	RP3-526F5.2	RP3-434P1.6	RP11-603J24.6	RP11-998D10.4
AC073626.2	RP11-1070N10.3	RP11-16N11.2	RP13-977J11.8	RP11-542B15.1			RP11-248G5.9	RP11-616M22.5	CTD-2008P7.1	AC006538.1	CTD-2555C10.3	RP11-327P2.6	RP11-542M13.1	CTD-3035D6.2	AC002368.4	RP4-742C19.13	RP11-603J24.14	AE000658.31
AC002066.1	C14orf132	RP11-3P17.4	RP13-895J2.7	RP11-43N5.1			RP11-93H24.3	RP11-616M22.7	RP11-321A17.5	AC006277.3	RP11-661D19.3	RP11-78J21.7	RP11-805I24.4	CTD-2547L24.4	CSAG3	MGAT3-AS1	RP11-977G19.11	AE000661.37
AC006159.5	RP11-872J21.3	RP11-298O21.6	RP13-895J2.11	RP11-43N5.2			RP11-95F22.1	LA16c-358B7.3	AC024619.2	AC005944.2	RP11-365N19.2	RP11-93H24.3	RP11-805I24.3	RP11-248B24.1	U82695.9	CTA-250D10.19	RP11-977G19.12	CH17-302M23.1
RP11-332K15.1	AL109767.1	RP11-3K16.2	RP11-503G7.2	IFNG-AS1			RP11-432J3.4	LA16c-429E7.1	RP11-321A17.4	AC005264.2	RP11-736N17.8	RP11-95F22.1	RP11-21B21.4	RP11-747H7.3	RP11-66N11.7	AL022476.2	RP11-121C6.5	CTD-2555K7.2
AC000099.1	RP11-688G15.3	RP11-362K14.6	RP13-554M15.8	RP11-81H14.2			ATXN8OS	LINC00254	RP11-68I3.4	AC010649.1	LINC00677	LINC00434	RP11-830F9.5	RP11-472N19.3	FAM223B	RP3-388M5.9	LRP1-AS	RP11-298I3.6
RP11-62J1.4	RP11-543C4.3	RP11-379K17.12	RP13-554M15.5	RP11-637A17.2			RP11-29G8.3	XX-DJ76P10__A.2	RP11-68I3.7	AC007792.1	LINC00605	RP11-432J3.4	AC016292.1	RP11-120E11.2	TTTY23	RP1-32I10.10	RP11-123K3.9	CTD-2201G16.1
RP11-274B21.9	AL157871.2	RP11-423E7.2	CTD-2140B24.6	RP11-611O2.5			AC001226.7	RP11-304L19.8	RP11-68I3.10	AC005786.6	RP11-736N17.10	LINC00348	hsa-mir-1253	RP11-131H24.5	TTTY15	RP1-34P24.3	RP11-756H6.1	RP11-66N24.3
RP11-309L24.4	CTD-2644I21.1	RP11-408H1.3	LINC00350	RP11-324P9.1			SCEL-AS1	RP11-304L19.13	RP11-354P11.2	AC005954.4	RP11-45P15.4	AC001226.7	CTD-2309O5.3	RP11-179A9.3		C22orf34	AC025165.8	RP11-468E2.5
RP11-286H14.8	RP11-566J3.2	LINC00501	LINC01072	RP11-956E11.1			RP11-52L5.6	LA16c-321D4.2	RP13-753N3.3	AC005954.3	RP11-600F24.7	SCEL-AS1	RP11-64J4.7	RP11-1070N10.4		CTA-722E9.1	AGAP2-AS1	RP11-468E2.10
RP11-738B7.1	MEG8	RP11-360P21.2	LINC00556	RP11-611E13.3			MIR4500HG	RP11-473M20.5	RP1-41C23.2	CTD-2622I13.3	RP11-894P9.2	RNF219-AS1	RP11-64J4.2	RP11-164H13.1		RP11-494O16.4	RP11-571M6.17	AL136419.6
MESTIT1	RP11-1029J19.2	PEX5L-AS2	RP11-264J4.10	RP11-588H23.3			LINC00410	MMP25-AS1	RP11-443G13.2	AC005578.3	LINC00637	RP11-52L5.6	RP11-147K16.3	C14orf132		CHL1-AS2	RP11-620J15.1	RP11-104E19.1
RP11-36B6.1	RP11-1029J19.4	SOX2-OT	RP11-476H16.1	RP11-785D18.3			LINC00379	RP11-473M20.9	AC084809.2	AC007292.7	CTD-2223O18.1	LINC01080	RP11-141J13.5	RP11-872J21.3		CNTN4-AS2	RP11-272B17.2	RP11-89K22.1
RP11-180C16.1	LINC00239	MCCC1-AS1	RP11-172H24.4	CTD-2021H9.1			MIR17HG	AJ003147.9	RP11-40A13.1	AC005339.2	RP11-260M19.2	MIR4500HG	CTC-524C5.5	RP11-433J8.1		GRM7-AS2	RP11-316A16.1	RP11-483C6.1
AC022173.2	RP11-1017G21.6	KLHL6-AS1	RP11-261P13.5	RP11-578B16.1			GPC6-AS1	RP11-462G12.2	C17orf102	MIR7-3HG	RP11-260M19.1	MIR17HG	RP11-960B9.2	RP11-433J8.2		LMCD1-AS1	RP11-769N19.2	CTD-2591A6.2
NDUFB2-AS1	RP11-1017G21.4	YEATS2-AS1	LATS2-AS1	TRHDE-AS1			LINC00391	RP11-462G12.1	RP11-28A22.2	LLNLR-304G9.1	RP11-614O9.1	LINC00391	RP11-609D21.3	RP11-907D1.3		SLC6A1-AS1	RP11-863H1.1	RP11-412H8.2
RP11-563K23.1	CTD-2555C10.3	RP11-778D9.12	LINC00539	RP11-711C17.1			SOX21-AS1	RP11-95P2.3	RP11-799D4.3	TINCR	CTD-3051D23.1	SOX21-AS1	MIR497HG	AL162151.4		RP11-169K17.3	RP11-631N16.2	RP11-340L3.1
RP11-148K1.10	RP11-661D19.3	RP11-433C9.2	LINC00424	RP11-711C17.2			LINC00557	LINC01569	RP11-47L3.1	AC024592.9	CTD-3051D23.3	LINC00557	RP11-599B13.3	AL109767.1		LINC00620	LINC01465	EGLN3-AS1
RP11-148K1.12	RP11-736N17.8	EIF2B5-IT1	RP11-124N19.4	RP11-274M17.3			CLDN10-AS1	GLIS2-AS1	RP11-686D22.5	CTD-2396E7.11	RP11-44N21.1	CLDN10-AS1	AC129492.6	RP11-543C4.3		RP11-44D5.2	RP11-715H19.2	RP11-561B11.6
RP4-548D19.3	RP11-45P15.4	RP11-329B9.4	LINC00362	RP11-81H3.2			RP11-10E18.7	RP11-709D24.5	RP11-686D22.9	CTD-2396E7.10	RP11-44N21.3	RP11-10E18.7	RP11-849F2.5	RP11-638I2.4		RP11-194G10.3	RP11-415I12.3	PTCSC3
RP5-1070G24.2	RP11-894P9.2	EHHADH-AS1	LINC00327	RP11-56G10.2			LINC00359	RP11-127I20.8	RP11-1094M14.5	CTD-3214H19.6	RP11-44N21.4	LINC00359	CTB-41I6.1	CTD-2644I21.1		SATB1-AS1	RP11-114F3.4	RP11-259K15.2
WDR86-AS1	LINC00637	RP11-211G3.2	LINC00352	RP11-81K13.1			RP11-128N14.5	RP11-165E7.1	RP1-161P9.5	CTD-3193O13.11	RP11-521B24.3	RP11-128N14.4	CTB-41I6.2	AL132709.1		UBE2E2-AS1	RP11-338E21.1	RP11-964E11.3
AC008060.7	CTD-2134A5.4	LPP-AS1	SPATA13	RP11-560G2.1			RP11-383H17.4	RP11-26O3.1	AC015849.12	CTD-3193O13.1	RP11-521B24.5	RP11-573N10.1	RP11-85B7.2	CTD-2561F5.1		UBE2E1-AS1	RP11-305O6.3	NKX2-1-AS1
AC008060.8	RP11-260M19.1	TPRG1-AS2	SPATA13-AS1	RP11-114H23.1			RP11-573N10.1	RP11-279O17.2	CTB-75G16.3	CTD-3020H12.4	LINC00221	STK24-AS1	RP11-401O9.4	DIO3OS		AC099754.1	RP11-230G5.2	RP11-896J10.3
AC008060.5	RP11-982M15.7	P3H2-AS1	RP11-556N21.1	RP11-290L1.2			STK24-AS1	RP11-475D10.4	CTD-3194G12.2	RAB11B-AS1	RP11-2C7.1	DOCK9-AS1	RP11-401O9.3	CTD-2017C7.2		RP11-222K16.1	RP11-221N13.4	RP11-964E11.2
AC021218.2	RP11-982M15.5	OSTN-AS1	RP11-165I9.10	RP11-461F16.3			DOCK9-AS1	RP11-473I1.6	RP11-445F12.1	CTD-2623N2.11	AC011196.3	LINC01232	RP11-799N11.1	RP11-1017G21.4		RP11-222K16.2	RP11-677M24.1	RP11-81F13.2
MNX1-AS2	RP11-477I4.4	LINC00887	LINC00463	RP1-81P11.1			LINC01232	RP11-473I1.5	RP11-445F12.2	CTD-2553C6.1	GABRG3-AS1	LINC00554	CTC-297N7.7	LINC00677		RBMS3-AS1	LLPH-AS1	RP11-356O9.2
MNX1-AS1	CTD-3051D23.3	LINC00885	RP11-271M24.2	RP1-97G4.1			CLYBL-AS2	RP11-297M9.1	RP11-115K3.1	CTD-2369P2.4	AC090696.2	RP11-12G12.7	RP11-963H4.6	RP11-736N17.10		AC116035.1	RP11-123O10.1	RP11-111A21.1
ERICH1-AS1	RP11-44N21.1	LINC01063	LINC00415	RP11-754N21.1			LINC00554	RP11-609N14.1	AC124789.1	CTD-2369P2.8	RP13-126C7.1	NALCN-AS1	RP11-963H4.3	RP11-45P15.4		CNOT10-AS1	RP11-123O10.4	RP11-129M6.1
RP11-43A14.2	RP11-44N21.4	AC128709.4	WASF3-AS1	RP11-171L9.1			RP11-12G12.7	LINC01290	CTB-58E17.2	AC114271.2	RP11-300A12.2	LINC00411	RP11-680C21.1	RP11-600F24.7		RP11-627J17.1	RP11-542B15.1	CTD-2298J14.2
CTD-2135J3.3	RP11-521B24.4	LMLN-AS1	USP12-AS2	RP11-530C5.1			RP11-397O8.7	RP11-27M24.1	CTB-58E17.1	CTC-429L19.3	RP11-143J24.1	RP11-397O8.7	RP11-628O18.1	RP11-894P9.2		ARPP21-AS1	RP11-81H14.2	CTD-2307P3.1
AF131216.5	RP11-521B24.5	RP11-440L14.1	RP11-428O18.6	RP11-84G21.1			FGF14-AS2	RP11-109M19.1	CTB-58E17.3	ILF3-AS1	DKFZP434L187	RP11-347N5.3	RP11-1096G20.5	CTD-2134A5.4		RP11-285J16.1	RP11-637A17.2	RP11-398E10.1
C8orf49	RP11-731F5.1	RP11-20I20.4	LINC01079	RP11-272K23.3			DAOA-AS1	RP11-876N24.3	CTD-2206N4.2	CTD-2342J14.6	RP11-16E12.2	DAOA-AS1	RP11-471L13.2	CTD-2223O18.1		RP11-259K5.2	RP11-611O2.1	RP11-857B24.1
RP11-10C8.2	LINC00221	CTBP1-AS	RP11-87C7.3	LINC01490			LINC00460	RP11-876N24.4	RP5-906A24.1	CTD-2265O21.3	RP11-624A21.1	LINC00460	RP11-1090M7.1	RP11-260M19.1		VIPR1-AS1	RP11-324P9.1	RP11-454K7.1
RP11-156K13.1	RP11-173D3.4	RP11-572O17.1	PDX1-AS1	RP11-543H12.1			RP11-153I24.4	RP11-66H6.3	RP5-906A24.2	CTD-2265O21.7	RP11-758N13.1	RP11-346C4.3	RP11-488L1.1	RP11-982M15.7		RP4-555D20.3	RP11-1143G9.5	RP11-369C8.1
LZTS1-AS1	RP11-566K19.6	NOP14-AS1	LINC00543	RP11-362A1.1			MYO16-AS2	CTD-3088G3.6	AC087491.2	CTB-5E10.3	RP11-12O16.1	RP11-153I24.4	AC003664.1	CTD-3051D23.4		RP4-555D20.4	RP11-588H23.3	LINC00648
CTD-2530N21.5	RP11-484P15.1	LINC01396	PAN3-AS1	RP11-263K4.3			RP11-40E6.1	RP11-490O6.2	RP11-387H17.4	CTD-3252C9.4	RP11-489D6.2	MYO16-AS2	COX10-AS1	CTD-3051D23.3		RP11-697K23.3	RP11-785D18.3	RP11-2G1.1
RP11-582J16.3	AC124997.1	RP11-586D19.1	RP11-95G6.1	RP11-384P14.1			COL4A2-AS1	RP11-166B2.3	LINC00974	CTB-55O6.12	RP11-1H8.5	RP11-90L1.8	RP11-214O1.3	RP11-44N21.1		KIF9-AS1	CTD-2021H9.1	RP11-816J8.1
RP11-459E5.1	AC090696.2	RP11-1406H17.1	LINC00545	RP11-193M21.1			LINC00567	RP11-166B2.7	RP13-415G19.2	CTC-548K16.6	RP11-814P5.1	LINC00567	CDRT8	RP11-44N21.4		RP11-24C3.2	RP11-578B16.1	RN7SL1
RP11-87E22.2	RP13-126C7.1	AC097382.5	RP1-257C22.2	RP11-408B11.2			LINC00368	CTD-3037G24.5	RP11-156E6.1	AC004257.1	RP11-122D10.1	LINC00431	RP1-77H15.1	RP11-521B24.3		PRKAR2A-AS1	RP11-498M15.1	RP11-596C23.6
CTC-756D1.2	CTD-3118D7.1	AC097381.1	LINC00423	RP11-18J9.3			ARHGEF7-AS2	CTD-2583P5.3	CTD-2132N18.2	AC006128.2	RP11-128A17.1	ARHGEF7-AS2	RP11-219A15.5	RP11-521B24.5		RP11-804H8.6	TRHDE-AS1	RP11-218E20.2
RP11-175E9.1	RP11-300A12.2	LINC01096	RP11-141M1.4	RP11-202H2.1			RP11-65D24.2	RP11-65J21.1	RP11-358B23.1	CTC-429P9.5	RP11-128A17.2	RP11-65D24.2	RP11-209D14.2	AL928742.12		RP11-884K10.7	RP11-314D7.1	RP11-218E20.3
RP11-213G6.2	RP11-540B6.6	LINC00504	RP11-307O13.1	RP11-248E9.5			RP11-450H6.3	RP11-65J21.4	RP11-400F19.6	CTD-2538G9.5	RP11-275I4.1	RP11-450H6.3	RP11-846F4.12	RP11-731F5.1		ARHGEF3-AS1	RP11-560G2.1	RP11-1140I5.1
RP11-14I17.3	RP11-346D14.1	RP11-799M12.2	LINC00445	RP11-248E9.6			LINC00404	MIR3180-1	CTD-3193K9.4	CTD-2528A14.1	RP11-521C20.3	LINC01044	RP11-260A9.6	RP11-731F5.2		RP11-475O23.2	RP11-290L1.2	LINC00519
RP4-676L2.1	RP11-275I4.1	RP11-452J21.2	SPG20-AS1	RP11-900F13.3			LINC01044	RP11-680G24.6	RAMP2-AS1	CTD-2278I10.4	RP11-133K1.12	RP11-120K24.3	RP11-19P22.5	AL928768.3		RP11-719N22.2	RP1-81P11.1	RP11-280K24.4
RBPMS-AS1	RP11-624L4.1	RP11-302F12.3	SMAD9-IT1	RP11-13A1.1			RP11-88E10.4	CTB-193M12.1	LINC00854	CTD-2521M24.11	RP11-64K12.9	MCF2L-AS1	RP1-41C23.1	LINC00226		PTPRG-AS1	RP1-34H18.1	RP11-463J10.2
RP11-363L24.3	RP11-37C7.3	RP11-36B15.1	LINC00366	RP11-13A1.3			ATP11AUN	CTB-193M12.3	LINC00910	CTD-3149D2.3	RP11-111A22.1	RP11-120K24.4	RP11-466A19.8	LINC00221		LINC00698	RP11-123M21.1	RP11-463J10.4
RP11-863K10.2	SRP14-AS1	RP11-600L4.1	RP11-50D16.4	LINC00936			RP11-120K24.3	AF001548.6	CTC-501O10.1	CTD-3149D2.4	RP11-540O11.1	RP11-120K24.5	RP11-466A19.5	RP11-173D3.4		ADAMTS9-AS2	RP1-78O14.1	RP11-1033H12.1
RP11-863K10.7	RP11-521C20.3	LINC01258	LINC00598	RP11-753N8.1			MCF2L-AS1	AF001548.3	RP5-905N1.2	AC005796.2	RP11-380D11.2	F10-AS1	AC084809.2	MKRN3-AS1		SUCLG2-AS1	RP11-530C5.1	RP11-841O20.2
RP11-205M5.3	RP11-133K1.12	RP11-213G21.2	RP11-74J13.8	RP11-20L19.1			F10-AS1	CTA-972D3.2	FAM215A	CTB-52I2.7	RP11-23P13.6	RP11-98F14.11	AC084809.3	RP11-484P15.1		RP11-62G11.2	LINC01490	AL163953.3
RP11-350N15.4	RP11-64K12.9	KLF3-AS1	RP11-74J13.9	LINC00615			RP11-98F14.11	CTD-2576D5.1	RP11-527L4.6	AC007192.6	RP11-265N6.2	GRTP1-AS1	RP1-29G21.1	RP11-385H1.1		LINC01212	RP11-263K4.5	AL163953.2
RP11-723D22.2	CTD-2129N1.1	RP11-539G18.3	VWA8-AS1	RP11-121E16.1			RP11-391H12.8	RP11-626G11.3	RP11-527L4.2	AC068499.10	RP11-402F9.3	DCUN1D2-AS	RP11-40A13.1	RP11-2C7.1		RP11-154H23.3	RP11-87P13.2	AL162759.1
CTD-2544N14.3	RP11-540O11.1	RP11-632F7.3	RP11-187A9.3	RP11-693J15.6			GRTP1-AS1	CTA-363E6.6	RUNDC3A-AS1	AC005253.4	AC011330.13	RP11-230F18.5	RP11-118G23.1	AC090696.2		RP11-447M4.1	RP11-193M21.1	RP11-794A8.1
RP11-930P14.2	RP11-540O11.4	UCHL1-AS1	LINC01050	LINC01619			LINC00552	CTA-363E6.8	RP5-1067M6.3	AC005197.2	RP11-109D20.2	LINC00552	RP11-215E13.1	RP13-126C7.1		PDZRN3-AS1	RP11-18J9.3	RP11-1085N6.2
RP11-589C21.5	RP11-16O9.2	LINC00682	LINC00428	RP11-796E2.4			LINC00565	CTD-2380F24.1	LINC01180	LLNLR-259H9.1	CTD-2651B20.7	GAS6-AS1	RP11-28A22.2	CTD-3118D7.1		RP11-508O18.1	RP11-248E9.6	RP11-1085N6.3
RP11-412B14.1	RP11-380D11.2	RP11-63A11.1	LINC00400	RP11-693J15.4			RASA3-IT1	CTD-2194A8.2	CTC-296K1.3	AC002306.1	GATM-AS1	RASA3-IT1	RP11-642M2.1	RP11-300A12.2		RP11-354H21.1	RP11-900F13.3	RP11-1085N6.4
RP11-1134I14.8	PLA2G4E-AS1	RP11-121C2.3	RP11-168P13.1	RP11-693J15.5			LINC01054	AC004381.7	CTD-2534I21.8	CTD-2017D11.1	RP11-519G16.3	LA16c-60D12.1	RP11-799D4.3	RP11-16E12.2		RP11-314M24.1	RP11-823E8.3	OTX2-AS1
RP11-1070A24.2	CTD-2382E5.2	RP11-1281K21.8	RP11-269C23.5	RP11-202G11.2			LA16c-60D12.1	CTC-508F8.1	CTD-2534I21.9	CTD-2027I19.3	RP11-408J6.1	RP11-146E13.4	RP11-686D22.8	RP11-624A21.1		RP11-47P18.2	RP11-734K2.4	RP11-1085N6.5
RP11-53M11.3	RP11-546B15.1	DANCR	LINC00330	RP11-511B23.2			RP11-203M5.7	CRYM-AS1	CTD-2020K17.1	CTB-151G24.2	RP11-552E10.1	RP11-203M5.7	CTB-186H2.3	RP11-758N13.1		RP11-142L1.1	LINC00936	RP11-108M12.3
RP11-140I16.3	RP11-265N6.2	RP11-231C18.1	SLC25A30-AS1	SOCS2-AS1			RP11-14J7.6	CTB-31N19.3	CTD-2020K17.3	CTC-525D6.2	RP11-605F22.2	RP11-14J7.6	RP11-104J23.2	RP11-3D4.4		RP11-260O18.1	RP11-796E2.4	RP11-409I10.2
RP11-25K19.1	RP11-473C18.3	RP11-528I4.2	LINC01055	RP11-887P2.5			RP11-903H12.3	RP11-101E7.2	CTD-2020K17.4	CTC-448F2.7	RP11-295H24.5	RP11-903H12.3	CTB-91J4.1	RP11-814P5.1		LINC00506	SOCS2-AS1	RP11-999E24.3
RP11-21C4.1	AC011330.13	RP11-738E22.3	LINC01198	RP11-74K11.2			RP11-219E7.3	RP11-141O15.1	CTB-39G8.2	AC005597.1	GABPB1-AS1	RP11-219E7.3	CTB-75G16.3	DPH6-AS1		RP11-451B8.1	RP11-74K11.2	RP11-517O13.1
RRS1-AS1	RP11-616K22.2	IGFBP7-AS1	HTR2A-AS1	RP11-1105G2.4			AL161668.5	CTC-391G2.1	AC091132.1	CTC-379B2.4	RP11-394B5.2	RP11-84C10.4	CTD-3194G12.1	RP11-475A13.2		RP11-159G9.5	RP11-1105G2.4	LINC01500
SNHG6	CTD-2651B20.7	RP11-584P21.2	RP11-279N8.1	RP11-778J16.3			RP11-998D10.1	CTD-2385L22.2	RP11-293E1.1	CTD-2540B15.10	RP11-108K3.3	AL161668.5	CTD-3194G12.2	RP11-122D10.1		RP11-383I23.2	CEP83-AS1	RP11-701B16.2
RP11-449M6.3	GATM-AS1	RP11-44F21.3	LINC00462	RP11-167N24.6			RP11-998D10.4	CTA-345G4.1	MAPT-AS1	CTD-2540B15.6	RP11-108K3.4	RP11-998D10.1	RP11-115K3.1	RP11-128A17.2		RP11-15N24.4	RP11-778J16.3	SALRNA1
RP11-1102P16.1	RP11-96O20.2	AC107072.2	RP11-156K23.3	RP11-167N24.5			RP11-524O1.4	CTA-113A6.1	MAPT-IT1	CTD-2540B15.7	CTD-2308G16.1	RP11-998D10.4	AC091199.1	RP11-102L12.2		LINC00882	RP11-536G4.1	RP11-902B17.1
MSC-AS1	RP11-96O20.5	RP11-359D14.3	RP11-195L15.2	RP11-167N24.3			AE000658.22	CTA-113A6.2	RP11-63A1.2	CEBPA-AS1	CTD-2184D3.6	LINC00641	RP11-387H17.4	RP11-275I4.1		RP11-115H18.1	RP11-510I5.4	CTD-2277K2.1
LINC01607	RP11-227D13.1	RP11-625I7.1	DLEU2	RP11-536G4.1			PRMT5-AS1	CTD-2540M10.1	RP11-63A1.4	CTD-2329C7.2	RP11-430B1.2	RP11-524O1.4	RP11-387H17.6	RP11-325N19.3		PLCXD2-AS1	RMST	RP11-355I22.5
RP11-48B3.4	RP11-138E16.1	LINC01088	RP11-34F20.7	RP11-536G4.2			RP11-298I3.6	LINC01567	RP5-867C24.4	CTC-526N19.1	RP11-23N2.4	AE000658.22	AC004231.2	RP11-521C20.3		RP11-572M11.3	RP11-181C3.1	RP11-355I22.2
RP11-172E10.1	CTD-2647E9.3	RP11-377G16.2	DLEU1-AS1	RP11-256L6.3			RP11-124D2.3	CTD-2547G23.4	RP5-867C24.5	AC002128.5	RP11-209K10.2	CTD-2555K7.2	AC003958.2	RP11-133K1.8		RP11-768G7.2	TMPO-AS1	LINC00643
KB-1043D8.8	RP11-108K3.3	RP11-100N20.1	DLEU7-AS1	RP11-394J1.2			RP11-66N24.3	CTA-249B10.1	THCAT158	AD000684.2	RP11-209E8.1	PRMT5-AS1	LINC00854	RP11-133K1.12		RP11-67L2.2	RP11-473C19.1	LINC00644
KB-1448A5.1	CTD-2308G16.1	RP11-127B20.2	RP11-457D13.4	RP11-510I5.4			RP11-66N24.6	IL21R-AS1	RP11-580I16.2	TMEM147-AS1	RP11-643A5.3	RP11-298I3.1	LINC00910	RP11-64K12.9		RP11-153F10.2	RP11-175P13.2	RP11-1112J20.2
RP11-44N12.5	RP11-430B1.2	LINC00575	RP11-327P2.6	RP11-541G9.1			RP11-388E23.2	CTD-2049O4.1	RP11-138C9.1	AC002115.5	RP11-643A5.2	RP11-298I3.6	FAM215A	RP11-111A22.1		RP11-723O4.7	RP11-263E1.1	RP11-696D21.2
RP11-44N12.2	RP11-23N2.4	THAP9-AS1	RP11-248G5.9	RP11-541G9.2			DHRS4-AS1	RP11-57A19.2	RP11-6N17.1	AC002115.9	DYX1C1-CCPG1	RP11-124D2.3	CTC-296K1.4	RP11-532F12.5		H1FX-AS1	RP11-350G24.1	RP11-973N13.4
RP11-1C8.4	RP11-209K10.2	RP11-42A4.1	RP11-245D16.4	RMST			RP11-468E2.5	RP11-264B17.2	SP2-AS1	LINC01529	RP11-420M1.2	RP11-66N24.3	AC142472.6	RP11-540O11.1		RP11-332M2.1	RP11-512N21.3	RP11-973N13.3
KB-1568E2.1	RP11-139H15.5	WDFY3-AS2	RP11-78J21.7	RP11-690J15.1			RP11-468E2.10	RP11-426C22.5	THRA1/BTR	AD000864.6	LINC01413	RP11-388E23.2	CRHR1-IT1	RP11-540O11.4		RP11-93K22.6	LINC00485	RP11-840I19.5
RP11-128L5.1	DYX1C1-CCPG1	RP11-778J15.1	RP11-93H24.3	RP11-181C3.1			AL136419.6	CDIPT-AS1	RP11-433M22.2	AF038458.5	CTD-2330J20.2	DHRS4-AS1	RP11-293E1.1	RP11-380D11.2		RP11-77P16.4	RP11-438H24.2	FUT8-AS1
RP13-467H17.1	RP11-420M1.2	RP11-10L7.1	RP11-24H2.3	RP11-473C19.1			RP11-80A15.1	CTD-2574D22.2	HOXB-AS1	AD001527.4	RP11-356M20.3	RP11-468E2.5	MAPT-AS1	RP11-473C18.3		RP11-469L4.1	RP11-328J6.1	CTD-2014B16.5
RP11-909N17.2	RP11-844G16.3	RP11-84C13.2	RP11-78L16.1	RP11-406H4.1			RP11-89K22.1	CTD-2515O10.5	HOXB-AS3	CTB-102L5.8	RP11-82L7.4	AL136419.6	RP5-867C24.4	RP11-402F9.3		RP11-202A13.1	RP11-626I20.3	RP11-783L4.1
MAFA-AS1	RP11-356M20.3	RP11-696N14.1	RP11-95F22.1	RP11-135F9.4			RP11-314P15.2	RP11-297C4.3	HOXB-AS2	CTC-360G5.9	RP11-554D20.2	RP11-89K22.1	RP5-867C24.5	AC011330.13		RP11-200A1.1	RP11-650K20.3	CTD-2325P2.3
CTD-3065J16.6	RP11-82L7.4	TET2-AS1	DIAPH3-AS1	RP11-175P13.2			NOVA1-AS1	RP11-146F11.5	RP11-357H14.16	CTC-218B8.3	RP11-643M14.1	NOVA1-AS1	RP11-580I16.2	RP11-616K22.2		RP11-375I20.6	RP11-818F20.4	ACTN1-AS1
GS1-393G12.12	RORA-AS1	RPL34-AS1	RP11-432J3.4	RP11-263E1.1			FOXG1-AS1	RP11-388M20.2	HOXB-AS4	CTC-246B18.8	RP11-299H22.1	FOXG1-AS1	RP11-138C9.1	RP11-109D20.2		RP11-657O9.1	RP11-43D4.3	CTD-2525P14.5
CTD-2517M22.16	RP11-219B17.3	RP11-73K9.3	LINC00364	RP11-350G24.1			LINC01551	PYCARD-AS1	RP11-357H14.17	CTB-60E11.9	RP11-111E14.1	LINC01551	RP11-6N17.1	CTD-2651B20.7		LINC01210	RP11-474B16.1	RP11-1046B16.3
AF186192.1	RORA-AS2	RP11-148B6.2	ATXN8OS	RP11-285E23.2			RP11-269C4.2	RP11-120K18.2	CTD-2377D24.6	CTC-425O23.2	AC100830.3	RP11-966I7.2	RP5-890E16.2	RP11-519G16.5		RP11-80P20.3	RP11-114F10.2	RP11-486O13.2
RP11-165F24.3	RP11-554D20.2	RP11-26P13.2	LINC00348	LINC00485			RP11-829H16.3	RP11-812E19.7	CTD-2377D24.4	CTC-492K19.4	RP11-325L12.7	RP11-829H16.3	RP11-456D7.1	RP11-96O20.2		RP11-166D18.1	RP11-114F10.3	RP6-91H8.5
LINC01230	RP11-435J9.2	AC108056.1	RP11-309J13.1	RP11-438H24.2			RP11-340L3.1	RP11-812E19.3	RP11-501C14.5	CTD-2195B23.3	RP11-628M2.1	RP11-159D23.2	THRA1/BTR	RP11-227D13.1		RP11-231L11.3	RP11-651L5.3	RP6-114E22.1
RP11-358M14.2	RP11-244F12.3	RP11-358D17.2	RP11-29G8.3	RP11-328J6.1			EGLN3-AS1	LINC00273	RP11-708H21.4	AC006129.1	RP11-16E23.3	ARHGAP5-AS1	RP11-433M22.1	RP11-485O10.3		RP11-231L11.1	RP11-482D24.2	RP3-514A23.2
RP11-390F4.6	USP3-AS1	RP11-647P12.1	LMO7-AS1	RP11-341G23.2			RP11-561B11.6	RP11-46D6.1	FLJ40194	AC006129.3	RP11-653J6.1	RP11-340L3.1	RP11-433M22.2	RP11-138E16.1		RP13-635I23.3	RP11-797M17.1	RP11-109N23.4
RP11-120J1.1	RP11-111E14.1	RP11-381N20.1	AC000403.4	RP11-818F20.5			RP11-317N8.5	RP11-169E6.1	RP11-1079K10.5	AC020956.3	LINC01169	EGLN3-AS1	RP11-357H14.17	CTD-2378E12.1		RP11-649A16.1	RP11-128P10.1	AC005519.4
MIR31HG	AC100830.3	RP11-50D9.3	MYCBP2-AS2	RP11-474B16.1			RP11-964E11.3	RP11-169E6.4	RP11-81K2.2	CTB-59C6.3	RP11-321F6.2	RP11-561B11.6	RP11-708H21.4	CTD-2308G16.1		ZIC4-AS1	RP11-554D14.8	RP3-449M8.9
CDKN2A-AS1	RP11-628M2.1	RP11-83A24.2	SCEL-AS1	CASC18			NKX2-1-AS1	RP11-3M1.1	RP5-1029K10.4	CTC-378H22.2	RP11-34F13.3	RP11-317N8.5	FLJ40194	CTD-2184D3.3		RP11-278L15.2	RP11-554D14.6	RP3-449M8.6
RP11-149I2.4	RP11-653J6.1	RP11-342I1.2	RP11-52L5.6	RP11-651L5.3			RP11-896J10.3	RP11-44I10.6	RP11-304F15.4	AC006486.10	RP11-34F13.2	RP11-964E11.3	RP11-1018N14.5	RP11-23N2.4		CLRN1-AS1	LINC01498	RP11-950C14.3
LINC01239	CTD-3185P2.1	RP11-308D13.3	NDFIP2-AS1	RP11-482D24.2			RP11-964E11.2	RP11-42I10.1	RP11-304F15.6	LIPE-AS1	RP11-315D16.4	NKX2-1-AS1	CTB-43I4.1	RP11-209K10.2		RP11-454C18.1	RP11-689B22.2	AC007182.6
RP11-537H15.3	RP11-321F6.2	RP11-392B6.1	LINC01080	RP11-482D24.3			SLC25A21-AS1	RP11-189E14.4	RP11-1094H24.3	AC004603.4	RP11-809H16.2	RP11-896J10.3	CTC-462L7.1	RP11-643A5.2		RP11-674E16.4	RP11-423G4.10	RP11-361H10.3
CNTFR-AS1	RP11-622C24.2	RP11-542P2.2	LINC00333	RP11-412D9.4			RP11-356O9.2	CTD-2595P9.2	AC002401.1	CTC-490G23.4	RP11-809H16.5	RP11-964E11.2	RP11-763E3.1	DYX1C1-CCPG1		KCNAB1-AS2	USP30-AS1	RP11-361H10.5
RP11-195F19.9	RP11-798K3.2	RP11-362F19.1	MIR4500HG	RP11-864J10.4			CTD-2058B24.2	CTD-2595P9.4	RP11-893F2.18	L34079.4	RP11-352D13.6	RP11-537P22.2	RP11-60A24.3	RP11-48G14.2		LINC00886	FAM222A-AS1	RP11-516J2.1
RP11-297B17.3	RP11-342M21.2	RP13-578N3.3	MIR17HG	RP11-554D14.7			CTD-2298J14.2	RP11-305A4.3	RP11-94C24.13	AC115522.3	PCAT29	RP11-356O9.2	RP11-159D12.8	CTD-2515H24.2		RP11-550I24.2	RP1-7G5.6	RP11-187O7.3
RP11-113O24.3	RP11-34F13.2	RP11-425A23.1	RP11-632L2.2	RP11-554D14.8			RP11-857B24.5	RP11-429P3.3	RP11-94C24.8	CTB-129P6.4	LINC00593	CTD-2058B24.2	RP11-506H21.5	RP11-344A16.2		RP11-290K4.2	RP11-837J7.3	RP11-99E15.2
BX255923.3	RP11-315D16.4	RP11-76G10.1	LINC00391	RP11-554D14.6			LINC00871	RP11-21B23.3	CACNA1G-AS1	CTB-129P6.7	AC011648.1	CTD-2298J14.2	BZRAP1-AS1	CTD-2330J20.2		RP11-379F4.7	RP11-478C19.2	RP11-7F17.8
RP11-561O23.8	RP11-809H16.2	RP11-1336O20.2	SOX21-AS1	RP11-689B22.2			LINC00648	RP11-401P9.5	CTB-22K21.2	AC005757.7	RP11-543G18.1	LINC00648	SEPT4-AS1	AC025918.2		RP11-3P17.4	RP1-74B13.2	RP11-7F17.5
BANCR	RP11-809H16.5	RP11-372K14.2	LINC00557	AC190387.1			RP11-831F12.2	RP11-44F14.6	RP11-481C4.2	AC006126.4	ADPGK-AS1	RP11-247L20.4	RP11-579O24.3	RP11-356M20.3		RP11-774I5.1	LINC01405	RP11-463C8.7
VPS13A-AS1	RP11-253M7.6	RP11-285C1.2	CLDN10-AS1	RP11-968O1.5			RP11-248J18.2	RP11-434E6.2	RP11-429O1.1	EML2-AS1	RP11-272D12.2	RP11-218E20.2	CTD-2510F5.4	AC092755.4		LINC01326	RP1-46F2.3	RP11-332E19.2
GNA14-AS1	PCAT29	RP11-153M7.5	DNAJC3-AS1	LINC01486			RP11-218E20.2	RP11-1136G4.1	RP11-515O17.2	AC092301.3	RP11-272D12.1	RP11-1140I5.1	RP11-160O5.1	RP11-219B17.3		RP11-152C17.1	RP3-473L9.4	RP11-232C2.3
RP11-440G5.2	AC011648.1	AC005150.1	RP11-10E18.7	RP11-256L11.3			RP11-1140I5.1	RP11-26L20.3	RP11-502F1.1	CTC-344H19.4	C15orf59-AS1	FRMD6-AS2	CRAT40	CTD-2026J24.1		RP11-373E16.3	RP11-686G8.2	RP11-232C2.1
RP11-274J16.5	SALRNA2	RP11-217C7.1	LINC00359	FAM222A-AS1			RP11-463J10.2	RP11-461O7.1	RP11-166P13.3	AC007193.6	RP11-24D15.1	RP11-1033H12.1	PRKCA-AS1	RP11-16B9.1		TMEM212-IT1	MAPKAPK5-AS1	RP11-242P2.1
RP11-370F5.4	RP11-1123I8.1	RP11-635L1.3	RP11-573N10.1	RP11-946P6.4			RP11-1033H12.1	RP11-413H22.2	RP11-506H21.5	AC007193.10	RP11-247C2.2	AL163953.3	RP11-349A8.3	RP11-643M14.1		RP11-423E7.2	RP3-521E19.2	DIO2-AS1
RP11-165J3.5	RP11-1006G14.2	RP11-327O17.2	DOCK9-AS1	RP3-424M6.4			RP11-794A8.1	RP11-249C24.10	BZRAP1-AS1	LLNLF-187D8.1	RP11-60L3.1	AL162759.1	RP11-118B18.2	RP11-299H22.1		KCCAT211	RP1-71H24.1	RP11-114N19.3
BARX1-AS1	ADPGK-AS1	RP11-440I14.3	DOCK9-AS2	RP11-481J8.3			RP11-698F20.3	RP11-343H19.2	SEPT4-AS1	CTD-2233K9.1	CTD-2311M21.3	RP11-794A8.1	CASC17	RP11-321G12.1		PEX5L-AS2	RP11-545P7.4	RP11-406A9.2
RP11-54O15.3	NPTN-IT1	RP11-18D7.3	UBAC2-AS1	RP1-46F2.3			RP11-665C16.6	RP11-325K4.2	RP11-579A4.1	NAPA-AS1	CTD-3154N5.2	RP11-698F20.3	AC118653.2	AC100830.3		CCDC39-AS1	LHX5-AS1	RP11-11K13.1
RP11-435O5.5	RP11-24D15.1	WWC2-AS2	LINC00554	RP3-473L9.4			OTX2-AS1	RP11-405F3.5	CTD-2510F5.4	RP11-43N16.4	RP11-414J4.2	LINC00520	AC005152.3	RP11-628M2.1		SOX2-OT	LINC01234	RP11-353P15.1
RP11-435O5.4	LOXL1-AS1	RP11-739P1.2	NALCN-AS1	MAPKAPK5-AS1			RP11-999E24.3	RP11-405F3.4	CTD-2319I12.5	LINC01595	RP11-817O13.9	RP11-1012E15.2	SOX9-AS1	RP11-653J6.1		RP11-225N10.1	TBX5-AS1	RP11-789A21.1
LINC00092	UBL7-AS1	RP11-386B13.3	RP11-397O8.7	RP3-521E19.2			CTD-2002H8.2	CTD-2600O9.1	TBX2-AS1	CTC-273B12.5	RP11-593F23.1	OTX2-AS1	RP11-449L23.2	CTD-3185P2.1		RP11-778D9.12	RP4-601P9.2	RP11-1079H9.1
RP11-535M15.1	RP11-10O17.3	RP11-301L8.2	FGF14-IT1	RP1-71H24.1			PSMA3-AS1	RP11-481J2.2	RP11-332H18.5	CTC-273B12.10	RP11-685G9.2	RP11-999E24.3	RP11-277J6.2	LINC01169		EHHADH-AS1	RP11-148B3.2	RP11-26L16.1
RP11-244N9.6	RP11-69H7.2	FLJ38576	FGF14-AS2	LHX5-AS1			RP11-517O13.3	RP11-451N19.3	RP11-15K2.2	AC022154.7	RP11-307C19.2	CTD-2002H8.2	RP11-277J6.3	RP11-622C24.2		RP11-430L16.1	RP11-497G19.1	RP11-322L20.1
PTCSC2	CTD-2026K11.5	RP11-706F1.2	LINC00283	TBX5-AS1			LINC01500	RP11-700H13.1	RP11-269G24.6	CTB-60B18.18	LINGO1-AS1	PSMA3-AS1	CTD-2532D12.4	RP11-342M21.2		FGF12-AS2	RP11-240G22.5	RP11-1152H15.1
RP11-92C4.6	DNM1P35	AF146191.4	RP11-272L14.2	RP4-601P9.2			RP11-701B16.2	RP11-513N24.1	RP13-104F24.2	CTC-301O7.4	LINGO1-AS2	RP11-701B16.2	CTD-2532D12.5	RP11-34F13.3		FGF12-AS3	TESC-AS1	RP11-753D20.1
RP11-554F20.1	RP11-24M17.6	EXOC3-AS1	RP11-346C4.3	RP4-601P9.1			RP11-62H20.1	LINC00920	RP11-583F2.5	AC010524.2	CTD-2071N1.2	RP11-62H20.1	CTD-2582D11.1	RP11-315D16.4		RP11-143P4.2	RP11-227B21.2	RP11-753D20.3
RP11-60I3.4	RP11-593F23.1	RP11-310P5.2	RP11-153I24.4	RP11-116D17.4			CTD-2568P8.1	BEAN1-AS1	RP11-160O5.1	CTD-3148I10.15	CTD-2071N1.1	CTD-2568P8.1	RP11-101O21.1	RP11-809H16.2		OPA1-AS1	RP11-465L8.1	RP11-507K2.2
LINC01505	RP11-685G9.2	LINC01511	RP11-212E4.1	RP11-116D17.1			RP11-1042B17.3	RP11-403P17.3	AC006947.1	AC018766.4	RP11-114H24.7	RP11-1042B17.3	MGC16275	RP11-809H16.4		RP11-699L21.2	RP11-136L23.2	RP11-976B16.1
LINC01509	RP11-285A1.1	CTD-2012J19.3	COL4A2-AS1	RP11-1028N23.4			SALRNA1	RP11-403P17.4	RP11-349A8.3	CTB-191K22.5	RP11-762H8.3	SALRNA1	CTD-2514K5.4	RP11-352D13.6		CH17-262A2.1	RP11-131L12.2	RP11-681H18.2
RP11-406O23.2	RP11-762H8.3	CTD-2194D22.1	LINC00368	RP11-110L15.2			RP11-902B17.1	RP11-63M22.2	CTD-2653B5.1	CTB-191K22.6	RP11-5O23.2	RP11-902B17.1	C17orf77	DRAIC		RP11-1263C18.1	RP11-364C11.3	FOXN3-AS1
RP11-16L21.7	RP11-650L12.1	CTB-40H15.4	ARHGEF7-AS2	RP11-493P1.2			FLJ22447	RP11-61A14.4	RP11-147L13.8	CTD-2545M3.2	RP11-650L12.1	CTD-2277K2.1	CTD-2006K23.2	PCAT29		AC078852.2	RP11-768F21.1	RP11-944C7.1
RP11-9M16.2	RP11-650L12.2	CTD-2228A4.1	RP11-65D24.2	RP11-497G19.7			CTD-2277K2.1	CTC-277H1.6	RP11-147L13.15	CTD-2545M3.8	RP11-335K5.2	RP11-355I22.5	RP11-449J21.5	AC011648.1		RP11-503N18.4	RP1-267D11.6	RP11-33N16.3
RP11-524G24.2	RP11-335K5.2	RP11-774D14.1	LINC00354	RP11-497G19.1			LINC00643	CTC-277H1.7	RP11-147L13.2	CTD-2560K21.6	RP11-16K12.2	RP11-355I22.2	RP11-13K12.6	RP11-138H8.6		AC226119.5	PXN-AS1	RP11-471B22.3
RP11-244O19.1	RP11-28H5.2	RP11-5N11.7	RP11-450H6.3	RP11-497G19.2			RP11-1112J20.2	CTD-2012K14.8	LINC01482	CTD-2568A17.1	RP11-16K12.1	LINC00643	RP11-316M20.1	THSD4-AS1		STX18-AS1	RP1-278C19.8	RP11-472N19.3
RP11-498E2.9	RP11-775C24.4	CTD-2263F21.1	LINC00404	RP11-240G22.5			CTD-2302E22.6	RP11-96D1.3	SOX9-AS1	CTC-518B2.12	ANKRD34C-AS1	RP11-1112J20.2	FLJ45079	RP11-2I17.4		LINC01396	RP1-166H1.2	RP11-862G15.1
RP11-85O21.2	RP11-499F3.1	LIFR-AS1	LINC01044	RP11-103B5.4			RP11-544I20.2	RP11-615I2.6	LINC00511	CTD-2616J11.16	LINC01314	RP11-544I20.2	RP11-637C24.5	RP11-272D12.1		AC093323.3	NRAV	RP11-862G15.2
RP11-85O21.4	LINC01583	CTD-2201E18.5	RP11-88E10.4	TESC-AS1			RP11-973N13.4	RP11-615I2.2	CTD-3010D24.3	SPACA6P	RP11-210M15.2	RP11-973N13.4	RP11-398J5.1	NPTN-IT1		AC097382.5	RP11-728G15.1	RP11-120E11.2
RP11-85O21.5	RP11-382A20.5	RP11-269M20.3	RP11-120K24.3	RP11-227B21.2			RP11-973N13.3	RP11-70O5.2	RP11-143K11.5	AC008440.5	RP11-28H5.2	RP11-973N13.3	HP09025	C15orf59-AS1		RP11-367J11.3	RP11-173P15.3	RP11-131H24.5
RP11-10J18.3	RP11-382A20.2	CTD-2081C10.1	F10-AS1	RP11-33N14.5			RP11-840I19.5	RP11-529K1.4	RP11-277J6.2	CTD-2587H19.2	RP11-775C24.4	RP11-840I19.5	CTD-2526A2.4	RP11-24D15.1		AFAP1-AS1	RP11-340F14.6	LINC00521
RP11-175D17.3	RP11-382A20.4	CTD-2591A1.1	RP11-98F14.11	RP11-131L12.4			RP11-862P13.1	RP11-394B2.1	CTD-2582D11.1	CTC-550B14.6	LINC01583	RP11-840I19.3	RP11-498C9.4	LOXL1-AS1		RP11-1258F18.1	RP11-347I19.8	RP11-349I1.2
RP11-123K19.1	DNM1P41	RP11-45H22.3	GRTP1-AS1	RP11-768F21.1			CTD-2566J3.1	RP11-394B2.5	RP11-647F2.2	CTD-2587H24.5	CPEB1-AS1	CTD-2014B16.5	RP11-683L23.7	RP11-247C2.2		RP11-774O3.3	RP11-347I19.7	RP11-1070N10.4
RP11-123K19.2	RP11-158M2.5	RP11-506H20.1	LINC00552	RP1-267D11.6			RP11-363J20.2	RP11-424M24.5	C17orf77	CTD-2105E13.16	RP11-382A20.7	RP11-783L4.1	RP11-720L2.4	RP11-60L3.1		RP11-689P11.2	RP11-512M8.11	RP11-1070N10.5
RP11-56D16.8	RP11-326A19.4	FLJ31104	GAS6-AS2	RP1-166H1.2			CTD-2525P14.5	RP11-510M2.1	RP11-452I5.2	CTD-2105E13.15	RP11-382A20.2	RP11-862P13.1	RP11-14P20.1	RP11-60L3.3		RP13-582L3.4	RP11-197N18.2	RP11-164H13.1
RP11-339B21.10	CTD-2335A18.2	CTD-2227I18.1	LINC00452	NRAV			RP11-1046B16.3	RP11-417N10.4	HID1-AS1	CTD-2537I9.15	RP11-382A20.4	CTD-2566J3.1	RP11-78F17.1	RP11-414J4.2		LINC01096	RP11-486O12.2	RP11-185P18.2
RP11-247A12.1	MIR9-3HG	RP11-155L15.1	RASA3-IT1	RP11-728G15.1			RP11-486O13.2	CTD-2326C4.1	RP11-649A18.3	CTD-2537I9.13	RP11-342A23.2	RP11-363J20.2	DLGAP1-AS4	RP11-24M17.4		AC006296.2	RP11-380L11.4	TUNAR
RP11-65J3.2	RP11-429B14.3	AC016644.1	LA16c-60D12.1	HNF1A-AS1			RP11-718G2.5	RP11-346C20.4	RP11-16C1.1	CTD-3138B18.5	DNM1P41	CTD-2525P14.5	DLGAP1-AS5	RP11-24M17.6		LINC00504	RP11-214K3.24	C14orf132
RP11-65J3.14	RP11-300G22.2	RP11-266N13.2	RP11-203M5.7	RP11-216P16.2			ADAM20P1	CTD-2009A10.1	RP11-474I11.8	CTD-2619J13.8	RP11-7M10.2	RP11-1046B16.3	RP11-92G19.2	RP11-593F23.1		RP11-452J21.2	RP11-522N14.2	RP11-404P21.1
RP11-483H20.4	CTD-2315E11.1	PART1	AL161668.5	RP11-216P16.5			CTD-2540L5.6	RP11-252A24.3	RP11-474I11.7	MZF1-AS1	RP11-815J21.2	RP11-486O13.2	LINC00667	RP11-797A18.3		SLIT2-IT1	RP11-83B20.1	RP11-433J8.1
RP11-83J21.3	RP11-697E2.11	CTC-436P18.3	RP11-998D10.1	RP13-941N14.1			LINC01269	RP11-252E2.1	RP11-552F3.4	AC079779.7	NTRK3-AS1	RP11-718G2.5	CTD-3096M3.2	RP11-500C12.1		RP11-362J17.1	THRIL	RP11-433J8.2
RP11-334J6.6	CTD-3065B20.2	CTD-2244C20.2	RP11-298I3.4	RP11-87C12.5			RP6-65G23.3	RP11-331F4.5	RP11-552F3.9	AC079779.4	LINC01586	CTD-2540L5.6	RP11-945C19.4	LINGO1-AS1		RP11-120A1.1	RP11-158L12.6	AL133168.3
RP11-323H21.3	LINC01585	RP11-5P22.3	RP11-298I3.3	RP11-324E6.6			RP6-65G23.5	RP11-77K12.4	RP11-449J21.3	LINC01115	RP11-343B18.2	RP6-65G23.3	L3MBTL4-AS1	CTD-2071N1.1		RP11-496D24.2	RP11-604N13.1	LINC00618
RP11-295G24.5	RP11-386M24.8	MAST4-AS1	RP11-298I3.6	RP11-463O12.3			RP6-114E22.1	RP11-77K12.10	RP11-449J21.5	LINC01248	CTD-2335A18.2	RP6-65G23.5	CTD-2124B20.2	RP11-5O23.2		RP11-302F12.3	RP4-800O15.1	RP11-907D1.3
WI2-1959D15.1	RP11-255M2.3	CTD-2187J20.1	RP11-124D2.3	RP11-282O18.7			RP11-109N23.4	RP11-571O6.2	RP11-666A8.7	AC104794.4	MIR9-3HG	RP6-114E22.1	LINC00668	RP11-335K5.2		RP13-494C23.1	RP4-765H13.1	RP11-907D1.2
RP11-251M1.1	LINC01197	RP11-136K7.2	RP11-66N24.4	RP13-942N8.1			RP4-647C14.2	RP11-264M12.2	RP11-666A8.9	AC092687.3	RP11-429B14.4	RP11-109N23.4	RP11-678G15.2	RP11-16K12.2		RP11-619J20.1	LINC00943	RP11-359N5.1
SNHG7	RP11-753A21.1	RP11-389C8.2	RP11-66N24.3	RP11-972P1.7			RP3-414A15.10	RP11-281J9.2	LINC00868	RP11-245G13.2	RP11-429B14.3	RP4-647C14.2	RP11-789C17.5	RP11-16K12.1		RP11-431M7.3	RP11-483I24.1	CTD-2506J14.1
CCDC183-AS1	CTD-2544M6.1	RP11-60A8.2	DHRS4-AS1	RP11-338K17.10			RP5-1021I20.5	RP11-556H2.4	RP11-87G24.3	LINC00570	RP11-300G22.2	RP3-414A15.12	RP11-661O13.1	ANKRD34C-AS1		RP11-103J17.1	RP11-417O18.1	RP11-204N11.2
RP11-229P13.19	RP11-35O15.1	FOXD1-AS1	RP11-468E2.5	RP11-522N14.2			AC005519.4	LINC01228	RP11-87G24.2	AC011897.2	CTD-2315E11.1	RP5-1021I20.5	RP11-856M7.2	RP11-38G5.2		RP11-600L4.1	RP11-21K12.3	RP11-61O1.2
RP11-229P13.15	RP11-20G13.4	LINC01331	AL136419.6	RP11-83B20.7			RP3-449M8.6	PRCAT47	RP11-13K12.1	MYCNOS	RP11-697E2.11	AC005519.4	LINC01255	ST20-AS1		RP11-632F7.3	RP11-572C21.1	RP11-61O1.1
MAN1B1-AS1	CERS3-AS1	CTC-235G5.3	RP11-80A15.1	RP11-158L12.6			RP11-293M10.2	RP11-303E16.3	RP11-13K12.6	AC104623.2	AC068831.15	RP3-449M8.9	RP11-677O4.2	RP11-81A1.7		UCHL1-AS1	RP11-474D1.3	RP11-1082A3.1
RP13-122B23.8	RP11-299G20.2	CTD-2236F14.1	RP11-89K22.1	RP11-575F12.3			LINC01220	RP11-303E16.8	RP11-316M20.1	AC080094.1	AC068831.16	RP11-950C14.3	RP11-794M8.1	LINC01314		RP11-227F19.2	RP11-143E21.3	AL132796.1
PCYT1B-AS1	RP11-14C10.5	ZBED3-AS1	RP11-314P15.2	RP11-367G12.1			RP11-361H10.3	RP11-626G3.1	TNRC6C-AS1	RP11-111J6.2	RP11-152L20.3	RP11-950C14.7	C18orf15	RP11-210M15.2		LINC00682	FZD10-AS1	RP11-1127D7.2
KDM5C-IT1	LA16c-359F1.1	RP11-107N7.1	FOXG1-AS1	RP11-483I24.1			RP11-516J2.1	RP11-391L3.1	RP11-219G17.8	AC079145.4	RP11-386M24.6	RP11-293M10.2	RP11-691H4.3	RP11-28H5.2		RP11-109E24.1	RP11-143E21.6	RP11-1127D7.1
RP3-323P24.3	AL022341.3	SCAMP1-AS1	LINC01551	RP11-349K16.1			RP11-488C13.5	RP11-391L3.4	RP11-219G17.4	RP11-130L8.1	RP11-386M24.10	LINC01220	RP11-53B2.1	LINC01583		RP11-436F23.1	RP11-200K12.3	AL162151.4
LINC00269	LA16c-313D11.12	RASGRF2-AS1	RP11-966I7.2	RP13-653N12.2			RP11-488C13.4	RP11-391L3.3	C1QTNF1-AS1	AC012506.4	RP11-386M24.8	AC007182.6	RP11-53B2.5	CPEB1-AS1		RP11-121C2.3	RP11-200K12.2	AL109767.1
DLG3-AS1	LA16c-380A1.1	VCAN-AS1	RP11-269C4.2	RP11-243M5.5			RP11-463C8.7	RP11-274A11.4	RP11-398J5.1	AC008073.7	LINC01578	RP11-270M14.5	RP11-53B2.6	RP11-382A20.7		RP11-1281K21.8	RP11-117L5.4	CTD-2200A16.1
PHKA1-AS1	RP11-161M6.6	LINC00461	RP11-829H16.3	RP11-417L19.2			RP11-332E19.2	RP11-960L18.1	HP09025	AC009228.1	RP11-326A13.2	RP11-361H10.3	RP11-53B2.4	RP11-382A20.4		RP11-535C7.1	RP11-117L5.1	RP11-543C4.1
FTX	RP11-616M22.7	MEF2C-AS1	CTD-2213F21.2	RP13-977J11.9			RP11-588P7.2	RP11-510J16.6	RP11-353N14.1	LINC01381	RP11-255M2.3	RP11-516J2.1	RP11-699A5.2	DNM1P41		RP11-317M11.1	RP11-117L5.3	RP11-543C4.3
XACT	LA16c-316G12.2	RP11-213H15.1	RP11-340L3.1	RP13-977J11.3			RP11-114N19.3	CTD-2588J6.2	RP11-353N14.2	AC015977.6	LINC01197	RP11-488C13.4	CTD-2576N18.1	RP11-815J21.2		RP11-571I18.5	RP11-662M24.2	CTD-2644I21.1
LINC01285	LA16c-395F10.1	CTD-2215E18.1	EGLN3-AS1	RP13-895J2.2			RP11-299L17.3	RP11-298D21.3	RP11-353N14.3	AC013472.4	RP11-236L14.1	RP11-463C8.7	CTD-2006O16.2	RP11-158M2.5		RP11-231C18.1	RP11-662M24.1	LINC00523
LINC00629	LA16c-429E7.1	RGMB-AS1	RP11-671J11.5	RP13-895J2.6			RP11-353P15.1	RP11-483P21.2	RP11-353N14.5	RP11-195B17.1	RP11-522B15.3	RP11-332E19.2	RP11-25I11.1	RP11-133L19.3		RP11-530I17.1	RP11-989F5.4	RP11-566J3.2
RP11-1114A5.4	AC005606.14	CTD-2587M2.1	RP11-73E17.2	RP13-895J2.7			RP11-1152H15.1	RP11-483P21.6	CTD-2526A2.2	GTF3C2-AS1	RP11-522B15.4	RP11-232C2.3	RP11-408H20.3	NTRK3-AS1		RP11-646I6.5	RP11-989F5.3	MEG3
AC002368.4	AC005606.15	EPB41L4A-AS2	SRP54-AS1	RP13-895J2.11			RP11-753D20.3	RP11-505K9.5	CTD-2526A2.4	AC106870.2	SPATA8-AS1	RP11-588P7.2	RP11-549B18.1	RP11-97O12.7		RP11-16N2.1	RP11-243M5.5	RP11-123M6.2
LCA10	SNHG19	RP11-371M22.1	RP11-85K15.3	RP13-714J12.1			RP11-976B16.1	RP11-486L19.2	CTD-2561B21.5	AC009305.1	LINC00923	RP11-114N19.3	RP11-344B2.3	LINC01586		EPHA5-AS1	RP11-243M5.2	MEG8
TTTY23	RP11-304L19.8	CTC-428G20.2	RP11-561B11.6	RP13-554M15.7			RP11-681H18.2	RP11-517C16.2	CTD-2561B21.8	AL133247.2	CTD-2544M6.1	RP11-299L17.3	RP11-386P4.1	RP11-343B18.2		RP11-19C24.1	RP11-76C10.4	MIR381HG
	RP11-304L19.13	CTC-505O3.2	PTCSC3	RP13-554M15.8			RP11-944C7.1	RP11-517C16.4	RP11-149I9.2	AC093822.1	RP11-167B3.3	RP11-497E19.1	RP11-258B16.1	RP11-326A19.4		RP11-584P21.2	RP11-76C10.3	MEG9
	RP11-715J22.2	CTD-2287O16.4	NKX2-1-AS1	RP13-554M15.5			RP11-33N16.3	RP11-254F19.2	AATK-AS1	SLC8A1-AS1	RP11-35O15.1	RP11-1152H15.1	RP11-379L18.2	RP11-326A19.3		UBA6-AS1	RP11-76C10.2	AL132709.1
	RP11-20I23.2	RP11-574H6.1	RP11-896J10.3	RP11-46H11.11			RP11-471B22.3	RP11-254F19.4	RP13-766D20.2	AC013480.2	RP11-6O2.2	RP11-753D20.3	RP11-379L18.3	RP11-217B1.2		RP11-46J23.1	LINC01257	RP11-8L8.2
	SRRM2-AS1	AC106786.1	RP11-964E11.2	RP11-408E5.5			RP11-471B22.2	RP11-254F19.3	RP13-1032I1.11	AC083949.1	RP11-654A16.3	RP11-976B16.1	RP11-873E20.1	MIR9-3HG		RP11-373J21.1	RP11-638F5.2	CTD-2561F5.1
	LA16c-321D4.2	CTD-2308B18.3	RP11-81F13.2	LINC00556			RP11-1078H9.6	CTC-786C10.1	RP11-498C9.2	AC016735.1	RP11-20G13.3	RP11-681H18.2	RP11-49I11.4	CTD-2315E11.1		RP11-692D12.1	RP11-495K9.2	RP11-168L7.3
	LA16c-380H5.2	RP11-43D2.2	SLC25A21-AS1	RP11-264J4.10			RP11-895M11.3	LINC00311	RP11-498C9.4	RP11-89K21.1	RP11-20G13.4	RP11-33N16.3	RP11-58G13.1	RP11-697E2.11		RP11-44F21.3	RP11-495K9.3	DIO3OS
	MMP25-AS1	RP11-436H11.5	RP11-356O9.2	RP11-476H16.1			RP11-248B24.1	RP11-680G10.1	RP11-498C9.17	RP11-89K21.2	RP11-90E5.1	RP11-471B22.3	RP11-1147P1.1	RP11-154B12.3		AC107072.2	RP13-507P19.2	RP11-1029J19.4
	RP11-473M20.16	RP11-434D11.4	CTD-2058B24.2	RP11-172H24.4			RP11-747H7.3	LA16c-352F7.1	RP13-516M14.1	SIX3-AS1	SPATA41	CTD-2547L24.4	RP11-687D19.1	CTD-3065B20.2		RP11-625I7.1	RP13-507P19.1	RP11-1017G21.5
	AJ003147.8	ADAMTS19-AS1	RP11-96D24.1	LATS2-AS1			RP11-472N19.3	RP11-568J23.4	RP13-20L14.2	AC012354.6	CERS3-AS1	RP11-895M11.3	KC6	CTD-3094K11.1		RP11-377G16.2	RP11-897M7.3	RP11-736N17.8
	AJ003147.9	RP11-89G4.1	RP11-407N17.5	LINC00424			RP11-862G15.2	RP11-568J23.6	RP11-388C12.1	AC093702.1	RP11-526I2.5	RP11-248B24.1	RP11-687E1.2	AC068831.15		RP11-100N20.1	RP11-897M7.1	CTD-2223O18.1
	LA16c-360H6.3	AC009014.3	CTD-2298J14.2	RP11-124N19.4			RP11-131H24.5	RP11-542M13.3	AC144831.3	AC009236.2	RP11-66B24.4	RP11-747H7.3	RP11-846C15.2	AC068831.16		RP11-689K5.3	RP11-495K9.10	RP11-260M19.2
	RP11-462G12.4	RP11-256P1.1	RP11-454K7.3	LINC00352			RP11-131H24.4	RP11-542M13.2	RP11-683L23.7	AC073283.4	PCSK6-AS1	RP11-472N19.3	RP11-749H17.2	CRAT37		RP11-529H2.1	RP11-495K9.9	RP11-260M19.1
	LINC01569	AC034243.1	LINC00648	C1QTNF9B-AS1			LINC00521	FENDRR	RP11-14P20.1	HCG2040054	RP11-14C10.3	RP11-862G15.1	RP11-63I8.1	RP11-692C24.2		FAM13A-AS1	RP11-495K9.6	RP11-614O9.1
	GLIS2-AS1	CTB-35F21.1	RP11-649E7.7	SPATA13			RP11-349I1.2	FOXC2-AS1	RP11-672L10.2	RP11-481J13.1	RP11-14C10.5	ITPK1-AS1	CTD-2130O13.1	RP11-24J19.1		RP11-84C13.2	RP11-495K9.5	RP11-982M15.7
	RP11-295D4.4	CTB-35F21.2	RP11-831F12.2	SPATA13-AS1			RP11-179A9.3	RP11-463O9.2	RP11-672L10.3	AC007743.1	Z69666.2	RP11-131H24.5	RP11-157P23.2	RP11-152L20.3		AC004054.1	RP11-417L19.2	RP11-982M15.8
	RP11-295D4.5	CTC-329D1.3	RP11-247L20.3	LINC00566			RP11-725G5.2	RP11-58A18.1	RP11-78F17.1	AC009970.1	LA16c-OS12.2	RP11-131H24.4	RP11-267C16.1	C15orf32		RP11-354O24.1	RP11-417L19.5	CTD-3051D23.3
	RP11-709D24.5	AC008781.7	RP11-248J18.2	RP11-556N21.1			RP11-1070N10.5	CTD-2015G9.2	RP11-737O24.5	LINC01185	LA16c-366D1.3	LINC00521	RP11-25O3.1	RP11-386M24.8		RP11-9B6.1	RP13-977J11.9	RP11-44N21.1
	RP11-127I20.5	AC005753.1	RP11-286O18.1	RP11-165I9.10			TUNAR	RP11-134D3.1	DLGAP1-AS5	AC009501.4	AL022341.3	RP11-179A9.3	RP11-850A17.1	RP11-326A13.2		RP11-554D13.1	RP13-977J11.2	RP11-44N21.4
	LINC01570	CTC-463A16.1	RP11-218E20.2	LINC00463			C14orf132	RP11-178L8.5	RP11-190I17.2	AC008074.3	LA16c-313D11.12	RP11-164H13.1	CTD-2171N6.1	RP11-522B15.4		RP11-710C12.1	RP13-977J11.8	AL928768.3
	RP11-185J20.1	AC005592.3	RP11-218E20.3	LINC01076			RP11-872J21.3	RP11-178L8.6	RP11-945C19.4	AC007392.3	LA16c-380A1.2	TUNAR	TCF4-AS1	RP11-167B3.1		RP11-710F7.2	RP13-977J11.3	AL122127.25
	RP11-26O3.1	ARHGAP26-AS1	RP11-1140I5.1	RP11-271M24.2			RP11-433J8.2	RP11-178L8.9	RP11-637N19.1	AC097495.2	LA16c-335H7.2	C14orf132	TCF4-AS2	RP11-167B3.3		RP11-713M6.2	RP13-895J2.2	LINC00226
	RP11-483K5.3	CTB-99A3.1	FRMD6-AS1	LINC00415			AL109767.1	RP11-482M8.1	RP11-76K13.3	PCBP1-AS1	LA16c-360A4.1	AL109767.1	CTD-2008L17.2	RP11-35O15.1		RPL34-AS1	RP13-895J2.3	LINC00221
	LINC01177	RP11-331K21.1	RP11-1033H12.1	RP11-380N8.7			RP11-543C4.1	RP11-482M8.3	RP11-789C17.3	TGFA-IT1	LA16c-306A4.1	RP11-543C4.3	RP11-685A21.1	RP11-6O2.2		AC004051.2	RP13-895J2.6	RP11-294C11.6
	RP11-609N14.1	CTC-367J11.1	RP11-589M4.1	WASF3-AS1			RP11-543C4.3	RP4-536B24.2	RP11-419J16.1	AC007395.3	RP11-161M6.2	RP11-638I2.4	RP11-27G24.1	RP11-20G13.1		RP11-380D23.2	RP13-895J2.7	MKRN3-AS1
	RP11-396B14.2	CTC-345K18.2	RP11-547D23.1	USP12-AS1			RP11-436M15.3	GS1-21A4.1	LINC01254	LINC01143	RP11-161M6.3	CTD-2062F14.3	RP11-27G24.3	CTD-3076O17.1		RP11-402J6.1	RP13-895J2.8	RP11-484P15.1
	RP11-485G7.6	CTB-158E9.1	AL163953.3	USP12-AS2			RP11-638I2.4	RP11-863P13.6	RP11-128P17.2	ZNF638-IT1	RP11-161M6.5	CTD-2644I21.1	RP11-760L24.1	SPATA41		RP11-148B6.2	RP13-895J2.9	RP11-385H1.1
	CTD-3088G3.6	CTB-120L21.1	AL162759.1	RP11-428O18.6			RP11-362L22.1	RP11-863P13.4	RP11-677O4.2	RP11-466M21.1	SSTR5-AS1	RP11-566J3.2	RP11-2N1.1	CERS3-AS1		AC108056.1	RP13-895J2.10	AC124997.1
	CTD-2583P5.3	AC106801.1	RP11-794A8.1	LINC01079			CTD-2644I21.1	RP11-21B21.4	RP11-78A19.2	RP11-44N22.3	LA16c-381G6.1	AL132709.1	RP11-795H16.3	RP11-526I2.5		SNHG8	RP13-895J2.11	RP11-1084I9.1
	MIR193BHG	RP11-175K6.2	RP11-698F20.3	RP11-87C7.3			RP11-566J3.2	SNAI3-AS1	RP11-820I16.3	ALMS1-IT1	RP11-616M22.1	RP11-1029J19.2	RP11-396N11.1	RP11-66B24.5		RP11-384K6.8	RP13-714J12.1	RP11-1084I9.2
	RP11-65J21.4	AC008703.1	RP11-665C16.5	PDX1-AS1			MEG8	RP5-1142A6.8	RP11-64C12.6	AC073046.25	RP11-616M22.3	DIO3OS	RP11-879F14.3	RP11-66B24.9		RP11-33B1.3	RP11-503G7.1	LINC00929
	RP11-82O18.2	CTB-178M22.2	RP11-1012E15.2	LINC00543			RP11-1029J19.2	CTD-2555A7.1	RP11-773H22.4	RP11-287D1.4	RP11-616M22.5	LINC00239	RP11-879F14.1	RP11-66B24.4		RP11-647P12.1	RP11-503G7.2	AC009878.2
	RP11-680G24.5	CTB-174D11.1	RP11-624J12.1	PAN3-AS1			DIO3OS	CTD-2555A7.3	RP11-794M8.2	DCTN1-AS1	RP11-616M22.7	CTD-2017C7.2	LINC00305	LA16c-OS12.2		RP11-63B13.1	RP13-554M15.2	AC011196.3
	RP11-567P19.1	CTB-78H18.1	OTX2-AS1	RP11-95G6.1			LINC00239	RP11-46C24.7	RP11-794M8.1	RP11-523H20.3	LA16c-358B7.3	RP11-1017G21.5	LINC01538	LA16c-359F1.1		RP11-170N16.3	RP13-554M15.8	GABRG3-AS1
	CTD-2288F12.1	CTC-281M20.4	RP11-1085N6.5	MTUS2-AS1			RP11-1029J19.5	RP11-368I7.6	RP11-701H16.4	LBX2-AS1	LA16c-429E7.1	CTD-2555C10.3	RP11-644A7.2	LA16c-366D1.3		RP11-9G1.3	RP13-554M15.5	AC144833.1
	RP11-626G11.4	RP11-91H12.1	RP11-108M12.3	LINC00297			CTD-2017C7.2	VPS9D1-AS1	RP11-805F19.1	RP11-355F16.1	XX-DJ76P10__A.2	RP11-661D19.3	GTSCR1	LA16c-407A10.3		RP13-578N3.3	RP11-46H11.11	RP11-100M12.1
	RP11-429K17.1	ZNF346-IT1	RP11-409I10.2	LINC00426			RP11-1017G21.5	RP11-1260E13.1	RP11-699A5.2	AC016716.2	AC005606.14	RP11-365N19.2	RP11-384E22.1	LA16c-380A1.2		SMAD1-AS2	RP11-46H11.3	RP11-100M12.2
	AC004381.7	RP11-798K23.4	RP11-999E24.3	LINC01058			RP11-1017G21.4	RP5-1029F21.2	GATA6-AS1	RP11-60H5.1	AC005606.15	RP11-736N17.8	RP11-25L3.3	LA16c-380A1.1		RP11-557J10.4	RP11-386I8.6	RP11-100M12.3
	AF001550.7	CTC-241N9.1	CTD-2002H8.2	LINC00545			CTD-2555C10.3	RP11-676J12.9	RP11-535A5.1	RP11-301O19.1	SNHG19	LINC00605	RP11-669I1.1	LA16c-335H7.2		RP11-292D4.2	CTD-2140B24.6	RP11-30G8.2
	CRYM-AS1	RP11-39H3.2	PSMA3-AS1	LINC01066			RP11-661D19.3	RP11-676J12.6	RP11-17J14.2	AC015971.2	RP11-304L19.8	RP11-736N17.10	RP11-231E4.2	LA16c-360A4.1		RP11-372K14.2	RP11-385E5.5	RP11-30G8.1
	RP11-21M24.2	CTB-129O4.1	LINC01500	LINC01073			RP11-365N19.2	RP11-676J12.7	RP11-403A21.1	AC104134.2	RP11-304L19.12	RP11-45P15.4	RP11-321M21.4	RP11-161M6.3		RP11-768B22.2	LINC00350	AC090696.2
	RP11-105C19.1	CTC-338M12.2	RP11-701B16.2	FRY-AS1			RP11-736N17.8	AC016292.1	RP11-9E17.1	AC062029.1	RP11-304L19.13	RP11-600F24.7	RP11-321M21.3	RP11-161M6.5		RP11-285C1.2	RP11-61K9.3	CTD-3118D7.1
	CTD-2196E14.3	RP3-416J7.4	RP11-62H20.1	RP11-298P3.4			LINC00677	AC144836.1	AQP4-AS1	CH17-132F21.5	RP11-715J22.3	RP11-894P9.2	RP11-321M21.1	SSTR5-AS1		RP11-153M7.5	RP11-264J4.10	RP11-300A12.2
	CTD-2196E14.9	RP4-668J24.2	CTD-2568P8.1	RP11-380B4.3			LINC00605	RP11-818O24.2	RP11-57J16.1	RP11-575H3.1	RP11-715J22.2	LINC00637	RP11-704C2.1	LA16c-381G6.1		RP11-612J15.1	LINC01046	RP11-16E12.2
	CTD-2385L22.1	FOXCUT	RP11-1042B17.3	LINC00423			RP11-736N17.10	CTD-2545H1.2	RP11-408H20.1	AC103563.8	RP11-715J22.6	CTD-2134A5.4	RP11-357H3.1	RP11-616M22.11		RP11-218F10.3	ZDHHC20-IT1	RP11-624A21.1
	CTD-2385L22.2	RP1-90J20.2	SALRNA1	STARD13-IT1			RP11-45P15.4	hsa-mir-1253	RP11-650P15.1	AC103563.9	CTD-2270P14.1	CTD-2223O18.1	RP11-94B19.4	RP11-616M22.1		LINC01179	LINC00424	RP11-489D6.2
	CTD-2313J23.1	LINC01011	RP11-902B17.1	RP11-141M1.3			RP11-600F24.7	RP11-147K16.3	RP11-53I6.2	AC012307.2	CTD-2270P14.5	RP11-260M19.1	RP11-504I13.3	RP11-616M22.3		RP11-610J23.1	LINC00540	RP11-3D4.4
	LINC01567	RP1-90J20.8	HIF1A-AS2	RP11-142E9.1			RP11-894P9.2	RP11-104O19.4	AC012123.1	RP11-363D14.1	LA16c-380H5.2	RP11-614O9.1	RP11-504I13.2	RP11-616M22.5		HAND2-AS1	LINC00621	RP11-1084A12.2
	CTD-2547G23.4	RP1-40E16.9	CTD-2277K2.1	RP11-218I21.2			RP11-73M18.8	RP11-314A20.5	RP11-258B16.1	RP11-353K11.1	LA16c-380H5.5	RP11-982M15.7	RP11-17M16.2	RP11-616M22.7		RP11-148L24.1	LINC00362	RP11-1H8.5
	CTA-249B10.1	RP11-420L9.5	RP11-1112J20.2	RP11-307O13.1			CTD-2134A5.4	CTD-2545G14.4	RP11-379L18.2	AC092675.3	RP11-473M20.5	CTD-3051D23.1	LINC00908	LA16c-358B7.3		RP13-577H12.2	LINC00352	CTD-2125J1.1
	AC009158.1	RP11-420L9.4	CTD-2302E22.6	LINC00445			CTD-2223O18.1	RP11-542C16.1	RP11-379L18.1	AC092675.4	MMP25-AS1	CTD-3051D23.4	RP11-111H3.3	LA16c-312E8.4		RP11-806K15.1	C1QTNF9B-AS1	RP11-814P5.1
	RP11-673P17.2	RP3-380B8.4	RP11-544I20.2	SPG20-AS1			RP11-260M19.1	RP11-199F11.2	RP11-96A15.1	AC109826.1	RP11-473M20.9	CTD-3051D23.3	AC034110.1	LINC00254		RP11-624A4.1	SPATA13-AS1	DPH6-AS1
	CTD-3203P2.1	RP3-429O6.1	RP11-973N13.4	SMAD9-IT1			RP11-614O9.1	RP11-1099M24.9	RP11-322E11.2	AC092667.2	RP11-473M20.16	RP11-44N21.1	RP11-751H17.1	XX-DJ76P10__A.2		RP11-404J23.1	RP11-556N21.1	RP11-184D12.1
	CTD-3203P2.3	RP11-203H2.1	RP11-840I19.5	LINC01048			RP11-982M15.7	RP11-599B13.3	RP11-49I11.4	LINC01104	AJ003147.8	RP11-44N21.3	RP11-176N18.2	SNHG9		LINC00290	RP11-165I9.10	RP11-684B21.1
	RP11-57A19.2	RP1-290I10.5	RP11-862P13.1	LINC00547			CTD-3051D23.1	AC129492.6	RP11-95O2.5	AC092570.2	RP11-462G12.1	RP11-44N21.4	RP11-63N3.1	AC005606.14		RP11-540E16.2	LINC00463	RP11-475A13.2
	RP11-666O2.2	RP11-637O19.2	CTD-2566J3.1	RP11-93G5.1			CTD-3051D23.4	RP11-599B13.7	RP11-797E24.3	AC007278.3	GLIS2-AS1	RP11-521B24.3	LINC01029	RP11-304L19.12		AC108142.1	RP11-271M24.2	RP11-475A13.1
	RP11-22P6.2	ELOVL2-AS1	CTD-2325P2.3	LINC00571			CTD-3051D23.3	RP11-849F2.5	RP11-1147P1.1	LINC01158	RP11-709D24.6	RP11-521B24.5	RP11-100K18.1	RP11-304L19.13		RP11-18D7.3	LINC00415	RP11-16L14.2
	CTD-2574D22.3	RP11-716O23.1	RP11-817G13.3	LINC00366			RP11-44N21.1	CTB-41I6.1	RP11-63I8.1	RP11-13J10.1	RP11-165E7.1	RP11-32B5.7	RP11-451L19.1	RP11-715J22.2		RP11-367N14.2	RP11-380N8.7	RP11-122D10.1
	CTD-2515O10.5	RP1-257A7.4	RP11-363J20.1	RP11-50D16.4			RP11-44N21.3	RP11-85B7.5	RP11-742D12.2	LINC01159	RP11-26O3.1	RP11-294C11.6	RP11-123I22.1	CTD-2270P14.5		RP11-739P1.2	WASF3-AS1	RP11-128A17.1
	RP11-297C4.6	GFOD1-AS1	RP11-363J20.2	LINC00332			RP11-521B24.4	RP11-628O18.1	CTD-2130O13.1	AC009505.4	RP11-483K5.3	RP11-566K19.6	RP11-715C4.1	LA16c-321D4.2		RP11-386B13.4	RP11-428O18.6	RP11-128A17.2
	RP11-146F11.1	RP3-500L14.2	CTD-2525P14.5	RP11-74J13.9			RP11-521B24.3	RP11-488L1.1	RP11-246E12.2	AC016994.2	RP11-473I1.5	RP11-1084I9.2	CTD-2382H12.2	RP11-473M20.5		RP11-366H4.1	RP11-87C7.3	RP11-1008C21.1
	RP11-2C24.3	RP3-380E11.2	RP11-1046B16.3	VWA8-AS1			RP11-521B24.5	AC003664.1	C18orf12	SH3RF3-AS1	RP11-895K13.2	AC011196.3	RP11-849I19.1	MMP25-AS1		CTD-2083E4.6	PDX1-AS1	RP11-275I4.1
	MIR762HG	RP11-146I2.1	RP11-486O13.2	RP11-187A9.3			AL928742.12	CTC-529I10.1	RP11-426J5.3	RP11-1223D19.1	RP11-609N14.1	AC090696.2	RP11-1136J12.1	RP11-473M20.9		CTD-2228K2.7	LINC00543	RP11-275I4.2
	RP11-1072A3.3	JARID2-AS1	RP11-718G2.5	LINC01050			MKRN3-AS1	RP11-138I1.4	RP11-110H1.8	AC114776.3	RP11-876N24.2	RP13-126C7.1	RP11-196B3.4	AJ003147.9		CTD-3080P12.3	PAN3-AS1	INAFM2
	RP11-388M20.2	RP11-401E14.2	RP6-114E22.1	LINC00428			RP11-385H1.1	RP11-138I1.3	RP11-699C17.1	AC096670.3	CTD-2583P5.3	RP11-300A12.2	RP11-567M16.6	LA16c-306E5.3		CTD-2012J19.3	RP11-95G6.1	RP11-64K12.9
	RP11-388M20.6	RP3-467D16.3	RP11-109N23.4	ENOX1-AS1			RP11-2C7.1	SMCR2	RP11-1030E3.1	RP11-399B17.1	RP11-65J21.4	RP11-143J24.1	RP11-795F19.1	RP11-462G12.2		CTD-2194D22.4	MTUS2-AS2	RP11-64K12.8
	PYCARD-AS1	RP11-500C11.3	RP4-647C14.2	RP11-478K15.7			AC011196.3	CTD-2145A24.3	RP11-25O3.1	PAX8-AS1	CTB-193M12.1	RP11-16E12.2	AC005391.2	RP11-95P2.3		CTD-2012M11.3	MTUS2-AS1	RP11-540O11.1
	RP11-120K18.2	RP11-239H6.2	RP1-240K6.3	LINC00330			AC090696.2	CTD-2104P17.2	CTD-2171N6.1	RP11-395L14.3	CTA-972D3.2	RP11-624A21.1	CTC-265F19.1	LINC01569		RP11-445O3.1	LINC00385	RP11-265N6.1
	RP11-452L6.7	LINC00581	RP3-414A15.10	RP11-321C24.1			RP13-126C7.1	RP11-78O7.1	RP11-714M23.2	RP11-19E11.1	RP11-626G11.4	RP11-758N13.1	AC006538.8	GLIS2-AS1		CTD-2297D10.2	LINC00427	RP11-402F9.3
	CTD-2014E2.2	CASC15	RP5-1021I20.1	RP11-290D2.6			CTD-3118D7.1	RP11-209D14.2	RP11-685A21.1	STEAP3-AS1	RP11-626G11.3	RP11-12O16.1	AC006277.3	RP11-295D4.4		FLJ33360	LINC00398	CTD-2651B20.3
	CTD-2358C21.3	U91328.22	RP5-1021I20.8	LINC01055			RP11-300A12.2	AC087294.2	RP11-27G24.1	AC013275.2	CTA-363E6.5	RP11-489D6.2	AC005944.2	RP11-709D24.5		SNHG18	LINC00545	RP11-718O11.1
	RP11-56L13.3	RP1-221C16.8	RP5-1021I20.5	CPB2-AS1			RP11-680F8.3	RP11-846F4.12	RP11-866E20.3	AC012363.13	CTD-2380F24.1	RP11-3D4.4	AC010649.1	RP11-165E7.1		CTD-2199O4.6	TEX26-AS1	RP11-627D16.1
	RP11-812E19.3	HCG11	AC005519.4	RP11-139H14.5			RP11-143J24.1	RP11-260A9.6	RP11-879F14.3	LINC01101	RP11-204E4.3	RP11-1H8.5	AC007292.7	RP11-10K17.6		RP11-308B16.2	LINC01066	RP11-408J6.1
	LINC00273	LINC01012	CTD-2207P18.2	LINC00563			DKFZP434L187	RP11-720N19.2	RP11-173A16.1	AC079988.3	CRYM-AS1	CTD-2125J1.1	MIR7-3HG	LINC01570		CTB-51A17.1	RP11-326L9.1	RP11-552E10.1
	RP11-46D6.1	LINC00533	RP11-950C14.10	LINC01198			RP11-16E12.2	RP11-19P22.8	RP11-120K19.3	AC114783.1	CTB-31N19.3	RP11-814P5.1	CTC-503J8.8	RP11-185J20.1		RP11-19O2.2	RP1-257C22.2	LINC01491
	RP11-169E6.1	HCG14	RP11-950C14.7	HTR2A-AS1			RP11-624A21.1	RP11-138P22.1	RP11-635N19.1	RP11-521O16.2	RP11-20G6.2	RP11-463I20.1	CTD-3128G10.6	RP11-26O3.1		RP11-260E18.1	LINC00445	RP11-394B5.2
	RP11-169E6.4	HCG17	RP11-293M10.6	RP11-279N8.1			RP11-758N13.1	RP11-218F4.1	LINC00305	AC068282.3	RP11-20G6.1	RP11-122D10.1	CTC-312O10.3	RP11-279O17.2		AC091878.1	SPG20-AS1	RP11-209K10.2
	RP11-3M1.1	XXbac-BPG249D20.9	AC007182.6	LINC00462			RP11-489D6.2	CTD-2008P7.10	RP11-17E3.1	AC010976.2	CTC-391G2.1	RP11-128A17.2	CTB-25J19.1	RP11-279O17.3		RP11-152K4.2	SMAD9-IT1	RP11-209E8.1
	CTD-2600H12.2	XXbac-BPG252P9.9	RP11-361H10.3	RP11-156K23.3			RP11-1H8.5	CTD-2008P7.9	RP11-713C5.1	RP11-286H15.1	RN7SKP23	RP11-275I4.1	CTB-133G6.2	RP11-483K5.3		RP11-5N11.7	RP11-676B18.1	RP11-643A5.3
	RP11-22D3.1	LINC00243	RP11-516J2.1	RP11-34F20.7			CTD-2125J1.1	CTD-2350C19.2	RP11-676J15.1	AC018804.3	CTD-2385L22.1	RP11-624L4.1	CTD-3214H19.6	RP11-475D10.4		NADK2-AS1	RP11-93G5.1	RP11-643A5.2
	RP11-22D3.2	HCG21	RP11-187O7.3	DLEU1-AS1			RP11-814P5.1	RP11-192H23.5	RP11-669I1.1	AC133785.1	CTD-2385L22.2	RP11-521C20.3	AC130469.2	RP11-77H9.6		GDNF-AS1	RP11-131P10.2	RP11-48G14.3
	CTD-2595P9.4	EHMT2-AS1	RP11-99E15.2	RNASEH2B-AS1			DPH6-AS1	SPAG5-AS1	RP11-231E4.2	LINC01120	CTD-2540M10.1	C15orf56	CTD-2529P6.3	RP11-77H9.8		CTD-2207A17.1	LINC00366	RP11-86K22.2
	RP11-305A4.3	HCG23	RP11-488C13.4	RP11-457D13.4			RP11-122D10.1	AC010761.6	RP11-405M12.3	RP1-156L9.1	LINC01567	RP11-133K1.12	CTD-2623N2.11	RP11-473I1.6		CTD-2078B5.2	RP11-50D16.4	CTD-2330J20.2
	RP11-429P3.3	HLA-DQB1-AS1	RP11-7F17.7	INTS6-AS1			RP11-128A17.1	AC010761.10	RP11-405M12.2	AC097532.2	CTA-249B10.1	RP11-64K12.4	CTD-2553C6.1	RP11-473I1.5		LINC00603	LINC00332	RP11-361D15.2
	RP11-429P3.5	HCG24	RP11-7F17.3	RP11-327P2.6			RP11-128A17.2	RP11-20B24.2	RP11-173L6.1	AC010974.3	IL21R-AS1	RP11-64K12.9	CTD-2240E14.4	RP11-243A14.1		OXCT1-AS1	RP11-172E9.2	RP11-82L7.4
	RP11-21B23.1	RP11-140K17.3	RP11-463C8.7	RP11-93H24.3			RP11-1008C21.1	AC024619.2	RP11-4B16.4	CCNT2-AS1	CTD-2049O4.1	RP11-111A22.1	CTC-429L19.3	LINC01177		RP11-112L7.1	LINC00598	RORA-AS1
	RP11-401P9.1	RP1-50J22.4	RP11-332E19.2	RP11-95F22.1			RP11-102L12.2	RP11-321A17.4	RP11-751H17.1	AC068492.1	RP11-57A19.2	RP11-532F12.5	CTC-239J10.1	RP11-297M9.1		CTD-2325A15.5	RP11-74J13.8	RP11-554D20.1
	RP11-401P9.5	XXyac-YR38GF2.1	RP11-232C2.3	DIAPH3-AS1			RP11-275I4.1	RP11-296K13.4	RP11-849I19.1	AC092620.3	RP11-426C22.5	CTD-2129N1.1	AC007787.2	RP11-895K13.2		FGF10-AS1	RP11-74J13.9	RP11-554D20.2
	RP11-327F22.1	RP3-462C17.1	RP11-114N19.3	LINC00434			RP11-275I4.2	RP11-68I3.5	RP11-1136J12.1	AC105402.4	AC009133.12	RP11-540O11.1	CTC-250I14.6	RP11-609N14.1		RP11-269M20.3	VWA8-AS1	RP11-39M21.1
	RP11-295M3.4	RP11-298J23.5	RP11-497E19.1	LINC00378			RP11-521C20.3	RP11-354P11.2	RP11-196B3.1	AC079790.2	CDIPT-AS1	OIP5-AS1	CTB-5E10.3	LINC01290		CTD-2314G24.2	LINC00428	RP11-259A24.1
	RP11-357N13.6	RP3-475N16.1	RP11-1152H15.1	RP11-432J3.4			RP11-133K1.8	RP1-41C23.2	RP11-196B3.4	AC012501.2	CTD-2515O10.5	RP11-380D11.2	CTC-548K16.6	RP11-27M24.2		CTD-2254N19.1	RP11-478K15.7	RP11-507B12.1
	RP11-357N13.1	RP1-244F24.1	RP11-753D20.3	RP11-527N12.2			C15orf56	AC003101.1	RP11-567M16.2	RP11-605B16.1	RP11-297C4.3	RP11-23P13.4	AC003956.1	RP11-109M19.1		PART1	LINC01198	RP11-643M14.1
	RP11-481F24.3	RP1-8B1.4	RP11-507K2.6	LINC00355			RP11-133K1.12	CTC-542B22.2	RP11-154H12.2	AC009961.3	RP11-2C24.7	RP11-23P13.6	AC005785.2	RP11-876N24.3		RP11-231G3.1	HTR2A-AS1	MGC15885
	CTD-2050B12.1	RP3-442L6.4	RP11-976B16.1	LINC01052			RP11-64K12.4	AC090616.2	RP11-154H12.3	AC009487.4	RP11-1072A3.3	CTD-2382E5.2	AC006128.2	RP11-876N24.4		RP11-158J3.2	RP11-90M2.5	RP11-702L15.4
	RP11-413H22.2	LINCMD1	RP11-681H18.2	PCDH9-AS2			RP11-64K12.10	RP11-443G13.2	CTD-3113P16.11	AC008063.2	PYCARD-AS1	RP11-402F9.3	AD000091.2	RP11-396B14.2		RP11-307L14.1	RP11-195L15.2	RP11-325L12.6
	RP11-249C24.10	TRAM2-AS1	FOXN3-AS1	PCDH9-AS4			RP11-64K12.9	AC084809.2	CTD-3113P16.5	AC009495.2	RP11-120K18.2	CTD-2008A1.3	LLNLR-249E10.1	RP11-485G7.5		MAST4-IT1	DLEU2	RP11-325L12.7
	RP11-249C24.11	RP11-143A22.1	RP11-33N16.3	LINC00364			RP11-111A22.1	AC084809.3	AC010641.1	AC007556.3	AC026471.6	RP11-109D20.2	AC004510.3	RP11-485G7.6		MAST4-AS1	RP11-327P2.5	RP11-628M2.1
	RP11-325K4.3	KCNQ5-IT1	RP11-471B22.3	ATXN8OS			RP11-532F12.5	RP11-17M24.1	AC005775.2	AC012594.1	CTD-2014E2.2	CTD-2651B20.1	LINC00661	CTD-3088G3.6		RP11-404L6.2	RP11-248G5.9	RP11-16E23.3
	RP11-325K4.2	OOEP-AS1	CTD-3035D6.2	LINC00348			CTD-2129N1.1	RP11-215E13.1	AC009005.2	LINC01124	CTD-2014E2.7	CTD-2651B20.7	CTD-2538G9.6	RP11-490O6.2		CTC-235G5.3	RP11-245D16.4	RP11-653J6.1
	RP11-407G23.1	RP11-505P4.7	CTD-2547L24.4	RP11-157H4.1			RP11-540O11.1	AC011193.1	AC004156.3	AC007405.6	RP11-56L13.3	GATM-AS1	CTD-2278I10.4	RP11-166B2.5		CTC-564N23.2	RP11-78J21.7	RP11-34F13.3
	RP11-407G23.4	RP11-177G23.1	RP11-248B24.1	LINC00402			RP11-380D11.2	C17orf102	AC006273.4	AC007405.8	RP11-812E19.3	RP11-96O20.2	CTD-3149D2.4	RP11-166B2.7		ZBED3-AS1	RP11-93H24.3	RP11-315D16.4
	CTD-2600O9.2	RP3-393K13.1	RP11-747H7.3	LINC00347			RP11-473C18.3	RP11-28A22.2	AC006273.5	DLX2-AS1	LINC00273	RP11-718O11.1	AC068499.10	RP11-276H1.3		SCAMP1-AS1	LINC01065	RP11-809H16.2
	CTD-2600O9.1	RP11-459O1.2	RP11-472N19.3	LINC01078			RP11-402F9.3	RP5-837J1.6	AC005391.2	AC104088.1	RP11-46D6.1	RP11-408J6.1	CTD-3137H5.1	RP11-276H1.2		LINC01337	RP11-24H2.3	RP11-809H16.5
	CTB-134F13.1	RP11-63L7.5	RP11-862G15.1	LMO7DN-IT1			RP11-516C1.1	RP11-799D4.3	LLNLR-284B4.2	RAPGEF4-AS1	RP11-169E6.1	RP11-605F22.2	CTD-2017D11.1	RP11-165M1.3		VCAN-AS1	RP11-95F22.1	RP11-352D13.6
	RP11-459F6.1	RP11-16C18.3	RP11-120E11.2	AC000403.4			CTD-2008A1.3	RP11-686D22.5	AC011558.5	RP11-572N21.1	ITFG1-AS1	CTD-2647E9.3	CTD-2027I19.3	RP11-552C15.1		CTC-467M3.2	DIAPH3-AS1	LINC00593
	RP11-451N19.3	RP1-45N11.1	RP11-131H24.5	MYCBP2-AS2			RP11-109D20.2	RP11-686D22.9	CIRBP-AS1	HOXD-AS2	RP11-177N22.3	GABPB1-AS1	CTB-151G24.2	CTD-2583P5.3		RP11-414H23.2	RP11-432J3.4	RP11-543G18.1
	RP11-700H13.1	RP1-199J3.6	RP11-131H24.4	SCEL-AS1			CTD-2651B20.1	RP11-1094M14.5	AC005330.2	HAGLR	CTC-527H23.4	RP11-394B5.2	LINC01532	AC003009.1		CTD-2091N23.1	LINC00364	RP11-96C21.1
	RP11-95H3.1	MCHR2-AS1	RP11-349I1.2	EDNRB-AS1			CTD-2651B20.7	RP11-1094M14.14	CTB-25B13.5	AC093911.1	RP11-491F9.1	RP11-108K3.3	CTC-525D6.5	CTD-2135D7.2		NR2F1-AS1	LINC00348	RP11-1123I8.1
	RP11-513N24.1	RP3-355L5.5	RP11-179A9.3	RNF219-AS1			GATM-AS1	RP1-161P9.5	CTB-25B13.12	AC013733.3	RP11-189E14.4	RP11-108K3.2	CTC-525D6.3	MIR193BHG		RP11-65F13.3	LINC00402	HEXA-AS1
	LINC00920	RP3-355L5.4	DICER1-AS1	RP11-203P2.2			RP11-519G16.5	CTB-91J4.1	CTB-25B13.9	AC098617.1	CTD-2595P9.4	RP11-108K3.4	CTC-525D6.2	RP11-65J21.4		RP11-185E12.2	LINC01034	RP11-272D12.1
	RP11-63M22.2	RP3-359N14.2	RP11-725G5.2	RP11-52L5.6			RP11-96O20.2	CTB-75G16.3	AC005943.6	AC011997.1	RP11-305A4.2	RP11-313P18.2	CTC-448F2.7	CTB-193M12.1		CTC-303L1.2	AC000403.4	C15orf59-AS1
	RP11-61A14.4	RP1-134E15.3	RP11-1070N10.3	LINC00331			RP11-96O20.5	RP11-445F12.1	AC005256.1	RP11-107N15.1	RP11-21B23.3	CTD-2308G16.1	AC005597.1	AF001548.3		CTC-558O19.1	AC001226.7	RP11-24D15.1
	RP11-61A14.1	RP1-67A8.3	RP11-1070N10.4	LINC01068			RP11-718O11.1	RP11-697E22.3	CTB-31O20.3	AC007679.3	RP11-327F22.5	CTD-2650P22.1	CTD-2001J20.1	CTA-972D3.2		CTD-2154I11.2	RNF219-AS1	LOXL1-AS1
	RP11-361L15.4	RP1-47M23.3	C14orf132	LINC01080			RP11-138E16.1	RP11-115K3.1	AC004490.1	GPR1-AS	AC009166.5	CTD-2184D3.6	CTC-565M22.1	RP11-14N9.1		LINC01554	RP11-203P2.2	RP11-247C2.2
	RP11-361L15.3	OSTM1-AS1	RP11-404P21.5	LINC00377			RP11-325E5.1	AC124789.1	SPPL2B	AC010731.2	RP11-437L7.1	RP11-430B1.2	CTC-400I9.1	CTD-2576D5.4		AC008592.7	RP11-52L5.6	RP11-60L3.3
	RP11-361L15.5	RP3-429G5.5	RP11-872J21.3	LINC00333			GABPB1-AS1	CTB-58E17.2	AC006538.8	IDH1-AS1	CASC22	RP11-23N2.4	AC008992.1	RP11-567P19.1		RP11-254I22.3	RBM26-AS1	RP11-60L3.2
	CTC-277H1.6	LINC00222	RP11-907D1.3	LINC00375			RP11-108K3.3	RP11-387H17.4	AC006538.1	AC019185.4	CASC16	RP11-209K10.2	AC011525.4	RP11-1035H13.2		RP11-254I22.2	LINC01080	RP11-414J4.2
	CTC-277H1.7	CTA-331P3.1	RP11-359N5.1	RP11-30L8.1			RP11-108K3.4	CTD-2267D19.3	AC006277.3	AC093381.2	RP11-44F14.6	RP11-48G14.3	CTC-360P9.1	CTD-2288F12.1		RGMB-AS1	LINC00333	RP11-797A18.6
	RP11-297D21.2	RP11-428F8.2	RP11-1127D7.2	LINC00430			RP11-313P18.2	RP11-458J1.1	AC005944.2	LINC01280	RP11-36I17.2	LINC01413	LINC01533	RP11-626G11.4		CTC-293G12.1	LINC00351	RP11-500C12.1
	CTD-2012K14.2	RP11-367G18.1	AL109767.1	MIR4500HG			CTD-2308G16.1	AC003958.2	AC005264.2	AC007563.5	RP11-324D17.2	CTD-2515H24.2	AC011518.2	RP11-626G11.3		LINC00491	MIR4500HG	RP11-307C19.1
	RP11-615I2.1	RP3-399L15.3	RP11-543C4.1	LINC00397			CTD-2184D3.6	LINC00974	AC010649.1	AC010136.2	RP11-434E6.2	RP11-344A16.2	AC011518.1	CTA-363E6.2		CTC-254B4.1	LINC01047	RP11-307C19.2
	RP11-615I2.2	RP11-351A11.1	RP11-543C4.3	LINC01049			RP11-430B1.2	RP13-415G19.2	AC007792.1	RP11-459I19.1	CTD-3032H12.1	CTD-2330J20.2	CTD-2540B15.9	CTA-363E6.3		CTC-332L22.1	LINC01049	LINGO1-AS1
	RP11-354M1.2	RP3-425C14.4	RP11-638I2.4	MIR17HG			RP11-209K10.2	RP11-156E6.1	AC005786.7	LINC01494	RP11-26L20.4	RP11-356M20.3	CTD-2329C7.2	CTA-363E6.5		AC010468.2	MIR17HG	LINGO1-AS2
	RP11-521L9.1	RP11-374A22.1	CTD-2644I21.1	RP11-487A2.1			RP11-209E8.1	RP11-358B23.7	AC005786.6	AC097468.7	RP11-481F24.3	RP11-82L7.4	CTC-526N19.1	CTA-363E6.6		EPB41L4A-AS2	RP11-632L2.2	CTD-2071N1.2
	RP11-70O5.2	RP11-624M8.1	RP11-566J3.2	RP11-165N12.2			RP11-643A5.3	RP11-194N12.2	AC004637.1	LINC00608	RP11-461O7.2	RP11-219B17.3	AC010504.2	AC002550.6		RP11-371M22.1	LINC00391	CTD-2071N1.1
	RP11-296I10.3	NCOA7-AS1	AL132709.1	RP11-632L2.2			RP11-420M1.2	RP11-400F19.12	AC005954.4	AC097468.4	RP11-461O7.1	CTD-2026J24.1	ZNF30-AS1	CTD-2380F24.1		CTC-313D10.1	SOX21-AS1	RP11-5O23.2
	RP11-23E19.1	RP11-325O24.6	RP11-1029J19.2	LINC00391			LINC01413	CTD-3193K9.3	AC005954.3	RP11-33O4.1	RP11-249C24.10	RP11-643M14.1	CTD-2527I21.9	RP11-204E4.3		CTC-505O3.2	LINC00557	RP11-335K5.2
	CTD-2520I13.1	RP1-69D17.3	DIO3OS	SOX21-AS1			CTD-2330J20.2	CTD-3193K9.11	CTD-2622I13.3	AC114803.3	RP11-249C24.11	RP11-299H22.1	U62631.5	RP11-429K17.1		CTB-161M19.4	RP11-10E18.7	RP11-16K12.1
	RP11-510M2.2	RP11-102N11.1	LINC00239	LINC00557			RP11-30K9.6	RAMP2-AS1	AC005578.3	AC053503.4	RP11-343H19.2	RP11-244F12.3	LINC01531	AC004381.7		CTC-552D5.1	LINC00359	ANKRD34C-AS1
	RP11-432I5.8	LINC01013	RP11-1029J19.5	CLDN10-AS1			RP11-356M20.3	LINC00671	AC007292.7	AC053503.6	RP11-325K4.3	RP11-111E14.1	AC002115.5	CTC-508F8.1		RP11-574H6.1	LINC00411	LINC01314
	RP11-498D10.3	RP1-55C23.7	CTD-2017C7.2	DNAJC3-AS1			RP11-82L7.4	LINC00854	CTB-50L17.16	AC053503.12	RP11-407G23.4	AC100830.3	UPK1A-AS1	AF001550.7		CTC-441N14.2	RP11-397O8.7	RP11-210M15.2
	RP11-346C20.4	LINC01010	RP11-1017G21.6	RP11-10E18.7			RORA-AS1	CTD-3014M21.1	AC005339.2	RP11-316O14.1	CTD-2600O9.1	CTD-2017F17.1	LINC01529	CRYM-AS1		CTD-2544H17.2	FGF14-IT1	RP11-28H5.2
	RP11-346C20.3	RP3-388E23.2	CTD-2555C10.3	RP11-65L19.4			RP11-39M21.1	LINC00910	LLNLR-304G9.1	CTD-2308L22.1	CTB-134F13.1	RP11-325L12.7	CTB-189B5.3	CTB-31N19.5		RP11-359P5.1	FGF14-AS2	RP11-775C24.4
	CTD-2009A10.1	RP3-325F22.3	RP11-661D19.3	LINC00359			CTD-2026J24.1	MIR2117HG	TINCR	RP11-384O8.1	RP11-481J2.2	RP11-628M2.1	CTB-60E11.9	CTB-31N19.3		AC106786.1	RP11-29B2.6	RP11-761I4.4
	RP11-53L24.1	NHEG1	RP11-365N19.2	LINC00456			RP11-643M14.1	CTC-501O10.1	AC024592.9	RP11-16P6.1	RP11-481J2.4	RP11-16E23.3	AC093063.3	RP11-101E7.2		CTD-2169H9.1	RP11-255P5.2	CTD-2034I4.2
	RP11-252A24.5	RP11-204P2.3	RP11-736N17.8	RP11-128N14.5			RP11-435J9.2	RP5-905N1.2	CTD-2396E7.11	RP11-92F20.1	RP11-451N19.3	RP11-653J6.1	LLNLR-268E12.1	RP11-141O15.1		AC005915.1	DAOA-AS1	LINC01583
	RP11-252E2.1	RP11-10J5.1	LINC00677	RP11-120E13.1			MGC15885	FAM215A	CTD-2396E7.10	AC097662.2	CTC-420A11.2	IQCH-AS1	PCAT19	RP11-105C19.1		CTC-573M9.1	RP11-272L14.2	CPEB1-AS1
	RP11-77K12.3	RP3-422G23.4	LINC00605	RP11-383H17.4			RP11-321G12.1	RP11-527L4.6	CTD-3128G10.7	AC064853.2	RP11-95H3.1	RP11-34F13.3	AC006129.3	RP11-20G6.2		ADAMTS19-AS1	LINC00551	AC105339.1
	RP11-77K12.10	RP11-390P2.4	RP11-736N17.10	RP11-573N10.1			AC007950.2	RP11-527L4.2	CTB-133G6.2	AC074019.1	RP11-513N24.1	RP11-34F13.2	AC011513.4	CTC-391G2.1		CTC-575N7.1	RP11-282A11.3	SCARNA15
	RP11-490B18.5	PHACTR2-AS1	RP11-45P15.4	RP11-261P24.2			RP11-111E14.1	RP5-882C2.2	CTD-2207O23.11	FBXO36-IT1	LINC00920	RP11-315D16.4	AC020956.3	CTD-2270L9.2		CTB-113I20.2	RP11-381O6.1	RP11-382A20.2
	RP11-2C15.1	RP11-631F7.2	LINC00637	STK24-AS1			RP11-702L15.4	RUNDC3A-AS1	CTD-3214H19.6	RP11-223I10.1	RP11-403P17.2	RP11-809H16.2	CTB-59C6.3	CTD-2196E14.3		CTC-276P9.3	RP11-346C4.3	RP11-382A20.4
	RP11-293N14.1	RP11-631F7.1	CTD-2223O18.1	DOCK9-AS1			AC100830.3	LINC01180	CTD-3193O13.11	AC017104.6	RP11-61A14.4	RP11-809H16.4	CTC-378H22.2	CTD-2196E14.9		CTC-321K16.1	RP11-153I24.4	RP11-342A23.2
	RP11-96P7.1	UST-AS1	RP11-260M19.1	LINC01232			CTD-2017F17.1	CTC-296K1.4	CTD-3193O13.1	LINC00471	RP11-61A14.1	RP11-809H16.5	L34079.4	CTD-2385L22.2		GS1-39E22.1	LINC00399	AGBL1-AS1
	CTD-2300H10.2	RAET1E-AS1	RP11-614O9.1	CLYBL-AS2			RP11-325L12.6	CTB-39G8.2	CTD-3020H12.4	AC105461.1	RP11-361L15.4	RP11-543G18.1	EML2-AS1	CTA-113A6.1		CTB-1I21.1	RP11-40E6.1	RP11-182L7.1
	RP11-358L22.3	RAET1E-AS1	RP11-982M15.7	CLYBL-AS1			RP11-325L12.7	CTB-39G8.3	RAB11B-AS1	AC068134.8	RP11-361L15.5	RP11-96C21.1	DACT3-AS1	CTD-2313J23.1		RP11-381K20.4	RP11-40E6.2	RP11-648K4.2
	RP11-70D24.3	RP11-472G23.10	RP11-982M15.5	LINC00554			RP11-628M2.1	RP11-798G7.7	CTD-2623N2.11	AC068134.6	CTC-277H1.6	RP11-138H8.3	PLA2G4C-AS1	CTD-2540M10.1		RP11-256P1.1	RP11-472K17.3	NTRK3-AS1
	PRCAT47	RP11-136K14.1	RP11-477I4.4	RP11-151A6.4			RP11-16E23.5	RP11-707O23.1	CTD-2553C6.1	AC073254.1	CTC-277H1.7	CTD-2524L6.3	CTC-301O7.4	RP11-266L9.5		CTB-35F21.1	RP11-212E4.1	RP11-97O12.5
	RP11-303E16.8	RP1-292B18.3	LINC00638	NALCN-AS1			RP11-16E23.3	CRHR1-IT1	CTD-2369P2.4	AC064852.4	RP11-297D21.2	RP11-390D11.1	CTB-191K22.5	RP11-266L9.8		CTB-35F21.2	RP11-291I6.2	LINC01586
	RP11-55K13.1	RP3-443C4.2	CTD-3051D23.1	LINC00411			RP11-653J6.1	MAPT-AS1	CTD-2369P2.8	AC106876.2	AC009095.4	RP11-2I17.4	CTB-191K22.6	CTD-2547G23.4		CTB-35F21.3	COL4A2-AS2	RP11-343B18.2
	RP11-960L18.1	RP11-306O13.1	CTD-3051D23.3	RP11-397O8.7			RP11-321F6.2	RP11-669E14.4	AC114271.2	AC005538.5	RP11-71L14.4	ADPGK-AS1	CTD-2545M3.2	CTA-249B10.1		CTB-35F21.4	RP11-90L1.8	CTD-2335A18.2
	CTD-3253I12.1	RP11-477D19.2	RP11-44N21.1	FGF14-IT1			RP11-342M21.2	RP11-669E14.6	CTC-429L19.3	AC079135.1	RP11-394B2.1	RP11-272D12.2	CTD-2560K21.6	RP11-142A12.1		CTC-463A16.1	LINC00567	MIR9-3HG
	RP11-298D21.1	RP1-137K2.2	RP11-44N21.4	FGF14-AS2			RP11-34F13.3	RP11-63A1.4	ILF3-AS1	AC011286.1	RP11-424M24.5	RP11-272D12.1	CTD-2568A17.1	RP11-673P17.4		AC005592.1	RP11-365P13.5	RP11-429B14.4
	RP11-486L19.2	RP5-933K21.3	RP11-521B24.4	LINC00555			RP11-34F13.2	RP5-867C24.4	CTD-2342J14.6	AC096574.5	CTD-2520I13.1	RP11-8P11.4	AC011523.2	CTD-3203P2.1		CTD-2050E21.2	LINC00431	AC068831.15
	RP11-558A11.2	RP11-52J3.3	RP11-521B24.3	RP11-255P5.2			RP11-315D16.4	RP5-867C24.5	CTC-499B15.5	KLHL30-AS1	RP11-432I5.8	C15orf59-AS1	CTB-147C22.8	AC002551.1		RP11-118M9.3	LINC00368	AC068831.16
	RP11-61F12.1	SYNJ2-IT1	RP11-521B24.5	RP11-255P5.3			RP11-809H16.2	RP11-580I16.2	CTD-2659N19.4	AC096574.4	HCCAT5	RP11-24D15.1	CTC-518B2.12	CTD-2049O4.1		CTC-359M8.1	ARHGEF7-AS2	CRAT37
	RP11-254F19.2	RP11-732M18.2	RP11-566K19.6	DAOA-AS1			RP11-352D13.6	RP11-138C9.1	CTD-2659N19.10	AC079612.2	AC009120.10	LOXL1-AS1	CTC-518B2.10	RP11-57A19.2		CTB-108O6.2	ARHGEF7-AS1	RP11-692C24.1
	RP11-254F19.3	RP1-111C20.4	MKRN3-AS1	LINC00343			PCAT29	RP11-6N17.1	CTD-2265O21.3	AC124861.1	RP11-252E2.1	RP11-247C2.2	CTD-3187F8.14	RP11-666O2.2		JAKMIP2-AS1	RP11-65D24.2	RP11-692C24.2
	LINC00311	RP3-393E18.2	AC124997.1	LINC00460			AC011648.1	RP11-456D7.1	CTD-2265O21.7	PP14571	RP11-331F4.5	RP11-60L3.1	CTD-3187F8.2	RP11-264B17.2		CTC-251D13.1	RP11-65D24.1	RP11-24J19.1
	RP11-568J23.8	RP1-249F5.3	RP11-2C7.1	LINC00551			RP11-543G18.1	HOXB-AS1	CTC-239J10.1	AC011298.2	RP11-77K12.10	RP11-60L3.3	CTD-2616J11.2	RP11-426C22.5		CTB-12O2.1	LINC00354	RP11-152L20.3
	RP11-568J23.4	RP1-276N6.2	LINC00929	RP11-346C4.3			RP11-96C21.2	CTD-2377D24.4	CTB-5E10.3	AC104809.4	RP11-449J10.1	CTD-2311M21.3	CTD-3073N11.9	RP11-368N21.5		LINC01470	RP11-450H6.3	RP11-763K15.1
	RP11-568J23.6	RP1-81D8.3	AC011196.3	RP11-153I24.4			RP11-2I17.4	AC091133.1	CTB-55O6.10	BOK-AS1	RP11-264M12.4	RP11-10O17.3	SPACA6P	AC009133.17		CTB-158E9.1	LINC00404	LINC01578
	RP11-805I24.4	RP11-459F1.2	GABRG3-AS1	MYO16-AS2			RP11-106M3.3	RP11-708H21.4	CTB-55O6.12	AC114730.5	RP11-264L1.4	RP11-414J4.2	AC008984.2	AC009133.12		CTC-340I23.2	LINC00403	RP11-326A13.2
	RP11-514D23.1	RP1-137D17.2	AC090696.2	LINC00676			HEXA-AS1	FLJ40194	CTD-2189E23.2	AC114730.2	RP11-556H2.2	RP11-817O13.9	LENG8-AS1	CTD-2574D22.7		CTB-109A12.1	LINC01070	RP11-326A13.1
	FOXC2-AS1	RP11-449P15.2	RP13-126C7.1	LINC00346			ADPGK-AS1	RP11-1079K10.4	CTC-548K16.5	AC131097.4	RP11-467I17.1	RP11-24M17.6	CTB-83J4.2	CTD-2574D22.2		RP11-175K6.1	LINC01043	RP11-266O8.1
	RP11-178L8.3	PSMG3-AS1	CTD-3118D7.1	LINC00431			RP11-272D12.2	RP11-81K2.2	CTC-548K16.6	NRSN2-AS1	RP11-525K10.3	RP11-593F23.1	AC009892.10	CTD-2515O10.5		CTB-11I22.1	LINC01044	RP11-164C12.2
	RP11-482M8.1	AC110781.3	RP11-143J24.1	LINC00368			RP11-272D12.1	RP11-613C6.2	AC003956.1	RP4-545L17.12	PRCAT47	RP11-685G9.2	CTB-61M7.2	RP11-455F5.6		AC011343.1	RP11-88E10.4	RP11-739G5.1
	RP4-536B24.4	AC004840.8	RP11-348B17.1	ARHGEF7-AS2			NPTN-IT1	RP11-304F15.3	AC004257.1	RP5-968J1.1	RP11-626G3.1	RP11-685G9.4	CTC-550B14.8	RP11-146F11.5		RP11-348M17.2	F10-AS1	LINC01579
	RP11-21B21.4	AC004906.3	RP11-16E12.2	RP11-65D24.2			C15orf59-AS1	RP11-304F15.4	AC006128.2	RP11-128M1.1	RP11-960L18.1	RP11-797A18.3	CTC-550B14.7	RP11-2C24.3		LINC01202	RP11-391H12.8	LINC01580
	SNAI3-AS1	AC073316.1	RP11-624A21.1	LINC00354			RP11-24D15.1	RP11-304F15.6	AD000091.2	RP4-686C3.7	RP11-481E4.2	LINGO1-AS1	CTC-550B14.6	FBXL19-AS1		RP11-67M9.1	GRTP1-AS1	LINC01581
	RP5-1142A6.10	AC093620.5	RP11-717I24.1	RP11-450H6.3			LOXL1-AS1	RP11-1094H24.4	CTD-2562J15.4	UBOX5-AS1	RP11-483P21.6	LINGO1-AS2	CTD-2105E13.15	RP11-196G11.4		CTB-78F1.1	DCUN1D2-AS	RP11-57P19.1
	RP11-830F9.5	AC092171.2	RP11-758N13.1	LINC00404			RP11-247C2.2	RP11-893F2.5	CTD-2562J15.6	RP4-794I6.4	RP11-505K9.5	CTD-2071N1.1	CTD-2537I9.16	RP11-388M20.2		CTB-37A13.1	LINC00552	RP11-255M2.1
	RP11-830F9.6	RP11-1275H24.2	RP11-489D6.2	LINC01070			RP11-60L3.1	RP11-893F2.18	CTC-429P9.5	RP5-1009E24.8	RP11-558A11.2	RP11-114H24.3	AC010525.4	PYCARD-AS1		C5orf58	GAS6-AS1	LINC01197
	RP11-368I7.6	RNF216-IT1	RP11-1H8.5	RP11-88E10.4			RP11-60L3.3	CACNA1G-AS1	CTD-2538G9.5	RP5-1068H6.6	RP11-517C16.2	RP11-285A1.1	CTD-2621I17.6	RP11-120K18.2		CTB-78H18.1	LINC00452	RP11-398J10.2
	VPS9D1-AS1	AC079742.4	CTD-2125J1.1	ATP11AUN			CTD-2311M21.3	CTB-22K21.2	CTD-2528A14.1	RP5-828H9.4	RP11-254F19.2	RP11-762H8.3	CTD-2621I17.3	CTD-2014E2.2		CTB-54I1.1	LINC00565	RP11-61O11.1
	RP11-566K11.7	AC006042.6	RP11-814P5.1	RP11-120K24.3			UBL7-AS1	RP11-481C4.2	CTD-2278I10.4	RP5-1056H1.2	RP11-254F19.3	RP11-5O23.2	AC006116.20	RP11-56L13.3		CTC-209H22.3	RASA3-IT1	RP11-759A24.3
	RP11-566K11.4	AC004538.3	RP11-463I20.2	MCF2L-AS1			RP11-414J4.2	RP11-1018N14.3	CTD-2278I10.1	LAMP5-AS1	RP11-442O1.4	RP11-650L12.1	AC006116.17	RP11-586K12.11		LINC01411	LA16c-60D12.1	RP11-327J17.2
	RP11-566K11.5	AC004160.4	RP11-122D10.1	F10-AS1			RP11-69H7.3	RP11-257O5.2	CTD-2521M24.5	SNAP25-AS1	RP11-442O1.3	RP11-650L12.2	AC006116.15	RP11-812E19.3		CTD-2532K18.1	RP11-146E13.4	NR2F2-AS1
	GAS8-AS1	GS1-166A23.1	RP11-128A17.1	RP11-98F14.11			RP11-817O13.9	RP11-515E23.2	CTD-2521M24.11	ISM1-AS1	LINC00311	RP11-335K5.2	MIMT1	LINC00273		CTC-251I16.1	RP11-203M5.7	RP11-522B15.3
	FAM157C	AC002480.3	RP11-128A17.2	RP11-391H12.8			RP11-24M17.4	RP11-670E13.2	CTD-3131K8.2	RP4-726N1.2	RP11-680G10.1	RP11-16K12.2	CTC-444N24.8	RP11-46D6.1		RP11-91H12.1	RP11-14J7.6	RP11-522B15.4
	RP11-1260E13.4	AC006026.13	RP11-1008C21.1	GRTP1-AS1			DNM1P35	RP5-1107A17.4	CTD-3131K8.3	RP11-97N19.2	LA16c-352F7.1	RP11-16K12.1	AC079779.7	RP11-93O14.3		RP11-375B1.1	RP11-84C10.4	RP11-522B15.5
	RP11-676J12.7	CTD-2227E11.1	RP11-275I4.1	RP11-230F18.5			RP11-24M17.6	RP11-426D19.1	CTD-3149D2.3	RP11-470C13.4	CTD-2542L18.1	ANKRD34C-AS1	AC105393.1	RP11-169E6.4		RP11-423H2.4	AL161668.5	RP11-522B15.7
	AC016292.1	RP1-170O19.24	RP11-521C20.3	LINC00552			RP11-593F23.1	RP11-60A24.3	CTD-3149D2.4	LINC00237	RP11-568J23.5	RP11-758M2.1	AC113607.3	ITFG1-AS1		RP11-443C10.2	RP11-998D10.4	SPATA8-AS1
	AC144836.1	HOTTIP	C15orf56	GAS6-AS1			RP11-685G9.2	RP11-159D12.6	AC005796.2	RP11-227D2.3	RP11-568J23.6	LINC01314	AC114808.2	RP11-523L20.1		RP11-1379J22.5	AE000658.22	CTD-2147F2.1
	PITPNA-AS1	JAZF1-AS1	RP11-133K1.12	LINC00565			RP11-685G9.4	RP11-159D12.8	CTB-52I2.7	NKX2-2-AS1	RP11-542M13.3	RP11-210M15.2	AC108462.1	RP11-3M1.1		RP11-451H23.3	CTD-2555K7.2	LINC00923
	RP11-961A15.3	AC007255.8	INAFM2	RASA3-IT1			RP11-797A18.6	RP11-506H21.5	AC007192.6	RP5-984P4.4	RP11-805I24.3	RP11-28H5.2	AC093390.1	CTD-2600H12.2		CTC-338M12.2	RP11-298I3.4	RP11-753A21.2
	CTD-2545H1.2	RP11-89N17.3	RP11-111A22.1	LINC01054			LINGO1-AS1	BZRAP1-AS1	AC068499.10	LINC00261	RP11-514D23.3	RP11-775C24.4	MYT1L-AS1	RP11-44I10.6		TRIM52-AS1	RP11-298I3.6	RP11-753A21.1
	CTD-2545H1.1	AC018647.3	RAD51-AS1	LA16c-60D12.1			LINGO1-AS2	SEPT4-AS1	CTD-3137H5.1	RP11-526K17.2	RP11-514D23.1	LINC01583	AC018685.1	RP11-491F9.3		RP1-20B11.2	RP11-124D2.3	AC144835.1
	RP11-667K14.3	ELMO1-AS1	RP11-540O11.1	CTD-2292M16.7			CTD-2071N1.1	RP11-579A4.1	AC005253.4	RP5-1025A1.3	FENDRR	CPEB1-AS1	AC018685.2	CTD-2595P9.4		RP4-668J24.2	RP11-66N24.3	RP11-183E24.2
	RP11-135N5.3	LINC00265	RP11-16O9.2	RP11-203M5.7			RP11-114H24.3	CTD-2510F5.4	AC005197.2	RP4-738P15.1	FOXC2-AS1	SNHG21	AC011995.3	RP11-305A4.3		FOXCUT	RP11-468E2.5	RP11-167B3.1
	hsa-mir-1253	RP11-467D6.1	RP11-380D11.2	RP11-903H12.3			RP11-285A1.1	RP11-567L7.3	AC005932.1	MIR663AHG	CTD-2015G9.2	RP11-382A20.2	RNASEH1-AS1	RP11-429P3.5		RP3-512B11.3	RP11-468E2.10	CTD-2544M6.1
	CTD-3060P21.1	AC005027.3	RP11-23P13.6	AL161668.5			RP11-762H8.5	LINC01476	LLNLR-259H9.1	LINC01598	RP11-482M8.1	RP11-382A20.4	AC010907.5	RP11-21B23.1		ELOVL2-AS1	AL136419.6	RP11-167B3.2
	CTD-2309O5.3	LINC01448	RP11-265N6.2	RP11-998D10.1			RP11-5O23.2	RP11-178C3.2	AC002306.1	LINC00028	RP11-482M8.3	RP11-342A23.2	AC019172.2	RP11-327F22.5		RP3-510L9.1	RP11-80A15.1	RP11-167B3.3
	RP11-64J4.2	AC011738.4	CTD-2036P10.3	RP11-998D10.4			RP11-335K5.2	RP11-15E18.1	CTD-2291D10.3	RP11-243J16.7	RP11-278A23.4	DNM1P41	LINC00299	AC009166.5		RP11-560J1.2	RP11-104E19.1	RP11-35O15.1
	CTD-3195I5.3	AC017116.11	RP11-473C18.3	LINC00641			RP11-16K12.1	RP11-15E18.4	CTD-2017D11.1	RP1-310O13.13	GS1-21A4.1	RP11-7M10.2	AC011747.3	RP11-132F7.2		RP11-239H6.2	RP11-89K22.1	RP11-654A16.3
	RP11-459C13.1	C7orf69	RP11-402F9.3	RP11-524O1.4			ANKRD34C-AS1	RP11-15K2.2	CTD-2027I19.3	RP1-310O13.7	RP11-863P13.5	NTRK3-AS1	RP11-521D12.2	RP11-295M3.4		E2F3-IT1	LINC00645	RP11-20G13.1
	AC118754.4	RP11-138B9.1	AC011330.13	AE000658.22			RP11-758M2.1	RP11-342K2.1	CTB-151G24.2	RP5-1184F4.7	RP11-863P13.6	LINC01586	AC104794.4	RP11-44F14.10		RP11-204E9.1	CTD-2503I6.1	CTD-3076O17.1
	RP11-141J13.3	RP11-310H4.1	RP11-616K22.2	AE000658.31			LINC01314	RP11-453A12.1	CTC-525D6.1	RP11-410N8.3	LA16c-444G7.2	RP11-343B18.2	AC092687.4	RP11-44F14.6		CASC15	RP11-596D21.1	CERS3-AS1
	RP11-141J13.5	RP11-196D18.1	RP11-151N17.1	AE000661.37			RP11-210M15.2	RP11-180P8.1	CTC-525D6.2	RP11-410N8.1	RP11-21B21.4	RP11-326A19.4	RP11-245G13.2	RP11-434E6.2		RP11-439H9.1	CTD-2213F21.2	RP11-526I2.5
	RP11-314A20.5	RP5-942I16.1	RP11-109D20.2	CH17-302M23.1			RP11-210M15.1	AC015923.1	CTC-448F2.7	RP11-410N8.4	SNAI3-AS1	RP11-217B1.2	AC062028.1	CTD-3032H12.2		RP3-522P13.3	RP11-340L3.1	RP11-14C10.5
	RP11-81A22.5	CTA-315H11.2	CTD-2651B20.1	RP11-298I3.6			RP11-28H5.2	CTC-264K15.6	AC005597.1	RP4-553F4.2	RP5-1142A6.10	CTD-2335A18.2	MIR3681HG	CTD-3032H12.1		U91328.19	EGLN3-AS1	LA16c-OS12.2
	CTC-524C5.5	CTB-51J22.1	CTD-2651B20.7	RP11-124D2.3			RP11-775C24.4	PRR29-AS1	CTC-565M22.1	RP4-614O4.13	RP11-830F9.5	MIR9-3HG	AC113608.1	RP11-26L20.3		RP1-86C11.7	RP11-671J11.4	LA16c-366D1.3
	RP11-960B9.2	AC004862.6	GATM-AS1	RP11-66N24.3			RP11-499F3.2	CRAT40	AC007796.1	RP3-477O4.16	RP11-830F9.7	RP11-429B14.4	MYCNUT	RP11-481F24.3		RP1-153G14.4	RP11-561B11.6	LA16c-407A10.3
	CTC-281F24.1	RP5-1136A10.1	RP11-519G16.5	RP11-66N24.6			LINC01583	CTD-2653B5.1	CTC-379B2.4	RP4-550H1.5	RP11-830F9.6	RP11-429B14.3	MYCNOS	RP11-461O7.1		RP5-1186N24.3	PTCSC3	LA16c-380A1.2
	RP11-609D21.3	AC006145.4	RP11-96O20.2	AL136419.6			CPEB1-AS1	RP11-360N9.2	CTD-2540B15.10	RP11-234K24.6	CTD-2555A7.2	RP11-300G22.2	GACAT3	RP11-249C24.10		ZNRD1-AS1	RP11-964E11.3	LA16c-380A1.1
	RP11-530N7.3	TP53TG1	RP11-96O20.5	RP11-89K22.1			AC105339.1	RP11-360N9.3	CTD-2540B15.6	DLGAP4-AS1	CTD-2555A7.3	RP11-493E3.3	AC008069.1	RP11-249C24.11		HCG18	NKX2-1-AS1	LA16c-360A4.1
	MIR497HG	STEAP2-AS1	RP11-408J6.1	NOVA1-AS1			SCARNA15	RP11-855A2.5	CTD-2540B15.7	RP4-640H8.2	RP11-46C24.7	CTD-2315E11.1	RP11-111J6.2	RP11-343H19.2		XXbac-BPG249D20.9	RP11-896J10.3	RP11-161M6.3
	CTD-2545G14.4	CYP51A1-AS1	RP11-552E10.1	FOXG1-AS1			RP11-382A20.5	ABCA9-AS1	CEBPA-AS1	RP5-1057B20.3	AC137932.4	CTD-3094K11.1	AC106053.1	RP11-343H19.1		C4B-AS1	RP11-964E11.2	RP11-161M6.5
	CTD-2545G14.6	AC007566.10	RP11-227D13.1	LINC01551			RP11-382A20.7	RP11-143K11.5	CTD-2329C7.2	RP5-1054A22.4	RP11-104N10.1	AC068831.16	AC012361.1	RP11-325K4.3		HCG24	RP11-356O9.2	SSTR5-AS1
	RP1-4G17.2	RP11-307C18.1	RP11-138E16.1	RP11-966I7.2			RP11-382A20.4	RP11-661C3.2	CTC-526N19.1	SNHG11	RP11-104N10.2	CRAT37	AC015977.6	RP11-325K4.2		XXbac-BPG157A10.21	RP11-407N17.5	LA16c-381G6.1
	RP11-542C16.1	AC004893.11	GABPB1-AS1	RP11-269C4.2			RP11-342A23.2	RP11-449L23.2	CTD-2527I21.5	RP4-616B8.5	RP11-368I7.6	RP11-152L20.3	AC013472.4	RP11-322D14.2		LINC00336	CTD-2298J14.2	RP11-616M22.2
	RP11-104H15.7	RP11-757A13.1	RP11-507J18.5	RP11-306B9.1			DNM1P41	MGC16275	AC002128.5	RP4-620E11.8	RP11-566K11.4	RP11-386M24.10	AC105398.3	RP11-407G23.1		RP11-513I15.6	RP11-857B24.1	RP11-616M22.3
	RP11-104H15.8	RP11-506M12.1	RP11-507J18.2	RP11-159L20.2			RP11-7M10.2	CTD-2514K5.4	TMEM147-AS1	RP1-269M15.3	RP11-566K11.5	RP11-386M24.8	AC106870.1	AC009052.12		RP11-140K17.3	RP11-454K7.3	RP11-616M22.5
	RP11-186B7.7	RP11-126L15.4	RP11-394B5.2	RP11-829H16.3			RP11-158M2.5	RP11-647F2.2	AC002115.5	RP1-138B7.5	GAS8-AS1	RP11-326A13.2	AC106870.2	RP11-405F3.5		RP3-510O8.4	LINC00871	LA16c-358B7.3
	AC113189.5	RP11-395B7.2	RP11-108K3.3	CTD-2213F21.2			NTRK3-AS1	C17orf77	LINC01529	RP5-1030M6.3	AC108004.2	RP11-255M2.3	AC016907.3	CTD-2600O9.1		RP1-153P14.8	LINC00648	LA16c-380F5.3
	RP11-199F11.2	RP11-132A1.3	RP11-108K3.4	RP11-187E13.2			RP11-97O12.7	RP11-452I5.2	AD000864.6	OSER1-AS1	AC108004.3	LINC01197	RP11-523J2.1	CTB-134F13.1		RP1-149M18.3	RN7SL1	XX-DJ76P10__A.2
	RP11-1099M24.6	CTA-339C12.1	CTD-2308G16.1	RP11-320M16.2			LINC01586	HID1-AS1	AF038458.5	RP4-781B1.5	RP11-676J12.7	RP11-522B15.4	AL133247.2	RP11-459F6.1		RP11-298J23.5	RP11-649E7.7	CTD-2270P14.5
	RP11-1099M24.9	CTB-181H17.1	RP11-430B1.2	RP11-340L3.1			RP11-343B18.2	RP11-649A18.4	AD001527.4	STK4-AS1	AC016292.1	RP11-753A21.1	AL121656.5	RP11-481J2.1		RP3-330M21.5	RP11-831F12.2	AJ003147.9
	AC129492.6	NFE4	RP11-23N2.4	EGLN3-AS1			RP11-326A19.4	RP11-16C1.1	CTD-3162L10.1	RP3-453C12.14	AC144836.1	RP11-167B3.3	AC020594.5	RP11-481J2.3		RP3-337H4.9	RP11-596C23.2	LA16c-360H6.3
	RP11-599B13.7	RP11-645N11.3	RP11-209K10.2	RP11-671J11.5			RP11-217B1.2	RP11-474I11.8	CTB-102L5.8	RP3-461P17.9	RP11-961A15.1	RP11-35O15.1	SLC8A1-AS1	RP11-481J2.2		RP1-302G2.5	RP11-596C23.6	RP11-127I20.8
	LINC00324	RP11-325F22.2	RP11-139H15.5	RP11-561B11.6			MIR9-3HG	RP11-474I11.7	AC005625.1	RP11-465L10.10	CTD-2545H1.2	RP11-6O2.2	AC007317.1	RP11-451N19.3		RP1-244F24.1	RP11-247L20.4	RP11-165E7.1
	RP11-849F2.5	RP11-251G23.5	DYX1C1-CCPG1	LINC00609			RP11-429B14.4	RP11-552F3.4	AC067969.2	RP5-998H6.2	CTD-2545H1.1	RP11-20G13.4	AC104654.1	RP11-410D17.2		RP1-8B1.4	RP11-406H23.2	RP11-10K17.6
	CTB-41I6.1	RP11-22N19.2	RP11-420M1.2	PTCSC3			RP11-429B14.3	RP11-552F3.9	CTB-186G2.4	RP11-394O2.3	RP11-667K14.3	CTD-3076O17.1	RP11-559M23.1	RP11-513N24.1		RP3-442L6.4	RP11-248J18.2	RP11-382N13.2
	RP11-401O9.4	RP5-884M6.1	RP11-844G16.3	RP11-259K15.2			RP11-300G22.2	RP11-552F3.13	CTC-360G5.9	RP11-323C15.2	RP11-74E22.8	SPATA41	RP11-89K21.1	LINC00920		RP1-28O17.1	RP11-1140I5.1	RP11-420N3.3
	RP11-1096G20.5	CTA-360L10.1	RP11-323F24.4	RP11-964E11.3			RP11-493E3.3	RP11-449J21.5	CTC-218B8.3	CTD-2653D5.1	hsa-mir-1253	RP11-66B24.9	RP11-443F4.1	RP11-63M22.2		RP11-506E9.3	FRMD6-AS1	RP11-420N3.2
	RP11-471L13.2	RP4-797C5.2	CTD-2515H24.2	NKX2-1-AS1			CTD-2315E11.1	RP11-666A8.7	CTC-246B18.8	ZFAS1	RP11-235E17.6	RP11-66B24.4	RP11-358H12.1	RP11-61A14.4		RP11-79N23.1	RP11-280K24.1	LINC01570
	CDRT8	RP4-745K6.1	CTD-2330J20.2	RP11-896J10.3			AC068831.16	RP11-666A8.9	CTB-60E11.9	RP4-530I15.6	CTD-3195I5.3	RP11-424I19.2	AC007743.1	RP11-61A14.1		RP11-524H19.2	RP11-463J10.2	RP11-509E10.3
	RP11-138I1.4	RP11-332K15.1	RP11-30K9.5	RP11-964E11.2			RP11-692C24.2	RP11-318A15.2	CTC-425O23.2	RP5-955M13.4	RP11-459C13.1	RP11-14C10.3	LINC01122	RP11-361L15.4		RP3-525N10.2	RP11-463J10.3	RP11-509E10.1
	RP11-45M22.5	RP5-907C10.3	RP11-356M20.3	RP11-81F13.2			RP11-152L20.3	CTD-2246P4.1	CTC-492K19.7	LINC01429	AC118754.4	Z69666.2	RP11-444A22.1	RP11-361L15.3		RP1-149L1.1	RP11-1033H12.1	RP11-468I15.1
	SMCR5	AC000099.1	RP11-82L7.4	SLC25A21-AS1			LINC01578	RP11-87G24.3	CTC-492K19.4	LINC01524	RP11-141J13.3	LA16c-OS12.2	AC007381.3	RP11-361L15.5		RP1-288M22.2	RP11-841O20.2	RP11-185J20.1
	RP1-253P7.4	RP11-62J1.4	RP11-219B17.3	RP11-356O9.2			RP11-326A13.2	SNHG20	CTD-2195B23.3	AC005220.3	RP11-141J13.5	LA16c-366D1.3	AC009970.1	CTC-277H1.6		KCNQ5-IT1	RP11-589M4.1	RP11-26O3.1
	EPN2-AS1	RP11-212P7.3	RP11-643M14.1	LINC00517			LINC01581	RP11-285E9.6	AC006129.1	RP11-560A15.4	AC091153.4	LA16c-407A10.3	LINC01185	CTC-277H1.7		RP11-505P4.6	RP11-368P15.3	CTD-2535I10.1
	AC004448.5	RP11-274B21.9	RP11-299H22.1	CTD-2298J14.2			RP11-522B15.3	RP11-13K12.2	AC006129.3	RP4-813D12.3	RP11-314A20.5	LA16c-313D11.12	AC118345.1	RP11-297D21.2		RP11-505P4.7	AL162759.1	RP11-279O17.2
	CTD-2104P17.2	RP11-309L24.2	RP11-299H22.7	RP11-857B24.5			RP11-522B15.4	RP11-13K12.6	AC020956.3	NKILA	RP11-81A22.4	LA16c-380A1.2	AC092669.3	AC009095.4		RP1-234P15.4	RP11-794A8.1	RP11-279O17.1
	RP11-78O7.1	RP11-286H14.8	RP11-435J9.2	LINC00648			SPATA8-AS1	RP11-316M20.1	CTB-59C6.3	RP13-379L11.1	RP11-46I8.3	LA16c-380A1.1	AC010987.6	CTC-479C5.10		RP11-35J1.2	RP11-698F20.3	RP11-568A19.1
	RP11-78O7.3	RP11-775D22.2	RP11-321G12.1	RN7SL1			RP11-753A21.1	FLJ45079	CTC-378H22.2	GNAS-AS1	AC012146.7	LA16c-335H7.2	AC015969.3	RP11-67A1.2		RP11-354K4.2	RP11-665C16.5	RP11-483K5.3
	RP11-209D14.2	RP11-36B6.1	AC007950.1	RP11-248J18.2			RP11-167B3.3	RP11-637C24.5	AC006486.10	RP3-492J12.2	CTC-524C5.5	LA16c-360A4.1	AC097495.2	RP11-71L14.4		RP11-801I18.1	CTD-2588E21.1	RP11-475D10.4
	AC004702.2	LINC-PINT	AC007950.2	RP11-218E20.2			RP11-35O15.1	RP11-219G17.8	LIPE-AS1	RP4-719C8.1	RP11-960B9.2	RP11-161M6.2	AC007395.3	RP11-615I2.6		RP4-676J13.2	OTX2-AS1	RP11-473I1.9
	LINC01563	AC008154.4	USP3-AS1	RP11-218E20.3			RP11-6O2.2	RP11-219G17.4	CTC-490G23.4	MIR646HG	RP11-609D21.3	RP11-161M6.3	LINC01143	RP11-615I2.2		RP11-393I2.4	RP11-932A10.1	RP11-473I1.5
	AC087294.2	AC009276.4	RP11-111E14.1	RP11-1140I5.1			RP11-654A16.3	DNAH17-AS1	L34079.4	WI2-8325B5.1	RP11-530N7.3	RP11-161M6.5	ATP6V1B1-AS1	RP11-354M1.2		RP4-570O12.3	RP11-999E24.3	RP11-243A14.1
	RP11-260A9.6	RP11-644N4.1	RP11-702L15.4	FRMD6-AS2			CTD-3076O17.1	CTD-2357A8.3	AC115522.3	RP11-11M20.4	MIR497HG	SSTR5-AS1	RP11-466M21.1	RP11-70O5.2		RP3-512E2.2	CTD-2002H8.2	LINC01177
	RP11-173M1.4	RP11-634H22.1	AC100830.4	RP11-463J10.3			SPATA41	CTD-2357A8.2	CTB-129P6.4	RP11-157P1.4	CTD-2545G14.4	LA16c-381G6.1	RP11-44N22.3	RP11-140H17.1		RP1-45N11.1	PSMA3-AS1	RP11-418I22.2
	RP11-720N19.2	RP5-842K16.1	RP11-325L12.7	RP11-1033H12.1			CERS3-AS1	CTD-2373H9.5	CTB-129P6.7	LAMA5-AS1	RP1-4G17.2	RP11-616M22.11	RP11-523H20.3	RP11-296I10.3		RP1-23E21.2	LINC01500	RP11-297M9.1
	RP11-218F4.1	RP11-744I24.3	RP11-628M2.1	RP11-841O20.2			RP11-526I2.5	C1QTNF1-AS1	AC005757.7	RP13-379O24.3	RP11-186B7.7	RP11-616M22.1	AC007099.2	RP11-394B2.1		RP11-524K14.1	RP11-16B13.1	RP11-895K13.2
	RP11-321A17.4	RP11-744I24.2	RP11-653J6.1	RP11-368P15.3			RP11-66B24.9	RP11-398J5.1	AC006126.3	C20orf166-AS1	RP11-199F11.2	RP11-616M22.2	AC008067.2	RP11-23E19.1		RP3-417O22.3	CTD-2184C24.2	RP11-609N14.1
	RP11-68I3.4	RP11-114L10.2	RP11-321F6.2	AL163953.2			RP11-66B24.4	HP09025	AC006126.4	WI2-87327B8.1	AC025335.1	RP11-616M22.5	AC106874.1	RP11-23E19.2		RP1-273N12.4	RP11-1042B17.3	RP11-27M24.2
	RP11-68I3.7	RP11-563K23.1	RP11-622C24.2	AL162759.1			RP11-14C10.3	RP11-353N14.3	EML2-AS1	RP11-93B14.6	RP11-1099M24.9	RP11-616M22.7	TCF7L1-IT1	CTD-2520I13.1		RP1-199J3.6	SALRNA1	RP11-876N24.2
	RP11-68I3.10	RP11-143I21.1	RP11-798K3.4	RP11-794A8.1			Z69720.2	RP11-353N14.7	AC007191.4	OGFR-AS1	RP11-599B13.3	LA16c-358B7.3	AC015971.2	RP11-510M2.1		MCHR2-AS1	RP11-902B17.1	RP11-396B14.2
	MIR3184	LINC00996	RP11-798K3.2	RP11-698F20.3			Z69666.2	CTD-2529O21.1	AC092301.3	RP4-563E14.1	AC129492.6	LA16c-429E7.1	AC104134.2	TAT-AS1		RP3-467N11.1	HIF1A-AS2	CTD-3088G3.6
	RP11-354P11.2	RP4-548D19.3	IQCH-AS1	RP11-665C16.6			LA16c-OS12.2	CTD-2529O21.2	CTC-344H19.4	RP11-305P22.9	AC135178.7	LINC00254	AC096579.13	RP11-432I5.8		RP3-359N14.2	CTD-2277K2.1	CTD-3037G24.5
	AC005562.1	PRKAG2-AS1	RP11-502I4.3	RP11-665C16.5			LA16c-366D1.3	RP11-334C17.5	AC007193.6	LINC00029	RP11-849F2.4	XX-DJ76P10__A.2	CH17-132F21.5	RP11-498D10.6		RP11-404H14.1	RP11-355I22.5	CTD-2583P5.3
	CTD-2349P21.12	AC008060.7	RP11-34F13.3	KTN1-AS1			LA16c-313D11.13	CTD-2047H16.4	AC007193.10	HAR1A	CTB-41I6.1	SNHG9	RP11-575H3.1	RP11-384M15.3		RP3-429G5.5	LINC00643	AC009134.1
	RP13-753N3.3	AC008060.5	RP11-34F13.2	LINC00520			LA16c-313D11.12	CTD-2526A2.4	CTB-158D10.3	RP5-963E22.4	CTB-41I6.2	AC005606.14	AC103563.8	CTD-2326C4.1		RP11-787I22.3	RP11-1112J20.2	U91319.1
	RP11-848P1.2	MNX1-AS2	RP11-315D16.4	CTD-2588E21.1			LA16c-380A1.2	RP11-28G8.1	CTB-12A17.2	FLJ16779	RP11-85B7.2	AC005606.15	AC103563.9	C16orf47		RP1-249I4.2	RP11-973N13.4	U95743.1
	RP1-41C23.2	LINC01022	RP11-809H16.2	RP11-930O11.1			LA16c-335H7.2	CTD-2561B21.5	DACT3-AS1	RP11-358D14.2	RP11-401O9.4	RP11-304L19.8	RP11-440D17.3	AC140912.1		CTA-331P3.1	RP11-973N13.3	CTD-2135D7.2
	RP1-41C23.4	LINC00689	EWSAT1	RP11-1085N6.2			LA16c-360A4.1	AATK-AS1	CTD-2233K9.1	RP4-697K14.3	RP11-680C21.1	RP11-304L19.12	AC021188.4	RP11-140I24.2		TRAF3IP2-AS1	RP11-840I19.5	RP11-65J21.4
	RP11-805L22.3	CTA-398F10.2	RP11-352D13.6	OTX2-AS1			RP11-161M6.2	LINC00482	NAPA-AS1	CTD-3184A7.4	LINC00670	RP11-304L19.13	RP11-363D14.1	RP11-44L9.1		RP11-367G18.1	FUT8-AS1	RP11-82O18.2
	CTC-542B22.1	CTD-3023L14.2	LINC00593	RP11-108M12.3			RP11-161M6.3	RP13-766D20.2	RP11-43N16.4	C20orf181	AC005358.3	RP11-715J22.3	AC092675.3	CTD-2009A10.1		RP3-399L15.3	CTD-2566J3.1	CTB-193M12.1
	CTC-542B22.2	RP11-10A14.3	AC011648.1	RP11-932A10.1			RP11-161M6.5	RP11-498C9.4	CTC-273B12.5	RP4-591C20.9	RP11-1090M7.3	RP11-715J22.2	AC109826.1	AC009120.9		RP1-93H18.1	CTD-2325P2.3	CTA-972D3.2
	RP11-443G13.2	RP11-115J16.1	RP11-138H8.8	RP11-999E24.3			SSTR5-AS1	RP13-20L14.2	CTC-273B12.10	LINC00176	COX10-AS1	CTD-2270P14.1	RP11-527J8.1	AC009120.4		RP1-92C8.3	ACTN1-AS1	RP11-14N9.1
	RP11-227G15.2	CTD-2135J3.3	RP11-138H8.6	CTD-2002H8.2			LA16c-381G6.1	RP13-638C3.5	AC022154.7	RP13-152O15.5	RP11-214O1.1	SRRM2-AS1	AC092667.2	RP11-252A24.3		RP11-351A11.1	RP11-363J20.2	CTD-2576D5.4
	RP11-466A19.6	AF131215.6	THSD4-AS1	PSMA3-AS1			RP11-616M22.11	AC144831.1	NUCB1-AS1	bP-2171C21.3	AC013248.2	CTD-2270P14.5	AC092168.4	RP11-252A24.5		RP3-425C14.4	CTD-2525P14.5	RP11-1102P22.3
	AC084809.2	RP11-148O21.6	RP11-2I17.4	RP11-517O13.3			RP11-616M22.1	RP11-683L23.7	CTD-2639E6.4	CH507-216K13.2	RP11-849N15.3	LA16c-325D7.1	AC092570.2	RP11-252E2.1		RP11-374A22.1	RP11-1046B16.3	RP11-1102P22.2
	AC084809.3	LINC00208	RP11-106M3.3	LINC01500			RP11-616M22.3	RP11-14P20.1	CTB-60B18.18	AL078471.5	RP11-849N15.1	LA16c-321D4.2	AC007278.2	RP11-331F4.5		RNF217-AS1	RP11-486O13.2	RP11-567P19.1
	RP11-40A13.1	RP11-589N15.2	HEXA-AS1	RP11-701B16.2			RP11-616M22.5	RP11-806L2.2	CTC-301O7.4	AP003900.6	CTD-3157E16.1	LA16c-380H5.2	AC013402.4	RP11-77K12.3		RP11-624M8.1	RP11-718G2.5	RP11-916L7.1
	C17orf102	RP11-420B22.1	ADPGK-AS1	RP11-62H20.1			RP11-616M22.7	RP11-806L2.6	AC010524.2	LINC01549	RP11-138I1.4	LA16c-380H5.5	LINC01159	RP11-77K12.10		RP11-325O24.6	CTD-2540L5.6	CTD-3229J4.1
	RP11-642M2.1	RP11-1105O14.1	C15orf59-AS1	CTD-2568P8.1			LA16c-358B7.3	RP11-672L10.6	CTD-3148I10.15	AP000251.3	RP11-138I1.2	RP11-473M20.5	AC012360.6	RP11-2C15.1		RP1-69D17.4	RP6-65G23.5	CTA-481E9.4
	RP5-837J1.4	LZTS1-AS1	LOXL1-AS1	RP11-1042B17.3			LA16c-429E7.1	RP11-672L10.2	AC018766.4	LINC00159	RP11-138I1.3	MMP25-AS1	AC009505.2	RP11-538I12.3		RP11-73O6.3	RP1-292L20.3	RP11-626G11.3
	RP11-799D4.3	CTD-2530N21.5	RP11-247C2.2	SALRNA1			LINC00254	RP11-78F17.1	CTB-191K22.5	LINC00945	RP1-77H15.1	RP11-473M20.9	AC018878.3	RP11-449J10.1		LINC01013	RP6-114E22.1	AC003003.5
	RP11-799D4.4	RP11-459E5.1	RP11-60L3.1	FLJ22447			XX-DJ76P10__A.2	RP11-161I6.2	CTB-191K22.6	AP000282.2	RP11-524F11.1	RP11-473M20.11	AC096670.3	RP11-571O6.2		TARID	RP3-514A23.2	CTD-2380F24.1
	RP11-686D22.5	RP11-1149O23.3	CTD-2311M21.3	HIF1A-AS1			SNHG9	RP11-703M24.5	CTD-2545M3.2	LINC00160	AC004448.5	AJ003147.8	RP11-399B17.1	RP11-264M12.4		RP11-204P2.3	RP11-109N23.4	RP11-204E4.3
	RP11-1094M14.11	RP11-213G6.2	UBL7-AS1	CTD-2277K2.1			AC005606.14	RP11-737O24.5	CTD-2545M3.8	AP000696.2	RP11-1113L8.1	LA16c-360H6.3	AC013275.2	RP11-281J9.2		RP3-422G23.4	RP4-647C14.2	RP11-429K17.1
	RP1-161P9.5	RP11-521M14.2	RP11-414J4.2	RP11-355I22.5			AC005606.15	GAPLINC	CTD-2560K21.6	AP000697.6	RP11-209D14.2	RP11-462G12.2	AC018866.1	RP11-133M8.3		LINC01625	RP3-414A15.10	RP11-143N13.2
	AC015849.12	RP11-597M17.1	RP11-817O13.9	LINC00643			RP11-304L19.8	DLGAP1-AS1	CTD-2568A17.1	AP000704.5	RP11-344E13.4	RP11-95P2.3	AC079988.3	RP11-70D24.3		RP1-91J24.3	RP4-693M11.3	CTC-508F8.1
	AC015849.16	RP4-676L2.1	RP11-817O13.8	RP11-1112J20.2			RP11-304L19.12	DLGAP1-AS2	CTB-147C22.8	DSCR4-IT1	AC087294.2	RP11-709D24.8	AC018737.3	PRCAT47		RP3-466P17.1	RP5-1021I20.1	CTB-31N19.3
	RP11-104J23.2	RP11-486M23.2	CTD-2026K11.3	RP11-696D21.2			RP11-304L19.13	RP11-874J12.4	CTC-518B2.12	LINC00114	RP11-728E14.2	RP11-709D24.5	AC079776.1	RP11-303E16.9		UST-AS1	RP5-1021I20.8	RP11-105C19.1
	CTB-75G16.3	RP11-51J9.6	CTD-2026K11.5	CTD-2302E22.4			RP11-715J22.3	RP11-91I8.1	CTD-2616J11.16	B3GALT5-AS1	RP11-728E14.3	RP11-709D24.6	AC013269.3	RP11-303E16.7		RP11-162J8.3	RP5-1021I20.5	RP11-20G6.2
	RP11-445F12.1	RBPMS-AS1	RP11-24M17.4	RP11-544I20.2			RP11-715J22.2	RP11-781P6.1	SPACA6P	AP001610.5	RP11-846F4.12	RP11-165E7.1	AC097532.2	RP11-626G3.1		RAET1E-AS1	AC005519.4	RP11-20G6.1
	RP11-378E13.4	RP11-90P5.5	DNM1P35	CTD-2555O16.4			CTD-2270P14.1	RP11-76K13.3	AC008440.5	AP001610.9	RP11-285M22.1	RP11-77H9.6	AC011243.1	RP11-55K13.1		RP11-472G23.10	RP3-449M8.9	RN7SKP23
	RP11-697E22.1	RP11-350N15.4	RP11-685G9.2	CTD-2555O16.2			CTD-2270P14.5	RP11-678G15.2	AC012314.8	AP001615.9	RP11-260A9.6	RP11-473I1.5	CCNT2-AS1	RP11-960L18.1		RP1-292B18.4	RP3-449M8.6	CTD-2385L22.2
	CTB-58E17.2	RP11-589C21.5	RP11-685G9.4	RP11-973N13.4			LA16c-325D7.1	RP11-789C17.3	CTD-2587H19.2	UMODL1-AS1	RP11-720N19.2	RP11-895K13.2	RP11-1193F23.1	RP11-510J16.6		RP3-443C4.2	CTD-2207P18.1	CTA-345G4.1
	CTB-58E17.5	RP11-231D20.2	RP11-797A18.3	RP11-973N13.3			LA16c-325D7.2	RP11-789C17.5	LENG8-AS1	AP001626.2	RP11-138P22.1	RP11-876N24.2	AC069394.1	CTD-2588J6.2		NANOGP11	CTD-2207P18.2	CTA-113A6.1
	RP1-56K13.2	RP11-412B14.1	LINGO1-AS1	RP11-840I19.5			LA16c-321D4.2	RP11-661O13.1	CTC-550B14.6	AP001628.7	CTB-96E2.10	CTD-3088G3.6	AC062021.1	RP11-2L4.1		RP11-732M18.2	RP11-950C14.3	CTA-113A6.2
	LINC00672	LINC00293	CTD-2071N1.2	CTD-2509G16.2			LA16c-380H5.2	GACAT2	CTD-2587H24.5	CH507-152C13.5	CTB-96E2.6	CTD-2583P5.3	AC016710.1	RP11-483P21.2		RP11-13P5.2	RP11-950C14.7	AC004125.3
	CTD-2206N4.2	RP11-697N18.4	CTD-2071N1.1	CTD-2014B16.5			LA16c-380H5.5	RP11-21J18.1	CTD-2105E13.16	LINC00319	RP11-192H23.5	RP11-65J21.4	AC009480.3	RP11-483P21.6		RP1-249F5.3	RP11-293M10.1	CTD-2313J23.1
	RP5-906A24.1	RP11-10H3.1	RP11-335K5.2	RP11-862P13.1			RP11-473M20.5	RP11-474N24.6	CTD-2105E13.13	AP001055.6	AC010761.13	MIR3180-1	AC079790.2	RP11-505K9.5		AIRN	AC007182.6	LINC01567
	RP5-906A24.2	CTD-3214K23.1	RP11-16K12.2	RP11-363J20.2			MMP25-AS1	LINC01254	CTD-2537I9.15	AP001059.6	RP11-321A17.5	CTB-193M12.1	AC019186.1	RP11-505K9.1		RP1-276N6.2	RP11-361H10.3	LCMT1-AS1
	RP11-390P24.1	RP11-140I16.3	RP11-16K12.1	CTD-2525P14.5			RP11-473M20.16	RP11-677O4.2	CTD-2537I9.16	LINC01424	AC024619.2	AF001548.6	UPP2-IT1	RP11-486L19.2		RP1-81D8.3	RP11-361H10.5	CTD-2547G23.4
	AC087491.2	RP11-328K2.1	ANKRD34C-AS1	RP11-1046B16.3			AJ003147.8	RP11-78A19.2	CTD-2537I9.13	LL21NC02-1C16.1	RP11-296K13.4	CTA-972D3.2	CCDC148-AS1	RP11-558A11.2		PACRG-AS1	RP11-516J2.1	CTA-249B10.1
	RP11-387H17.4	RP11-27P7.1	ST20-AS1	RP11-486O13.2			LA16c-360H6.3	RP11-820I16.4	CTD-3138B18.5	LL21NC02-21A1.1	RP11-354P11.2	RP11-517A5.7	AC009299.2	RP11-517C16.2		CAHM	RP11-99E15.2	RP11-142A12.1
	CTD-2267D19.3	RP11-33I11.2	RP11-758M2.1	RP11-718G2.5			RP11-462G12.2	RP11-703I16.1	A1BG-AS1	AL133493.2	CTD-2349P21.7	CTD-2288F12.1	AC009495.2	RP11-517C16.4		RP1-155D22.2	RP11-488C13.5	C16orf82
	RP11-58O9.2	AC022182.1	LINC01314	CTD-2540L5.5			GLIS2-AS1	RP11-815J4.1	CTD-2619J13.5	FTCD-AS1	RP13-753N3.3	RP11-626G11.3	CERS6-AS1	RP11-61F12.1		RP11-252P19.1	RP11-7F17.8	RP11-673P17.2
	RP5-1028K7.2	RP11-21C4.1	RP11-28H5.2	RP6-114E22.1			RP11-709D24.8	RP11-64C12.6	CTD-2619J13.8	DIP2A-IT1	RP1-41C23.2	CTA-363E6.5	AC007556.3	RP11-254F19.2		LINC00602	RP11-7F17.4	IL21R-AS1
	RP11-458J1.1	AC084082.3	TMC3-AS1	RP4-647C14.2			RP11-709D24.5	RP11-861E21.1	CTD-2619J13.9	AC007064.24	RP1-41C23.4	CTA-363E6.8	AC012594.1	RP11-254F19.3		LINC00473	RP11-463C8.7	CTD-2049O4.1
	RP11-605F20.1	SNHG6	LINC01583	RP3-414A15.11			RP11-165E7.1	RP11-701H16.4	CTD-2619J13.23	AC006946.15	CTC-542B22.2	CTD-2380F24.1	AC007405.6	RP11-442O1.4		RP11-459F1.2	RP11-332E19.2	RP11-57A19.2
	AC004231.2	RP11-449M6.3	CPEB1-AS1	RP3-414A15.12			RP11-483K5.3	RP11-720L3.1	MZF1-AS1	CECR9	RP11-443G13.2	CTC-508F8.1	AC096649.3	CTC-786C10.1		RP4-655C5.4	RP11-299L17.3	AC009133.15
	AC003958.2	RP11-956J14.1	SNHG21	AC005519.4			RP11-475D10.4	RP11-699A5.2	AC079779.7	AC008079.10	AC084809.2	CRYM-AS1	AC016751.3	LINC00311		RPS6KA2-AS1	RP11-406A9.2	CTD-2515O10.5
	LINC00974	STAU2-AS1	RP11-382A20.5	RP3-449M8.9			RP11-77H9.8	RP11-595B24.1	AC079779.4	AC008103.3	RP11-40A13.1	CTB-31N19.5	AC012499.1	RP11-680G10.1		RP5-894D12.4	RP11-497E19.1	RP11-455F5.3
	RP13-415G19.2	CASC9	RP11-382A20.2	RP11-950C14.3			RP11-473I1.5	GATA6-AS1	AC093326.1	DGCR5	RP11-118G23.1	CTB-31N19.3	AC011998.1	LA16c-352F7.1		AC091729.9	RP11-594C13.2	RP11-297C4.6
	RP11-156E6.1	RP11-706J10.2	RP11-382A20.4	RP11-361H10.3			RP11-895K13.2	RP11-535A5.1	AC116614.1	AC004471.10	CTC-304I17.5	RP11-101E7.2	RP11-171I2.3	RP11-568J23.8		AC073094.4	RP11-1152H15.1	RP11-297C4.3
	RP11-229E13.4	LINC01607	RP11-342A23.2	RP11-516J2.1			LINC01290	RP11-370A5.1	AC093390.1	LINC01311	RP11-215E13.1	RP11-141O15.1	AC109589.1	RP11-568J23.4		AC102953.4	RP11-753D20.3	RP11-1072A3.3
	CTD-2132N18.4	RP11-941H19.3	DNM1P41	RP11-187O7.3			RP11-876N24.2	RP11-739L10.1	AC010907.5	LINC00895	AC011193.1	RP11-105C19.1	SATB2-AS1	RP11-568J23.6		AC074389.7	RP11-507K2.3	PYCARD-AS1
	CTD-2132N18.2	RP11-172E10.1	RP11-182J1.1	RP11-99E15.2			RP11-396B14.2	RP11-17J14.2	NRIR	AC000067.1	C17orf102	RP11-20G6.2	AC093590.1	RP11-542M13.3		ELFN1-AS1	RP11-976B16.1	RP11-120K18.2
	RP11-358B23.1	RP11-354A14.1	RP11-7M10.2	RP11-488C13.5			RP11-485G7.5	RP11-403A21.1	RNF144A-AS1	AC006547.13	RP11-28A22.2	CTC-391G2.1	RP11-107N15.1	RP11-542M13.1		AC004906.3	RP11-944C7.1	CTD-2014E2.2
	RP11-358B23.7	RP11-22C11.2	RP11-158M2.5	RP11-488C13.4			CTD-3088G3.6	RP11-799B12.1	AC013460.1	XXbac-B444P24.13	RP11-799D4.3	CTD-2385L22.1	AC009965.2	RP11-805I24.3		AC011284.3	RP11-33N16.3	CTD-2014E2.6
	RP11-194N12.2	KB-1043D8.8	NTRK3-AS1	RP11-463C8.7			CTD-2583P5.3	RP11-621L6.2	ID2-AS1	XXbac-B135H6.15	RP11-47L3.1	CTD-2385L22.2	AC007362.3	LINC00917		RBAKDN	RP11-471B22.3	AC002519.8
	CTD-3193K9.4	KB-1000E4.2	RP11-97O12.7	RP11-588P7.2			CTD-2135D7.5	RP11-621L6.3	AC104794.4	AC002472.11	RP11-686D22.5	CTD-2540M10.1	AC007679.3	FENDRR		CTB-161C1.1	RP11-471B22.2	RP11-586K12.11
[truncated: 4,482 more rows]
