# Supplementary material for: Integrated bioinformatics analysis of chromatin regulator EZH2 in regulating mRNA and lncRNA expression by ChIP sequencing and RNA sequencing
Source: Oncotarget. 2016 Nov 7;7(49):81715–26. doi: 10.18632/oncotarget.13169 (PMC5348424; doi:10.18632/oncotarget.13169)
Supplement: Supplementary file 4 [file oncotarget-07-81715-s004.xlsx]

## Sheet: All
Supplemental Table S3
	BLCA	BRCA	GBM	LIHC	LUAD	LUSC	OV	SKCM	PRAD	LAML
NCAPG2	0.723894	0.780393	0.774996	0.821011	0.833995	0.712359	0.696056	0.719381	0.637444	0.655017
KIF15	0.690629	0.80309	0.772351	0.839765	0.847384	0.655181	0.634768	0.651132	0.707836	0.671079
NCAPG	0.6715	0.809529	0.787652	0.883644	0.825139	0.579319	0.593908	0.654997	0.780372	0.617813
KIF4A	0.691886	0.811658	0.787761	0.896696	0.833525	0.58328	0.61215	0.564406	0.796764	0.576218
KIFC1	0.734376	0.82217	0.825302	0.898846	0.833347	0.567158	0.64013	0.491173	0.795885	0.530932
NUSAP1	0.742512	0.779365	0.799359	0.863692	0.801919	0.66258	0.603333	0.584728	0.734946	0.551152
BUB1B	0.651367	0.799958	0.74912	0.888311	0.818423	0.635022	0.554205	0.608298	0.788815	0.629365
SKA3	0.668209	0.803622	0.770578	0.876859	0.796592	0.603018	0.575483	0.600726	0.810893	0.608023
XRCC2	0.572034	0.718354	0.774953	0.82207	0.8411	0.72613	0.68277	0.744546	0.57333	0.654952
RAD54L	0.705641	0.823859	0.818702	0.865535	0.856361	0.616655	0.637161	0.547474	0.698165	0.536647
KIF18B	0.699461	0.795365	0.801511	0.902341	0.845961	0.651815	0.587097	0.521569	0.774808	0.501402
MELK	0.708689	0.841528	0.771738	0.882272	0.82195	0.592589	0.550051	0.589859	0.797761	0.520811
NUF2	0.64586	0.801394	0.737942	0.865861	0.817396	0.654839	0.528263	0.635573	0.784713	0.578828
BUB1	0.578995	0.815176	0.825832	0.875529	0.817013	0.588142	0.597807	0.611527	0.742387	0.591431
HJURP	0.593068	0.838071	0.779049	0.885177	0.823118	0.550851	0.613295	0.58127	0.771636	0.593888
NCAPH	0.618198	0.809992	0.772588	0.856996	0.805511	0.601287	0.612151	0.612764	0.76832	0.556953
PRC1	0.692198	0.782798	0.740114	0.883817	0.784656	0.624387	0.543426	0.576554	0.781104	0.594803
EXO1	0.669612	0.807333	0.785675	0.874507	0.801179	0.578777	0.633768	0.563236	0.73381	0.544484
FANCI	0.672758	0.758122	0.775658	0.873768	0.798712	0.657881	0.603619	0.634828	0.593323	0.614439
TPX2	0.695207	0.813582	0.789967	0.872506	0.821158	0.52587	0.614093	0.533511	0.798207	0.516342
CDC25C	0.690781	0.758403	0.79251	0.842467	0.808448	0.524331	0.55709	0.610275	0.787463	0.605694
LMNB1	0.697115	0.800869	0.799798	0.811339	0.781269	0.628292	0.595416	0.661814	0.722506	0.469821
CDCA8	0.668508	0.82415	0.799051	0.885413	0.831336	0.528553	0.575775	0.519552	0.801064	0.520711
MCM7	0.708989	0.72754	0.858333	0.855653	0.801027	0.652129	0.619742	0.568004	0.556321	0.595144
DBF4	0.686476	0.804599	0.773739	0.815104	0.80327	0.556991	0.582748	0.686276	0.649264	0.579235
SPC25	0.671066	0.768736	0.768128	0.861626	0.781778	0.574205	0.526638	0.592398	0.768699	0.604918
KIF11	0.617244	0.786494	0.777749	0.879368	0.792568	0.59194	0.566031	0.614831	0.728904	0.559924
CENPA	0.660197	0.819674	0.780959	0.870123	0.821533	0.560233	0.604323	0.559809	0.791511	0.445175
POLQ	0.540715	0.783453	0.71626	0.861765	0.833763	0.609364	0.520398	0.671544	0.73172	0.638633
SKA1	0.65513	0.8204	0.780756	0.879562	0.813545	0.619724	0.54214	0.54539	0.755865	0.491098
SGOL1	0.599961	0.789981	0.791645	0.872594	0.807635	0.608091	0.545659	0.661914	0.727707	0.490117
CDCA5	0.669904	0.804402	0.797126	0.87404	0.827096	0.556572	0.596058	0.488346	0.802629	0.471029
KIF23	0.64603	0.791863	0.747674	0.892527	0.804744	0.552055	0.623081	0.611775	0.608412	0.596083
STIL	0.698358	0.784619	0.844439	0.855003	0.802008	0.53221	0.583633	0.59386	0.588655	0.585252
KIF2C	0.670115	0.823704	0.786816	0.887433	0.828433	0.458362	0.607268	0.526823	0.735997	0.525142
DLGAP5	0.63617	0.808449	0.766401	0.86462	0.804702	0.454496	0.621695	0.607468	0.782513	0.497752
SPAG5	0.658448	0.743985	0.757615	0.749319	0.829369	0.65793	0.526463	0.516383	0.793234	0.597654
TROAP	0.616766	0.807134	0.76453	0.869398	0.836947	0.636477	0.560469	0.461104	0.794447	0.479067
CCNA2	0.62466	0.8091	0.759469	0.840913	0.787278	0.529625	0.556595	0.633017	0.7603	0.521647
CCNB2	0.666705	0.828177	0.765041	0.871776	0.802044	0.585992	0.519833	0.595312	0.670283	0.51735
GTSE1	0.672288	0.799012	0.721079	0.871929	0.835619	0.58813	0.531132	0.523787	0.782961	0.496382
DEPDC1B	0.574468	0.79225	0.776386	0.832099	0.786008	0.570447	0.572499	0.635809	0.762896	0.507013
MCM10	0.610291	0.810595	0.778717	0.865911	0.816954	0.5267	0.614606	0.575659	0.682173	0.51735
CDC45	0.604134	0.807668	0.696008	0.862338	0.826391	0.585568	0.590331	0.575371	0.701243	0.537843
RACGAP1	0.639333	0.737426	0.781975	0.836189	0.766937	0.55401	0.589719	0.587306	0.72394	0.560133
RFC4	0.709167	0.748121	0.723543	0.846731	0.798048	0.674054	0.514691	0.637934	0.611078	0.503973
TOP2A	0.615875	0.691186	0.793267	0.876962	0.799251	0.560149	0.593906	0.586501	0.729353	0.513983
ORC1L	0.661869	0.794565	0.798108	0.8513	0.799999	0.583088	0.614043	0.54285	0.611483	0.483285
RRM2	0.620402	0.766348	0.711404	0.861545	0.789802	0.539361	0.577994	0.555539	0.764136	0.547715
CENPF	0.620139	0.755375	0.717159	0.858541	0.776821	0.586744	0.531207	0.589851	0.7625	0.534759
KNTC1	0.649209	0.654419	0.748096	0.844695	0.839086	0.667007	0.578189	0.61917	0.479842	0.651381
CDK1	0.600671	0.784979	0.720517	0.877223	0.770919	0.50381	0.556072	0.617025	0.737947	0.560916
NEK2	0.63574	0.750799	0.755326	0.867705	0.790815	0.503699	0.511538	0.583507	0.777556	0.542843
ASPM	0.588234	0.774955	0.717894	0.830996	0.803213	0.574514	0.581434	0.561342	0.727703	0.554148
FOXM1	0.653902	0.825681	0.776157	0.890009	0.797095	0.549466	0.507917	0.410389	0.784079	0.511382
KIF20A	0.603191	0.801153	0.749205	0.853584	0.802822	0.458497	0.619853	0.520692	0.75071	0.542565
MLF1IP	0.630635	0.686578	0.762063	0.765986	0.733878	0.569558	0.541077	0.614539	0.773758	0.57298
UHRF1	0.656326	0.753846	0.644558	0.873178	0.797236	0.585666	0.50576	0.576017	0.68796	0.555136
CKAP2L	0.568475	0.755148	0.807112	0.83914	0.787894	0.476639	0.588396	0.573457	0.683353	0.555771
AURKB	0.641147	0.792052	0.785595	0.832577	0.808442	0.550303	0.564394	0.404999	0.73153	0.519972
KIF14	0.536385	0.767115	0.731567	0.822975	0.803769	0.532645	0.546091	0.603468	0.732905	0.54471
DTL	0.650017	0.714415	0.80174	0.868597	0.740001	0.589447	0.556653	0.53262	0.590085	0.56156
PLK1	0.661556	0.810973	0.756333	0.878259	0.792432	0.548484	0.548507	0.40679	0.7967	0.401254
ZWINT	0.647735	0.738454	0.780409	0.882933	0.809527	0.567765	0.523119	0.466126	0.657133	0.525156
ERCC6L	0.556626	0.75736	0.747574	0.87704	0.774424	0.549895	0.564011	0.617131	0.752818	0.401382
NDC80	0.712523	0.808165	0.753973	0.877367	0.818914	0.617458	0.604077	0.620939	0.151684	0.623703
CCNE2	0.694187	0.696316	0.712857	0.776246	0.78514	0.597992	0.538906	0.57858	0.663179	0.541077
ESPL1	0.6165	0.785379	0.80068	0.675907	0.819409	0.612383	0.504736	0.505214	0.765729	0.495562
CENPE	0.57648	0.757401	0.70902	0.85644	0.819657	0.56877	0.54423	0.546962	0.728999	0.470517
CDC6	0.568721	0.711093	0.761912	0.867693	0.804648	0.581614	0.572113	0.548923	0.617824	0.538469
ASF1B	0.687111	0.7566	0.732312	0.869253	0.7919	0.64241	0.553724	0.418174	0.741044	0.380268
RAD51AP1	0.622244	0.782124	0.696555	0.818906	0.775918	0.543889	0.489409	0.617273	0.651881	0.569712
GINS1	0.631911	0.767674	0.703724	0.882241	0.796803	0.554889	0.544843	0.598219	0.59822	0.487603
CCNB1	0.590147	0.778107	0.734154	0.862979	0.791162	0.514679	0.505242	0.567289	0.702378	0.512469
TTK	0.589283	0.807709	0.726875	0.86054	0.816652	0.504588	0.529359	0.526908	0.6369	0.5582
C15orf42	0.671809	0.803126	0.660342	0.877315	0.807828	0.629207	0.547368	0.539747	0.503685	0.505458
FAM72B	0.622042	0.761344	0.649587	0.851063	0.809423	0.588931	0.538322	0.5605	0.740952	0.413508
CENPI	0.616607	0.719576	0.746875	0.816314	0.800569	0.538719	0.546748	0.537212	0.560006	0.648741
EPR1	0.608847	0.747249	0.71221	0.840463	0.757875	0.534477	0.468102	0.560196	0.795342	0.49584
MYBL2	0.664443	0.797311	0.727791	0.862297	0.809953	0.521256	0.566236	0.421094	0.758346	0.388785
PLK4	0.627804	0.746394	0.758859	0.831785	0.812364	0.551227	0.468402	0.661098	0.446545	0.611437
MKI67	0.610175	0.76725	0.72401	0.866925	0.76276	0.492209	0.539253	0.547347	0.722308	0.476994
WDR62	0.666519	0.748858	0.745129	0.874243	0.722121	0.623218	0.540384	0.374272	0.675934	0.504411
ORC6L	0.447946	0.77632	0.714096	0.818714	0.805907	0.581662	0.430208	0.56943	0.714739	0.613053
CDCA2	0.593845	0.778014	0.752066	0.85819	0.79194	0.515421	0.531566	0.436813	0.689838	0.509095
CENPK	0.606256	0.698861	0.715991	0.81409	0.777564	0.579098	0.533622	0.572792	0.572858	0.57508
UBE2T	0.629727	0.781693	0.654658	0.821382	0.770999	0.596415	0.46228	0.546246	0.681164	0.499302
CDC25A	0.577319	0.800265	0.774791	0.83251	0.79059	0.624194	0.576721	0.515528	0.434337	0.51491
HMMR	0.58106	0.772159	0.673402	0.823049	0.758685	0.468503	0.463268	0.558481	0.772041	0.564831
DNA2	0.561755	0.742168	0.715959	0.685938	0.761614	0.618229	0.661449	0.625552	0.495305	0.555268
FANCD2	0.489915	0.693867	0.772588	0.865722	0.778411	0.565122	0.431507	0.588366	0.595729	0.619906
FAM72D	0.617307	0.712019	0.654489	0.841594	0.793153	0.582836	0.528612	0.534207	0.727835	0.40678
GSG2	0.657425	0.75906	0.790966	0.815058	0.768082	0.581245	0.477019	0.516646	0.624129	0.387415
BIRC5	0.60316	0.774298	0.721264	0.832379	0.786167	0.53138	0.514457	0.440454	0.732872	0.439666
EME1	0.534005	0.685758	0.748079	0.813583	0.812926	0.647038	0.366847	0.515828	0.65617	0.5936
ARHGAP11A	0.61	0.742876	0.716201	0.859671	0.757214	0.540909	0.488876	0.589897	0.688627	0.373989
DEPDC1	0.621457	0.775929	0.711978	0.856827	0.804154	0.478354	0.580848	0.559289	0.432089	0.527252
OIP5	0.658932	0.755297	0.690056	0.851872	0.731428	0.57626	0.445225	0.509198	0.695862	0.421708
ECT2	0.610039	0.645719	0.766418	0.832648	0.690011	0.639048	0.555112	0.525879	0.545105	0.524116
CDCA3	0.612558	0.792839	0.728382	0.843389	0.794768	0.544169	0.487095	0.370185	0.683778	0.472405
NEIL3	0.60759	0.777425	0.75899	0.746372	0.69418	0.46022	0.522144	0.595898	0.783323	0.381795
FANCA	0.692455	0.780142	0.745048	0.565856	0.740532	0.600928	0.508779	0.525362	0.63437	0.533901
E2F2	0.630315	0.796907	0.810512	0.851551	0.78778	0.607005	0.431143	0.39713	0.693892	0.316596
IQGAP3	0.644598	0.79226	0.696892	0.669116	0.781029	0.563811	0.580939	0.388365	0.767635	0.425067
MND1	0.564035	0.760279	0.656394	0.711082	0.741794	0.592195	0.526434	0.606491	0.647844	0.497566
CLSPN	0.605141	0.706034	0.704401	0.778549	0.769345	0.538414	0.640556	0.53519	0.504118	0.515283
KIAA0101	0.568373	0.69023	0.691829	0.839683	0.722112	0.525469	0.466698	0.582467	0.706078	0.488333
SGOL2	0.572114	0.708321	0.753087	0.85693	0.74033	0.532049	0.531628	0.50632	0.614834	0.464945
E2F1	0.721456	0.733307	0.733004	0.840309	0.75876	0.646777	0.495296	0.29592	0.631278	0.424061
UBE2C	0.593634	0.784895	0.731773	0.844499	0.790425	0.497668	0.479278	0.339942	0.765929	0.442579
SPC24	0.635948	0.72621	0.697742	0.751972	0.765055	0.599521	0.470163	0.430977	0.716261	0.476687
TYMS	0.670004	0.750451	0.712168	0.784242	0.768089	0.566101	0.530321	0.505083	0.473224	0.503794
AURKA	0.599784	0.76667	0.742351	0.731626	0.784574	0.485264	0.450749	0.444178	0.755386	0.501754
CDC20	0.592652	0.793063	0.759396	0.856777	0.801439	0.446489	0.51637	0.356512	0.758135	0.377361
CDC7	0.622674	0.70526	0.760873	0.811422	0.749077	0.595652	0.589942	0.500902	0.339467	0.570036
CDT1	0.666191	0.740959	0.766865	0.856288	0.767669	0.621893	0.508103	0.316581	0.590274	0.408683
KIF18A	0.605369	0.751826	0.741621	0.875203	0.691496	0.487064	0.48865	0.553784	0.528046	0.497731
BLM	0.544076	0.785406	0.280188	0.769244	0.77972	0.642683	0.554107	0.625685	0.692157	0.544407
CDKN3	0.639512	0.760655	0.606236	0.833041	0.756204	0.478986	0.529935	0.429857	0.784432	0.39606
TIMELESS	0.599356	0.662325	0.757688	0.693526	0.779048	0.664651	0.530641	0.481053	0.521711	0.518674
RAD51	0.543971	0.782692	0.688102	0.829268	0.759636	0.55064	0.436315	0.474694	0.655154	0.485285
TRIP13	0.545337	0.782933	0.698917	0.856642	0.744356	0.383794	0.428313	0.474628	0.744405	0.529755
CEP55	0.5135	0.818362	0.602565	0.84086	0.770822	0.444959	0.473536	0.543484	0.738485	0.423782
PTTG1	0.594519	0.786274	0.699491	0.819946	0.695274	0.564583	0.486916	0.361142	0.682929	0.478786
MAD2L1	0.591144	0.774605	0.63073	0.809039	0.74958	0.522621	0.359818	0.637811	0.604913	0.482376
TRAIP	0.547911	0.649718	0.734386	0.785398	0.79801	0.592738	0.43651	0.471972	0.577149	0.559229
E2F8	0.412745	0.751362	0.761355	0.845836	0.755669	0.46446	0.537295	0.523071	0.559327	0.533356
HELLS	0.545134	0.682807	0.768265	0.83617	0.781362	0.539394	0.517893	0.525368	0.513802	0.429164
KIAA1524	0.564825	0.736012	0.655772	0.820885	0.789277	0.486341	0.580062	0.592388	0.345369	0.564353
FAM111B	0.701647	0.696193	0.74859	0.779755	0.75295	0.505702	0.441398	0.473717	0.715444	0.311207
DONSON	0.654957	0.762438	0.52576	0.721923	0.769941	0.579459	0.54395	0.545441	0.490756	0.527759
FEN1	0.673407	0.718062	0.676101	0.824504	0.805535	0.577625	0.554265	0.357844	0.529145	0.400114
C12orf48	0.421031	0.742074	0.581436	0.850808	0.752954	0.611893	0.42649	0.61398	0.542904	0.569951
ESCO2	0.528401	0.662196	0.762591	0.744309	0.757622	0.540056	0.48085	0.518657	0.60955	0.50756
CCDC99	0.542825	0.682946	0.662044	0.818082	0.706611	0.525826	0.436798	0.491839	0.634261	0.57221
FAM54A	0.500272	0.797996	0.620161	0.805006	0.753275	0.529553	0.44118	0.457652	0.614324	0.542497
ATAD5	0.571941	0.54828	0.744938	0.770491	0.78273	0.640017	0.505493	0.563489	0.357526	0.559516
PBK	0.523705	0.734984	0.694464	0.836764	0.743989	0.55396	0.430351	0.495533	0.760653	0.264953
POLE2	0.621906	0.64129	0.678783	0.708868	0.790911	0.468149	0.521526	0.537226	0.469416	0.600424
CHEK1	0.649882	0.749105	0.796127	0.750136	0.78356	0.480956	0.537667	0.478858	0.344871	0.466481
C9orf100	0.608362	0.758627	0.715016	0.826832	0.780831	0.605465	0.436039	0.34645	0.500779	0.444834
MCM2	0.698525	0.739816	0.784317	0.860741	0.781974	0.544067	0.486781	0.308269	0.439692	0.378128
MCM6	0.646071	0.744591	0.700102	0.847954	0.771897	0.62126	0.520072	0.537186	0.149512	0.476325
PIF1	0.606617	0.740993	0.677911	0.814071	0.787985	0.560109	0.546452	0.541023	0.313052	0.409445
TACC3	0.544089	0.754413	0.740693	0.832882	0.762867	0.509494	0.433023	0.457238	0.690998	0.253825
HMGB2	0.66831	0.68347	0.713529	0.770898	0.683863	0.582448	0.538268	0.615225	0.314479	0.398886
DSN1	0.6475	0.662456	0.65413	0.791694	0.739614	0.555827	0.458358	0.584062	0.256049	0.588657
WDHD1	0.598573	0.645405	0.719674	0.825178	0.735816	0.475546	0.554838	0.425659	0.424442	0.526032
FAM72A	0.538509	0.731369	0.603051	0.766567	0.763133	0.59915	0.449177	0.489551	0.612932	0.374339
CENPO	0.5877	0.722387	0.691807	0.708005	0.710307	0.591277	0.517062	0.373778	0.46317	0.532624
E2F7	0.56207	0.694807	0.629765	0.808587	0.689058	0.602408	0.55641	0.456483	0.479326	0.418667
LOC100128191	0.618638	0.658458	0.731338	0.733627	0.690589	0.653708	0.402528	0.41323	0.59509	0.38853
PKMYT1	0.556941	0.709841	0.740544	0.803023	0.773932	0.452506	0.41773	0.287838	0.706589	0.418788
BRIP1	0.566064	0.569154	0.784684	0.518737	0.746922	0.620628	0.551805	0.558509	0.39189	0.550417
KPNA2	0.59271	0.719045	0.674499	0.762156	0.764333	0.555188	0.467237	0.350342	0.552247	0.419305
CENPH	0.520843	0.654687	0.7275	0.814405	0.710279	0.537266	0.398134	0.611708	0.407763	0.473339
MCM4	0.547813	0.65635	0.730226	0.730694	0.764709	0.49861	0.552217	0.481349	0.447808	0.439397
ATAD2	0.579622	0.640944	0.783746	0.621385	0.778731	0.52324	0.438632	0.575987	0.330504	0.564835
CENPL	0.595689	0.697677	0.565106	0.809574	0.697876	0.550731	0.462715	0.511572	0.423845	0.517156
DNAJC9	0.591377	0.696463	0.598144	0.739596	0.733348	0.512619	0.479998	0.516726	0.475074	0.482805
DIAPH3	0.552372	0.72569	0.578974	0.743249	0.574736	0.410137	0.39394	0.564057	0.703968	0.571153
CHAF1B	0.692199	0.699283	0.642875	0.860835	0.719533	0.593485	0.420086	0.279914	0.495834	0.400554
WHSC1	0.604641	0.568939	0.575181	0.750302	0.653559	0.453581	0.408752	0.523977	0.612199	0.649774
WDR76	0.672073	0.641383	0.752268	0.839316	0.706356	0.364593	0.51153	0.502947	0.287032	0.5074
NUP205	0.517314	0.554016	0.58821	0.697785	0.686213	0.669106	0.547928	0.493807	0.327638	0.70221
FBXO43	0.459166	0.533067	0.655408	0.799004	0.660067	0.4607	0.487034	0.528528	0.564854	0.632749
C16orf59	0.57469	0.632051	0.769601	0.803415	0.761358	0.564438	0.345382	0.33481	0.644224	0.349957
PCNA	0.626363	0.704801	0.59842	0.733433	0.659473	0.579494	0.443912	0.509034	0.435068	0.489104
DSCC1	0.561691	0.696395	0.487732	0.729946	0.761853	0.535789	0.433426	0.497648	0.564006	0.506833
ARHGAP11B	0.506787	0.650881	0.615738	0.688896	0.732585	0.556933	0.423261	0.578396	0.473734	0.540006
ANLN	0.493257	0.769531	0.185132	0.863601	0.763229	0.418405	0.484741	0.526846	0.650901	0.602475
FBXO5	0.660158	0.666272	0.678444	0.49387	0.708089	0.556539	0.577374	0.533663	0.398645	0.485051
ZWILCH	0.444663	0.656457	0.620071	0.715992	0.688169	0.521081	0.485588	0.551874	0.542704	0.519789
ZNF367	0.674323	0.70014	0.703431	0.320175	0.710295	0.660541	0.522944	0.454687	0.513729	0.468171
TCF19	0.665314	0.747391	0.63862	0.861002	0.687489	0.5645	0.558213	0.377102	0.220774	0.407012
TMPO	0.627807	0.629491	0.806728	0.503027	0.64469	0.627301	0.53528	0.623554	0.350316	0.377011
CASC5	0.499551	0.626192	0.73144	0.44142	0.745847	0.555401	0.537515	0.513418	0.526013	0.528974
FANCB	0.538893	0.656287	0.65125	0.754809	0.762655	0.546057	0.440553	0.488439	0.43726	0.423775
GINS2	0.570563	0.603099	0.702554	0.742654	0.73825	0.577927	0.503331	0.437798	0.381958	0.428448
FAM64A	0.640083	0.768878	0.718265	0.581166	0.788185	0.502714	0.471911	0.34085	0.743903	0.127554
SHCBP1	0.464181	0.724983	0.595882	0.796325	0.72026	0.342068	0.314747	0.462181	0.700652	0.545541
PAXIP1	0.469703	0.309809	0.613407	0.549629	0.639896	0.689071	0.494666	0.60831	0.576749	0.694474
CCNF	0.525492	0.632793	0.72113	0.85335	0.739333	0.496111	0.51645	0.346962	0.359508	0.452281
KIF4B	0.557395	0.700485	0.693241	0.615496	0.638484	0.516046	0.553657	0.479187	0.47817	0.409801
CKS2	0.601387	0.727868	0.593066	0.691204	0.59637	0.549892	0.409136	0.550454	0.538203	0.367819
CCDC150	0.518769	0.693592	0.56584	0.338045	0.757712	0.563332	0.47822	0.56564	0.512514	0.62072
FANCG	0.650663	0.587741	0.678441	0.83419	0.742435	0.585942	0.405503	0.215273	0.431302	0.449323
SMC4	0.588851	0.660907	0.637127	0.780984	0.546598	0.629031	0.540807	0.517825	0.412926	0.259687
STMN1	0.623284	0.75492	0.369283	0.804709	0.595866	0.498845	0.504635	0.385385	0.55667	0.475279
CHAF1A	0.559154	0.613054	0.655095	0.767685	0.723779	0.657148	0.50008	0.359108	0.309022	0.416299
RFC5	0.531363	0.529918	0.635459	0.669675	0.74273	0.641394	0.504568	0.493303	0.27675	0.519001
RFC2	0.637484	0.715613	0.568198	0.601798	0.66658	0.580901	0.465378	0.468374	0.430282	0.395539
C1orf112	0.549449	0.63319	0.588759	0.459336	0.752266	0.524617	0.489196	0.553498	0.441584	0.531801
C1orf135	0.518962	0.742142	0.634985	0.646942	0.796491	0.532451	0.405919	0.419863	0.362359	0.459146
CENPM	0.473728	0.650666	0.607645	0.830072	0.673106	0.534375	0.40909	0.233568	0.641004	0.450621
POLA2	0.572368	0.644644	0.760702	0.776013	0.710636	0.609912	0.540554	0.279358	0.207301	0.400992
MSH2	0.579112	0.556992	0.642384	0.76565	0.675068	0.584407	0.44716	0.427795	0.406642	0.416215
C11orf82	0.414279	0.648984	0.699464	0.72263	0.627792	0.516662	0.393864	0.554433	0.611408	0.304606
DDX12	0.491291	0.568961	0.651722	0.728544	0.68067	0.572249	0.431784	0.51	0.365867	0.469645
POC1A	0.551742	0.659633	0.721123	0.565882	0.761991	0.445626	0.346564	0.3306	0.667432	0.41418
MTBP	0.507858	0.61266	0.448225	0.704544	0.778159	0.561137	0.407185	0.447084	0.439582	0.541844
C4orf21	0.408485	0.507119	0.626934	0.61031	0.658453	0.522849	0.394662	0.563793	0.510672	0.641472
KIF24	0.657227	0.521548	0.616771	0.746006	0.553077	0.528316	0.413395	0.514588	0.318672	0.570558
DNMT1	0.654581	0.604361	0.614042	0.749332	0.633393	0.589434	0.444325	0.445587	0.325399	0.369745
GINS4	0.485644	0.637147	0.626783	0.747829	0.769705	0.451858	0.403282	0.455544	0.458813	0.389311
TOPBP1	0.588533	0.478707	0.593039	0.670035	0.721622	0.582347	0.428541	0.471592	0.395978	0.482782
FIGNL1	0.576864	0.493775	0.633136	0.638282	0.673181	0.548662	0.425596	0.484648	0.366876	0.553539
RFC3	0.512956	0.576036	0.676607	0.592344	0.629366	0.494568	0.383111	0.518418	0.476189	0.531488
C5orf34	0.524316	0.653145	0.766474	0.799636	0.748294	0.35198	0.450442	0.541155	-0.0611547	0.481215
C21orf45	0.467159	0.670682	0.628588	0.68014	0.712669	0.525438	0.338957	0.437602	0.589377	0.325375
MCM3	0.520841	0.705391	0.685676	0.818741	0.680222	0.611519	0.475787	0.319293	0.149575	0.398288
C17orf53	0.531154	0.607003	0.722835	0.789863	0.759995	0.59233	0.387873	0.25751	0.291867	0.417664
PSMC3IP	0.618451	0.514325	0.613351	0.73302	0.713445	0.611921	0.443386	0.408151	0.219271	0.463691
BRCA1	0.592181	0.406517	0.562418	0.695052	0.755227	0.623428	0.330309	0.400262	0.403767	0.568321
RECQL4	0.548089	0.650423	0.723812	0.769844	0.787121	0.541437	0.327878	0.351569	0.216103	0.418482
FAM83D	0.42171	0.769711	0.675469	0.64555	0.698694	0.581194	0.531823	0.455942	0.133578	0.419119
C4orf46	0.577198	0.566122	0.599416	0.743732	0.646851	0.375289	0.424053	0.53399	0.436066	0.41993
C15orf23	0.596972	0.68028	0.577057	0.667009	0.607207	0.559079	0.390236	0.358357	0.431475	0.446512
SUV39H2	0.529803	0.670097	0.617709	0.679974	0.695942	0.493888	0.479563	0.501855	0.194204	0.448735
SASS6	0.515152	0.494031	0.509357	0.68495	0.737892	0.543399	0.372099	0.498306	0.45637	0.475247
CEP78	0.671116	0.440876	0.66507	0.583016	0.601159	0.584904	0.421443	0.556937	0.295305	0.463007
RNASEH2A	0.59194	0.6316	0.663896	0.750774	0.669966	0.614843	0.447943	0.136301	0.492978	0.280773
TK1	0.493563	0.653227	0.592594	0.697019	0.685982	0.450595	0.359942	0.27567	0.667214	0.397479
NASP	0.631527	0.570952	0.593691	0.614344	0.632706	0.397256	0.520301	0.579926	0.210201	0.518498
CDCA7	0.591629	0.562142	0.82484	0.607572	0.55298	0.560949	0.599668	0.563774	0.00179306	0.391766
PRIM1	0.642576	0.428395	0.636078	0.706473	0.596024	0.517771	0.418047	0.532008	0.25734	0.522306
WDR67	0.460029	0.602482	0.57818	0.642747	0.711537	0.572737	0.398755	0.411949	0.483525	0.39107
RAD54B	0.2912	0.674245	0.577902	0.6477	0.763309	0.588709	0.33216	0.397526	0.455193	0.513473
CKAP2	0.415309	0.591019	0.681045	0.641038	0.65594	0.534209	0.454705	0.540647	0.274433	0.450538
POLE	0.623793	0.578365	0.692195	0.373446	0.719516	0.591479	0.47111	0.400164	0.350005	0.435878
RRM1	0.551865	0.424354	0.657906	0.666025	0.600775	0.562294	0.438543	0.451755	0.382696	0.497047
MCM8	0.497161	0.500196	0.666709	0.731771	0.690807	0.545374	0.413399	0.466811	0.213555	0.489136
C21orf58	0.531944	0.565726	0.687449	0.766714	0.295046	0.437066	0.349555	0.466673	0.552483	0.554332
SMC2	0.566615	0.446645	0.674711	0.613215	0.578028	0.569798	0.470314	0.502189	0.249103	0.507201
GEN1	0.446425	0.680579	0.589817	0.290119	0.753474	0.606061	0.47242	0.5129	0.264947	0.537809
CASP2	0.516518	0.587766	0.695134	0.744237	0.574564	0.575937	0.484724	0.378611	0.193397	0.400749
CDCA4	0.511032	0.629242	0.631842	0.765282	0.691039	0.414782	0.40841	0.342475	0.382187	0.367465
NFKBIL2	0.455321	0.673974	0.696426	0.731714	0.697023	0.463807	0.256337	0.216448	0.656275	0.277209
VRK1	0.495258	0.591152	0.620889	0.631278	0.649192	0.52999	0.376608	0.446647	0.324789	0.455502
CCDC18	0.484424	0.579786	0.544483	0.547138	0.604432	0.325599	0.420399	0.514637	0.571428	0.526841
RBM28	0.462161	0.559545	0.44197	0.481173	0.706465	0.596325	0.394191	0.480141	0.450847	0.543909
MYO19	0.542493	0.535561	0.399159	0.729998	0.720554	0.585701	0.354926	0.299518	0.590899	0.340584
LIN9	0.536198	0.610869	0.678058	0.690496	0.512942	0.543799	0.388368	0.496501	0.221564	0.419585
NCAPD2	0.565221	0.675907	0.598153	0.762688	0.651372	0.460079	0.349783	0.362177	0.19584	0.475843
PRR11	0.475629	0.6364	0.643085	0.641592	0.710981	0.395218	0.455581	0.462968	0.385343	0.281455
NUP107	0.399427	0.468833	0.495658	0.639526	0.684994	0.494164	0.438697	0.493943	0.343173	0.617803
CCNE1	0.447799	0.750694	0.50653	0.781667	0.74759	0.504143	0.249343	0.325226	0.2874	0.475284
LMNB2	0.510068	0.635176	0.604856	0.704983	0.657181	0.513323	0.443948	0.260972	0.470664	0.259659
CENPW	0.54578	0.706793	0.529812	0.755414	0.716553	0.352505	0.395407	0.360319	0.271367	0.425294
NUP85	0.568639	0.538626	0.60201	0.626269	0.731118	0.557852	0.321112	0.349845	0.443839	0.314649
MSH6	0.570775	0.574125	0.55268	0.557838	0.639062	0.613144	0.394892	0.462631	0.26002	0.424811
BRCA2	0.400642	0.52309	0.625591	0.573326	0.647319	0.523284	0.463002	0.523271	0.272204	0.494978
C16orf75	0.527095	0.662571	0.668207	0.757661	0.67188	0.531009	0.31618	0.318948	0.341515	0.238021
H2AFZ	0.562921	0.717557	0.539109	0.742972	0.641971	0.552058	0.310973	0.224971	0.311452	0.422758
MASTL	0.489691	0.625753	0.567792	0.580054	0.649396	0.487173	0.468931	0.467849	0.288775	0.392037
UBE2S	0.527072	0.670147	0.566446	0.712905	0.709295	0.503744	0.401026	0.217427	0.440389	0.262614
C13orf34	0.466681	0.592224	0.601795	0.632469	0.672256	0.532011	0.45358	0.550368	0.06873	0.432879
RMI1	0.632394	0.412086	0.652897	0.452766	0.548131	0.601199	0.419316	0.559636	0.454778	0.258514
ACTL6A	0.511208	0.604091	0.370668	0.630008	0.575136	0.573052	0.379173	0.395941	0.464147	0.484518
INCENP	0.589758	0.617336	0.563317	0.672618	0.704647	0.478982	0.441541	0.174216	0.282203	0.460277
CEP152	0.5348	0.414936	0.580061	0.627827	0.552729	0.608286	0.413768	0.489243	0.210648	0.549984
LIG1	0.474078	0.52533	0.621646	0.792832	0.6027	0.447494	0.377553	0.19649	0.421481	0.517927
KIF20B	0.466642	0.557456	0.48664	0.702962	0.692317	0.390591	0.40669	0.477885	0.268454	0.44066
CHEK2	0.332965	0.623176	0.418892	0.4708	0.672368	0.525698	0.39848	0.410003	0.490373	0.536946
GMPS	0.542625	0.580839	0.453557	0.647478	0.644202	0.548472	0.370885	0.332598	0.425048	0.317048
PPIL5	0.568457	0.597621	0.569038	0.52245	0.602065	0.444548	0.364656	0.435958	0.368257	0.364581
C9orf140	0.477772	0.654597	0.510176	0.696601	0.726797	0.601273	0.258242	0.378061	0.497628	0.0354979
HNRNPA2B1	0.467683	0.574284	0.537143	0.477819	0.529585	0.446609	0.389513	0.478699	0.577663	0.351224
POLD1	0.597056	0.524171	0.617108	0.785647	0.533629	0.418779	0.404756	0.228091	0.386876	0.319833
CBX2	0.544627	0.618845	0.717586	0.50938	0.465201	0.591411	0.38949	0.134454	0.588369	0.25465
TMEM194A	0.463024	0.467658	0.527209	0.586238	0.606257	0.578787	0.39113	0.501073	0.163623	0.525407
GINS3	0.43887	0.596473	0.547738	0.707311	0.641536	0.510559	0.371503	0.369119	0.197525	0.410859
CDK2	0.49796	0.611611	0.636057	0.571797	0.670399	0.597086	0.40891	0.018018	0.296094	0.462678
GPSM2	0.555283	0.67155	0.562704	0.794442	0.525216	0.366226	0.53475	0.424226	-0.0397059	0.292503
RDM1	0.335471	0.491668	0.544222	0.693595	0.670662	0.485863	0.399263	0.31838	0.558247	0.260585
C2orf48	0.494772	0.60698	0.622265	0.551158	0.6006	0.393723	0.389308	0.433319	0.302309	0.362479
CKS1B	0.57199	0.654673	0.440443	0.535854	0.642242	0.471769	0.318578	0.499224	0.0825674	0.514898
DDX39	0.408697	0.641659	0.547186	0.598136	0.604353	0.582682	0.451079	0.132793	0.482929	0.280236
PRIM2	0.49403	0.624681	0.70007	0.725099	0.501346	0.448728	0.365258	0.379151	-0.0916894	0.392435
RBL1	0.466619	0.472217	0.588999	0.623147	0.635655	0.493115	0.459074	0.408369	0.0795447	0.49161
H2AFX	0.471602	0.588146	0.608136	0.723176	0.659386	0.49312	0.353199	0.131902	0.37102	0.312904
CENPN	0.447263	0.762295	0.630757	0.294693	0.670374	0.460185	0.491681	0.373829	0.0345754	0.544611
RTKN2	0.337698	0.682294	0.70603	0.750249	-0.106372	-0.287456	0.496464	0.567005	0.466702	0.301528
SKP2	0.411232	0.490578	0.701831	0.413238	0.635837	0.447938	0.468239	0.486899	0.196498	0.431785
TIPIN	0.546656	0.488245	0.379686	0.61459	0.536307	0.544424	0.363415	0.45507	0.311733	0.426235
MCM5	0.572516	0.541048	0.549683	0.780175	0.580731	0.532473	0.32959	0.243629	0.275726	0.260767
RFWD3	0.446374	0.531828	0.632218	0.569627	0.616369	0.539937	0.374925	0.395993	0.025549	0.527884
CCDC138	0.44176	0.485219	0.44886	0.479776	0.552839	0.539615	0.356503	0.509186	0.37891	0.451215
PUS7	0.339939	0.483888	0.490416	0.489999	0.571873	0.520407	0.265933	0.481019	0.52631	0.459053
CIT	0.599107	0.721302	0.142152	0.62278	0.0260539	0.447617	0.559915	0.32137	0.608636	0.575921
SFRS2	0.422945	0.562568	0.463303	0.418426	0.569144	0.550147	0.439107	0.491804	0.401919	0.295901
KIF22	0.489998	0.528373	0.769491	0.289665	0.595262	0.578352	0.379769	0.297934	0.18538	0.49511
DNMT3B	0.268091	0.646277	0.535633	0.634803	0.690565	0.43437	0.454068	0.353856	0.557691	0.00911552
TDP1	0.424947	0.414698	0.519082	0.472362	0.469558	0.39804	0.370746	0.303071	0.602289	0.598769
DKC1	0.414529	0.607406	0.46949	0.46084	0.644077	0.587064	0.149114	0.407095	0.47534	0.355429
CHTF18	0.383761	0.424194	0.586141	0.703271	0.619521	0.488437	0.219332	0.292189	0.540089	0.313397
CCDC21	0.548857	0.493281	0.527187	0.47312	0.535833	0.611923	0.377788	0.36768	0.326375	0.303802
GMNN	0.3455	0.463747	0.424825	0.582449	0.648513	0.551624	0.505033	0.57757	0.0081095	0.458175
CPSF6	0.296607	0.395377	0.486498	0.667414	0.499733	0.600244	0.338201	0.442861	0.437389	0.384711
C6orf167	0.511113	0.414617	0.59598	0.706241	0.600707	0.551917	0.333198	0.354483	-0.013737	0.463568
SUV39H1	0.575945	0.587229	0.600564	0.493964	0.654945	0.575835	0.332199	0.213927	0.158774	0.347613
HAUS8	0.404885	0.627397	0.668576	0.461649	0.499918	0.616519	0.494467	0.344616	0.0745649	0.344058
THOC4	0.494844	0.573956	0.6032	0.579212	0.627854	0.593142	0.335845	0.314914	0.195021	0.218314
ZNF695	0.481985	0.721296	0.132817	0.450211	0.601214	0.445448	0.392022	0.315793	0.684209	0.306712
CSE1L	0.404533	0.523761	0.46176	0.562945	0.605801	0.406527	0.293131	0.380525	0.424379	0.448155
ILF3	0.338532	0.476332	0.52213	0.728564	0.471809	0.579139	0.305496	0.297155	0.415126	0.374761
LOC81691	0.422428	0.342019	0.633459	0.633434	0.533136	0.539182	0.427854	0.381355	0.153865	0.433083
USP1	0.627272	0.417916	0.625923	0.603616	0.427401	0.39264	0.451392	0.463098	0.0784139	0.40277
NCAPD3	0.538587	0.439827	0.636057	0.388214	0.635188	0.500271	0.349852	0.354868	-0.0757302	0.568833
TCERG1	0.171331	0.448457	0.376848	0.608912	0.572428	0.465889	0.423368	0.494685	0.381471	0.539927
XPO1	0.445465	0.476004	0.533767	0.52396	0.623691	0.540071	0.288276	0.48237	0.261125	0.302576
SNRPD1	0.45032	0.578462	0.388262	0.578613	0.595508	0.556466	0.302805	0.392859	0.258324	0.371694
DDX55	0.322419	0.338289	0.380443	0.598227	0.664314	0.566323	0.297983	0.416174	0.482341	0.40086
TTF2	0.306325	0.455256	0.264313	0.588085	0.648225	0.523687	0.409697	0.399456	0.291129	0.580797
PARP2	0.592643	0.39512	0.468196	0.551142	0.617295	0.462744	0.292621	0.219268	0.381875	0.466725
DBF4B	0.485298	0.405586	0.498579	0.720707	0.729086	0.571187	0.379736	0.243435	0.126465	0.286765
PSRC1	0.553053	0.664967	0.288136	0.656164	0.760112	0.48852	0.42208	0.307256	0.242246	0.0633335
FAM136A	0.446169	0.596597	0.292899	0.44618	0.655144	0.577085	0.398748	0.29039	0.482022	0.258331
RANBP1	0.460437	0.579633	0.407507	0.325077	0.67709	0.500242	0.385848	0.385462	0.32721	0.394616
TUBB	0.49233	0.650462	0.691399	0.516402	0.577664	0.289095	0.362941	0.141017	0.272482	0.439302
SNHG1	0.32882	0.431809	0.461952	0.647245	0.634294	0.569309	0.250533	0.303826	0.493274	0.307234
RCC1	0.39209	0.611203	0.724555	0.519408	0.543293	0.412715	0.222719	0.376112	0.382872	0.217111
CENPJ	0.476825	0.390972	0.510951	0.65817	0.475312	0.502966	0.341773	0.53306	0.114304	0.395115
LOC642846	0.352121	0.432939	0.534878	0.538731	0.588682	0.546475	0.380077	0.439989	0.185316	0.390521
CCT6A	0.379799	0.611552	0.376015	0.581719	0.626075	0.378609	0.266909	0.2779	0.54384	0.343198
ILF2	0.492891	0.587955	0.503164	0.577729	0.518029	0.500369	0.269939	0.2822	0.367994	0.28489
CTPS	0.419854	0.700309	0.630987	-0.158963	0.614848	0.459963	0.429813	0.414995	0.0844502	0.468686
SFPQ	0.299801	0.583321	0.572597	0.511734	0.49212	0.482797	0.449095	0.408655	0.341416	0.239094
TUBA1B	0.531082	0.655593	0.402158	0.719012	0.493568	0.376302	0.393011	0.223312	0.232356	0.348749
SFRS1	0.31485	0.502413	0.586554	0.35647	0.503759	0.503259	0.380386	0.428279	0.412952	0.38605
SLBP	0.478638	0.539365	0.39539	0.618652	0.506379	0.420098	0.206329	0.389204	0.500603	0.319205
HNRNPL	0.435077	0.529846	0.604868	0.530564	0.553609	0.529519	0.423729	0.169462	0.40692	0.182132
DEK	0.541381	0.428199	0.626883	0.490118	0.465886	0.526604	0.452709	0.477693	-0.0912252	0.262278
POLR2D	0.458963	0.578161	0.577878	0.431136	0.515018	0.541815	0.344765	0.353583	0.224822	0.332419
SSRP1	0.482426	0.449938	0.669965	0.60916	0.558542	0.391788	0.291115	0.204121	0.361127	0.327387
CHCHD3	0.513591	0.525684	0.369911	0.379485	0.476214	0.493897	0.417453	0.431041	0.314067	0.419342
MXD3	0.426126	0.519076	0.70624	0.613585	0.524314	0.422788	0.332625	0.237299	0.466121	0.0842484
DHFR	0.455743	0.364028	0.671685	0.20691	0.491988	0.437506	0.396172	0.54228	0.343185	0.4227
CBX3	0.466195	0.53167	0.389203	0.576791	0.553963	0.356503	0.214303	0.339223	0.62416	0.279784
HSPA14	0.392363	0.599764	0.307513	0.62867	0.528382	0.369087	0.307084	0.426546	0.411829	0.359756
XPO5	0.45714	0.600428	0.547379	0.638568	0.591037	0.44609	0.270387	0.0892213	0.404721	0.276826
ANKRD32	0.581798	0.213616	0.368343	0.537353	0.545217	0.415157	0.405101	0.450777	0.418134	0.381955
NONO	0.4379	0.444904	0.685415	0.529895	0.506096	0.512465	0.254141	0.194583	0.452703	0.295363
SRRT	0.352198	0.395278	0.575323	0.609844	0.610116	0.531159	0.335275	0.279229	0.334015	0.289177
FBXO45	0.505108	0.558113	0.264958	0.573554	0.616592	0.489162	0.370751	0.333367	0.493583	0.102982
POLA1	0.519121	0.311107	0.587626	0.709867	0.310285	0.441629	0.332099	0.459187	0.161632	0.468495
DNAJC2	0.342183	0.602768	0.282611	0.354371	0.626185	0.554648	0.29046	0.497544	0.501652	0.245869
E2F3	0.352545	0.572921	0.480946	0.504955	0.642527	0.403351	0.356598	0.338903	0.365259	0.274991
SRPK1	0.243166	0.611412	0.515767	0.507878	0.555888	0.431756	0.332321	0.358057	0.454379	0.278486
EXOSC2	0.551974	0.411888	0.515274	0.401954	0.589186	0.625621	0.248347	0.324882	0.372773	0.242392
GPC2	0.259559	0.511793	0.646585	0.447219	0.61882	0.481805	0.309182	0.348287	0.505858	0.154813
CKAP5	0.461129	0.498832	0.343023	0.642331	0.549332	0.433173	0.440918	0.180166	0.266431	0.464548
MPHOSPH9	0.432177	0.303395	0.565164	0.227614	0.613662	0.568243	0.416892	0.402679	0.293375	0.453043
HAUS6	0.465535	0.334401	0.362652	0.494244	0.546117	0.541785	0.369812	0.421902	0.31289	0.424939
XRCC3	0.481614	0.405808	0.526327	0.784707	0.650138	0.519192	0.407651	0.263711	0.0783149	0.139572
LUC7L2	0.147977	0.275015	0.499153	0.42919	0.340881	0.626294	0.408679	0.542536	0.449908	0.534056
DDX11	0.439149	0.475614	0.510873	0.680743	0.609689	0.454301	0.326608	0.263814	0.175147	0.316909
RBMX	0.297777	0.279104	0.680339	0.62074	0.396929	0.494554	0.281189	0.391629	0.442833	0.360175
ANP32E	0.521926	0.49267	0.2837	0.457044	0.488701	0.55134	0.438334	0.348619	-0.352882	0.309916
PDSS1	0.382522	0.647676	0.284843	0.500435	0.566215	0.419143	0.336909	0.359886	0.469682	0.275999
GPR19	0.522969	0.648533	0.133354	0.682576	0.675495	0.370447	0.329955	0.104527	0.485002	0.288262
BEND3	0.436478	0.548541	0.616688	0.632958	0.408649	0.29427	0.333952	0.205059	0.372732	0.388841
SCML2	0.381493	0.340515	0.697071	0.599915	0.413774	0.557256	0.438541	0.167505	0.285079	0.346471
HMGB3	0.448461	0.576536	0.701138	0.149921	0.455298	0.430388	0.330889	0.294254	0.516767	0.322283
POP1	0.338162	0.604151	0.429627	0.562059	0.655852	0.412594	0.319266	0.259464	0.39122	0.252891
CEP72	0.525976	0.433687	0.527045	0.558416	0.561293	0.403237	0.176425	0.236337	0.411856	0.381002
HAUS5	0.525595	0.40546	0.481789	0.694114	0.535534	0.503313	0.359092	0.139587	0.314966	0.254836
CDH24	0.515536	0.459429	0.634225	0.602542	0.587816	0.524744	0.344269	0.170893	0.141945	0.222142
NOM1	0.33327	0.37862	0.407786	0.233655	0.498411	0.56511	0.485701	0.461596	0.315492	0.519536
CCDC77	0.529582	0.4973	0.319354	0.489558	0.494281	0.460901	0.172683	0.445478	0.366269	0.422978
UCK2	0.420902	0.558989	0.477057	0.58397	0.530155	0.497841	0.185824	0.100222	0.478849	0.354205
DTYMK	0.383622	0.523902	0.399933	0.656441	0.628531	0.348722	0.29076	0.237988	0.325141	0.391594
PPM1G	0.440096	0.543773	0.384332	0.593109	0.64366	0.487604	0.29824	0.129064	0.350074	0.316348
CPSF3	0.392063	0.519875	0.442888	0.503303	0.596771	0.454358	0.287754	0.307858	0.380044	0.301146
SNRPA1	0.381494	0.665437	0.130897	0.517716	0.623063	0.420009	0.211603	0.514917	0.418792	0.293576
LOC339674	0.472483	0.563125	-0.103765	0.674565	0.580492	0.468249	0.330103	0.150786	0.533187	0.280635
NOP56	0.343163	0.507212	0.44633	0.543759	0.584081	0.513738	0.271239	0.213691	0.470315	0.263319
ZBTB4	-0.356916	-0.684265	-0.216974	-0.14215	-0.650343	-0.503773	-0.422759	-0.423626	-0.558842	-0.195779
ZMYND19	0.441229	0.451858	0.544263	0.508803	0.560663	0.596167	0.240161	0.142545	0.441816	0.224502
TERT	0.380648	0.510274	0.4665	0.526088	0.578205	0.441242	0.247797	0.305277	0.40121	0.293672
PHF19	0.424407	0.380889	0.48597	0.780811	0.540821	0.322411	0.326912	0.292938	-0.326973	0.268483
TAF5	0.466565	0.407022	0.466728	0.401685	0.410905	0.541909	0.388746	0.469111	0.275713	0.320406
PTTG3P	0.483591	0.65042	0.397466	0.664429	0.493299	0.516114	0.219689	0.296816	0.408689	0.0152099
RCC2	0.34422	0.584367	0.59977	0.593552	0.551397	0.392567	0.209905	0.216714	0.501486	0.151492
NUP155	0.467134	0.356451	0.55022	0.565477	0.630804	0.288033	0.417186	0.292679	0.161433	0.408866
HNRNPR	0.425611	0.350397	0.501574	0.495175	0.408011	0.485387	0.383964	0.441506	0.313278	0.33135
BRIX1	0.393473	0.528739	0.353358	0.444397	0.623122	0.31838	0.270212	0.396342	0.451422	0.355058
DNMT3A	0.217378	0.599116	0.467832	0.577172	0.577937	0.411749	0.247364	0.261961	0.514638	0.25402
RAD18	0.535537	0.2897	0.450167	0.55422	0.474827	0.378875	0.257332	0.349907	0.314327	0.521652
PINK1	-0.263814	-0.506774	-0.407119	-0.629427	-0.532271	-0.544956	-0.229972	-0.330554	-0.348031	-0.33043
RINT1	0.296755	0.379069	0.361472	0.342489	0.532111	0.458806	0.272676	0.481249	0.518438	0.477129
TFDP1	0.529761	0.467885	0.460677	0.356811	0.487252	0.503899	0.300892	0.405879	0.174245	0.43163
BUB3	0.27713	0.261952	0.447038	0.516579	0.600139	0.327546	0.352728	0.422671	0.432433	0.479456
WDR5	0.468842	0.471892	0.52972	0.302052	0.510318	0.565865	0.280512	0.199979	0.502163	0.282653
MSH5	0.276049	0.342883	0.536586	0.581525	0.481688	0.433319	0.197087	0.372666	0.403556	0.485945
RAN	0.399171	0.617988	0.270674	0.580046	0.54521	0.35415	0.280492	0.299601	0.461145	0.294459
SPRYD3	-0.386785	-0.419849	-0.62423	0.118618	-0.463981	-0.406865	-0.374954	-0.372563	-0.49551	-0.439158
FANCC	0.632649	0.539865	0.755216	0.0166605	0.30152	0.477849	0.481594	0.251541	0.472534	0.170156
CSTF3	0.250076	0.505331	0.419012	0.367038	0.620891	0.496893	0.275546	0.386054	0.447292	0.316654
TRA2B	0.452641	0.423406	0.590684	0.295001	0.356474	0.661666	0.480031	0.480969	0.0517997	0.277693
POLD3	0.52127	0.319802	0.721357	0.632051	0.376052	0.35982	0.419388	0.319535	0.0787968	0.313743
TRIM24	0.113306	0.438226	0.623341	0.424933	0.300963	0.46167	0.340582	0.439843	0.399431	0.519098
NOL11	0.361495	0.435475	0.45024	0.435475	0.593288	0.550726	0.259026	0.330925	0.32811	0.311239
SMPD4	0.467666	0.44362	0.443882	0.675591	0.58022	0.50269	0.308518	0.115448	0.27478	0.243113
CCDC14	0.272924	0.247953	0.530294	0.557489	0.369588	0.356198	0.375901	0.444276	0.495964	0.390702
ARHGAP33	0.448559	0.30774	0.469419	0.684947	0.47688	0.39762	0.411195	0.344528	0.353377	0.142527
NUP210	0.4087	0.433381	0.480272	0.700117	0.566455	0.397732	0.311332	0.16813	0.455497	0.112295
ITM2B	-0.480236	-0.590049	-0.415048	-0.432581	-0.553082	-0.322631	-0.355941	-0.114553	-0.53367	-0.233914
CDK4	0.420569	0.469066	0.401362	0.632621	0.516496	0.485668	0.279684	0.151337	0.402237	0.27011
C19orf48	0.444948	0.478946	0.528379	0.582995	0.631099	0.51859	0.141246	0.162057	0.354088	0.185506
NOP58	0.167965	0.575659	0.362464	0.397519	0.520105	0.475644	0.280202	0.470285	0.441967	0.331839
TMEM48	0.374275	0.349622	0.548408	0.406428	0.584239	0.358582	0.348825	0.33547	0.314877	0.402378
R3HDM1	0.288343	0.474786	0.265603	0.559704	0.635273	0.525221	0.302341	0.393376	0.256944	0.315166
INTS7	0.411736	0.468821	0.643615	0.49445	0.437497	0.445088	0.397808	0.310206	0.0923294	0.31218
C13orf27	0.696657	0.525205	0.441183	-0.153376	0.49266	0.425858	0.397441	0.35657	0.262172	0.250342
TCF3	0.379598	0.423123	0.524998	0.61143	0.556817	0.485951	0.171518	0.15152	0.441801	0.245873
DUS4L	0.418315	0.321233	0.17087	0.344945	0.64762	0.542389	0.217176	0.379756	0.508298	0.433292
CCDC34	0.440619	0.246166	0.303685	0.649819	0.547699	0.441796	0.260822	0.399059	0.416463	0.274219
SYCE2	0.411818	0.381884	0.459046	0.407836	0.559665	0.388184	0.364188	0.245978	0.392226	0.351999
ZNF212	0.356259	0.267502	0.555208	0.356885	0.506724	0.599312	0.431119	0.288851	0.295095	0.303278
UNG	0.333953	0.463505	0.316191	0.381732	0.626934	0.585492	0.371499	0.188002	0.329161	0.362831
GART	0.333064	0.499728	0.519063	0.298389	0.499121	0.385004	0.296668	0.275078	0.49368	0.35754
THOC1	0.39802	0.276774	0.34687	0.495473	0.538665	0.478911	0.275217	0.419838	0.301163	0.412509
NVL	0.318847	0.357039	0.606637	0.573425	0.340621	0.431951	0.237119	0.370979	0.365185	0.335216
PASK	0.276208	0.431538	0.544553	0.549602	0.426639	0.385497	0.325434	0.42682	0.103561	0.464718
PPAT	0.431658	0.454561	0.296929	0.391773	0.667127	0.417783	0.11156	0.301325	0.510095	0.34298
CPSF4	0.498403	0.321112	0.261016	0.60097	0.611375	0.519499	0.288542	0.221695	0.283893	0.318823
ABCF2	0.28435	0.490291	0.252169	0.432671	0.595022	0.485574	0.433288	0.229144	0.310101	0.412558
NUDT1	0.41972	0.48282	0.562003	0.636044	0.59397	0.499709	0.153192	0.113213	0.283622	0.17736
TMEM106C	0.522076	0.346892	0.221436	0.635609	0.517283	0.447575	0.278196	0.282951	0.338403	0.33094
METTL2B	0.357118	0.341229	0.399608	0.348106	0.502802	0.463161	0.369294	0.420879	0.322284	0.39149
CSTF2	0.481106	0.407033	0.47108	0.53921	0.575254	0.368219	0.30446	0.244142	0.263915	0.261446
APOBEC3B	0.296507	0.530762	0.325925	0.41283	0.426093	0.383753	0.289043	0.301022	0.503525	0.431248
KIAA1841	0.502831	0.478359	0.447053	0.746003	0.399225	0.384772	0.464845	0.323249	-0.000117927	0.153353
SET	0.430562	0.414544	0.455773	0.407356	0.40449	0.547217	0.186498	0.359881	0.412543	0.275452
SERINC1	-0.232487	-0.517197	-0.472815	-0.505661	-0.523321	-0.56814	-0.217898	-0.18914	-0.359405	-0.30557
C9orf40	0.54003	0.327327	0.209345	0.483136	0.559611	0.541853	0.342644	0.321748	0.160581	0.4029
H2AFV	0.547659	0.251826	0.664589	0.487054	0.267159	0.270762	0.396321	0.408809	0.117361	0.472649
SMC6	0.499378	0.496262	0.427002	0.327475	0.54987	0.528711	0.393853	0.256797	0.114529	0.289351
TUBG1	0.413128	0.378482	0.547355	0.675619	0.658187	0.482534	0.267519	0.0484269	0.118673	0.291518
RACGAP1P	0.508264	0.564605	0.309133	0.467103	0.426527	0.412601	0.203954	0.411107	0.372956	0.200833
ZNF3	0.190686	0.29702	0.623021	0.313271	0.436444	0.519262	0.172878	0.334148	0.618476	0.370621
DCLRE1B	0.571574	0.456965	0.557172	0.632684	0.316519	0.149793	0.309585	0.419722	0.313162	0.147056
BARD1	0.298425	0.33062	0.556234	0.438432	0.512046	0.369416	0.451068	0.468395	0.0264609	0.414386
QSOX2	0.4441	0.370046	0.320507	0.434636	0.512167	0.45716	0.255559	0.174128	0.542933	0.346163
SENP1	0.351141	0.223542	0.59382	0.571111	0.517232	0.489115	0.315498	0.402471	0.0538884	0.333737
ASNS	0.281652	0.502865	0.290241	0.3473	0.617137	0.567822	0.370329	0.154256	0.49489	0.221621
CENPQ	0.433702	0.417539	0.317923	0.644075	0.426347	0.382726	0.32003	0.385322	0.0912769	0.420468
NCBP1	0.469801	0.369869	0.518278	0.12663	0.522568	0.533793	0.30478	0.365752	0.266726	0.359478
C18orf56	0.428797	0.532517	0.273427	0.351901	0.571729	0.477961	0.31667	0.100643	0.439515	0.341084
CABLES2	0.418223	0.61248	0.520372	0.60317	0.546323	0.447906	0.109002	0.110799	0.327833	0.137303
XPOT	0.388766	0.449814	0.0918277	0.38903	0.612136	0.561524	0.231655	0.259245	0.438371	0.409883
HYLS1	0.445123	0.460258	0.181864	0.337315	0.582807	0.518049	0.383852	0.235602	0.428093	0.256869
TDG	0.167794	0.437914	0.33105	0.490687	0.569731	0.471217	0.314837	0.406678	0.359533	0.273836
HNRNPH1	0.222219	0.323997	0.574363	0.563029	0.276128	0.444272	0.304545	0.452401	0.301414	0.356666
SPATS2	0.308883	0.392868	0.498472	0.778992	0.553599	0.270685	0.27285	0.321008	0.304878	0.115007
AGK	0.28489	0.347034	0.148339	0.23717	0.51007	0.626667	0.331122	0.297497	0.544895	0.489531
C14orf145	0.444132	0.355256	0.523801	0.435793	0.460052	0.194339	0.326977	0.383016	0.264174	0.426086
SIP1	0.444454	0.355701	0.397586	0.465056	0.497221	0.377326	0.201533	0.33679	0.364499	0.372761
FANCL	0.324405	0.450137	0.407048	0.36828	0.534655	0.585087	0.371786	0.221118	0.22798	0.31988
ANAPC7	0.108075	0.41295	0.331841	0.636213	0.588143	0.616191	0.326409	0.231906	0.1018	0.45646
HNRNPAB	0.339743	0.571157	0.578813	0.277889	0.47277	0.468366	0.281482	0.166368	0.450801	0.196439
UPF3B	0.474687	0.434492	0.257997	0.517561	0.491709	0.570154	0.326574	0.399278	0.0728907	0.251832
CCT5	0.378219	0.600761	0.386179	0.530291	0.596722	0.236303	0.235572	0.229053	0.413276	0.189892
TK2	-0.3664	-0.548698	-0.386157	-0.600785	-0.457694	-0.55142	-0.301458	-0.28649	-0.0899939	-0.205803
TNFSF12	-0.245116	-0.538425	-0.417659	-0.175417	-0.590332	-0.438586	-0.386666	-0.287068	-0.44948	-0.257119
CBX7	-0.31212	-0.597625	-0.441186	-0.199958	-0.579927	-0.257329	-0.311173	-0.247078	-0.573824	-0.262614
HMGN2	0.564641	0.379722	0.633884	0.453319	0.247439	0.0997676	0.374096	0.476829	0.185652	0.36361
KIAA1731	0.227372	0.189226	0.388795	0.605633	0.493179	0.444577	0.295896	0.373193	0.348933	0.411904
USP39	0.393076	0.540625	0.322559	0.585763	0.438373	0.560504	0.285206	0.226182	0.174812	0.241759
MYBL1	0.360761	0.493198	0.588307	0.648589	0.590027	0.161047	0.364151	0.45155	-0.00354967	0.106081
PTBP1	0.390963	0.451503	0.471552	0.528468	0.550249	0.476076	0.237184	0.104146	0.421297	0.130445
ZNF530	0.345476	0.222352	0.479647	0.549871	0.433634	0.280713	0.279899	0.416095	0.419894	0.333309
LOC647946	0.421225	0.503877	0.315352	0.553395	0.523312	0.459797	0.359919	0.239585	0.205578	0.176957
C10orf26	-0.299448	-0.53504	-0.264621	-0.413352	-0.42135	-0.590403	-0.166692	-0.180892	-0.401115	-0.48223
SNRPA	0.393062	0.437998	0.551561	0.521461	0.532458	0.532093	0.341985	0.0639945	0.206273	0.171081
METTL2A	0.444312	0.342959	0.347464	0.438352	0.483217	0.462743	0.259093	0.266257	0.383887	0.319338
DHRS12	-0.393893	-0.463673	-0.286531	-0.631087	-0.487247	-0.408813	-0.243483	-0.225806	-0.389129	-0.21422
RAD1	0.418474	0.322523	0.517751	0.692445	0.242531	0.165759	0.36188	0.324507	0.34777	0.347841
NAA38	0.341172	0.450395	0.300168	0.397663	0.569088	0.521749	0.247642	0.370643	0.441277	0.099937
HIST1H3B	0.416571	0.507332	0.493142	0.407594	0.558303	0.30854	0.205881	0.275665	0.42307	0.140784
C18orf54	0.401471	0.32185	0.583945	0.583844	0.455633	0.389997	0.21918	0.370394	0.145123	0.26403
YEATS2	0.286804	0.355723	0.309599	0.6255	0.440846	0.512928	0.313203	0.244479	0.331079	0.309816
IPO9	0.447434	0.448251	0.467246	0.574057	0.446095	0.414621	0.298214	0.0994072	0.152542	0.376077
TRIM59	0.290665	0.460719	-0.00808617	0.706469	0.56183	0.519443	0.164504	0.220205	0.494553	0.294904
LOC399815	0.237843	0.531985	0.0899271	0.574703	0.665335	0.390219	0.274945	0.347136	0.429279	0.178907
TEX10	0.349823	0.368822	0.497678	0.444164	0.436548	0.534289	0.223612	0.381585	0.261652	0.221642
SKA2	0.507054	0.43924	0.375219	0.489783	0.497122	0.458508	0.381047	0.354549	0.029807	0.181054
SEPHS1	0.445738	0.488582	0.568122	0.329955	0.380535	0.263604	0.306069	0.211822	0.309056	0.408909
EXOSC3	0.526799	0.374604	0.324481	0.359247	0.481245	0.552933	0.249207	0.351246	0.313332	0.179191
BAZ1B	0.379738	0.404594	0.457671	0.402505	0.366478	0.450005	0.332241	0.471	0.0222167	0.423706
CSRP1	-0.315359	-0.261027	-0.439278	-0.190439	-0.505094	-0.540576	-0.195738	-0.247944	-0.609234	-0.403
CBX1	0.378601	0.365584	0.363871	0.711651	0.51252	0.568956	0.27158	0.230129	0.253654	0.0481155
HAUS1	0.46231	0.284135	0.453386	0.637999	0.30994	0.448118	0.274286	0.487297	-0.000236106	0.342489
SFRS13A	0.374467	0.340003	0.533764	0.155724	0.361653	0.422034	0.352629	0.468349	0.273239	0.416825
RHEB	0.353657	0.55421	0.208014	0.437319	0.471925	0.424586	0.360798	0.493645	0.127372	0.263187
ODF2	0.515387	0.329772	0.510369	0.196147	0.381882	0.407124	0.326982	0.241498	0.364295	0.42095
C12orf32	0.359752	0.533178	0.340146	0.739838	0.467029	0.450939	0.212366	0.187386	-0.056936	0.346332
POLE3	0.477627	0.400273	0.351677	0.440729	0.363478	0.491054	0.195962	0.387364	0.296479	0.28622
TMEM66	-0.435374	-0.425064	-0.575105	-0.474434	-0.543415	-0.411946	-0.259029	-0.068245	-0.241799	-0.255499
PRPF3	0.436441	0.444507	0.42484	0.573905	0.44592	0.47006	0.28677	0.256794	0.201004	0.149181
CNIH2	0.469451	0.635285	0.258568	0.523054	0.447768	0.372819	0.273681	0.12447	0.4788	-0.105488
CENPP	0.312573	0.0577782	0.450587	0.484152	0.473505	0.428994	0.351423	0.405283	0.293886	0.428061
GPRIN1	0.51629	0.566146	0.363604	0.572057	0.520489	0.357533	0.173502	0.0235303	0.436984	-0.15605
SUZ12	0.41323	0.128567	0.502033	0.491905	0.526986	0.540335	0.230297	0.321983	0.123063	0.405116
KIAA0406	0.379445	0.367741	0.467947	0.484455	0.562217	0.326315	0.219553	0.191836	0.163722	0.514905
MTHFD2	0.508574	0.610247	0.0820305	0.147551	0.642963	0.49558	0.276664	0.298554	0.457139	0.157898
EXOSC9	0.459052	0.350535	0.465077	0.353563	0.381137	0.328944	0.247235	0.348684	0.283975	0.457326
RBM14	0.403992	0.419446	0.634362	0.553494	0.376805	0.472432	0.289191	0.0199105	0.251156	0.253116
DHX9	0.30685	0.3751	0.544798	0.493449	0.33319	0.572256	0.291707	0.304482	0.16147	0.289409
SAC3D1	0.503514	0.423778	0.482475	0.545302	0.466775	0.456376	0.324246	-0.038822	0.369148	0.057377
PGCP	-0.437063	-0.328801	-0.411413	-0.117664	-0.566435	-0.475617	-0.326497	-0.190607	-0.434014	-0.377711
REPIN1	0.029845	0.283551	0.529978	0.466821	0.463549	0.497272	0.336435	0.221422	0.581673	0.24998
PNPT1	0.231849	0.477598	0.222711	0.252756	0.564401	0.468232	0.299376	0.368821	0.447328	0.325985
MTHFD1	0.417296	0.218435	0.456794	-0.583451	0.491367	0.289693	0.324897	0.0560857	0.372288	0.445872
KPNB1	0.353214	0.286552	0.304342	0.55705	0.583179	0.463684	0.285965	0.227526	0.429945	0.162756
RRAS	-0.24809	-0.255627	-0.348192	0.00247414	-0.468315	-0.680593	-0.333936	-0.372858	-0.511752	-0.432316
CRY2	-0.282158	-0.679914	-0.14117	-0.296862	-0.699502	-0.484197	-0.239898	-0.28108	-0.465744	-0.0798935
LMBRD1	-0.351784	-0.415859	-0.508293	-0.341478	-0.52569	-0.47888	-0.320405	-0.157731	-0.268935	-0.276766
KHDRBS1	0.387965	0.347765	0.567692	0.464696	0.444275	0.340767	0.349038	0.411039	0.170711	0.160264
NUP188	0.46783	0.346438	0.489778	0.552757	0.354243	0.393279	0.323972	0.153595	0.194422	0.366454
AURKAPS1	0.309497	0.518389	0.291309	0.626906	0.568923	0.530818	0.109898	0.312877	0.354715	-0.0169818
HMGN1	0.362044	0.431174	0.535279	0.541242	0.404474	0.203112	0.208396	0.371253	0.174374	0.408611
SLC25A13	0.273467	0.476602	0.363255	-0.354722	0.544676	0.40741	0.249184	0.215314	0.389852	0.361242
SSBP1	0.232744	0.51039	0.208104	0.259227	0.482806	0.472939	0.330147	0.339236	0.388881	0.410342
NOL10	0.331045	0.48212	0.20842	0.425994	0.561579	0.426015	0.237209	0.295104	0.405981	0.259849
PHF6	0.259122	0.307754	0.551434	0.378496	0.529855	0.451306	0.174627	0.353292	0.305945	0.318408
ZNF93	0.0910122	0.39058	0.537169	0.467042	0.453746	0.169687	0.36519	0.445178	0.416627	0.293479
SNRPB	0.373189	0.464408	0.39493	0.605732	0.497741	0.479769	0.243072	0.142079	0.320291	0.105652
DAZAP1	0.380621	0.479741	0.235799	0.494759	0.499485	0.493896	0.24118	0.158675	0.409713	0.232308
SAE1	0.360619	0.518373	0.427595	0.707576	0.318599	0.358525	0.395781	0.230618	0.00968648	0.297548
SFRS7	0.332284	0.442499	0.425883	0.239557	0.324754	0.400963	0.376137	0.491634	0.267456	0.321484
TARDBP	0.405932	0.444724	0.386987	0.242201	0.440149	0.396957	0.325052	0.459464	0.268807	0.252115
RBBP7	0.383454	0.341967	0.23944	0.578692	0.424225	0.468213	0.245957	0.314821	-0.152359	0.471497
TPRG1L	-0.291018	-0.360539	-0.41358	-0.482306	-0.510456	-0.433635	-0.321989	-0.343402	-0.329212	-0.133745
RAD51C	0.438333	0.233968	0.283949	0.593311	0.517492	0.504785	0.28028	0.328	0.103584	0.335949
ORC5L	0.302117	0.383839	0.409454	0.149744	0.509313	0.485514	0.202291	0.390291	0.384597	0.40214
MAZ	0.39907	0.382353	0.659597	0.563068	0.432844	0.48909	0.123154	-0.048719	0.370967	0.150289
ELAVL1	0.219585	0.545602	0.543874	0.393845	0.45089	0.526001	0.187465	0.095505	0.235713	0.420285
C11orf84	0.26535	0.492572	0.539927	0.684237	0.620499	0.461787	0.305617	0.0938795	0.0555717	-0.0988592
ZNF131	0.324912	0.281341	0.574878	0.353653	0.50875	0.370855	0.384073	0.305108	0.345449	0.167913
LBR	0.224122	0.309522	0.459275	0.462581	0.452096	0.49392	0.370633	0.456761	0.130631	0.256984
CHAC2	0.431216	0.509138	0.301616	0.12053	0.475539	0.499685	0.388067	0.440174	0.112843	0.33656
KIAA0907	0.168485	0.340463	0.418687	0.598589	0.426285	0.516474	0.11927	0.334295	0.404625	0.283478
TIGD3	0.485745	0.28549	0.420473	0.474033	0.471005	0.500746	0.356972	0.119571	0.409776	-0.0817268
IARS	0.36406	0.34054	0.307967	0.461368	0.473078	0.436619	0.306228	0.255321	0.266268	0.392922
IQCB1	0.294994	0.295979	0.214218	0.593762	0.374199	0.506552	0.293474	0.402251	0.244015	0.384486
ANP32B	0.459037	0.46907	0.357879	0.284325	0.303468	0.574054	0.314922	0.324005	0.315258	0.195039
RUVBL1	0.418635	0.465065	0.369877	0.366652	0.50474	0.400743	0.194352	0.087555	0.535144	0.252908
CHRNA5	0.349689	0.43063	0.472258	0.294905	0.482348	0.496474	0.459273	0.252278	0.243291	-0.114295
HN1	0.276829	0.59706	0.464669	0.539093	0.499655	0.362914	0.24256	0.189511	0.281337	0.140907
PSPH	0.389728	0.46539	0.328136	0.639984	0.480209	0.360672	0.200544	0.141663	0.263761	0.322942
GGCT	0.327537	0.432559	0.00778329	0.460596	0.458972	0.484913	0.177417	0.314197	0.592517	0.332106
ABCA8	-0.389859	-0.472566	-0.359957	-0.53568	-0.613071	-0.43634	-0.165996	-0.0296489	-0.273692	0.305865
INMT	-0.326188	-0.481457	-0.193598	-0.560872	-0.672377	-0.40681	-0.167721	-0.171788	-0.509381	0.0908465
EPAS1	-0.39344	-0.428603	-0.252266	-0.449779	-0.482466	-0.645132	-0.0520103	-0.200224	-0.43306	0.237597
CST3	-0.3741	-0.413645	-0.233981	-0.331663	-0.509212	-0.518539	-0.282338	-0.260258	-0.374229	-0.271083
ZC3HC1	0.379409	0.286727	0.421997	0.234122	0.579527	0.494861	0.359688	0.267687	0.112021	0.431762
SAAL1	0.285436	0.33665	0.445182	0.494229	0.497287	0.454019	0.18451	0.261957	0.345664	0.259022
WDR34	0.582713	0.42567	0.501762	0.362887	0.421793	0.345776	0.146906	0.1618	0.273856	0.337659
MTF2	0.270865	0.275292	0.522499	0.53437	0.456953	0.207356	0.294745	0.454673	0.267314	0.273164
HNRNPD	0.329997	0.379528	0.51908	0.319529	0.470375	0.409515	0.245943	0.243165	0.268796	0.368742
STRBP	0.483106	0.285744	0.291209	0.425355	0.395065	0.576404	0.127067	0.297941	0.408279	0.262069
GTPBP3	0.314381	0.353607	0.302801	0.539832	0.460426	0.620718	0.192975	0.0991522	0.532514	0.135442
GRPEL2	0.32987	0.335765	0.350194	0.502147	0.232053	0.352588	0.299383	0.329025	0.506633	0.313738
PAICS	0.393796	0.498654	0.31073	-0.0109606	0.630933	0.4645	0.150297	0.240958	0.456305	0.393467
MDC1	0.487461	0.390444	0.433768	0.62823	0.448435	0.24354	0.35841	0.160529	-0.00775075	0.391335
RIOK1	0.273812	0.347242	0.439456	0.370681	0.471719	0.455814	0.136039	0.352946	0.37963	0.319122
TGFBR2	-0.404662	-0.464538	-0.372578	-0.323843	-0.633951	-0.641173	-0.217026	-0.105843	-0.344761	-0.0378828
ZNF107	0.0962958	0.0822126	0.467309	0.524284	0.542253	0.44819	0.225931	0.513107	0.331441	0.310927
MARS	0.359435	0.538577	0.166368	0.484937	0.609429	0.4735	0.33299	0.174311	0.315307	0.0848603
CD81	-0.400285	-0.185479	-0.281707	-0.544302	-0.629323	-0.453877	-0.281502	-0.301611	-0.379185	-0.0796478
SFRS3	0.341931	0.384703	0.422107	0.353969	0.25068	0.402534	0.407041	0.491882	0.127222	0.353621
FUS	0.329158	0.346823	0.476312	0.576657	0.356744	0.379533	0.223249	0.165191	0.399124	0.282644
ZNF786	0.131461	0.30748	0.456164	0.39988	0.472747	0.541626	0.325516	0.354378	0.29771	0.246607
CLU	-0.380137	-0.321771	-0.444442	-0.472382	-0.474765	-0.371312	-0.335781	-0.115452	-0.535811	-0.0788899
NUP62	0.448807	0.503065	0.434913	0.566519	0.549931	0.322057	0.217207	0.154814	0.317376	-0.00948635
INTS8	0.139552	0.470785	0.418328	0.592118	0.550035	0.305734	0.148337	0.202756	0.574725	0.118298
WDR4	0.29404	0.508489	0.452998	0.491876	0.457837	0.434766	0.175275	0.0690967	0.420327	0.211743
CCL14	-0.329265	-0.50231	-0.135121	-0.689079	-0.557063	-0.432008	-0.118545	-0.10893	-0.408243	0.230485
MEX3A	0.199878	0.543538	0.613678	0.494358	0.543431	0.337182	0.199779	0.173175	0.375746	0.0252722
CCDC69	-0.354515	-0.349814	-0.47356	-0.243923	-0.516929	-0.486844	-0.112782	-0.0413278	-0.56113	-0.365045
C20orf72	0.213675	0.310959	0.361284	0.574201	0.552697	0.526535	0.211582	0.201113	0.348975	0.204581
SNRPG	0.381922	0.563323	0.172326	0.382881	0.457399	0.451335	0.27042	0.365779	0.263446	0.192782
AZI1	0.384697	0.291444	0.429278	0.700202	0.4416	0.442373	0.265518	0.0366261	0.317888	0.190747
PARP1	0.265525	0.46763	0.432891	0.483057	0.45917	0.525705	0.31573	0.267897	0.136969	0.145535
NUP37	0.24928	0.425894	0.11374	0.621063	0.53796	0.472513	0.144956	0.368604	0.302134	0.262793
DARS2	0.325551	0.380212	0.353079	0.475163	0.462331	0.483495	0.174445	0.158877	0.336274	0.348935
UBA2	0.423743	0.267315	0.302095	0.506311	0.420389	0.451958	0.309969	0.251457	0.256522	0.305823
REEP5	-0.397369	-0.331707	-0.570826	-0.541444	-0.505696	-0.45169	-0.189685	-0.180221	-0.263239	0.0634123
YEATS4	0.32205	0.276029	0.266496	0.308989	0.344203	0.457938	0.287144	0.397549	0.441326	0.389624
BTD	-0.274923	-0.526236	-0.198473	-0.446874	-0.612138	-0.640489	-0.351355	-0.285483	-0.0586435	-0.0953317
ACYP1	0.461922	0.31321	0.304171	0.552789	0.409178	0.455989	0.29542	0.155349	0.272268	0.268675
GLMN	0.318801	0.361727	0.165926	0.536496	0.473053	0.279051	0.281762	0.373355	0.346492	0.351475
GTPBP4	0.28036	0.599973	0.139307	0.46019	0.524659	0.28702	0.201452	0.342793	0.336637	0.313054
MAPKAPK5	0.29251	0.371298	0.156771	0.546519	0.458888	0.369211	0.270764	0.377585	0.324063	0.313986
NAA40	0.25165	0.269764	0.437229	0.650276	0.581694	0.384926	0.25667	0.283084	0.274272	0.0910069
SUZ12P	0.217164	0.183369	0.328636	0.614824	0.500292	0.550883	0.218416	0.364517	0.202637	0.298555
PAQR4	0.583953	0.504813	0.333548	0.67911	0.447584	0.293939	0.139802	0.0401019	0.219868	0.230546
CACYBP	0.403625	0.544743	-0.104629	0.566664	0.440412	0.520641	0.114406	0.268866	0.19601	0.312864
CNOT10	0.424122	0.309567	0.544966	0.552452	0.187341	0.203003	0.208741	0.236971	0.514736	0.288915
CUL1	0.308136	0.381411	0.257047	0.0516747	0.296473	0.592981	0.478127	0.541294	-0.0484198	0.515209
CCT2	0.148915	0.391953	0.220229	0.460614	0.438121	0.316519	0.287875	0.331474	0.506324	0.368616
SNX33	-0.322327	-0.553993	-0.128931	-0.320248	-0.426949	-0.46207	-0.339499	-0.242118	-0.346201	-0.326705
NUPL2	0.0897807	0.247421	0.463274	0.472394	0.529292	0.405774	0.0396464	0.414492	0.620132	0.186188
FAM107A	-0.343607	-0.311261	-0.253864	-0.475519	-0.554728	-0.412626	-0.145215	-0.188778	-0.666286	0.115471
FAM82A1	-0.244293	-0.475491	-0.276389	-0.612122	-0.583155	-0.470743	-0.0730465	0.0672903	-0.46744	-0.197326
MYB	0.450055	-0.134721	0.680358	0.547452	0.211516	0.387904	0.2628	0.273718	0.222264	0.292552
MAGOHB	0.480064	0.562415	0.227936	0.280075	0.442739	0.35749	0.194587	0.335039	0.200563	0.382356
KDM1A	0.143628	0.412462	0.618661	0.434299	0.521605	0.339472	0.205551	0.250965	0.298475	0.237564
PRKDC	0.320502	0.340094	0.40314	0.491798	0.525001	0.326123	0.321045	0.252051	0.128945	0.353155
GAS2L3	0.338945	0.477604	0.590845	0.404257	0.395587	0.12233	0.551432	0.267155	0.261859	0.0515784
NRM	0.411263	0.45949	0.545081	0.719462	0.426204	0.257452	0.333299	0.0128736	-0.180302	0.114997
FAM40B	0.560602	0.259774	0.167726	0.617441	0.518794	0.190317	0.479908	0.28051	-0.0815423	0.301259
WDR53	0.438463	0.438169	0.244103	0.466417	0.482967	0.513335	0.265079	0.235026	0.168618	0.205223
UTP6	0.378318	0.282686	0.290532	0.529743	0.551089	0.428003	0.168336	0.235927	0.454967	0.137338
BRI3BP	0.409539	0.387162	0.0538749	0.504632	0.603842	0.508828	0.33207	0.0702464	0.326739	0.259362
CREBL2	-0.198459	-0.572133	-0.491559	-0.489462	-0.542777	-0.378588	-0.231861	-0.116957	-0.217411	-0.215655
GPR137C	0.370687	0.32872	0.319994	0.522769	0.37879	-0.0662627	0.335148	0.364974	0.371631	0.395453
CDK5R1	0.501485	0.383757	0.22723	0.508446	0.55067	0.514222	0.205009	0.00928311	0.461501	0.08871
HIST1H1B	0.342642	0.44922	0.439173	0.48232	0.450003	0.19526	0.211679	0.342736	0.351141	0.182783
WDR85	0.254817	0.27369	0.432463	0.503236	0.485077	0.498015	0.260388	0.268165	0.333498	0.136146
ZNF282	0.193116	0.306841	0.54301	0.527139	0.405327	0.530311	0.347958	0.115184	0.288206	0.187256
RNASE4	-0.202226	-0.556891	-0.17415	-0.554534	-0.499721	-0.54077	-0.236078	-0.241335	-0.38621	0.0506001
HNRNPA3	0.242495	0.356292	0.39124	0.593377	0.318822	0.462028	0.3049	0.327172	0.143602	0.301876
PALB2	0.36937	0.251887	0.513112	0.45659	0.439009	0.444356	0.162584	0.293381	0.146347	0.362697
VAMP2	-0.153333	-0.579845	-0.0810535	-0.444775	-0.615574	-0.344339	-0.213492	-0.389994	-0.36714	-0.247711
ACOX2	-0.207765	-0.32193	-0.314797	-0.495666	-0.300421	-0.566972	-0.285273	-0.158464	-0.571746	-0.213994
CD59	-0.198076	-0.308589	-0.390219	-0.231004	-0.568724	-0.586766	-0.218018	-0.277911	-0.567716	0.089556
CDKN2C	0.380242	0.188622	0.493323	0.662774	0.382677	0.249164	0.206547	0.244091	0.324292	0.303477
RAD21	0.346784	0.415052	0.393238	0.455837	0.35414	0.405109	0.228614	0.271435	0.272192	0.291365
TMBIM1	-0.420706	-0.250069	-0.451738	0.0588413	-0.448165	-0.469484	-0.345685	-0.382366	-0.200657	-0.405679
SIDT2	-0.149627	-0.499201	-0.365199	-0.263232	-0.514329	-0.477396	-0.265778	-0.321216	-0.263481	-0.310762
C2orf44	0.265953	0.1426	0.576256	0.50376	0.474351	0.51777	0.291123	0.278336	0.142498	0.236623
PTH1R	-0.250877	-0.455875	-0.30847	-0.531192	-0.558612	-0.532871	-0.104978	-0.0961535	-0.3966	0.192602
ST6GALNAC6	-0.182419	-0.515564	-0.333565	-0.472707	-0.610064	-0.494606	-0.241709	-0.164726	-0.165676	-0.246126
C19orf40	0.384993	0.446016	0.362979	0.623776	0.595996	0.384056	0.215831	0.165143	-0.0353827	0.212763
C7orf44	0.431588	0.218019	0.272042	0.462656	0.43315	0.347995	0.173917	0.37698	0.376617	0.330312
PRPF4	0.445945	0.271912	0.483862	0.254329	0.538475	0.542493	0.230158	0.286902	0.095185	0.272492
RNFT2	0.310081	0.512319	0.232142	0.606722	0.519268	0.3297	0.361155	0.0801832	0.380021	0.0894308
ZNF138	0.178889	0.100729	0.443797	0.311127	0.499262	0.312805	0.221109	0.493397	0.539463	0.318051
ZNF789	0.233023	0.171838	0.444368	0.548203	0.365402	0.383827	0.290683	0.427784	0.10395	0.447891
MBNL2	-0.345133	-0.284473	-0.402515	-0.478253	-0.486621	-0.557037	-0.200281	0.110657	-0.528667	-0.0208802
RHEBL1	0.548737	0.525062	0.0764004	0.536514	0.497964	0.355824	0.258991	0.327868	0.261703	-0.0248597
SCLT1	0.346207	0.465925	0.484588	0.363808	0.551672	0.18734	0.29151	0.400608	0.261622	0.0597944
PDCD5	0.276963	0.494529	0.0473898	0.386827	0.551187	0.448414	0.274232	0.323297	0.374351	0.235657
MTERFD1	0.269147	0.505682	0.200918	0.193968	0.524431	0.515667	0.15906	0.250182	0.438556	0.354117
TSEN54	0.31757	0.384643	0.299587	0.601939	0.457736	0.542947	0.114822	0.0882535	0.346685	0.256957
HNRNPU	0.316465	0.38349	0.415612	0.541342	0.307397	0.414736	0.264254	0.253198	0.231631	0.281974
PIGW	0.273505	0.360812	0.366455	0.196893	0.502103	0.45842	0.233388	0.242486	0.502463	0.270184
SUPT16H	0.379794	0.242278	0.450294	0.512488	0.489485	0.399023	0.241574	0.246708	-0.012442	0.432307
PARVA	-0.178724	-0.459582	-0.180156	-0.35693	-0.531921	-0.499056	-0.172539	-0.166927	-0.558173	0.299579
CEP76	0.387034	0.264523	0.455587	0.0849073	0.383719	0.587192	0.381912	0.361884	-0.00234934	0.494442
ZNF273	0.0988183	0.29675	0.488008	0.562822	0.42849	0.44918	0.242744	0.483469	0.0969805	0.254122
FANCE	0.497154	0.351616	0.593417	0.750213	0.284389	0.380845	0.225249	0.168405	0.114156	0.0351804
CCAR1	0.10601	0.340106	0.254934	0.412514	0.498099	0.40954	0.372957	0.384297	0.260452	0.360477
ZNF643	0.247236	0.400025	0.384557	0.479732	0.509237	0.260717	0.2499	0.192929	0.478794	0.196103
UBL3	-0.370067	-0.45554	-0.156669	-0.392711	-0.714079	-0.544297	-0.309334	0.0617127	-0.190136	-0.204391
CLEC3B	-0.319912	-0.494097	-0.224155	-0.628307	-0.572708	-0.410768	-0.0655865	-0.156409	-0.420341	-0.10652
ZNF398	0.184062	0.264216	0.582841	0.302325	0.284125	0.531258	0.403313	0.353534	0.142494	0.348274
DENR	0.293913	0.356609	0.107514	0.533132	0.623127	0.410158	0.298794	0.329872	0.397241	0.0426457
C19orf57	0.436584	0.340788	0.625576	0.423971	0.435378	0.40584	0.330763	0.187816	0.066406	0.133045
LMOD1	-0.306329	-0.508899	-0.232914	-0.337147	-0.529205	-0.455206	-0.191359	-0.131139	-0.560288	-0.131224
HNRNPM	0.403984	0.324947	0.473438	0.383063	0.302825	0.461846	0.373957	0.245183	0.217065	0.197262
FARSB	0.152946	0.408771	0.347693	0.463054	0.555356	0.340247	0.214518	0.154108	0.428121	0.314422
PRR19	0.393052	0.442858	0.341838	0.485437	0.545161	0.375961	0.209155	-0.100032	0.363491	0.120993
HNMT	-0.453674	-0.528882	-0.170926	-0.486075	-0.500348	-0.440162	-0.19095	0.0335182	-0.313968	-0.257805
PMS1	0.137767	0.106971	0.401501	0.448413	0.465544	0.403154	0.288764	0.356436	0.37299	0.393662
CYB5D2	-0.298445	-0.578086	-0.211295	-0.628779	-0.52119	-0.210088	-0.215218	-0.319618	-0.305219	0.0870505
CAD	0.412973	0.410702	0.295317	0.602073	0.575295	0.364462	0.159886	-0.00562514	0.332718	0.215365
GABPB1	0.337683	0.357957	0.450323	0.252502	0.403749	0.290205	0.262934	0.431184	0.378152	0.209722
GARS	0.301446	0.503262	0.172975	0.316266	0.533818	0.390249	0.223057	0.115071	0.559119	0.258551
DPH2	0.422938	0.451743	0.379733	0.475607	0.505663	0.284704	0.151799	0.119704	0.444057	0.137588
CD302	-0.30705	-0.550368	-0.390219	-0.593776	-0.65109	-0.44843	-0.116227	-0.0100349	-0.20298	-0.102343
ZNF92	0.201085	-0.0720805	0.447502	0.458987	0.479204	0.355832	0.290773	0.452495	0.394487	0.219081
CLN5	-0.293164	-0.474788	-0.18797	-0.509083	-0.509992	-0.403212	-0.214738	-0.0284093	-0.524802	-0.224447
ALDH2	-0.169214	-0.311243	-0.358304	-0.66225	-0.572515	-0.418825	-0.160311	-0.058249	-0.437765	-0.221143
CCDC41	0.233134	0.241374	0.272772	0.424829	0.313875	0.374438	0.18561	0.37616	0.572682	0.371676
HES6	0.282728	0.452114	0.441882	0.42093	0.410912	0.48904	0.240854	-0.00711143	0.424883	0.195385
FANCM	0.332014	0.000358935	0.571099	0.480379	0.535875	0.353875	0.266246	0.340948	0.159938	0.323711
C5orf4	-0.28761	-0.419263	-0.305485	-0.465723	-0.383725	-0.448619	-0.121265	-0.257258	-0.616811	0.0569297
TTC13	0.235652	0.508458	0.358766	0.564298	0.310124	0.389716	0.248164	0.298805	0.445294	-0.0032865
IFRD1	0.425152	0.278272	0.212926	0.33719	0.510537	0.381007	0.323106	0.372248	0.362061	0.1593
HLTF	0.27512	0.211505	0.236397	0.405336	0.562627	0.354619	0.345367	0.239779	0.356109	0.373217
ACRV1	0.349873	0.449856	0.199137	0.458852	0.506725	0.277798	0.325836	0.157065	0.262797	0.371433
WDR75	0.0849936	0.292063	0.241973	0.369726	0.646572	0.417617	0.271384	0.315612	0.483445	0.235402
C1QTNF7	-0.436144	-0.55861	-0.295551	-0.350503	-0.690694	-0.503413	-0.189009	0.0422133	-0.26661	0.0246014
WDR12	0.149241	0.479742	0.232416	0.325747	0.537657	0.334946	0.233693	0.234978	0.49027	0.337376
RAI2	-0.37785	-0.531701	-0.146752	-0.356488	-0.632795	-0.464621	-0.209217	-0.0906054	-0.497076	0.0488004
H2AFY	0.279966	0.395911	0.455055	0.631833	0.295298	0.195358	0.301353	0.26306	0.455359	0.081152
C3orf26	0.396173	0.351046	0.0400987	0.445981	0.499278	0.388984	0.259024	0.2934	0.356646	0.320802
HIST1H2BO	0.521738	0.428342	0.348563	0.372968	0.516173	0.326036	0.181703	0.235639	0.344063	0.0748436
TCOF1	0.349596	0.505416	0.236487	0.623126	0.481582	0.379978	0.247474	0.147812	0.16209	0.216473
C17orf91	-0.501239	-0.370424	-0.324174	-0.403539	-0.493822	-0.484913	-0.133345	0.0126336	-0.347221	-0.278029
OR2B6	0.457913	0.421219	0.403028	0.390286	0.479626	0.30025	0.20287	0.289131	0.359518	0.0435736
CYBRD1	-0.1616	-0.644221	-0.281673	-0.307015	-0.668217	-0.385596	-0.357327	-0.0779205	-0.367204	0.095735
SAMD1	0.45622	0.434767	0.570518	0.494242	0.430317	0.475241	0.256197	-0.00398149	0.198591	0.0237935
SUV420H2	0.332175	0.296081	0.551471	0.634247	0.368057	0.374679	0.194199	0.111554	0.359194	0.121925
URB2	0.180063	0.435901	0.467539	0.365497	0.476927	0.469663	0.226286	0.192832	0.247196	0.280416
PA2G4	0.195068	0.328558	0.282393	0.540218	0.517505	0.455852	0.214737	0.150284	0.322065	0.333515
ITGB3BP	0.438272	0.252138	0.273336	0.559655	0.427215	0.236792	0.308824	0.385376	0.0602994	0.396589
SYNPO2	-0.338985	-0.4422	-0.409818	-0.474502	-0.467381	-0.3285	-0.145868	-0.044221	-0.554316	0.132663
POP7	0.420994	0.467725	0.337207	0.242724	0.5107	0.496219	0.154526	0.166333	0.34259	0.198342
SPIN4	0.408285	0.308022	0.599792	0.465941	0.316786	-0.159324	0.308408	0.290625	0.307494	0.17256
C7	-0.225682	-0.407717	-0.240857	-0.513509	-0.598991	-0.455723	-0.176867	-0.0259518	-0.389167	0.299432
LDB2	-0.370365	-0.511217	-0.142375	-0.511827	-0.546176	-0.500221	-0.18809	0.0148616	-0.309058	0.239479
RBM17	0.483606	0.429111	0.0785059	0.555482	0.455878	0.258717	0.317668	0.292528	0.247473	0.2119
CDKAL1	0.453735	0.3116	0.515322	0.498008	0.36734	0.210984	0.269062	0.23155	-0.169586	0.302286
SR140	0.159003	0.252307	0.251582	0.534893	0.531579	0.419262	0.279195	0.362355	0.186345	0.352063
C10orf54	-0.304864	-0.310953	-0.420629	-0.023838	-0.407657	-0.544717	-0.321648	-0.135464	-0.421177	-0.435987
CTSL2	0.458495	0.464852	0.384813	0.546471	0.611406	0.286991	0.211866	0.117939	0.230601	-0.0134211
HDGF	0.486951	0.597578	0.300801	0.222498	0.498063	0.358801	0.213318	0.0828286	0.370313	0.195327
IQCC	0.48746	0.13929	0.420976	0.625691	0.391479	0.368488	0.293807	0.170252	0.325302	0.103163
ZNF207	0.168837	0.247234	0.436576	0.600842	0.382629	0.439304	0.273195	0.24277	0.299334	0.234222
HSPD1	0.253385	0.476275	0.206033	0.113913	0.5659	0.467146	0.1891	0.233699	0.545769	0.273329
SNRPF	0.182082	0.467884	0.235049	0.363386	0.551525	0.51317	0.244896	0.228952	0.338831	0.197422
ZNF519	0.263303	0.136902	0.421855	0.495225	0.343374	0.475087	0.248684	0.432064	0.0606078	0.445986
TUBA1C	0.332912	0.658528	-0.0518866	0.46973	0.597321	0.362356	0.270348	0.129422	0.268457	0.181629
SHMT2	0.272442	0.552009	0.322769	-0.260135	0.542796	0.459365	0.193366	0.0359748	0.457337	0.224729
EED	0.262468	0.289992	0.338172	0.554518	0.589634	0.297864	0.214242	0.228033	0.273181	0.269748
CCT6P1	0.0386018	0.255189	0.540342	0.308285	0.345269	0.548522	0.248688	0.477241	0.228005	0.32671
C1orf96	0.457422	0.424789	0.189729	0.618922	0.370562	0.42233	0.306793	0.256016	0.0921407	0.177374
DPF1	0.452805	0.350466	0.420104	0.358687	0.356055	0.41233	0.413566	0.0681136	0.338409	-0.144666
RPIA	0.28437	0.400362	0.29712	0.464916	0.353191	0.507179	0.105481	0.333812	0.36347	0.204396
TIMM8A	0.36478	0.51218	0.122348	-0.0542518	0.54753	0.429972	0.113124	0.325309	0.525344	0.318366
PTMA	0.217471	0.533969	0.265488	0.48772	0.392088	0.272251	0.195264	0.318743	0.335565	0.291606
RNASEH1	0.39877	0.432294	0.147475	0.386831	0.566073	0.458563	0.305249	0.191887	0.189677	0.233008
CDC25B	0.469132	0.590198	0.439315	0.600797	0.307408	0.250969	0.340993	0.121316	0.148497	0.0409097
C5orf53	-0.384027	-0.585925	-0.461007	-0.231564	-0.494816	-0.448168	-0.297098	-0.037625	-0.331412	-0.0372594
DUSP1	-0.274712	-0.460675	-0.302891	-0.482104	-0.501727	-0.454882	-0.224121	0.0127794	-0.293058	-0.296742
SDPR	-0.321274	-0.530483	-0.235767	-0.515084	-0.621934	-0.195453	-0.0768769	0.07867	-0.566761	-0.161198
TMEM201	0.473508	0.385288	0.307444	0.675343	0.398342	0.477642	0.226602	-0.00555941	0.221713	0.131787
ZCCHC24	-0.277802	-0.545723	-0.0821258	-0.558164	-0.518351	-0.56608	-0.147357	-0.0989799	-0.383881	-0.123244
HIST2H3C	0.498222	0.354904	0.339091	0.452008	0.404439	0.377575	0.172813	0.183551	0.369121	-0.149958
PPAP2B	-0.384441	-0.404627	-0.350163	-0.49405	-0.518923	-0.473363	0.0892349	0.0502686	-0.433509	0.100549
SFXN1	0.303099	0.25747	0.405265	-0.433373	0.574114	0.525967	0.198597	0.315288	0.161729	0.123529
RPA3	0.455172	0.313263	0.326616	0.236996	0.460494	0.326726	0.120125	0.25505	0.372666	0.430854
PGAM5	0.357756	0.531603	0.380253	0.172268	0.598515	0.372584	0.228299	0.17862	0.333097	0.139398
IL33	-0.319946	-0.393552	-0.0941311	-0.443132	-0.589359	-0.490754	-0.152753	0.116857	-0.400737	0.290256
HDAC2	0.250769	0.480777	0.394652	0.364966	0.553137	0.389974	0.199476	0.240654	0.148097	0.268812
IGF2BP3	0.284896	0.324819	0.421337	0.535623	0.522435	0.482528	0.266842	0.295793	0.093621	-0.0619916
LSG1	0.318213	0.407025	0.199805	0.329058	0.470908	0.588802	0.231192	0.220704	0.071189	0.45165
CX3CR1	-0.338125	-0.552203	-0.260803	-0.226652	-0.536458	-0.428965	-0.362698	-0.0790443	-0.131695	-0.370538
MVP	-0.313886	-0.176367	-0.376083	0.0656257	-0.311384	-0.606175	-0.386563	-0.366538	-0.269523	-0.414627
GGH	0.449452	0.511441	0.430018	-0.0461997	0.489402	0.371372	0.326264	0.307246	0.0618006	0.293113
DMC1	0.250699	0.171041	-0.114	0.514478	0.396359	0.352572	0.367231	0.268425	-0.426495	0.423089
PPIH	0.378887	0.428675	0.285105	0.41821	0.46434	0.269269	0.146493	0.284624	0.270114	0.338268
CCDC15	0.40998	0.00539725	0.674831	0.35856	0.369613	0.255571	0.240426	0.313763	0.358427	0.296916
MRPL9	0.508695	0.436299	0.227059	0.480226	0.529521	0.445826	0.195073	0.136039	0.239835	0.0845613
NAA25	0.0714867	0.267285	0.148503	0.486925	0.57656	0.511508	0.256553	0.337669	0.29142	0.332945
C16orf45	-0.451379	-0.392693	-0.00228504	-0.364891	-0.340188	-0.481389	-0.143861	-0.0687395	-0.543744	-0.487952
CCDC45	0.1732	0.211604	0.416938	0.509069	0.38487	0.465219	0.148751	0.383422	0.261698	0.321393
DNAH14	0.285535	0.371838	-0.141605	0.459589	0.56857	0.389205	0.28086	0.233309	0.544264	0.000194687
TAF11	0.46153	0.534471	0.220435	0.494829	0.38121	0.243811	0.234953	0.196751	0.342958	0.161623
BCL2L12	0.433157	0.46156	0.046039	0.546556	0.543999	0.274855	0.149142	0.148692	0.427219	0.240999
SFRS9	0.144406	0.355924	0.30647	0.45221	0.534059	0.514494	0.290623	0.290258	0.353786	-0.0277012
TMEM209	0.351888	0.271836	0.219465	0.426864	0.394099	0.486219	0.24404	0.262286	0.273725	0.338592
MTERF	0.28226	0.215054	0.315373	0.129818	0.472305	0.505608	0.191968	0.439279	0.383592	0.332279
SMARCC1	0.127404	0.312286	0.495653	0.537682	0.297058	0.387887	0.239228	0.259414	0.310761	0.29868
SSX2IP	0.404088	0.428205	-0.116493	0.275226	0.546694	0.382026	0.352264	0.272706	-0.198741	0.289003
HNRNPK	0.376765	0.234109	0.481579	0.19896	0.304513	0.455662	0.262973	0.311687	0.402136	0.235328
CYB5R3	-0.391241	-0.226257	-0.259809	-0.264111	-0.559446	-0.439074	-0.183648	-0.335072	-0.445049	-0.158044
PHTF2	0.059866	0.31518	0.567392	0.549558	0.468457	0.352897	0.335562	0.392074	0.106847	0.113813
ANKLE1	0.235877	0.318219	0.429456	0.388095	0.49	0.389279	0.192229	0.269794	0.306812	0.241824
DLC1	-0.411994	-0.439355	-0.273629	-0.529368	-0.625201	-0.499255	0.0372504	-0.0301617	-0.21204	0.202762
C14orf106	0.440183	0.195276	0.321389	0.46417	0.305005	0.233083	0.365305	0.413855	0.162662	0.358333
C10orf116	-0.303042	-0.424773	-0.250139	-0.381897	-0.586318	-0.353347	-0.23445	-0.168259	-0.476264	-0.080425
RIBC2	0.546961	0.494729	0.0790701	0.731889	0.29556	0.1308	0.31571	0.296422	0.159645	0.204271
CTSO	-0.367142	-0.492374	-0.266023	-0.54006	-0.578962	-0.518817	-0.163431	-0.0680819	-0.116096	-0.142986
IGFBP4	-0.452822	-0.414258	0.0576047	-0.561834	-0.404987	-0.537473	-0.161287	-0.11579	-0.404061	0.143239
C7orf58	-0.274224	-0.456517	-0.149485	-0.573151	-0.503284	-0.409069	-0.163133	0.146238	-0.431934	-0.14622
SPARCL1	-0.343616	-0.573578	-0.426586	-0.160043	-0.580095	-0.246943	-0.149695	0.031821	-0.441891	0.296744
ZNF26	0.111573	0.164638	0.391909	0.50688	0.549337	0.318046	0.156107	0.398344	0.387249	0.264116
VWA5A	-0.376153	-0.471849	-0.27934	-0.179533	-0.474157	-0.425754	-0.162524	-0.167261	-0.506235	-0.202882
GABARAPL1	-0.176294	-0.367198	-0.422842	-0.645273	-0.347215	-0.199387	-0.25596	-0.242607	-0.418651	-0.169969
CCNDBP1	-0.28729	-0.587938	-0.435365	-0.197785	-0.508293	-0.255941	-0.290452	-0.202338	-0.299947	-0.178834
NOSTRIN	-0.32128	-0.539503	-0.11865	-0.435062	-0.545951	-0.45883	-0.0488629	0.0916949	-0.19412	0.48945
LDHD	-0.194207	-0.479503	-0.424684	-0.700296	-0.411908	-0.218627	-0.249738	-0.381175	-0.123708	-0.059441
SCN2B	-0.09904	-0.572203	-0.275364	-0.0860583	-0.520678	-0.547499	-0.196783	-0.180584	-0.594675	-0.169351
RBBP4	0.256643	0.23	0.531236	0.430892	0.319467	0.108641	0.378458	0.346887	0.133921	0.505704
SETD8	0.155352	0.409324	0.30295	0.380058	0.375425	0.532614	0.348109	0.304757	-0.0772577	0.355776
ZC3H8	0.213878	0.344695	0.167433	0.227582	0.589518	0.56308	0.222456	0.290749	0.409369	0.212297
PMS2L3	0.107067	0.153832	0.329965	0.503892	0.405582	0.463097	0.205805	0.411751	0.400483	0.259578
ABHD14B	-0.31222	-0.480285	-0.325612	-0.617793	-0.435627	-0.276418	-0.250388	-0.233915	-0.160544	-0.148099
PDAP1	0.388396	0.4328	0.347947	0.361499	0.493676	0.414824	0.136649	0.202634	0.309082	0.1525
OGN	-0.177374	-0.570866	-0.238572	-0.309155	-0.568765	-0.407715	-0.132177	0.0754596	-0.482774	0.276959
MYL9	-0.271964	-0.354047	-0.214641	-0.175122	-0.394371	-0.561846	-0.313572	-0.296999	-0.584326	-0.0723494
TMEM206	0.344537	0.58757	0.19584	0.50587	0.548521	0.438434	0.142693	0.173156	0.27359	0.0278657
PBXIP1	-0.339186	-0.295205	-0.376103	-8.28731e-05	-0.359264	-0.398996	-0.374898	-0.375834	-0.566835	-0.15151
GSTM5	-0.270919	-0.457292	-0.205623	-0.474867	-0.570005	-0.450301	-0.144354	-0.0931351	-0.56502	0.00441582
ZNF280C	0.0958337	0.274221	0.441865	0.38178	0.428253	0.583185	0.234457	0.326268	0.208536	0.259399
AOC3	-0.332026	-0.479439	-0.268236	-0.398597	-0.583479	-0.500068	-0.0426003	-0.0815317	-0.515173	-0.0297013
SDCCAG3	0.324968	0.333241	0.444757	-0.072855	0.466075	0.486822	0.134188	0.244233	0.592911	0.130315
CCHCR1	0.44742	0.374527	0.399173	0.559701	0.464538	0.378185	0.273953	-0.0172284	0.0390326	0.273985
GTF3C5	0.516484	0.327047	0.453792	0.306763	0.389988	0.55092	0.229849	0.0843443	0.222694	0.14583
PSMC2	0.443114	0.521627	0.128164	0.142547	0.429658	0.390356	0.224762	0.336827	0.393445	0.215878
SMPD1	-0.118267	-0.334751	-0.313693	-0.421305	-0.433027	-0.49293	-0.163204	-0.32558	-0.191828	-0.428116
PDCD2L	0.393317	0.461724	0.158649	0.351484	0.471778	0.495104	0.177907	0.0663231	0.490822	0.155419
FCGRT	-0.186649	-0.342206	-0.298751	-0.460597	-0.555045	-0.462925	-0.0981167	-0.221427	-0.342833	-0.253223
PDE4A	-0.307814	-0.373221	-0.330756	0.105591	-0.370784	-0.407838	-0.236602	-0.275448	-0.557997	-0.254333
RBPMS	-0.507369	-0.408795	-0.203026	-0.190193	-0.473374	-0.519915	-0.0739976	-0.251491	-0.529149	-0.0627286
TARS	0.367796	0.423123	0.255715	0.105269	0.610032	0.277772	0.28436	0.182694	0.437128	0.274258
SYNPO	-0.273026	-0.400235	-0.244076	-0.276743	-0.525724	-0.599523	-0.191049	-0.165466	-0.370068	0.172201
ZBTB47	-0.358334	-0.499129	-0.107292	0.077499	-0.424682	-0.444806	-0.314549	-0.316058	-0.405979	-0.268771
RQCD1	0.215255	0.362834	0.472094	0.431425	0.444041	0.214424	0.355803	0.221912	0.190674	0.308295
PAK1IP1	0.247508	0.400417	0.306128	0.30832	0.545095	0.375054	0.232288	0.424235	-0.135123	0.242044
RCCD1	0.293597	0.453489	0.181449	0.379377	0.478991	0.543685	0.0981498	0.174024	0.0552791	0.557117
ANXA11	-0.368412	-0.319602	-0.493464	0.136426	-0.342554	-0.437333	-0.277705	-0.238783	-0.286025	-0.314396
LRP10	-0.291454	-0.42302	-0.182235	0.153779	-0.212371	-0.427062	-0.320772	-0.428584	-0.296465	-0.476517
LRRFIP1	-0.444401	-0.233752	-0.3938	-0.34157	-0.49024	-0.582925	-0.192471	0.140874	-0.0631885	-0.32811
SIAE	-0.383096	-0.465687	-0.316565	-0.507123	-0.391197	-0.569788	-0.271332	-0.0952924	-0.189919	-0.0208408
NME1	0.295533	0.462352	0.256646	0.361849	0.547754	0.429925	0.184129	0.0840703	0.362033	0.22653
C7orf68	0.0735478	0.339115	0.0350499	0.382702	0.541307	0.3352	0.279782	0.318173	0.448253	0.457419
GNL2	0.249491	0.44167	0.336819	0.2847	0.421986	0.242556	0.29268	0.348333	0.355296	0.236399
ADH1B	-0.235438	-0.400191	-0.273277	-0.676009	-0.656275	-0.379486	-0.153906	0.0168979	-0.220349	0.196822
TPRKB	0.305792	0.323727	0.126737	0.479364	0.481368	0.424035	0.188695	0.373063	0.31896	0.186386
POLG2	0.219058	0.217048	0.420011	0.471729	0.466502	0.430039	0.0373949	0.313798	0.397827	0.23447
C13orf37	0.436498	0.360681	0.171993	0.510835	0.365604	0.412047	0.271062	0.334535	0.105168	0.237613
FAM122B	0.196478	0.176081	0.0897369	0.481743	0.493398	0.545815	0.214734	0.281422	0.234555	0.491394
CELSR3	0.300947	0.283655	0.364337	0.506905	0.534128	0.286743	0.149806	0.156213	0.448181	0.172335
DLEU2	0.108094	0.372983	0.460492	0.442174	0.445909	0.439152	0.360449	0.378211	0.160711	-0.0339057
TOMM5	0.486157	0.439286	0.157497	0.281827	0.423837	0.458453	0.230801	0.212692	0.238731	0.271509
C20orf20	0.229111	0.55565	0.33381	0.504517	0.575934	0.296665	0.124925	0.281634	0.276506	0.0214503
SLC25A15	0.292747	0.230252	0.369689	-0.442022	0.330298	0.520864	0.366277	0.208423	0.264884	0.173186
CYP27A1	-0.112398	0.0281916	-0.310688	-0.532507	-0.45556	-0.38267	-0.178248	-0.307615	-0.551768	-0.338208
DHTKD1	0.333261	0.566332	0.170806	-0.492818	0.346695	0.336886	0.160425	0.236784	0.243381	0.310292
TBC1D7	0.364697	0.570603	0.396064	0.325577	0.49706	0.335173	0.247213	-0.0155066	0.219819	0.222541
U2AF2	0.294355	0.341672	0.415128	0.605461	0.504755	0.362899	0.128981	0.0899907	0.389822	0.0589554
COCH	0.409299	0.180648	0.0298594	0.387464	0.513706	0.55143	0.319946	0.117625	-0.457293	0.22376
CHP	-0.186377	-0.224452	-0.499368	-0.4926	-0.437602	-0.404437	-0.257045	-0.250976	-0.0881973	-0.346554
C16orf88	0.226536	0.327983	0.414344	0.410843	0.523877	0.418997	0.0621581	0.083658	0.514915	0.204183
SLC27A1	-0.352505	-0.539597	-0.26678	-0.227999	-0.488723	-0.431697	-0.229043	-0.314433	-0.270429	-0.0590156
RHOB	-0.340388	-0.371512	-0.237093	-0.581869	-0.318607	-0.348521	-0.0990967	-0.0999731	-0.47549	-0.307615
CCDC58	0.267774	0.463024	0.0987207	0.153074	0.575263	0.461505	0.178439	0.3375	0.385502	0.259246
SMS	0.503737	0.430784	0.0672261	0.319329	0.447555	0.447838	0.280017	0.239839	0.229039	0.212617
POLR2H	0.258716	0.454617	0.225865	0.338102	0.506512	0.572673	0.166452	0.153345	0.401784	0.0963909
LIG3	0.159499	0.153224	0.504685	0.412586	0.481036	0.526958	0.169666	-0.00388883	0.417171	0.345643
TAF4	0.150932	0.402608	0.462252	0.476002	0.499866	0.31077	0.0993937	0.259137	0.390623	0.122143
C1orf77	0.321015	0.304565	0.416174	0.568438	0.385029	0.50223	0.114431	0.145644	0.223446	0.191329
KLF2	-0.298351	-0.417621	-0.212557	-0.317089	-0.556338	-0.375204	-0.179293	-0.187195	-0.21834	-0.408627
TIA1	0.000855975	0.243842	0.491591	0.390452	0.334482	0.37943	0.316359	0.370268	0.33568	0.30729
DDN	0.346557	0.470589	-0.0429248	0.356311	0.49268	0.45996	0.326256	0.165337	0.306861	0.201842
UCHL5	0.31435	0.440505	0.129915	0.320585	0.434164	0.413972	0.176439	0.359387	0.277873	0.300061
DOT1L	0.415719	0.331756	0.490931	0.555579	0.139612	0.24604	0.279097	0.148145	0.480366	0.0794369
ITIH5	-0.386072	-0.43117	-0.0614005	-0.119664	-0.615278	-0.445729	-0.200916	-0.0301153	-0.577274	0.29687
SH3BGRL	-0.418905	-0.305606	-0.296941	-0.180747	-0.518469	-0.482949	-0.316699	-0.0171078	-0.416049	-0.210651
GAS6	-0.133665	-0.431551	-0.283204	-0.343687	-0.490661	-0.455355	-0.272618	-0.178469	-0.402668	0.172036
YWHAQ	0.408102	0.387598	0.225474	0.441883	0.38111	0.268942	0.284413	0.213603	0.32309	0.227086
KHSRP	0.330796	0.409988	0.410495	0.499785	0.420911	0.519271	0.180096	0.0305711	0.208319	0.147538
PRELP	-0.28955	-0.37446	-0.247701	-0.367028	-0.498282	-0.366706	-0.21341	-0.208192	-0.363203	0.228901
STAT6	-0.39348	-0.360326	-0.302657	-0.235393	-0.411318	-0.201691	-0.236701	-0.182842	-0.375563	-0.456265
PGM5	-0.189807	-0.560675	-0.0524728	-0.525676	-0.563796	-0.403357	-0.187544	-0.0505719	-0.619966	0.000630989
CSRNP1	-0.268246	-0.508939	-0.0486038	-0.53216	-0.504371	-0.540881	-0.122715	-0.0511697	-0.338789	-0.237778
PPM1M	-0.121882	-0.411057	-0.223603	0.403851	-0.393745	-0.361811	-0.274927	-0.149058	-0.392938	-0.420517
NTN4	-0.25768	-0.52043	-0.120662	-0.363919	-0.479765	-0.56586	-0.227408	-0.079798	-0.429389	0.107854
CRIM1	-0.347762	-0.519996	-0.452878	-0.276296	-0.433488	-0.391641	-0.29906	-0.0699662	-0.308899	0.0493972
PDK4	-0.154518	-0.470119	-0.195914	-0.493164	-0.460562	-0.446084	-0.0910077	0.0204769	-0.547589	-0.269829
CES2	-0.264582	-0.340151	-0.250027	-0.486451	-0.485975	-0.221274	-0.246065	-0.206563	-0.360151	-0.28682
UMPS	0.43072	0.410442	0.284521	0.0767639	0.469559	0.438894	0.206784	0.232312	0.409363	0.187416
CCPG1	-0.213957	-0.473646	-0.490189	-0.410074	-0.472773	-0.467215	-0.297397	0.00138438	-0.189004	-0.130315
HMGA1	0.227993	0.589647	0.186554	0.598637	0.597461	0.455078	0.187593	0.0176638	0.187249	0.0966412
GPX3	-0.156347	-0.291235	-0.18395	-0.344341	-0.489572	-0.486733	-0.251939	-0.258845	-0.569327	0.110559
EHD2	-0.173114	-0.53257	-0.0700863	-0.0128184	-0.528945	-0.65449	-0.252266	-0.202642	-0.546065	-0.167567
FAM57B	0.487113	-0.0160453	0.226707	0.554288	0.494429	0.293885	0.288335	0.161372	0.291549	0.324764
ISCU	-0.387387	-0.43276	-0.451811	-0.429916	-0.461178	-0.248022	-0.00614254	-0.232748	-0.377044	-0.11093
SLC12A4	-0.245557	-0.400529	0.037021	-0.241062	-0.484057	-0.592719	-0.111464	-0.285697	-0.547681	-0.191994
ARL6IP1	0.240573	0.383153	0.234541	-0.179542	0.416361	0.313607	0.330628	0.33059	0.391412	0.314957
G2E3	0.246712	0.176914	0.511947	0.385695	0.465196	0.344399	0.23891	0.328205	0.140955	0.295984
CCDC137	0.261204	0.412192	0.301756	0.551349	0.546555	0.494485	0.234473	0.135469	0.062585	0.133421
FOXK2	0.296769	0.465661	0.345256	0.493583	0.487433	0.500519	0.19884	-0.0211729	0.209796	0.113301
TAF6	0.335461	0.386271	0.360392	0.633074	0.543734	0.309095	0.219259	0.00876387	-0.137268	0.198462
SMC1A	0.393001	0.371398	0.385334	0.319488	0.310742	0.393448	0.277729	0.336319	-0.0575176	0.282797
PEBP4	-0.225679	-0.479146	-0.294526	-0.376884	-0.596145	-0.450599	-0.173526	-0.11101	-0.378913	-0.0399942
STIP1	0.287652	0.506439	0.2689	0.575667	0.542538	0.284394	0.18726	-0.119974	0.263965	0.0892454
SMC1B	0.382646	0.459361	-0.101288	0.586341	0.448333	0.245202	0.248398	0.256685	0.247137	0.15062
GPIHBP1	-0.335363	-0.558691	-0.275591	-0.232409	-0.506295	-0.431064	-0.163239	-0.112383	-0.31989	0.190198
CYGB	-0.396588	-0.394761	-0.272342	-0.43603	-0.446818	-0.355626	-0.0369778	-0.276611	-0.323553	0.185171
NSUN5	0.362735	0.432551	0.193058	0.431066	0.511033	0.438187	0.18197	0.0881391	0.395913	0.0889279
DUSP12	0.411254	0.364162	0.349669	0.570298	0.379993	0.402079	0.11099	0.343002	0.148764	0.0431069
MAN2B2	-0.288891	-0.350286	-0.405321	-0.306509	-0.313323	-0.467551	-0.220991	-0.293582	-0.265801	-0.210505
NSUN5P2	0.135655	0.222066	0.387888	0.389678	0.370874	0.397967	0.187496	0.40147	0.379206	0.247313
FAT4	-0.325433	-0.453826	-0.18097	-0.440372	-0.52502	-0.525795	-0.0856968	0.12768	-0.373691	0.0804878
LAMB2	-0.256828	-0.552148	-0.111034	-0.248213	-0.471839	-0.452017	-0.148627	-0.344444	-0.519186	0.0136573
SLIT3	-0.494167	-0.481491	-0.303575	-0.151535	-0.528493	-0.458239	-0.079446	-0.123288	-0.303261	0.194198
LEPR	-0.25803	-0.444275	-0.254697	-0.427353	-0.422019	-0.432072	-0.133806	0.16187	-0.396456	0.18559
EIF4A3	0.345545	0.359815	0.39674	0.448816	0.537266	0.414816	0.161344	0.0448648	0.208547	0.197899
CEP192	0.218046	0.128306	0.438614	0.429471	0.248082	0.424598	0.336763	0.360628	0.134352	0.395391
SOX4	0.189592	0.372782	0.559727	0.33047	0.410744	0.285731	0.150884	0.123991	0.483131	0.206083
ADD1	-0.428916	-0.472409	-0.146371	0.0409878	-0.49778	-0.51575	-0.140104	-0.231218	-0.497903	-0.141644
TENC1	-0.321974	-0.614028	-0.0891238	-0.392742	-0.59107	-0.411261	-0.177191	-0.105388	-0.305166	0.104735
METTL4	0.40497	0.259792	0.289899	0.496777	0.36817	0.337241	0.179146	0.326407	-0.080133	0.369673
TSPYL1	-0.318678	-0.40013	-0.329738	-0.490995	-0.53241	-0.294552	-0.159058	-0.0769484	-0.37233	-0.137108
RNF34	0.248309	0.28097	0.0343879	0.615556	0.616575	0.436568	0.223658	0.320948	0.17023	0.164506
DMTF1	0.132454	0.00738875	0.438636	0.466391	0.299942	0.364774	0.268026	0.475172	0.318812	0.339425
PYCR1	0.269769	0.422985	0.440868	0.306698	0.447469	0.440812	0.195508	0.0460544	0.467815	0.071909
GTPBP10	0.276196	0.108851	0.289257	-0.275937	0.437814	0.35358	0.196619	0.398213	0.398032	0.374932
ABLIM3	-0.316706	-0.553892	-0.381936	-0.41185	-0.386625	-0.580119	-0.081156	-0.101241	-0.192532	-0.101749
SLC16A4	-0.200514	-0.380207	-0.22448	-0.427767	-0.344036	-0.549965	-0.204506	-0.124398	-0.419929	0.231585
ASPA	-0.324393	-0.475509	-0.121293	-0.371805	-0.505994	-0.440541	-0.0263718	-0.17181	-0.560039	0.109618
TNPO3	0.299936	0.352975	0.376508	0.163362	0.352956	0.425206	0.286791	0.38883	0.0829337	0.377556
FAM161A	0.384082	0.167504	0.291658	0.316075	0.403428	0.405726	0.310441	0.259665	0.113994	0.453998
ZNF767	0.0453232	0.0819392	0.368436	0.449727	0.276843	0.438523	0.33432	0.446849	0.270886	0.393699
ATOH8	-0.360094	-0.429047	-0.0166377	-0.568474	-0.519343	-0.503226	0.016522	-0.108794	-0.438218	0.145101
SERPING1	-0.15428	-0.29574	-0.328563	-0.664037	-0.328283	-0.527362	-0.280444	-0.176981	-0.333014	0.0162448
RAET1K	0.217864	0.467773	0.342358	0.4756	0.390852	0.339072	0.29023	0.166252	0.368974	0.0434537
SBK1	0.248359	0.431656	0.53672	0.354523	0.286137	0.357297	0.138312	0.0838891	0.536294	-0.127559
SLC26A6	0.28751	0.337765	0.255554	0.547679	0.339345	0.319691	0.219998	0.178277	0.451393	-0.162992
EDNRB	-0.350473	-0.476727	0.193713	-0.476238	-0.581074	-0.442558	0.0178413	-0.0274003	-0.407857	0.126018
NUP43	0.119704	0.1617	0.313802	0.516929	0.462666	0.396144	0.176021	0.237858	0.299047	0.415988
EEF1E1	0.208359	0.379471	-0.207743	0.396375	0.452255	0.285271	0.144575	0.3149	0.406701	0.303808
TMEM97	-0.0298283	0.448888	0.663402	0.344062	0.147289	0.394617	0.326185	0.12209	0.342149	0.279355
CDK16	0.353465	0.532279	0.178713	0.613366	0.461198	0.373742	0.177152	-0.0431988	0.322215	0.042298
PRICKLE2	-0.231273	-0.541931	-0.368157	-0.180214	-0.45648	-0.421554	-0.134373	-0.0681419	-0.56727	0.127857
TH1L	0.102218	0.431649	0.366333	0.352646	0.473219	0.461595	0.132601	0.0871057	0.450583	0.239034
HMGXB4	0.246487	0.081428	0.437026	0.426008	0.482136	0.44252	0.197604	0.347498	0.216753	0.218733
NUDCD1	0.297368	0.445782	0.221737	0.381633	0.459305	0.280583	0.131941	0.266336	0.365605	0.24407
MEIS3P1	-0.30044	-0.574474	-0.128547	-0.454523	-0.41572	-0.442302	-0.206795	-0.015828	-0.53579	-0.0193832
COX7A1	-0.28335	-0.531763	-0.163689	-0.315053	-0.481914	-0.477535	-0.138986	-0.178348	-0.459015	-0.0639987
C7orf49	0.234595	0.330757	0.143574	0.596092	0.542654	0.429051	0.161751	0.281791	0.0831112	0.288711
C6orf134	0.0917818	0.342002	0.340817	0.555992	0.393612	0.330154	0.268256	0.183879	0.37533	0.209882
TMEM59	-0.302657	-0.385873	-0.244221	-0.393085	-0.359276	-0.479122	-0.219532	-0.0957387	-0.298768	-0.31286
TMEM127	-0.363551	-0.249806	-0.336914	-0.200882	-0.166813	-0.253818	-0.280274	-0.350146	-0.453241	-0.435144
SNRNP40	0.43393	0.263248	0.421721	0.34959	0.323625	0.295067	0.279857	0.363133	0.109518	0.248471
ZNF326	0.310138	0.258644	0.356118	0.0405236	0.387771	0.491327	0.190513	0.381137	0.378028	0.29384
DCN	-0.230588	-0.499422	-0.227594	-0.439888	-0.439776	-0.465002	-0.181547	0.0103387	-0.269987	0.323235
TRIM28	0.312481	0.316692	0.521214	0.578438	0.440426	0.365321	0.190047	0.0280747	0.230805	0.103768
ANGPTL1	-0.207711	-0.501844	-0.16116	-0.495999	-0.469559	-0.432969	-0.10746	0.118464	-0.479679	0.112318
S100PBP	0.374818	0.0598865	0.408702	0.557646	0.357882	0.25053	0.272416	0.313256	0.143889	0.347901
UBE2O	0.274683	0.418565	0.146769	0.572103	0.485106	0.529448	0.108319	0.074686	0.343783	0.133326
SMARCA4	0.312878	0.502315	0.344921	0.565222	0.228702	0.375695	0.180327	0.038301	0.429641	0.10727
NR2C2AP	0.236744	0.429979	0.323517	0.545403	0.354513	0.529877	0.110246	0.0121306	0.29693	0.244084
WFS1	-0.265928	-0.273999	-0.29105	0.253491	-0.543661	-0.451571	-0.217162	-0.273856	-0.480804	-0.0317479
HIST1H3J	0.339163	0.423463	0.378428	0.303444	0.41777	0.268152	0.23338	0.201878	0.461339	0.0560934
FGFR1OP	0.379732	0.292211	0.226824	-0.0975745	0.514157	0.265569	0.194426	0.233047	0.453284	0.426058
SFRS14	0.124197	0.198216	0.268016	0.53805	0.282032	0.469136	0.260844	0.345806	0.30434	0.29168
PDE2A	-0.310451	-0.511352	-0.0810559	-0.637127	-0.417492	-0.526961	-0.0103592	-0.0846218	-0.493229	0.00921249
TOMM40	0.266974	0.497013	0.274777	0.435124	0.525843	0.378138	0.223269	0.0775178	0.25575	0.147074
PGR	-0.337839	-0.396855	-0.275807	-0.286782	-0.578708	-0.468645	-0.0125406	0.0370713	-0.498309	0.188595
DNAJB11	0.394659	0.532651	0.177079	0.426779	0.51441	0.398788	0.172068	0.0626788	0.165839	0.236094
LSM5	0.33681	0.31029	0.289408	0.0880455	0.476276	0.364207	0.157869	0.401216	0.391957	0.264649
MAPK3	0.072769	-0.283198	-0.455819	0.40376	-0.291467	-0.36448	-0.286351	-0.386384	-0.207678	-0.327489
ZNF473	0.314188	0.322297	0.452412	0.538339	0.351429	0.20554	0.196345	0.250551	0.18042	0.267785
C4orf38	-0.209069	-0.447739	-0.399574	-0.151584	-0.395811	-0.394085	-0.322356	-0.191108	-0.492623	0.0744992
KDM2B	0.435286	0.49732	0.500555	0.199521	0.206469	0.450647	0.240832	0.251866	0.0797948	0.215618
TOP3A	0.499698	0.183795	0.597084	0.12392	0.404859	0.335083	0.312881	0.149003	0.294069	0.176173
SLC25A19	0.465316	0.541011	-0.156261	0.610835	0.325119	0.253944	0.0784081	0.0622943	0.391919	0.190232
ARL6IP6	0.25576	0.292773	0.465536	0.449426	0.373256	0.395706	0.16882	0.366226	0.0850034	0.222247
PDK2	-0.112477	-0.411604	-0.360204	-0.386438	-0.459917	-0.218898	-0.114374	-0.261174	-0.560631	-0.188726
HSPB8	-0.306899	-0.261254	-0.311702	-0.0794636	-0.489252	-0.545405	-0.148757	-0.191707	-0.617763	0.119845
FIP1L1	0.308882	0.339235	0.37113	0.414164	0.442662	0.384643	0.137758	0.252579	0.174095	0.246717
ABCC9	-0.200277	-0.356769	-0.256971	-0.477298	-0.39551	-0.525477	-0.0364651	0.149664	-0.377701	0.295367
ATP1A2	-0.324995	-0.549865	-0.154192	-0.151327	-0.62757	-0.345834	0.0611189	0.0224699	-0.581677	0.251227
VPS72	0.378347	0.458419	0.282371	0.569449	0.463928	0.454352	0.135693	-0.0882024	0.176308	0.0629673
GNL3	-0.0790886	0.247193	0.285068	0.290556	0.480724	0.381623	0.105258	0.357811	0.519923	0.322761
GCFC1	0.168939	0.188556	0.387737	0.347024	0.336899	0.358638	0.245641	0.37822	0.348481	0.308532
VBP1	0.432642	0.396375	0.172355	0.415887	0.345134	0.345921	0.152925	0.293122	0.234113	0.277967
ACBD7	0.277303	0.419856	0.0667839	0.532336	0.380912	0.167962	0.427003	0.330046	0.326763	0.135854
FASTKD3	0.328818	0.295813	0.301025	0.27974	0.402444	0.253444	0.21342	0.344489	0.433735	0.211006
LOC220729	0.163843	0.270395	0.230464	0.442292	0.387414	0.547811	0.205179	0.258437	0.271003	0.285909
RNASEN	0.350633	0.252119	0.269565	0.58016	0.522762	0.203811	0.241693	0.0940921	0.232207	0.313858
CBLL1	0.271099	0.125016	0.501916	0.34789	0.302083	0.409162	0.282124	0.461712	0.0674412	0.290927
TIMP3	-0.331741	-0.415446	-0.0914418	-0.466811	-0.42595	-0.581813	-0.145862	-0.0510599	-0.524886	0.0242385
UTP18	0.26904	0.278599	0.168339	0.529144	0.415936	0.466805	0.167532	0.254962	0.342491	0.165597
PNN	0.0932129	0.217304	0.352889	0.256832	0.431222	0.411762	0.232575	0.390138	0.368671	0.303035
CCT3	0.29875	0.516457	0.288541	0.437748	0.50816	0.419748	0.0381894	-0.105692	0.339867	0.103026
PSMD11	0.397641	0.366494	0.333795	0.249279	0.538255	0.52018	0.261152	-0.023848	0.34142	-0.0237889
SNHG4	0.0948271	0.237971	0.248593	0.422547	0.400574	0.545407	0.0300987	0.300622	0.547242	0.227128
CYB5R1	-0.276501	-0.21788	-0.394156	0.0411376	-0.374111	-0.441261	-0.299143	-0.396123	-0.311112	-0.303487
RHOBTB2	-0.36899	-0.384299	0.0778097	0.280803	-0.552621	-0.558582	-0.140242	-0.178428	-0.390361	-0.119603
RETSAT	0.0185163	-0.439031	-0.471346	-0.515013	-0.417167	-0.343196	-0.27006	-0.228915	-0.116688	-0.231652
ARL6IP5	-0.341214	-0.371388	-0.431982	-0.26191	-0.300941	-0.546437	-0.341244	0.0458152	-0.141519	-0.268705
LTBP4	-0.401196	-0.465065	0.0543072	-0.30702	-0.530433	-0.333039	-0.115121	-0.300637	-0.38405	-0.158158
TEX19	0.264497	0.331161	0.133466	0.501854	0.442326	0.522079	0.228726	0.205875	0.365261	0.0536723
CAT	-0.225204	-0.397592	-0.265195	-0.556889	-0.62507	-0.413688	-0.115845	0.0433246	-0.369096	-0.0360009
ECE2	0.337983	0.599909	-0.260129	0.189525	0.54236	0.490502	0.221803	0.023971	0.351278	0.0300583
ATAD3A	0.421248	0.430436	0.368184	0.245202	0.537035	0.277579	0.169059	0.0769576	0.35489	0.166681
ANAPC5	0.190392	0.198773	0.174697	0.476671	0.394689	0.36606	0.258278	0.203429	0.458707	0.324995
TBRG4	0.197814	0.503556	0.394818	0.187068	0.594217	0.387351	0.0932664	-0.0193462	0.398562	0.270668
TMEM220	-0.299225	-0.337396	-0.221197	-0.552501	-0.565674	-0.431201	-0.0770269	-0.15122	-0.253274	0.156667
ORC2L	0.0766162	0.137628	0.213322	0.371977	0.40887	0.518662	0.321629	0.326289	0.306167	0.363819
RPS6KA2	-0.291751	-0.456051	-0.328114	-0.375833	-0.479293	-0.481121	-0.180773	-0.103057	-0.0850492	0.262948
TET3	0.155763	0.486756	0.212582	0.408781	0.338964	0.487912	0.165847	0.187822	0.463764	-0.134705
LOC148709	0.293154	0.472093	0.529146	0.122408	0.510326	0.29017	0.307515	0.0625023	0.298296	0.15609
PLSCR4	-0.0728285	-0.554068	-0.266729	-0.373697	-0.496487	-0.415642	-0.286434	-0.0738826	-0.447056	0.0528948
KIAA0020	0.340433	0.332164	0.251729	0.145565	0.437643	0.323741	0.151784	0.267916	0.490352	0.298332
FYCO1	-0.394659	-0.506428	-0.230369	-0.109093	-0.461597	-0.45856	-0.251877	-0.150696	-0.356277	0.119508
PPP2R3B	0.295413	0.304189	0.419806	0.449838	0.429021	0.441346	0.195095	0.0894591	0.260265	0.154384
FLAD1	0.303302	0.527693	0.3085	0.341977	0.538818	0.498824	0.0831051	0.00853107	0.382751	0.0445856
CTDSP1	-0.408111	-0.4388	-0.157553	-0.261981	-0.451451	-0.37285	-0.266658	-0.2752	-0.0581868	-0.346825
MRPL47	0.243734	0.509461	0.0185087	0.258133	0.48515	0.501111	0.281666	0.247921	0.307037	0.184315
ILK	-0.224717	-0.280327	-0.0610731	0.237673	-0.410636	-0.551417	-0.157606	-0.276421	-0.455177	-0.381783
TTC26	0.424433	0.199147	0.128293	0.388048	0.25149	0.214416	0.32764	0.314566	0.313415	0.472266
AVPI1	-0.295955	-0.232566	-0.314779	-0.439014	-0.40416	-0.350201	-0.126867	-0.134715	-0.50096	-0.234484
IDH2	0.317496	0.426008	0.392906	-0.329166	0.423229	0.244168	0.162669	0.190857	0.150135	0.396086
PDLIM2	-0.10486	-0.0938828	-0.225796	-0.462073	-0.556099	-0.522132	-0.228276	-0.215179	-0.179063	-0.444834
C4orf31	-0.377954	-0.488792	-0.0157022	-0.345116	-0.585831	-0.475521	-0.144463	-0.0434375	-0.352544	0.202732
OBFC1	-0.420339	-0.451778	-0.424818	-0.119313	-0.509909	-0.545905	-0.197086	-0.0655227	-0.200393	0.0953039
HPRT1	0.323801	0.502692	-0.219719	-0.00183798	0.54526	0.443499	0.159897	0.26634	0.303464	0.26365
LAS1L	0.391172	0.309323	0.314381	0.306501	0.390442	0.452714	0.174816	0.0929191	0.306899	0.290661
MEMO1	0.150039	0.531891	-0.0106558	0.258222	0.463399	0.285473	0.291745	0.306882	0.547848	0.183474
SFXN3	-0.297342	-0.204716	-0.19915	0.217112	-0.259244	-0.590704	-0.237086	-0.151906	-0.408088	-0.464134
C1orf131	0.22375	0.511907	0.204331	0.37179	0.399958	0.542539	0.0667458	0.277329	0.343735	0.0866635
EFTUD2	0.36364	0.315965	0.242489	0.59629	0.564553	0.429224	0.180161	-0.0560242	0.185366	0.0943953
BYSL	0.304051	0.547097	0.410722	0.230779	0.515638	0.355306	0.209103	-0.0084481	0.322766	0.123719
FTO	-0.246981	-0.402031	-0.0970915	-0.29625	-0.476667	-0.468686	-0.228438	-0.219515	-0.421812	0.169111
SPATA18	-0.205074	-0.4429	-0.149653	-0.457588	-0.559006	-0.423986	-0.213668	-0.0669025	-0.502604	-0.00430897
MSRA	-0.342234	-0.319802	-0.0424191	-0.560035	-0.551145	-0.430382	-0.0978642	-0.258047	-0.407852	0.015327
ALG6	0.30048	0.362379	0.357034	0.45124	0.406699	0.357092	0.216609	0.0345456	0.3065	0.232223
PPIL1	0.344014	0.488257	0.156192	0.425848	0.433713	0.283785	0.220463	0.219865	0.192733	0.258732
AHNAK	-0.186412	-0.544783	-0.328802	-0.00725858	-0.469964	-0.386196	-0.307464	-0.234114	-0.207517	-0.350353
COL4A3BP	-0.26641	-0.479366	-0.425482	-0.404821	-0.489787	-0.359409	-0.065213	0.0619833	-0.217949	-0.251691
UBAP2L	0.255588	0.449457	0.399838	0.590598	0.376056	0.431949	0.110743	0.00202127	0.206873	0.198683
C10orf32	-0.317437	-0.513759	-0.449471	-0.284031	-0.607914	-0.399644	-0.152664	0.127055	-0.10606	-0.0634355
STX12	-0.318377	-0.386279	-0.250491	-0.221416	-0.485792	-0.477673	-0.145853	0.0327258	-0.430446	-0.270726
OTX1	0.401126	0.497212	0.00995964	0.512231	0.437358	0.508677	0.135164	-0.06529	0.337167	0.115134
HNRNPA3P1	0.26076	0.518689	0.129944	0.536654	0.395391	0.437035	0.242439	0.206748	0.100301	0.191291
PRKAR1A	-0.287682	-0.279304	-0.496188	-0.203369	-0.470289	-0.474365	-0.157607	-0.052437	-0.335224	-0.262505
FUCA1	-0.364981	-0.327221	-0.341189	-0.42021	-0.27769	-0.314362	-0.271866	-0.0636091	-0.377094	-0.260373
GTF3C2	0.0903545	0.443442	0.357334	0.538286	0.50337	0.42004	0.144675	0.0178268	0.329057	0.17367
BDH2	-0.264604	-0.371478	-0.256604	-0.422869	-0.383718	-0.406546	-0.147696	0.0763451	-0.393841	0.293822
QSER1	0.297929	0.173444	0.466352	0.503779	0.350659	0.412405	0.232302	0.221285	-0.231975	0.127316
NPR1	-0.192651	-0.391909	0.107018	-0.431964	-0.575091	-0.483518	-0.17356	-0.103098	-0.361084	0.19691
LRRC45	0.371806	0.335371	0.420311	0.23654	0.348973	0.415247	0.22892	-0.012311	0.389662	0.257334
LHX2	0.49011	0.472543	0.278556	-0.173984	0.472902	0.435694	0.244407	0.076777	0.353686	-0.0160343
RBBP8	0.149886	-0.0264057	0.462876	0.453487	0.393015	0.402749	0.207768	0.436462	-0.139443	0.342331
PDIA4	0.299648	0.507028	0.229589	0.136903	0.477355	0.288101	0.322766	0.285958	0.137242	0.329633
EWSR1	0.255681	0.30318	0.263683	0.470679	0.295224	0.338829	0.332035	0.309711	0.190168	0.254653
ENG	-0.242503	-0.30155	-0.208539	-0.506068	-0.49679	-0.52713	-0.186835	-0.220548	-0.076517	-0.246251
USP37	0.249386	0.105994	0.410438	0.424703	0.43112	0.342415	0.323513	0.29114	-0.00679168	0.427009
SMARCD1	0.162944	0.188064	0.514002	0.679143	0.417715	0.431963	0.238283	0.0959215	0.239744	0.044428
AQP1	-0.36093	-0.479371	-0.0260221	-0.320414	-0.515534	-0.470474	-0.12706	-0.104931	-0.333024	0.27179
OBFC2B	0.401735	0.313168	0.17969	0.583409	0.570437	0.502538	0.0893538	0.0691401	0.205141	0.0940906
FXYD1	-0.270333	-0.467359	-0.132922	-0.290964	-0.671081	-0.441654	-0.0187499	-0.0828522	-0.478796	0.152808
TCF21	-0.419331	-0.330152	-0.0503515	-0.483766	-0.619845	-0.492618	-0.165082	-0.0235746	-0.382026	0.04048
L2HGDH	0.287398	0.2239	0.235698	-0.245643	0.440914	0.446357	0.156825	0.215126	0.384248	0.370721
NDFIP1	-0.409851	-0.427258	-0.315036	-0.344101	-0.423738	-0.400689	-0.103983	-0.0785312	-0.19273	-0.310403
POLD2	0.396807	0.413614	0.360326	0.0739392	0.481268	0.415852	0.115041	0.012956	0.438764	0.297194
SNRPE	0.129993	0.460147	0.191094	0.435578	0.423856	0.449341	0.0777447	0.251328	0.387096	0.199299
ACTR3B	0.0188193	0.356764	0.159311	0.149119	0.453029	0.510299	0.246609	0.311777	0.458435	0.341305
ATP1B2	-0.2886	-0.456645	-0.295014	-0.215595	-0.537387	-0.336125	0.0412589	-0.0703477	-0.490088	0.273639
TRMT6	0.16111	0.397441	0.25075	0.528071	0.418741	0.403472	0.138144	0.386931	0.197922	0.12208
GNPTG	-0.328028	-0.229848	-0.358592	-0.324198	-0.291766	-0.553219	-0.368624	-0.288114	-0.136804	-0.124704
RAD9A	0.228525	0.277174	0.361101	0.608449	0.491715	0.388466	0.261899	0.105351	0.258276	-0.0226416
EMCN	-0.332962	-0.509204	-0.135171	-0.316097	-0.595641	-0.476731	0.00332811	0.0543854	-0.414763	0.164631
PIK3IP1	-0.349963	-0.508993	-0.350011	-0.0194553	-0.564658	-0.328588	-0.293031	-0.135658	-0.165193	-0.28727
LOC730101	0.170837	0.248503	0.552124	0.332137	0.302418	0.610581	0.317372	0.203097	0.103853	0.160718
ATAD3B	0.242577	0.342424	0.350241	0.353875	0.490362	0.213377	0.248425	0.272583	0.337539	0.14662
SEH1L	0.354772	0.363341	0.0899885	0.169511	0.365768	0.410908	0.27012	0.251539	0.33472	0.385723
SAP30	0.316378	0.518527	0.144614	0.442551	0.392327	0.286101	0.32451	0.253305	0.309714	0.0069925
SMC3	0.351277	0.191672	0.372205	0.390508	0.300461	0.332004	0.213491	0.319027	0.11408	0.409941
DVL3	0.0804529	0.412462	0.421227	0.601353	0.488736	0.535127	0.16483	-0.137103	0.126341	0.0270082
RCBTB2	-0.449876	-0.438651	0.00101734	-0.369776	-0.400039	-0.351307	-0.109633	0.11735	-0.581549	-0.175063
CLCN2	0.203564	0.368775	0.0995145	0.565738	0.474398	0.528843	0.142019	0.0688314	0.403865	0.138703
VSIG2	-0.35922	-0.312079	-0.083578	-0.314979	-0.602605	-0.471112	-0.0240921	0.165021	-0.392816	-0.268232
POM121	0.184045	0.218787	0.396183	0.313319	0.32656	0.448372	0.188194	0.248143	0.319408	0.349825
PAFAH1B3	0.193785	0.319204	0.496852	0.570794	0.512981	0.329041	0.212652	-0.0231796	0.309021	0.0252235
RBM12B	0.189552	0.228264	0.39612	0.502058	0.432708	0.37847	0.107835	0.300672	0.291029	0.16429
MYOCD	-0.337747	-0.451366	-0.231209	-0.213848	-0.583099	-0.398722	-0.122472	-0.0487496	-0.555355	-0.0483431
RUSC1	0.349223	0.430505	-0.0433669	0.644016	0.437266	0.430948	0.061991	-0.097566	0.447816	-0.0480135
HIST1H2AM	0.382966	0.353072	0.389145	0.362705	0.445633	0.279537	0.151727	0.131079	0.373964	0.120289
TMEM47	-0.348227	-0.376794	-0.225838	-0.474393	-0.398261	-0.411053	-0.08202	0.0600397	-0.361615	0.250605
SF3A3	0.366043	0.272253	0.412605	0.385195	0.304508	0.139592	0.351161	0.300931	-0.204253	0.251941
PSIP1	0.421612	0.204277	0.327488	0.446558	0.0801952	0.219624	0.353606	0.399342	-0.333714	0.201341
EPT1	0.212422	0.341433	0.021347	-0.168815	0.624061	0.504456	0.241	0.176044	0.294961	0.403213
EIF2S2	0.320765	0.47679	-0.174971	0.346587	0.481543	0.292448	0.189813	0.281546	0.311244	0.112008
ZFP36	-0.25928	-0.373927	-0.257257	-0.452647	-0.442137	-0.359606	-0.246738	-0.0330715	-0.259609	-0.301681
MARCKSL1	0.321478	0.421058	0.496886	0.337674	0.49149	0.195894	0.243851	0.0180385	0.408053	0.0514321
ZNF195	0.0367199	0.107485	0.361245	0.445701	0.397696	0.401473	0.116684	0.387632	0.460992	0.270137
MOCS1	-0.240411	-0.529801	-0.173232	-0.365841	-0.513473	-0.519563	-0.0819802	-0.269162	-0.187015	0.104807
HIST1H2AL	0.34696	0.392634	0.35327	0.401349	0.429521	0.220493	0.259149	0.162275	0.265065	0.154516
CEP250	0.283129	0.379115	0.114588	0.688526	0.475817	0.355618	0.189477	0.1379	0.0901607	0.270601
PLEKHA8	0.309882	0.367801	0.452529	0.235496	0.440202	0.299294	0.206433	0.326448	0.306339	0.0401414
MAST2	0.294364	0.304837	0.367063	0.553418	0.538345	0.274321	0.248863	-0.00644223	0.305316	-0.0914843
HIST1H3C	0.346291	0.34109	0.457096	0.383003	0.41625	0.202858	0.106968	0.183304	0.332187	0.21467
SNRPC	0.390346	0.546554	0.221128	0.445596	0.455213	0.283489	0.15668	0.0962764	0.188143	0.199969
TMEM100	-0.241828	-0.332437	0.3073	-0.57776	-0.510884	-0.426481	-0.0870529	0.0436455	-0.318399	0.137092
VPS11	-0.18963	-0.489126	-0.193996	0.304819	-0.304961	-0.452855	-0.200925	-0.346325	-0.327523	-0.171533
PPP2R5D	0.436849	0.437962	0.355028	0.510583	0.361881	0.339742	0.249264	-0.107451	0.119461	0.0618154
RGAG4	-0.324285	-0.417107	-0.109124	-0.344517	-0.424784	-0.241965	-0.00934857	-0.140635	-0.584363	-0.383299
TNS1	-0.295927	-0.508755	-0.0867838	-0.107783	-0.618608	-0.418558	-0.186618	-0.150402	-0.548117	0.0575253
CRTAP	-0.269987	-0.525602	-0.239218	0.143633	-0.518523	-0.254279	-0.246277	-0.22384	-0.529942	-0.0270823
CD55	-0.225351	-0.146941	-0.367593	-0.307483	-0.4521	-0.483003	-0.227738	-0.176219	-0.274403	-0.317238
SNHG10	0.13633	0.230885	0.328028	0.390506	0.349852	0.422452	0.129334	0.39767	0.459512	0.133388
CCDC142	0.194662	0.287901	0.36866	0.513009	0.424869	0.407048	0.151442	0.0522058	0.375469	-0.201849
RILP	-0.26573	-0.189807	-0.355143	-0.526739	-0.549228	-0.428925	-0.15376	-0.230069	-0.106636	-0.170873
MRPS17	0.310414	0.458992	0.168962	0.246556	0.530328	0.305958	0.123861	0.128795	0.40419	0.29629
MAMDC2	-0.148233	-0.484627	-0.103906	-0.454326	-0.636458	-0.47206	-0.00115865	-0.0168532	-0.488213	-0.168058
C12orf11	0.218362	0.447102	0.127917	0.249486	0.544651	0.347207	0.0876924	0.296221	0.350296	0.303197
USP42	0.255233	0.172927	0.512619	0.288662	0.434985	0.347104	0.0655459	0.24512	0.390334	0.259246
COPS7B	0.121009	0.370203	0.398085	0.554802	0.560386	0.219646	0.191025	0.208618	0.155701	0.191869
TRRAP	0.22795	0.243348	0.377522	0.41483	0.403476	0.269505	0.168805	0.25156	0.197683	0.416625
UBAP2	0.31081	0.420887	0.381457	0.546284	0.242198	0.365903	0.172261	0.0173091	0.316259	0.197273
HSPB11	0.217777	0.295357	0.201517	0.461307	0.384677	0.206952	0.285106	0.316423	0.215983	0.384423
KLHDC1	-0.356063	-0.584985	-0.158276	-0.298278	-0.403938	-0.378291	-0.271173	0.0415202	-0.274398	0.201339
C6orf182	0.419849	0.352776	0.376706	0.212298	0.452898	0.088579	0.304085	0.283302	0.141425	0.336254
PRCC	0.383119	0.433007	0.307457	0.529442	0.424269	0.46815	0.0516647	-0.0569767	0.268499	-0.0455799
MYADM	-0.185002	-0.333626	-0.29647	-0.101904	-0.394628	-0.523882	-0.13924	-0.217133	-0.392022	-0.384205
PDXP	0.430789	0.426256	0.223046	-0.215598	0.394765	0.472717	0.226387	0.0253367	0.34525	0.207953
RNF180	-0.283424	-0.475893	0.0624044	-0.440236	-0.516373	-0.38821	-0.0575051	-0.024982	-0.512656	0.205956
THOP1	0.457118	0.267148	0.336064	-0.00102585	0.564239	0.545173	0.294664	0.106783	0.163631	0.230203
SLC16A5	-0.300505	-0.282659	-0.265	-0.23148	-0.410123	-0.301803	-0.187158	-0.130769	-0.586656	-0.268726
MRPL42	0.137447	0.341611	0.233129	0.201635	0.435011	0.398356	0.21731	0.30339	0.358964	0.337427
METTL7A	-0.370069	-0.316667	-0.296016	-0.510601	-0.529513	-0.317603	-0.115461	0.00038652	-0.408525	-0.0989241
C10orf137	0.11086	0.0918621	0.340529	0.400371	0.3409	0.288016	0.229642	0.344732	0.454445	0.362324
SART3	0.193882	0.171937	0.362713	0.540057	0.376397	0.471986	0.224166	0.232514	0.0103994	0.37741
TOLLIP	-0.40709	-0.281139	-0.313062	-0.367492	-0.386295	-0.267461	-0.252936	-0.296521	-0.068389	-0.320093
CHML	0.388191	0.3647	0.203449	0.579666	0.28666	0.248249	0.125611	0.213596	0.399293	0.15021
TMEM132A	0.327706	0.434214	-0.140714	0.363852	0.551429	0.201334	0.0393616	-0.0974931	0.521542	-0.281305
MPHOSPH10	0.165753	0.454163	0.15427	-0.0258402	0.434949	0.479618	0.231017	0.317217	0.336366	0.357591
SENP5	0.283621	0.364345	0.117372	0.296954	0.414907	0.531804	0.326806	0.318339	0.0433194	0.258574
ACP1	0.375157	0.461485	0.0124144	0.12622	0.422617	0.460729	0.151089	0.33813	0.388921	0.219206
HDAC11	-0.259656	-0.0611995	-0.3073	0.43757	-0.326403	-0.428449	-0.292556	-0.349469	-0.0938154	-0.399157
P2RY12	-0.20198	-0.47829	-0.271319	-0.301742	-0.438067	-0.313227	-0.310648	0.086584	-0.331276	-0.222193
BZW2	0.0687056	0.31248	0.359029	0.303804	0.45098	0.234959	0.156559	0.316711	0.436408	0.314204
SORBS1	-0.228637	-0.439511	-0.271182	-0.327759	-0.493193	-0.411344	-0.0463391	-0.120094	-0.524939	0.0906476
ACADSB	-0.432327	-0.447013	-0.36145	-0.473463	-0.438711	-0.182692	-0.205017	0.0857977	0.0810578	0.245278
AOX1	-0.172068	-0.365895	-0.112568	-0.62086	-0.342785	-0.457709	-0.211985	-0.00471254	-0.57177	0.0918867
TAF2	0.162443	0.344933	0.371638	0.234786	0.514776	0.336349	0.107571	0.26448	0.299189	0.31606
IFITM2	-0.177816	-0.340826	-0.296936	-0.380222	-0.358503	-0.562756	-0.16156	-0.136978	-0.235599	-0.300279
PTPRB	-0.343854	-0.521488	-0.254208	-0.481424	-0.499586	-0.523033	-0.0433663	0.0330383	-0.173032	-0.0773537
SS18L1	0.215916	0.362687	0.306541	-0.253934	0.45738	0.242905	0.101619	0.222263	0.491376	0.293008
ECM2	-0.193474	-0.491181	-0.168117	-0.581848	-0.425836	-0.42444	-0.145124	0.0288441	-0.176668	0.311362
OTUD6B	0.219629	0.316805	0.107499	0.299248	0.370914	0.416553	0.212453	0.251189	0.474295	0.278198
DLL3	0.220653	0.319769	0.401191	0.430889	0.440316	0.340555	0.224856	-0.0548588	0.249751	0.263398
TSGA14	0.0979821	0.185023	0.434371	0.438481	0.423208	0.143571	0.355662	0.265606	0.0517257	0.550229
C12orf65	0.389736	0.154001	0.373966	0.4668	0.299131	0.382843	0.273132	0.298718	-0.0534163	0.25304
SAP130	0.260467	0.286915	0.425035	0.520512	0.403717	0.350995	0.268788	0.113818	0.0373647	0.277079
HCFC1	0.42791	0.338231	0.352112	0.649942	0.385275	0.335215	0.125189	0.0564971	0.169683	0.104234
IGSF9	0.38906	0.368926	0.496967	-0.129353	0.419767	0.528706	0.0498936	0.14384	0.256488	-0.160473
SNHG3	0.0746986	0.391849	0.230515	0.462905	0.381648	0.364757	0.0873498	0.378586	0.440547	0.129411
SRD5A1	0.393631	0.446627	-0.241661	-0.540064	0.428716	0.148352	-0.0106163	-0.0958447	0.395371	-0.240503
C4orf3	-0.207321	-0.361044	-0.445045	-0.520065	-0.335066	-0.254145	-0.26007	-0.139467	-0.22521	-0.191145
CDCA7L	0.129957	0.259418	0.621529	0.520501	0.206235	0.37809	0.129656	0.206755	-0.0632523	0.423052
NSUN5P1	0.109401	0.221146	0.381293	0.354496	0.355416	0.410526	0.181803	0.393047	0.357724	0.173278
C3	-0.234733	-0.219715	-0.326348	-0.515042	-0.356124	-0.550636	-0.266313	-0.0571234	-0.119617	-0.291631
WDR8	0.29705	0.322728	0.447114	0.302407	0.428832	0.295009	0.211041	0.247691	0.338113	0.0460087
C17orf108	-0.267357	-0.496462	-0.283233	-0.336793	-0.535577	-0.0680576	-0.278944	-0.252101	-0.252391	-0.164789
PRPF39	-0.00920074	-0.0147952	0.330686	0.481067	0.380668	0.347604	0.237033	0.398116	0.384307	0.352142
DSCR6	0.168593	0.287042	0.360801	0.398547	0.272379	0.372805	0.381069	0.101059	0.373396	0.219389
KIAA0494	-0.295652	-0.454536	-0.327442	-0.175493	-0.542619	-0.506238	-0.0993983	-0.0617483	-0.34369	-0.127937
FBLN5	-0.277324	-0.33565	-0.306123	-0.446897	-0.575952	-0.52932	-0.0608305	-0.17561	-0.197464	0.0295542
PLCD3	-0.425256	-0.380636	-0.12235	0.364422	-0.163402	-0.3047	-0.246328	-0.251886	-0.436748	-0.23883
FCER1A	-0.438523	-0.449207	-0.178313	-0.185154	-0.573442	-0.44717	-0.294106	-0.00444939	-0.333036	-0.0309135
TIGD1	0.10448	0.315458	0.463468	0.540361	0.323879	0.41074	0.046796	0.207403	0.420326	0.100825
ITGA3	-0.218959	-0.393502	-0.241514	0.0895316	-0.135648	-0.597733	-0.291355	-0.211329	-0.573146	-0.180648
EXOSC8	0.310402	0.193715	0.356071	0.240041	0.292664	0.32532	0.293403	0.438918	0.0538697	0.428849
RILPL2	-0.23017	-0.414367	-0.421816	-0.154799	-0.538311	-0.289163	-0.123861	0.0110095	-0.493357	-0.256203
PER1	-0.161524	-0.454753	0.0573677	-0.437482	-0.466919	-0.399286	-0.133912	-0.1721	-0.504297	-0.145294
MFAP4	-0.300893	-0.487953	-0.0447298	-0.356881	-0.631984	-0.504082	-0.17091	-0.0405729	-0.171911	0.222543
FLVCR1	0.137816	0.328437	0.420619	0.557175	0.382578	0.468567	0.124337	0.206413	0.150294	0.155724
CCDC123	0.392839	0.385824	0.352908	0.527559	0.389228	0.294566	0.274234	0.0568064	0.0475813	0.209476
DCAF13	0.0607919	0.505694	0.136972	0.304661	0.49251	0.278724	0.0775138	0.229403	0.583227	0.260364
PSMA2	0.371005	0.394307	0.189768	-0.23843	0.407533	0.252566	0.134815	0.402191	0.273782	0.264338
RPAP3	0.125557	0.181713	-0.145936	0.416578	0.511331	0.469869	0.189625	0.361799	0.321335	0.202618
C12orf41	0.204549	0.250682	0.258177	0.460357	0.36229	0.386091	0.225771	0.370365	0.142534	0.264218
C17orf42	0.339621	0.0778456	0.135853	0.390938	0.472174	0.426122	0.10854	0.276602	0.458793	0.238104
HSPB7	-0.193694	-0.42408	-0.24458	-0.117351	-0.56642	-0.48018	-0.132366	-0.116304	-0.429341	-0.21998
MRPL37	0.481683	0.463476	0.217423	-0.124865	0.529292	0.311238	0.220875	-0.0167644	0.389291	0.168865
PSMD14	0.278721	0.511099	0.09492	0.323811	0.457071	0.334282	0.175361	0.316092	0.211794	0.22014
TFAP4	0.23204	0.301773	0.471141	0.382562	0.329175	0.544466	-0.0189922	-0.0108748	0.438142	0.193987
RBM15	0.434875	0.355532	0.416645	0.0939566	0.367962	0.240947	0.252575	0.313086	0.204921	0.242476
TSPAN31	-0.417275	-0.440863	-0.0198692	-0.328304	-0.306714	-0.388025	-0.343304	-0.23431	-0.303637	-0.1402
MYCT1	-0.338045	-0.503213	-0.105047	-0.485653	-0.489267	-0.504548	0.0239673	0.0959978	-0.259556	-0.117098
NOP2	0.198374	0.553873	0.286235	0.310608	0.528066	0.434423	0.0417769	0.0604404	0.299831	0.208628
EPHX2	-0.38826	-0.425137	-0.282935	-0.510584	-0.494645	-0.215535	-0.125102	-0.0767458	-0.316056	-0.0872427
RCOR2	0.169576	0.436758	0.58309	0.31248	0.547225	0.419578	0.139135	0.047407	-0.218731	-0.0482569
TNFSF13	-0.137409	-0.245886	-0.387038	-0.215091	-0.59329	-0.471838	-0.296709	-0.0982178	-0.221593	-0.253642
PDE7B	-0.488787	-0.407639	-0.0541777	-0.449517	-0.362037	-0.487623	0.0111495	0.112893	-0.462412	-0.0842809
NMU	0.424129	0.507752	0.323146	0.278112	0.376062	0.283178	0.255936	0.0889721	0.214122	0.169063
AP4M1	0.283583	0.366458	0.220581	0.517518	0.360268	0.173799	0.246273	0.170268	0.38681	0.194875
MTL5	0.378323	0.11057	-0.185887	0.423504	0.573271	0.438318	0.112184	-0.0280933	0.536063	0.133704
RCAN2	-0.307521	-0.379306	-0.349686	-0.183051	-0.495491	-0.519218	-0.0702701	0.141073	-0.430441	0.0418884
TSC22D3	-0.203184	-0.375312	-0.202159	-0.393043	-0.483905	-0.390426	-0.0653403	-0.0887966	-0.40545	-0.310217
SETDB1	0.255208	0.320696	0.532443	0.558162	0.345765	0.374557	0.111766	-0.00643619	0.29016	0.121967
MMP28	-0.303017	-0.479528	-0.085499	-0.0507629	-0.503461	-0.594378	-0.327277	-0.122671	-0.442936	0.00757941
FAF1	0.348436	0.310565	0.411545	0.374642	0.392153	0.138968	0.268332	0.155354	0.231177	0.285432
ZBED4	0.117844	0.389091	0.423074	0.477452	0.358967	0.221379	0.0139966	0.287249	0.403488	0.223769
RAE1	0.278719	0.461747	0.231788	0.492923	0.55684	0.407411	0.1571	0.0980401	0.147917	0.0819192
C20orf194	-0.475288	-0.465494	-0.263226	0.0758981	-0.449848	-0.293073	-0.117886	-0.0892539	-0.514679	-0.168469
SRPX	-0.137939	-0.370285	-0.167345	-0.420044	-0.516737	-0.322071	-0.0703325	-0.129628	-0.574733	0.20333
ZNF146	0.202567	0.332017	0.273673	0.229459	0.457157	0.312678	0.202907	0.25379	0.422687	0.221241
NKIRAS2	0.196554	0.259447	0.544314	0.476163	0.475873	0.406757	0.116256	-0.175048	0.177305	-0.0800882
EIF3B	0.221418	0.395255	0.356108	0.377088	0.531383	0.261315	0.0285587	0.0341431	0.413556	0.288653
NARF	0.15361	0.405968	0.315405	0.41568	0.487656	0.464762	0.187377	-0.0376574	0.330116	0.108413
LRWD1	0.368733	0.417092	0.39751	0.0362455	0.450002	0.267438	0.152248	0.165591	0.38219	0.269553
DCUN1D5	0.210087	0.365564	0.234714	0.36301	0.523712	0.314935	0.121478	0.263959	0.500284	0.0083669
KCNMB3	0.233614	0.0881437	0.193412	0.462211	0.406087	0.57127	0.243652	0.239217	0.213253	0.255062
HPDL	0.0579776	0.397584	0.186456	0.466674	0.594766	0.394762	0.24193	0.0758592	-0.362056	0.127506
SLC46A3	-0.195213	-0.40129	-0.320405	-0.535108	-0.350041	-0.412297	-0.190713	-0.0614831	-0.394536	-0.0440688
MMRN2	-0.421083	-0.530347	-0.0821356	-0.343654	-0.465398	-0.522005	-0.0644658	-0.14916	-0.249003	0.0778332
NEDD1	0.314254	0.0652205	0.375412	0.500742	0.419453	0.395087	0.251876	0.303341	-0.0222055	0.256039
CASP3	0.0819954	0.456982	0.13331	0.311836	0.412905	0.270453	0.282726	0.432278	0.270768	0.250112
PMS2L1	0.265643	0.265691	0.168481	0.139575	0.441345	0.445877	0.0720112	0.203248	0.543238	0.356233
NUCB1	-0.161567	-0.177773	-0.245049	-0.268559	-0.472371	-0.548269	-0.176229	-0.377432	-0.27066	-0.202583
ZNF124	0.104135	0.430002	0.262748	0.328659	0.200945	0.247749	0.268903	0.352675	0.434445	0.269685
HIST1H2AH	0.420666	0.419458	0.234688	0.399267	0.387055	0.329725	0.194414	0.13119	0.269189	0.113071
ZNF746	0.106852	0.340816	0.358404	0.271598	0.381633	0.472437	0.300224	0.223511	0.399035	-0.0418438
JPH4	-0.334093	-0.346399	-0.00279309	-0.156004	-0.537715	-0.302692	-0.063121	-0.0243071	-0.641766	-0.487139
FNDC3A	-0.339837	-0.402813	-0.105871	-0.449016	-0.28669	-0.446264	-0.149652	0.0557845	-0.316893	0.341771
TXNIP	-0.312608	-0.453535	0.0284378	-0.354406	-0.477908	-0.3478	-0.302808	-0.0381492	-0.374071	-0.204855
CALCOCO1	-0.267725	-0.585389	-0.126974	-0.193124	-0.500034	-0.393247	-0.248391	-0.172484	-0.230165	-0.17688
F8	-0.0451534	-0.44957	-0.269553	-0.539508	-0.569095	-0.342403	-0.250182	-0.117866	-0.295022	0.0151531
NAA15	0.199323	0.34546	0.267369	0.191863	0.468317	0.294418	0.276187	0.380419	0.198119	0.271651
NKAPL	-0.272216	-0.451517	-0.295136	-0.335647	-0.416083	-0.381959	-0.0795387	-0.00985777	-0.595814	-0.0540902
C1orf109	0.251766	0.124359	0.29818	0.284831	0.410729	0.415645	0.212709	0.275325	0.316017	0.301952
HIST1H2AG	0.483409	0.334598	0.445858	0.135042	0.424552	0.301771	0.174724	0.274954	0.221646	0.0927405
ISG20L2	0.307662	0.434933	0.369227	0.465397	0.417546	0.406612	0.108235	0.0673573	0.0747117	-0.237015
E2F6	0.216938	0.218097	0.200843	0.505618	0.44301	0.443408	0.261909	0.298845	-0.148128	0.150569
SCN4B	-0.281178	-0.572081	-0.11674	-0.136226	-0.667227	-0.350321	-0.0345319	-0.156802	-0.453267	-0.118536
DIXDC1	-0.115435	-0.560004	-0.25883	-0.406254	-0.451115	-0.422551	-0.0258637	-0.0534919	-0.413672	0.179263
PA2G4P4	0.116346	0.360467	0.322588	0.56122	0.311364	0.473923	0.151333	0.129724	0.198381	0.259388
TEK	-0.290457	-0.474985	-0.313575	-0.515518	-0.519972	-0.441031	0.0239145	0.0250215	-0.244201	-0.0355362
HSPB6	-0.238358	-0.447347	-0.0716129	-0.306503	-0.523251	-0.448024	-0.0483113	-0.150704	-0.56845	0.0813875
MAD2L2	0.441732	0.373009	0.489725	0.184291	0.474414	0.125852	0.266755	0.0890274	0.338354	0.100676
TMEM132C	-0.302843	-0.442933	0.0526365	-0.314337	-0.55248	-0.271461	-0.121693	0.00702656	-0.525718	0.292255
RGN	-0.285149	-0.303335	-0.289235	-0.57519	-0.400229	-0.41898	0.0523843	0.00822234	-0.515769	0.034529
SFTPD	0.110716	-0.209701	-0.193104	-0.458345	-0.604103	-0.4769	-0.271002	-0.0652899	-0.339312	-0.154235
SPTBN2	0.278883	0.370685	0.207589	-0.332658	0.373579	0.32413	-0.212376	-0.114935	0.389857	0.277739
ZW10	0.404892	0.183813	0.343924	0.265843	0.371126	0.338342	0.172659	0.196828	0.243698	0.361265
CCT8	0.211809	0.476242	0.190596	0.382394	0.404395	0.308726	0.161887	0.121745	0.399074	0.225366
CFH	-0.385763	-0.314298	-0.352874	-0.405452	-0.109513	-0.525064	-0.23799	0.0778951	-0.302401	0.168404
PTCD3	0.101526	0.284041	0.164592	-0.0633532	0.435088	0.449929	0.35375	0.262295	0.358436	0.406342
GFRA1	-0.364112	-0.244552	0.0134428	-0.440223	-0.587641	-0.364528	-0.0945702	0.0484396	-0.411429	0.310319
TRAF2	0.419428	0.303312	0.339454	0.580952	0.405256	0.28116	0.0856256	-0.039029	0.26511	0.158308
CDC23	0.273559	0.140925	0.388565	0.446216	0.211707	0.263837	0.220692	0.312302	0.0853452	0.533634
PXMP2	0.458944	0.161314	0.377815	-0.443785	0.311071	0.213784	0.320903	0.217106	0.0623802	0.309647
FGD1	0.28635	0.368969	0.530508	0.44674	0.343243	0.443109	0.233026	0.0339686	0.0266197	-0.164161
ASAH1	-0.325386	-0.414884	-0.342034	-0.101007	-0.503224	-0.462391	-0.247272	-0.0946103	-0.0993966	-0.285348
CASP8AP2	0.253438	0.16897	0.330581	0.349461	0.293729	0.385754	0.300917	0.322755	-0.0750715	0.394628
LRP8	0.376275	0.569358	0.0436844	0.267974	0.414292	0.482357	0.123548	0.19884	0.183695	0.215073
FOXO1	-0.281355	-0.466027	0.115455	-0.531342	-0.486092	-0.291328	-0.0730356	-0.0152842	-0.521472	-0.0937
C12orf73	0.178769	0.30815	-0.0361148	0.417647	0.381587	0.505985	0.179301	0.239845	0.39881	0.227675
HAUS3	0.156413	-0.0106607	0.398448	0.555552	0.406841	0.218504	0.148694	0.416936	0.428869	0.132897
PSMD2	0.377019	0.477018	0.24667	0.415269	0.459672	0.464771	0.27676	-0.042463	0.0957023	0.0184257
VAMP3	-0.108518	-0.396264	-0.35304	-0.169609	-0.437158	-0.521329	-0.0976979	-0.11548	-0.464285	-0.207738
PRKRIP1	0.155756	0.185611	0.375043	0.49749	0.42066	0.375713	0.155498	0.273488	0.163848	0.267915
ADRB2	-0.117776	-0.417886	-0.314486	-0.477143	-0.512548	-0.536446	-0.148846	-0.162306	0.167672	-0.0148333
FAM49B	0.293537	0.453	-0.116867	0.463721	0.38865	0.198857	0.109276	0.315821	0.411244	-0.118914
CBX8	0.235142	0.29302	0.348731	0.337881	0.419176	0.457761	0.194768	-0.0276794	0.451898	0.103397
PMP22	-0.0933647	-0.407708	-0.296482	-0.121602	-0.420991	-0.502677	-0.0917005	-0.229349	-0.384896	0.320473
PTCD1	0.181698	0.381418	0.388287	0.323738	0.563765	0.532408	0.0483951	0.00285502	0.202958	0.243549
MSI1	0.266821	0.216148	0.467202	0.340005	0.246509	0.480742	0.269469	0.0354484	0.425514	0.121131
MYLK2	0.392452	0.451385	0.184687	0.464413	0.364669	0.206814	0.27424	0.239658	0.142427	0.148049
ZNF423	-0.301518	-0.523674	0.116581	-0.224201	-0.493798	-0.402243	0.0472948	-0.150677	-0.439173	0.169089
A2M	-0.364698	-0.34295	-0.212057	-0.315606	-0.581095	-0.469539	-0.124516	-0.143511	-0.103586	0.210407
PTGES3	0.330687	0.296534	-0.0529296	0.442586	0.333239	0.394192	0.108077	0.325064	0.355166	0.22904
HAT1	0.29437	0.104048	0.18936	0.421716	0.400272	0.357118	0.315721	0.428668	0.211092	0.144548
PRDM15	0.185578	0.33668	0.295048	0.486972	0.365487	0.316599	-0.0374376	0.181962	0.468097	0.192708
WASF1	0.26891	0.123557	0.0809875	0.41809	0.529512	0.524915	0.155959	0.16101	0.315602	0.287865
KLF9	-0.190095	-0.489829	-0.114778	-0.519804	-0.486687	-0.400859	-0.0970135	0.0969432	-0.343634	-0.126294
EHMT2	0.364636	0.379739	0.402107	0.621415	0.414818	0.30524	0.143179	-0.0134003	0.0747756	0.146289
KCNJ8	-0.085481	-0.317944	-0.168877	-0.482059	-0.336247	-0.517478	0.0471353	0.143934	-0.479494	0.286586
SRL	-0.296066	-0.464224	-0.054654	-0.440383	-0.538355	-0.327639	0.0319373	-0.123542	-0.458636	0.129642
MSRB3	-0.215086	-0.504965	-0.39263	-0.0559451	-0.489135	-0.488852	-0.1332	0.0517426	-0.530246	0.00276734
NRF1	0.301249	0.0257938	0.538904	0.54123	0.14746	0.3527	0.352583	0.269157	-0.0163412	0.318378
SLC14A1	-0.317859	-0.374518	-0.167157	-0.373487	-0.50577	-0.314073	-0.00217888	0.0492674	-0.457053	0.302321
MRPL3	0.279534	0.455668	0.111872	0.0434976	0.502453	0.368466	0.0787423	0.27556	0.447498	0.299456
GPD1L	-0.264341	-0.460068	-0.21968	0.303571	-0.533788	-0.345483	-0.138555	-0.0669944	-0.384941	0.144798
IRAK1	0.384643	0.409134	-0.0405432	0.402538	0.503904	0.316126	-0.00301316	0.102584	0.506211	-0.192276
POT1	0.254199	0.0963258	0.361785	0.116377	0.377924	0.300756	0.231763	0.362835	0.266133	0.492368
GTF2H4	0.409215	0.436563	0.380194	0.337592	0.470814	0.268064	0.233698	-0.0287856	0.198078	0.0972693
LAMA2	-0.245864	-0.516044	-0.250317	-0.324059	-0.489142	-0.471378	-0.173419	-0.0538046	-0.196311	-0.139383
GALNTL2	-0.234202	-0.508453	-0.372053	-0.487643	-0.249352	-0.368081	-0.132259	-0.149587	-0.240372	0.117704
SCNM1	0.371466	0.465804	0.164429	0.498286	0.465551	0.416422	0.155734	-0.0550727	0.0974831	-0.168546
SLMO1	0.385847	0.363726	0.108015	0.178516	0.476374	0.473811	0.248271	0.111971	0.219884	0.289477
WDR90	0.246105	0.0892307	0.343937	0.347478	0.235401	0.316282	0.0890917	0.268203	0.509273	0.410476
CDH23	-0.260569	-0.373452	-0.156898	-0.442314	-0.353105	-0.440186	0.0360702	-0.0464364	-0.405872	-0.340079
VPS36	-0.408729	-0.376317	-0.0859142	-0.44193	-0.425018	-0.234357	-0.112082	0.178506	-0.347403	0.244144
GTF2IRD1	0.122986	0.41112	0.511456	0.503773	0.48904	0.445071	0.0592658	-0.037153	0.159498	0.113259
ZSCAN16	0.163742	0.295626	0.468545	0.445375	0.321872	0.109656	0.202891	0.286405	0.473604	0.0847491
EFEMP1	-0.100938	-0.414899	-0.336365	-0.157475	-0.472113	-0.538066	-0.113768	-0.0401031	-0.447634	0.23074
BBS1	-0.28556	-0.448753	-0.212433	-0.235735	-0.437478	-0.383765	-0.117787	-0.356093	-0.309992	0.0643417
MEF2C	-0.278973	-0.392671	-0.338612	-0.115233	-0.406506	-0.469183	-0.198329	0.23153	-0.326094	-0.0947592
NFATC2IP	0.175149	0.211068	0.445648	0.405803	0.271646	0.355762	0.162067	0.309404	0.229931	0.285221
LRDD	0.312633	0.169275	0.290576	0.521069	0.35124	0.397039	0.192497	0.165554	0.31147	0.139852
C14orf80	0.292588	0.333637	0.462973	0.255583	0.466215	0.298023	0.259421	0.106302	0.304095	-0.0720122
C17orf75	0.294749	0.124887	0.104429	0.468517	0.471731	0.499972	0.15901	0.177424	0.30574	0.244246
MASP1	-0.286127	-0.372804	0.161104	-0.491945	-0.454202	-0.38827	0.0994319	-0.0360764	-0.462945	0.097554
DHX34	0.0325611	0.307069	0.354994	0.563599	0.434374	0.42201	0.236937	-0.0443685	0.25813	-0.1963
PRPF38A	0.42757	0.264735	0.445846	0.475651	0.228691	0.100634	0.253683	0.277082	0.087486	0.285916
WBP2	-0.133426	-0.089717	-0.481913	-0.293238	-0.388961	-0.279097	-0.17561	-0.34339	-0.322669	-0.338292
PAPD7	0.330896	0.30362	0.380356	0.0950626	0.375902	0.239835	0.229942	0.316881	0.283092	0.290496
C10orf2	0.0786571	0.30657	0.481652	0.307111	0.43649	0.379828	0.0505712	0.143322	0.472365	0.188798
RBMS3	-0.1566	-0.502572	-0.0224535	-0.390019	-0.50586	-0.484521	-0.124008	0.0645904	-0.472612	0.1221
NUP93	0.242892	0.513272	0.505154	0.442651	0.423966	0.309793	0.0819785	-0.002913	0.182458	0.139132
LSM14B	0.233726	0.445523	0.233187	0.487014	0.381371	0.354445	0.0769477	0.112964	0.378805	0.139845
FTSJ2	0.372357	0.374186	0.281367	0.46311	0.328372	0.334535	0.0293557	0.1744	0.327555	0.157532
SF3B4	0.304125	0.431471	0.405697	0.592528	0.463626	0.433854	0.12922	-0.0712226	0.00177478	-0.00920591
CAMTA2	-0.18618	-0.415249	-0.270784	-0.307407	-0.300637	-0.289593	-0.200226	-0.432386	-0.0780701	-0.362185
PCGF6	0.254811	0.228648	0.170684	0.0659977	0.445519	0.369729	0.349707	0.394291	0.214154	0.349143
BAT1	0.276157	0.192728	0.626456	0.368689	0.39551	0.280875	0.191464	0.245745	0.259595	-0.00520324
SEC61A2	0.250922	0.458314	0.180809	0.0582865	0.549551	0.420511	0.251034	0.16841	0.201555	0.299292
FOS	-0.333931	-0.433645	-0.121925	-0.409271	-0.433431	-0.351342	-0.218595	-0.0896003	-0.258527	-0.18772
DBR1	0.361904	0.267011	0.357837	0.436399	0.117396	0.364836	0.168235	0.27798	0.253145	0.232987
C16orf89	-0.337447	-0.359993	-0.377468	-0.0617279	-0.618982	-0.472695	-0.0538043	-0.0976982	-0.448173	-0.00821949
ATXN2L	0.211536	0.381808	0.361963	0.521913	0.431481	0.438859	0.0498178	-0.0125977	0.358061	0.0676769
DHX15	0.125726	0.19494	0.503936	0.299897	0.368378	0.0815439	0.122401	0.332576	0.340295	0.464562
LSM4	0.266273	0.458023	0.292159	0.383289	0.343266	0.539044	0.276693	0.0321502	0.224645	0.0186135
SNED1	-0.266457	-0.432079	-0.267325	-0.287473	-0.418278	-0.50009	-0.263339	-0.13357	-0.161963	-0.1032
LRRC42	0.33101	0.288619	0.283097	0.415852	0.494544	0.148532	0.217528	0.221429	0.173598	0.259483
CTSF	-0.133848	-0.409358	-0.359107	-0.393008	-0.369846	-0.412888	-0.150351	-0.313305	-0.170805	-0.120365
CDK5RAP1	0.354857	0.305782	0.184069	0.331769	0.489187	0.294451	0.160364	0.186801	0.32474	0.200486
PJA2	-0.232729	-0.497096	-0.279836	-0.299132	-0.512563	-0.449773	-0.107049	-0.00560997	-0.375022	0.0729404
EIF2AK1	0.279216	0.321299	0.331389	0.139693	0.467047	0.358997	-0.0129897	0.0790742	0.512325	0.32907
KIAA0513	-0.323349	-0.0186175	-0.261663	0.110481	-0.477845	-0.517066	-0.128298	-0.281647	-0.39527	-0.316855
RAPGEF3	-0.370405	-0.558122	-0.224467	-0.140714	-0.407613	-0.497706	-0.212605	-0.0879309	-0.222689	-0.107386
SUMF1	-0.210123	-0.339668	-0.341413	-0.272291	-0.342993	-0.482408	-0.293356	-0.310473	0.047282	-0.186992
TLR5	-0.213864	-0.153635	-0.30903	0.174106	-0.561239	-0.304769	-0.374456	-0.131737	-0.318759	-0.283726
LRP1	-0.216043	-0.44437	-0.199365	-0.394159	-0.318629	-0.44851	-0.231227	-0.22755	-0.165112	-0.179807
MRVI1	-0.312132	-0.42059	-0.401579	-0.113445	-0.286322	-0.437862	-0.163935	-0.0781652	-0.509863	-0.100706
NR3C2	-0.240063	-0.427321	-0.189707	-0.447867	-0.607043	-0.370854	-0.0713469	-0.104791	-0.361237	-0.00413941
ZNF74	0.120213	0.326375	0.40888	0.470166	0.251494	0.391954	0.125616	0.104284	0.504395	0.120979
HMGCLL1	-0.314422	-0.216552	-0.237894	-0.474426	-0.450203	-0.392896	-0.03654	0.0303831	-0.428091	0.242322
ATP2A1	0.178801	0.37261	0.331054	0.259409	0.489624	0.425584	0.207496	0.277431	-0.167281	0.113222
MTHFD1L	0.321348	0.336583	-0.0653379	0.425627	0.480153	0.261669	0.158463	-0.10434	0.418326	0.250597
ARHGAP6	-0.438021	-0.490374	-0.302046	-0.131126	-0.563365	-0.465423	-0.0858907	0.00167583	-0.166936	-0.177532
PTRF	-0.127948	-0.409153	-0.211942	-0.11038	-0.437365	-0.405007	-0.195842	-0.282048	-0.589852	-0.0524194
NAA50	0.237221	0.318414	0.0834472	0.280251	0.441181	0.366155	0.280587	0.326839	0.325459	0.162211
COIL	0.13052	0.167677	0.375886	0.520022	0.408334	0.505266	0.132866	0.258285	0.118651	0.203888
MURC	0.323625	0.427446	0.306738	0.391197	0.292479	0.265812	0.317669	0.289229	0.079211	0.127321
SORBS2	-0.219837	-0.251683	-0.16586	-0.451599	-0.378055	-0.495476	-0.168769	-0.124712	-0.319187	0.244106
TPT1	-0.428626	-0.408838	-0.190078	-0.524612	-0.418379	-0.309526	-0.244768	0.0426189	-0.208272	-0.0426341
FGF7	-0.184416	-0.359688	-0.351995	-0.302282	-0.324002	-0.453367	-0.0707882	0.194727	-0.33014	0.246882
CCDC48	-0.319577	-0.361595	-0.199389	-0.3744	-0.604408	-0.353755	-0.134469	-0.154751	-0.161485	-0.153883
SLC22A3	-0.163095	-0.25291	-0.043274	-0.589818	-0.578607	-0.544388	-0.0590068	0.0226429	-0.366661	0.194762
MYLK	-0.188599	-0.357895	-0.335185	-0.445665	-0.380695	-0.427577	-0.0655267	-0.00576072	-0.570885	0.0370577
UBXN10	-0.2216	-0.384809	-0.251862	-0.388029	-0.303173	-0.493422	-0.104957	0.000576186	-0.604469	-0.0611023
ABCA6	-0.357746	-0.449701	-0.352031	-0.464339	-0.463035	-0.4231	-0.0990375	0.0255165	-0.15766	-0.0216741
JDP2	-0.0842241	-0.289769	-0.238793	-0.492536	-0.435743	-0.430965	-0.0971714	-0.117435	-0.408612	-0.216837
PFKFB4	0.279594	0.246643	0.208031	0.550852	0.488293	0.274612	0.166771	0.147582	0.183576	-0.265224
NCL	0.0515594	0.418029	0.216788	0.328917	0.376702	0.285228	0.149323	0.233765	0.443748	0.306975
PARK2	-0.383506	-0.496749	-0.210999	-0.384811	-0.453233	-0.159848	-0.195458	-0.124187	-0.363719	-0.0384887
PL-5283	0.295955	0.422624	0.0472921	0.201165	0.466136	0.480405	0.246456	0.291547	0.346725	0.0126222
ZC3HAV1L	0.1955	0.13599	0.29584	0.153247	0.530817	0.539911	0.252283	0.279608	-0.00702447	0.419161
KLHL2	-0.151406	-0.323027	-0.483623	-0.510312	-0.188863	-0.444572	-0.0375968	0.134578	-0.339781	-0.193324
ALS2CR4	0.156861	-0.0281258	0.154866	0.583098	0.263852	0.300044	0.413211	0.191365	-0.380303	0.335332
STOM	-0.12606	-0.368762	-0.327381	-0.396768	-0.519099	-0.371549	0.0567504	0.014643	-0.454582	0.171088
RARA	-0.380145	-0.122721	0.365077	0.190846	-0.3137	-0.516332	-0.107318	-0.107339	-0.264738	-0.438419
SHFM1	0.16186	0.508722	0.102658	0.188877	0.532834	0.464119	0.169629	0.216754	0.287712	0.173012
APH1B	-0.349805	-0.570248	-0.0922381	0.180695	-0.439277	-0.434193	-0.301497	-0.238736	-0.183667	-0.0151763
LEPROT	-0.223143	-0.424764	-0.278212	-0.200167	-0.342818	-0.540828	-0.310452	-0.0446362	-0.256501	-0.18358
KNDC1	-0.131052	-0.187184	-0.270163	-0.191054	-0.394127	-0.467406	-0.253903	-0.155681	-0.384407	-0.369847
IVD	-0.242408	-0.327209	-0.260053	-0.630365	-0.509132	-0.106596	-0.279808	-0.117048	0.0921347	0.239993
SELP	-0.30293	-0.380779	-0.0500521	-0.436631	-0.529774	-0.357111	-0.237502	-0.092308	-0.287647	-0.129539
ZNF714	0.16664	0.267612	0.36665	0.37668	0.274018	0.274821	0.265146	0.379083	0.174203	0.259409
USP14	0.399516	0.211237	-0.154456	0.40755	0.474921	0.380752	0.166775	0.264534	-0.00419073	0.339893
PSMD12	0.31075	0.459001	0.00886047	0.101251	0.59002	0.434666	0.217486	0.272018	0.265869	0.143313
GNG11	-0.259157	-0.514969	-0.228818	-0.336379	-0.364281	-0.529626	0.0355027	0.0718075	-0.441033	0.0214456
SERTAD1	-0.262053	-0.218553	-0.166471	-0.373035	-0.328575	-0.483996	-0.0331247	-0.253713	-0.240036	-0.44329
ZNF639	0.247211	0.22997	0.319987	0.303173	0.24375	0.528987	0.174982	0.262177	0.220292	0.271744
RBMS2	-0.186369	-0.420132	-0.157836	-0.0236135	-0.511782	-0.587461	-0.2545	-0.212258	-0.39262	-0.0555437
LTC4S	-0.275655	-0.387907	-0.286091	-0.271119	-0.522631	-0.442756	-0.384241	-0.12901	-0.0394071	-0.0631875
CFI	-0.223283	-0.362695	-0.208539	-0.681104	-0.290261	-0.573062	-0.161184	0.0102007	-0.140366	0.150745
RIN3	-0.123139	-0.0048366	-0.315849	-0.224894	-0.364104	-0.544192	-0.216082	-0.208898	-0.413727	-0.385624
MPP6	0.249781	0.0985701	0.173662	0.397302	0.467718	0.327226	0.161898	0.269296	0.55239	0.103254
DUT	0.321003	0.255544	0.281541	0.25483	0.167648	0.420515	0.101131	0.391232	0.197585	0.409538
NDE1	0.282201	0.280725	0.36015	0.49473	0.277007	0.232549	0.385875	-0.0838279	-0.286656	-0.115384
TFR2	0.0797799	0.404066	0.273573	-0.548327	0.453116	0.362651	0.116325	0.126488	0.178369	0.255804
SLC48A1	-0.269069	-0.431996	-0.367669	0.099913	-0.408489	0.193533	-0.229647	-0.335576	-0.296202	-0.165597
C21orf63	-0.17088	-0.260456	-0.200945	-0.245926	-0.435132	-0.231346	-0.213162	-0.252447	-0.489679	-0.29731
CRYL1	-0.295982	-0.428805	-0.138432	-0.599931	-0.457483	-0.292191	-0.181309	-0.178813	-0.048403	-0.175768
PDK1	0.145656	0.253654	0.173007	-0.0170248	0.572448	0.397997	0.264596	0.335905	0.291947	0.343446
SH3D19	-0.304487	-0.537398	0.134719	-0.491216	-0.507103	-0.432287	-0.166398	-0.058713	-0.132985	0.0292448
C3orf64	-0.432434	-0.239415	-0.192692	0.169352	-0.321865	-0.452466	0.091579	0.174641	-0.475693	0.243996
TAL1	-0.184168	-0.477397	-0.284819	-0.449182	-0.523513	-0.415701	-0.0251383	0.0227975	-0.297297	0.113642
PRTFDC1	0.291388	-0.024384	0.245454	0.444409	0.540941	0.284609	0.321522	0.171394	-0.451951	-0.0169884
RASGRP4	-0.13209	-0.328619	-0.266504	-0.248637	-0.486636	-0.493713	-0.236944	-0.0592011	-0.107671	-0.432349
HNRNPA1L2	0.0927948	0.135871	0.396103	0.493637	0.228499	0.477736	0.18629	0.253994	0.284488	0.242506
NAE1	0.193239	0.344042	0.31775	0.307763	0.34486	0.386614	0.169496	0.307679	0.151549	0.266852
MTA2	0.154212	0.416031	0.556429	0.377427	0.55012	0.277927	0.240362	0.0589508	0.147385	-0.0109952
PRX	-0.0753471	-0.44537	-0.281748	0.27173	-0.536967	-0.406858	-0.0372043	-0.214428	-0.356272	-0.163792
TACC1	-0.326132	-0.351667	-0.471637	-0.019798	-0.510047	-0.289901	-0.19755	-0.0219137	-0.443465	-0.157467
LIMS2	-0.258117	-0.430462	0.0220675	-0.349167	-0.50815	-0.35956	0.0225333	-0.224005	-0.552676	0.0628364
SLC25A10	0.133081	0.329076	0.341269	-0.158998	0.499958	0.489628	0.151596	-0.00848291	0.406969	0.269104
AXL	-0.175346	-0.375899	-0.32934	-0.244207	-0.333317	-0.586196	-0.143175	-0.0682495	-0.37394	0.158255
ANG	-0.0921293	-0.409266	-0.129798	-0.503286	-0.397971	-0.488438	-0.122457	-0.322963	-0.302692	-0.0184495
MCM3APAS	0.2961	0.160284	0.379869	0.486544	0.408338	0.425274	0.00789402	0.193331	0.228597	0.200275
MEN1	0.153229	0.299594	0.464908	0.31612	0.413596	0.357555	0.210882	-0.111442	0.418275	0.0408379
JAM2	-0.279924	-0.517311	-0.0300694	-0.303032	-0.564375	-0.50106	-0.0694103	-0.0346618	-0.35527	0.131183
FHL1	-0.214816	-0.422991	0.198742	-0.353513	-0.601689	-0.369182	0.065522	-0.0250131	-0.493241	-0.0403697
ANKRD13B	0.241177	0.280545	0.373023	0.41934	0.328187	0.576425	0.0351928	-0.029685	0.301922	0.198562
CAST	-0.222109	-0.346201	-0.378897	-0.231753	-0.276557	-0.457905	-0.151974	-0.0480242	-0.357889	-0.312097
NDRG2	-0.188053	-0.281891	-0.0777487	-0.536594	-0.552583	-0.233437	-0.0275117	-0.148534	-0.576109	-0.160427
THUMPD2	0.0458787	0.203727	0.272054	0.34817	0.369495	0.480228	0.229088	0.35855	0.29288	0.18162
ZBTB12	0.105056	0.240269	0.536031	0.625768	0.36354	0.404835	0.091633	0.0884803	0.173905	0.15193
GPR116	-0.276676	-0.419169	-0.20605	-0.273233	-0.620261	-0.500946	0.0868954	0.0782247	-0.0426729	0.277153
GNG7	-0.282952	-0.327647	-0.1547	-0.298823	-0.517151	-0.396495	-0.201434	-0.146169	-0.265531	0.190318
ZCCHC8	0.266827	0.0684742	0.309841	0.276961	0.440117	0.460594	0.238812	0.281755	0.10345	0.333193
GNA14	-0.257356	-0.302338	-0.327808	-0.62076	-0.250854	-0.430072	-0.114055	-0.0501355	-0.300026	-0.126417
ACBD4	-0.274987	-0.455676	-0.248666	-0.512763	-0.183564	-0.219241	-0.322127	-0.23326	-0.168566	-0.16093
ZBTB16	-0.305424	-0.562985	-0.0177222	-0.394201	-0.560027	-0.424748	-0.215847	-0.0812467	0.0656484	0.151592
GPN1	0.380459	0.428061	-0.0318183	0.360753	0.432945	0.257867	0.140877	0.188224	0.337527	0.220483
PALMD	-0.190536	-0.315542	-0.299164	-0.208478	-0.541585	-0.539126	-0.130721	0.0408293	-0.31663	0.196016
ABHD6	-0.0753304	-0.368598	-0.252838	-0.519501	-0.356769	-0.169052	-0.114029	-0.195056	-0.340327	-0.38659
UHRF2	0.28984	0.105009	0.263131	0.313676	0.395981	0.20139	0.232452	0.31823	-0.177471	0.480256
ENOPH1	0.284369	0.385327	0.150591	0.434212	0.454601	0.323898	0.0115821	0.18244	0.347979	0.202435
MMRN1	-0.364397	-0.480936	-0.0861365	-0.392016	-0.528577	-0.426151	-0.156267	0.0669354	-0.252715	-0.0220228
CD300LG	-0.201513	-0.409171	-0.0507691	-0.501608	-0.60366	-0.329165	-0.0552133	-0.0445899	-0.5026	0.0768661
CCT4	0.306832	0.350393	0.141537	0.35895	0.442394	0.367315	0.151453	0.214745	0.282121	0.15854
ZDHHC1	-0.191192	-0.419089	-0.162247	-0.13287	-0.495289	-0.181854	-0.32961	-0.322677	-0.409762	-0.129511
TBC1D17	-0.306586	-0.439742	-0.121862	-0.0415337	-0.45246	-0.305861	-0.23494	-0.449013	-0.188012	-0.233856
STRA13	0.383585	0.352293	0.328502	0.219984	0.342686	0.466983	0.208893	0.0743974	0.232994	0.163512
ABCG2	-0.176409	-0.583994	-0.150841	-0.468508	-0.380157	-0.19686	-0.0937619	0.125844	-0.427037	0.170318
VRK2	0.300635	0.305614	-0.218547	0.310214	0.443694	0.407486	0.208829	0.185212	0.169085	0.223134
PODN	-0.260229	-0.470443	0.0624679	-0.317545	-0.405554	-0.420154	-0.16583	-0.167658	-0.304693	0.197681
NCBP2	0.0200132	0.308789	0.0858214	0.473764	0.424989	0.477929	0.121321	0.279824	0.370653	0.209013
MEX3D	0.297431	0.291828	0.432908	0.357383	0.46783	0.195089	0.160044	0.0733033	0.491029	-0.00523569
LOC399959	-0.22757	-0.437352	0.342688	-0.483898	-0.23132	-0.425612	-0.0432064	-0.00316006	-0.470991	0.105763
MRTO4	0.275588	0.343532	0.19723	0.343697	0.496191	0.282424	0.154125	0.16584	0.297548	0.215254
RTN4	-0.29355	-0.318675	-0.482065	-0.414849	-0.152907	-0.331802	-0.0727164	-0.0542883	-0.373248	-0.277162
HIST1H2BL	0.360579	0.371438	0.28124	0.293093	0.366904	0.336655	0.16274	0.0525166	0.361194	0.184763
HLF	-0.102133	-0.387484	-0.242858	-0.454852	-0.57294	-0.058483	-0.198205	0.0236916	-0.551063	-0.179105
MFSD2B	0.21424	0.515812	-0.0654377	0.473734	0.542631	0.423969	0.14454	0.0120732	0.160786	0.217549
DHDPSL	-0.314062	-0.392305	-0.256507	-0.544422	-0.263924	0.17436	-0.0435062	-0.234469	-0.469659	0.0774244
NUP153	0.296921	0.218478	0.309706	0.189841	0.298693	0.343713	0.379733	0.356068	0.0319933	0.344633
CRTAC1	-0.366876	-0.270313	-0.0162542	-0.323375	-0.497708	-0.524726	0.0428093	-0.191856	-0.513794	-0.0218563
KLHL23	0.185194	0.105648	0.465411	0.297333	0.293741	0.3805	0.382635	0.326923	0.0188988	0.313196
DEDD	0.263605	0.367351	0.351272	0.379934	0.239799	0.354737	-0.112815	-0.0590131	0.24259	-0.397917
NFYA	0.103934	0.354421	0.310248	0.496966	0.401157	0.130422	0.120211	0.189413	0.374001	0.287708
FAM189B	0.259708	0.402294	0.0174217	0.580102	0.456558	0.464188	-0.0865155	-0.143908	0.287101	-0.0705323
GADD45B	-0.20609	-0.212075	-0.321714	-0.551446	-0.354925	-0.482722	-0.222388	-0.0990334	-0.186709	-0.130774
C8orf76	0.244037	0.508025	0.0975458	0.310491	0.4751	0.273206	0.0604146	0.272814	0.391819	0.133704
MNS1	0.397904	0.0550352	0.178063	0.437511	0.176551	-0.109251	0.297815	0.36949	0.295175	0.450357
GIMAP8	-0.243891	-0.370184	-0.331267	-0.416872	-0.402335	-0.416279	-0.0904905	0.0229938	-0.224056	-0.248115
NUP160	0.344024	0.224205	0.546551	0.318828	0.215495	0.206396	0.26459	0.27191	-0.016822	0.357587
TRIM37	0.272465	0.22539	0.131468	0.444654	0.386444	0.408422	0.226489	0.235718	0.237681	0.196949
YPEL5	-0.392408	-0.402797	-0.420758	-0.156976	-0.521438	-0.29863	-0.162211	-0.0139365	-0.256927	-0.139368
MYH11	-0.315471	-0.511861	-0.162895	-0.224221	-0.539343	-0.14895	-0.0943369	-0.108506	-0.592458	-0.0672388
METTL3	0.123906	0.0269029	0.451054	0.406095	0.300453	0.275733	0.209058	0.186222	0.514536	0.271299
GPR146	-0.153175	-0.448244	-0.127382	-0.632355	-0.540002	-0.323499	-0.0616581	-0.156855	-0.25833	0.0637553
MAGOH	0.332847	0.463606	0.179876	0.294106	0.465448	0.281061	0.240716	0.288546	0.123853	0.0950721
NSUN2	0.311469	0.457856	0.198935	0.0252909	0.564343	0.207368	0.114375	0.227708	0.47392	0.182123
PLEKHM1	-0.279921	-0.431418	-0.310419	-0.012039	-0.331024	-0.0832316	-0.220239	-0.329601	-0.371806	-0.393543
ADRA1A	-0.171792	-0.32503	-0.264153	-0.524657	-0.475466	-0.387519	0.0536747	0.00946048	-0.522556	-0.0283545
C1RL	-0.268132	-0.276385	-0.277667	-0.602298	-0.166185	-0.421666	-0.269335	-0.0639142	-0.128287	-0.288171
TARBP1	0.170347	0.256835	0.0925165	0.468813	0.233586	0.489998	0.0493801	0.215116	0.490812	0.294095
HPGDS	-0.29405	-0.460225	-0.199453	0.0291168	-0.559244	-0.461853	-0.258219	-0.0840638	-0.233619	0.180711
PDE7A	0.232782	0.41119	0.393277	0.540414	0.259595	-0.0499882	0.0999113	0.297822	0.293557	0.181981
MLYCD	-0.292775	-0.260622	0.104483	-0.68189	-0.38775	-0.159438	-0.257314	-0.164618	-0.266058	0.184297
RRP1B	0.316037	0.434745	0.392402	0.335916	0.403373	0.237309	0.189746	0.142773	0.149785	0.156695
HEATR2	0.198377	0.364536	0.233463	0.405998	0.460405	0.217623	-0.0499296	0.125144	0.388132	0.31479
PCDHGC3	-0.275743	-0.382532	0.19297	-0.24356	-0.477102	-0.459298	-0.192899	-0.164946	-0.139155	0.230078
ZKSCAN5	0.175366	0.0804562	0.468875	0.505109	0.355786	0.296232	0.193165	0.379592	0.024705	0.278138
PCCB	0.194801	0.0608529	0.317271	-0.46412	0.268954	0.44606	0.106831	0.147102	0.345886	0.405387
CYYR1	-0.363138	-0.32779	-0.113149	-0.263317	-0.529112	-0.490003	0.084581	0.109304	-0.345895	0.130749
ERCC3	0.20045	0.187854	0.389493	0.401057	0.354706	0.471441	0.163748	0.207225	0.160246	0.220615
ANTXR2	-0.262347	-0.397074	-0.103159	-0.445994	-0.192371	-0.586704	-0.15026	-0.0461576	-0.389445	-0.182966
FBXL17	-0.35681	-0.461086	-0.273703	-0.241541	-0.473666	-0.327391	-0.13417	0.156881	-0.248153	-0.0829714
ARHGAP20	-0.213296	-0.500573	-0.224248	-0.257628	-0.301802	-0.437532	-0.200015	-0.000379331	-0.50347	0.117393
INPP5K	-0.100882	-0.371178	0.0506848	-0.289564	-0.582138	-0.328338	-0.191112	-0.334863	-0.19293	-0.31323
CNRIP1	-0.257383	-0.485528	-0.0187285	-0.290249	-0.480521	-0.512866	-0.155382	-0.017688	-0.43323	0.103284
NETO2	0.400778	0.279978	0.18076	0.308305	0.44349	0.317634	0.153003	0.224265	0.315847	0.13063
CORO2B	-0.19773	-0.480235	-0.109578	-0.128051	-0.582069	-0.474547	-0.10088	-0.0582783	-0.464755	0.158237
SUMO2	0.308876	0.370535	0.197169	0.416975	0.343362	0.477549	0.138169	0.259325	0.173585	0.0673176
CEBPG	0.297978	0.338338	0.2253	0.21656	0.29234	0.497589	0.342289	0.233445	0.208375	0.100567
BAZ1A	0.111465	0.418669	0.488122	0.145328	0.321082	0.218168	0.180023	0.420057	0.420189	0.0287024
C8orf39	0.130124	0.222614	0.307694	0.352457	0.40886	0.36424	0.129927	0.337457	0.361124	0.136513
TNXB	-0.224518	-0.470424	-0.0802963	-0.439286	-0.574093	-0.395419	-0.118496	-0.132945	-0.244797	0.0705045
LSM2	0.414091	0.476611	0.239511	0.49482	0.381702	0.295232	0.191924	0.00435968	0.177478	0.0750124
PCYOX1	-0.147163	-0.396206	-0.352886	-0.431405	-0.540748	-0.255914	-0.0776216	-0.157198	-0.332241	0.0589554
MST4	0.134563	0.383885	-0.243095	0.343193	0.232431	0.430865	0.167639	0.172912	-0.341187	0.299651
STARD13	-0.279602	-0.517353	-0.231558	-0.344581	-0.473671	-0.527113	-0.0425995	0.0384143	-0.205226	0.0891179
MAOB	-0.0950065	-0.320687	-0.131605	-0.559909	-0.568337	-0.415976	-0.0404707	-0.0768555	-0.464553	0.0755566
NOL8	0.328554	0.0743366	0.178481	0.308775	0.286659	0.480194	0.210013	0.370281	0.269305	0.240684
TMEM173	-0.128625	-0.198394	-0.23404	-0.192055	-0.524354	-0.57341	-0.247133	-0.0765901	-0.358515	-0.214061
CDKN2BAS	0.458378	0.419795	0.201942	0.571602	0.1784	0.166608	0.291975	0.170896	0.223324	0.0641052
BOK	-0.337265	-0.283531	-0.154395	-0.51983	-0.329522	-0.559261	-0.239921	-0.142907	-0.124188	0.0543825
MTIF2	0.169743	0.371374	-0.0265326	0.0200225	0.544332	0.430979	0.206476	0.29543	0.350868	0.328736
CCDC85A	-0.326568	-0.41174	-0.220261	-0.0970833	-0.405156	-0.37509	-0.277217	-0.0434317	-0.543596	-0.0437678
ST5	-0.205334	-0.214477	-0.120929	0.255597	-0.280463	-0.42198	-0.252163	-0.258199	-0.525401	0.208881
PSMG3	0.165462	0.426049	0.278424	0.444895	0.455505	0.322601	0.0113547	0.158483	0.33759	0.143018
GNAI2	-0.232622	-0.20207	-0.171214	-0.19154	-0.34642	-0.548551	-0.0901848	-0.122092	-0.516094	-0.321711
C5orf41	-0.196956	-0.502185	-0.230273	-0.237051	-0.530881	-0.333336	-0.259145	0.0565337	-0.202546	-0.192035
SGCA	-0.278668	-0.374721	-0.129243	-0.294823	-0.575436	-0.445411	0.0240762	0.00603278	-0.503925	-0.107196
UBE3C	0.185794	0.27885	0.116183	0.141557	0.411323	0.358867	0.347666	0.386252	0.281024	0.231912
RPL39L	0.00760164	0.479348	0.0344636	0.301693	0.547459	0.416349	0.284909	0.298521	-0.210808	0.158065
TOP3B	0.109604	0.200022	0.350905	0.451994	0.374593	0.410505	0.184418	0.18173	0.359081	0.116182
ALDH3B1	-0.165707	-0.00384451	-0.296819	0.247376	-0.448958	-0.521289	-0.310299	-0.348675	-0.277113	-0.11868
PEX1	0.186611	0.0260445	0.290647	-0.0710663	0.385342	0.461658	0.237454	0.408776	0.301072	0.370065
PSPC1	0.121946	0.277823	0.322901	0.380657	0.29791	0.38104	0.106625	0.290696	0.353399	0.205738
NCAPH2	0.378769	0.311409	0.382998	0.572577	0.199671	0.315543	0.164432	0.116877	1.61924e-05	0.296001
NT5C3	0.144144	0.30458	0.361794	0.38157	0.448766	0.223399	0.107696	0.283834	0.404935	0.0771122
ZBTB7A	-0.335454	-0.264471	-0.337652	-0.221789	-0.327107	-0.148786	-0.337023	-0.289741	-0.141449	-0.333047
NFIA	-0.208392	-0.32076	0.238976	-0.478405	-0.431949	-0.429524	0.00173703	0.0202375	-0.490748	0.115686
SCN7A	-0.217767	-0.531138	-0.0826937	-0.313231	-0.632931	-0.424567	-0.160208	0.00856764	-0.346048	-0.0187131
SOX17	-0.313525	-0.469183	-0.180364	-0.254147	-0.457692	-0.432052	0.143039	-0.0842199	-0.267133	0.134396
LOC388796	0.133888	0.334721	0.305527	0.268339	0.477702	0.483283	0.106215	0.111505	0.294918	0.219127
HSPB2	-0.24193	-0.369666	-0.0324461	-0.193818	-0.482637	-0.46063	-0.28525	-0.209278	-0.435304	-0.0239389
CHD1L	0.352306	0.282387	-0.0918009	0.349949	0.328562	0.310242	0.188749	0.0980521	0.429809	0.302555
ZFYVE21	-0.354317	-0.301541	-0.315275	-0.515089	-0.292726	-0.250816	-0.210427	-0.182621	-0.309788	-0.0011519
SHROOM4	-0.395027	-0.447934	-0.0188531	-0.149557	-0.587014	-0.584328	-0.0400565	-0.0540938	-0.354896	-0.101924
SGK494	0.115075	0.184071	0.164578	0.447005	0.369752	0.482179	0.180017	0.284259	0.373591	0.132705
HSD17B6	-0.0769658	0.194469	-0.301934	-0.589719	-0.562907	-0.391033	0.136032	0.0542504	-0.143765	0.281825
TLK2	0.309681	0.251813	0.224052	0.442553	0.336292	0.442158	0.211837	0.234613	0.129247	0.150495
THOC3	0.182808	0.426166	0.25657	0.349729	0.429011	0.512071	0.0554604	0.0880323	0.153924	0.278467
WFDC1	-0.445529	0.0337483	-0.186038	-0.349493	-0.462298	-0.466749	-0.00555034	-0.103496	-0.497275	0.181724
ZNF544	0.2205	0.278082	0.258026	0.444473	0.431365	0.132194	0.164982	0.293078	0.414855	0.0923233
TGFBR3	-0.430471	-0.408239	-0.152348	-0.409931	-0.546313	-0.151722	0.0431649	0.00227473	-0.526596	-0.058807
LOC440944	0.106795	0.202941	0.336089	0.490456	0.258696	0.282865	0.175326	0.380331	0.410174	0.0861744
LAPTM4A	-0.245105	-0.143012	-0.281314	-0.389697	-0.3647	-0.374659	-0.0935483	-0.188577	-0.39762	-0.251496
TAF1A	0.145266	0.2212	0.300979	0.372556	0.468659	0.362298	0.18066	0.330417	0.0679872	0.279563
SUPV3L1	0.207228	0.32741	0.164688	0.00930646	0.490215	0.395434	0.191489	0.249179	0.367038	0.3275
THBD	-0.178781	-0.501753	-0.241497	-0.411142	-0.53496	-0.308902	-0.0799494	-0.03757	-0.235197	-0.199269
MRGPRF	-0.283512	-0.446482	-0.0406238	-0.270719	-0.259472	-0.488003	-0.169709	-0.201997	-0.476871	0.090492
ZNF670	0.186741	0.231107	0.408565	0.252847	0.24798	0.286526	0.251112	0.245322	0.338248	0.277848
CHFR	0.0891296	0.438825	0.357398	0.335783	0.505675	0.0140985	0.269186	0.171931	0.381788	-0.1613
PRPF40A	0.177448	0.282633	0.249257	0.248491	0.471149	0.368041	0.236172	0.341033	0.0681304	0.282379
S1PR1	-0.266107	-0.45514	-0.223368	-0.391709	-0.513969	-0.493592	0.0140257	0.0322691	-0.255292	-0.0789363
F10	-0.284308	-0.436456	-0.0556579	-0.257063	-0.464896	-0.47062	-0.134212	-0.13458	-0.465864	0.0207064
SLC9A3R2	-0.154268	-0.185793	-0.278529	-0.474359	-0.455976	-0.487174	-0.313688	-0.207801	0.0698065	-0.0969564
TAGLN	-0.230762	-0.336751	-0.151016	-0.259137	-0.200433	-0.464476	-0.164265	-0.150173	-0.516572	-0.250731
COL14A1	-0.25165	-0.524487	-0.0632861	-0.298412	-0.361391	-0.410308	-0.13718	-0.113902	-0.249728	0.313875
FMO2	-0.038396	-0.286795	-0.178114	-0.477108	-0.541417	-0.37007	-0.170786	0.0172813	-0.295129	0.349067
LHPP	-0.298618	-0.109572	-0.272398	-0.503581	-0.144003	-0.340045	-0.169685	-0.266437	-0.480347	-0.139137
MORC2	0.142113	0.44577	0.280652	0.456159	0.408247	0.371662	0.125335	0.0498987	0.330392	0.113391
LCLAT1	0.113169	0.400611	0.193425	0.228554	0.391104	0.426592	0.161419	0.251605	0.408585	0.148319
SAMD4A	-0.300155	-0.308515	-0.141258	-0.432165	-0.16676	-0.543596	-0.124938	-0.213087	-0.323651	-0.168495
MTMR10	-0.277082	-0.498431	-0.32506	-0.321462	-0.525503	-0.154733	-0.145139	0.0723852	-0.319563	-0.0822714
PHF16	0.359374	0.159459	0.36143	0.217436	0.228178	0.303524	0.330158	0.350638	0.184956	0.226191
C10orf72	-0.279972	-0.455886	-0.0983201	-0.244556	-0.45887	-0.470133	-0.135462	-0.0344269	-0.507825	-0.0352696
C17orf103	-0.072289	-0.4999	0.127651	-0.141533	-0.571125	-0.381733	-0.286064	-0.244317	-0.248459	-0.147397
PDZRN4	-0.15253	-0.45069	0.132812	-0.47019	-0.355067	-0.3162	-0.0848191	0.0724395	-0.570325	0.114693
KCNQ1	-0.339958	-0.210875	-0.279807	-0.0346912	-0.466702	-0.459449	-0.18599	-0.117962	-0.223709	-0.400334
NIF3L1	0.150605	0.275633	0.168459	0.397276	0.382582	0.343218	0.093846	0.290239	0.276525	0.341027
LTBP2	-0.13808	-0.444438	-0.294098	0.0258087	-0.492873	-0.532254	-0.278213	-0.156072	-0.122017	0.235418
PSMD3	0.332419	0.32484	0.3068	0.265485	0.454311	0.447762	0.128371	-0.102076	0.315371	-0.0412273
UTP14A	0.214409	0.362485	0.176539	0.324636	0.419157	0.326672	-0.0664124	0.20555	0.406708	0.2149
PUS1	0.0680281	0.403046	0.168237	0.296692	0.579288	0.453939	0.108056	0.174539	0.315956	0.149476
C8orf38	0.272353	0.322556	0.176732	0.23583	0.305202	0.219539	0.113694	0.168587	0.530288	0.370227
BOLA3	0.216582	0.395084	-0.195354	0.303998	0.478512	0.384984	0.211569	0.0201609	0.246885	0.261807
PRMT3	0.122926	0.201029	0.18246	0.50949	0.390878	0.385289	0.0615936	0.235441	0.392668	0.232628
C6orf147	0.270513	0.245891	0.330915	0.346359	0.442933	0.479321	0.230235	0.250938	-0.110057	0.00711071
PPP1CC	0.016237	0.166439	0.241497	0.641508	0.369621	0.39254	0.255163	0.29212	0.313339	-0.0255272
TPM3	0.445485	0.462653	-0.214179	0.585816	0.366842	-0.06362	0.131436	0.041922	0.205891	-0.195378
ETS2	-0.201671	-0.259162	-0.398968	-0.414634	-0.392384	-0.411255	-0.0367252	-0.0375498	-0.436296	-0.122643
LOC144486	0.411134	0.161275	0.45155	0.394352	0.415561	0.252132	0.0444657	0.20813	0.162728	0.209205
BTG2	-0.46039	-0.470286	-0.107507	-0.0863251	-0.477796	-0.284223	-0.183853	-0.0305315	-0.357168	-0.251433
DEM1	0.377945	0.352369	0.103281	0.497172	0.338594	0.137056	0.276116	0.248984	0.0746357	0.303238
C6orf129	0.322306	0.519006	0.339283	0.303894	0.481133	0.259639	0.190807	0.0905972	0.141993	0.0597295
ABTB1	-0.161819	-0.302413	-0.423909	-0.13405	-0.469485	-0.289149	-0.333944	-0.233834	-0.132553	-0.226845
GHDC	-0.255051	-0.382652	-0.207833	0.00881625	-0.387727	-0.367993	-0.350098	-0.424287	-0.122331	-0.200915
TPCN1	-0.318371	-0.441784	-0.407473	0.278897	0.0680076	-0.442195	-0.148377	-0.242373	-0.206124	0.153909
SYNE1	-0.323858	-0.412735	-0.123862	-0.314178	-0.510411	-0.4459	-0.0903699	-0.0923228	-0.304006	-0.0894725
LOC256880	0.0723759	0.211049	0.351438	0.456681	0.347819	0.394503	0.0571659	0.29016	0.364097	0.161307
CNOT6	0.181929	0.244647	0.499495	0.565537	0.143475	-0.0336267	0.156117	0.320222	0.274843	0.286292
TMEM183A	0.295962	0.507259	0.144881	0.339064	0.269868	0.358356	0.0629853	0.199642	0.460718	0.0672805
TRIM8	-0.405806	-0.409445	-0.226395	-0.0412214	-0.266675	-0.508523	-0.21879	-0.172054	-0.0239177	-0.433051
RELT	0.402772	0.458084	-0.0117207	0.398731	0.303069	0.0459896	0.352357	0.184392	0.20997	-0.338347
SSPN	-0.290714	-0.396785	-0.337031	-0.0536316	-0.260371	-0.498483	-0.205589	0.0151353	-0.530018	0.117188
RPL36A	0.185063	0.277885	0.180265	0.271322	0.463054	0.328804	0.149966	0.248843	0.421227	0.17831
FUBP1	0.265603	0.235216	0.436857	0.349635	0.41873	0.0873515	0.235649	0.189199	0.178924	0.305988
SHE	-0.272063	-0.46016	-0.382202	-0.0806966	-0.49829	-0.502221	-0.0796252	-0.00237287	-0.292904	0.132525
LYVE1	-0.238028	-0.326136	-0.354476	-0.47431	-0.31823	-0.484534	-0.0192016	0.067429	-0.417219	0.00297192
ITPKA	0.341333	0.16614	-0.0128907	0.558486	0.250512	0.40812	0.16046	0.0986837	-0.396134	0.309351
MFAP3L	-0.393133	0.0421772	-0.523371	-0.534517	-0.382987	-0.19734	-0.193525	-0.0884123	-0.307926	-0.0385411
FAM174A	-0.277077	-0.27492	-0.5411	-0.332046	-0.390287	-0.414128	-0.144112	-0.170618	0.00598927	-0.151506
ONECUT2	0.237655	0.339398	0.396717	0.0427859	0.257652	0.379879	0.24622	0.120695	0.379643	-0.300152
ACSS3	-0.177669	-0.348203	-0.164092	-0.383382	-0.260945	-0.435078	-0.229331	0.10112	-0.500331	0.0997999
MYO1C	-0.322348	-0.366007	-0.0495368	-0.0936946	-0.468992	-0.490907	-0.227793	-0.309404	-0.343372	-0.0270754
CCT7	0.230394	0.378086	0.304467	0.278263	0.4633	0.408235	0.201543	-0.0211237	0.203993	0.209624
CLEC1A	-0.27322	-0.371472	-0.190674	-0.396454	-0.437718	-0.400917	-0.0252103	0.0187584	-0.320836	-0.262005
DHX37	0.214742	0.28401	0.177347	0.515186	0.583988	0.354931	0.206191	-0.0744586	0.213001	0.0733622
CCDC52	0.183978	0.00515103	0.334161	0.272717	0.456112	0.357397	0.248089	0.282933	0.204954	0.35077
ZNF738	0.0946896	0.190871	0.456713	0.414781	0.285245	0.134611	0.258884	0.27993	0.348584	0.23129
WDR43	0.131893	0.306835	0.131017	0.0634523	0.481648	0.455684	0.204559	0.296198	0.326076	0.297945
RBM8A	0.328649	0.46875	0.31795	0.424004	0.286364	0.422743	0.154801	0.0762564	0.0501397	0.164955
C9orf30	0.337239	0.412846	0.221685	0.299483	0.380466	0.25538	0.208454	0.19351	0.261674	0.123726
LMO2	-0.161728	-0.436449	-0.209309	-0.272396	-0.478872	-0.495464	-0.163066	0.0448709	-0.231722	-0.200388
HNRNPC	0.214287	0.280337	0.301243	0.406621	0.410004	0.4426	0.111668	0.175725	0.248707	0.101671
CCDC115	-0.332583	-0.241196	-0.33899	-0.210386	-0.457767	-0.0766022	-0.288679	-0.132273	-0.421822	-0.192327
ADAMTSL3	-0.190427	-0.17851	-0.233661	-0.372486	-0.583569	-0.438676	-0.194598	0.0164667	-0.334304	0.149744
MUL1	-0.147416	-0.327309	-0.181571	-0.274412	-0.272325	-0.503111	-0.0745764	-0.248252	-0.448963	-0.213335
KCND3	-0.353543	-0.439849	0.0423019	-0.47888	-0.459552	-0.422016	-0.224896	-0.087652	-0.0933718	-0.0890718
GCOM1	-0.374456	-0.288942	-0.0762001	-0.126168	-0.461474	-0.529097	-0.145238	0.0233799	-0.581257	0.0846807
SLC5A6	0.333522	0.339519	0.134224	-0.137987	0.517761	0.37777	0.225428	0.0425402	0.380472	0.20056
RNASEL	-0.287591	-0.333301	-0.247044	-0.201818	-0.386467	-0.185421	-0.290721	-0.113159	-0.472837	-0.171225
MYL3	-0.239341	-0.374111	-0.402378	-0.345131	-0.485931	-0.456951	-0.0714624	-0.00524668	-0.239243	0.0694173
TCP1	0.222992	0.379071	0.191121	0.212326	0.421571	0.348065	0.1738	0.073969	0.343948	0.320547
NTRK2	-0.155634	-0.483443	-0.163554	-0.288355	-0.433692	0.395819	-0.0458675	0.0183096	-0.399529	0.303168
PRNP	-0.144059	-0.156266	-0.554197	-0.285834	-0.376212	-0.166828	-0.307433	0.00314283	-0.5407	-0.151323
NPTN	-0.371951	-0.248669	-0.487556	0.0594685	-0.189982	-0.186191	-0.221483	-0.122346	-0.505826	-0.292167
PSAT1	0.433292	0.251817	0.103897	-0.176068	0.601097	0.573355	0.148895	0.0592032	0.308894	0.0279955
TRIM45	0.182992	-0.0487071	0.385868	0.636263	0.379935	0.524895	0.243455	0.161726	0.00276695	0.117429
DDX31	0.391767	0.125983	0.393006	0.268243	0.166603	0.427152	0.164733	0.273378	0.237366	0.234477
PPPDE1	0.2162	0.384704	0.434039	0.439938	-0.180873	0.215731	0.269366	0.286586	-0.170746	0.084362
RAC3	0.33644	0.282541	0.457094	0.117786	0.477283	0.357685	0.0741329	0.0399186	0.404939	0.133646
CTF1	-0.334693	-0.348258	-0.183574	-0.204216	-0.380784	-0.247904	-0.236053	-0.147087	-0.591494	-0.00491584
RRP1	0.245461	0.416762	0.202362	0.380333	0.458214	0.389206	0.112348	-0.0739784	0.319636	0.0787509
2016-03-02	-0.141668	-0.319581	-0.372097	-0.222942	-0.308478	-0.324333	-0.0664681	-0.317421	-0.265214	-0.338428
SLC37A3	0.139563	0.0707468	0.318702	0.351287	0.520296	0.323697	0.145008	0.32558	0.474623	-0.00707942
C5orf32	-0.298764	-0.309787	-0.422121	0.152883	-0.413063	-0.37714	-0.0856771	-0.208207	-0.173837	-0.235084
HHIP	-0.342481	-0.249181	-0.0624092	-0.389485	-0.472614	-0.401757	-0.0556604	0.126141	-0.28986	0.286905
SPDYA	0.0434466	0.214149	0.136151	0.361476	0.429588	0.426369	0.225409	0.296968	0.471421	0.0712763
ZNF260	0.177028	0.170883	0.360473	0.381397	0.365245	0.246428	0.251066	0.230469	0.294262	0.198599
SCP2	-0.276697	-0.358942	-0.215059	-0.500939	-0.432216	-0.42427	-0.1781	0.0323761	-0.124452	-0.132709
RASL12	-0.219794	-0.335595	0.0134672	0.286684	-0.487059	-0.540208	0.0570842	-0.0359385	-0.562554	0.137301
DDX56	0.142995	0.354901	0.397124	0.208162	0.473169	0.352659	0.0829874	0.0334317	0.295879	0.33428
TSEN15	0.233984	0.397521	0.193691	0.379497	0.221421	0.480102	0.184684	0.231525	0.194672	0.158375
PLLP	-0.288025	-0.30785	-0.00842569	-0.0891112	-0.654794	-0.336112	-0.336476	0.0364167	-0.509687	-0.108327
ERAL1	0.326101	0.22806	0.321895	0.290809	0.478249	0.459916	0.142802	-0.169025	0.100527	0.157284
MFN1	0.1392	0.207308	0.0934349	0.247281	0.460993	0.495138	0.259913	0.256612	0.315422	0.198425
CES1	-0.288293	-0.405657	-0.212399	-0.438603	-0.433629	0.0254599	-0.0908878	-0.119082	-0.499981	-0.159383
CKMT2	-0.210636	-0.393919	-0.389628	-0.177067	-0.279384	-0.431866	-0.018885	-0.0698792	-0.53435	0.167435
AIMP2	0.337047	0.39167	0.301401	-0.0833062	0.526804	0.331965	0.0348506	0.0247071	0.462198	0.178901
ERG	-0.238653	-0.489418	-0.185406	-0.474387	-0.560106	-0.415073	0.0455086	0.0637124	-0.00751752	0.192448
CYP4B1	-0.273989	-0.4172	-0.00548913	-0.111562	-0.626023	-0.481622	-0.149852	-0.0464546	-0.509223	-0.0505572
B3GALNT2	-0.0814269	0.375158	0.303138	0.396554	0.354668	0.395979	0.183716	0.306826	-0.0670346	0.205063
ATRIP	0.198842	-0.0755776	0.561505	0.457576	0.231594	0.369166	0.218746	0.0107606	0.311522	0.234169
NANP	0.315341	0.307419	0.297415	0.273588	0.345105	0.405069	0.255296	0.327637	0.0247159	0.117874
LHX4	0.195052	0.171413	0.303565	0.500215	0.265535	0.331549	0.114056	0.322537	0.256125	0.209126
IRAK3	-0.323469	-0.359793	-0.317483	-0.28862	-0.263005	-0.502251	0.0480365	0.0407319	-0.468502	-0.0572217
RNF138	0.371717	0.281871	0.31954	0.103668	0.129265	0.367466	0.274846	0.434086	0.201757	0.184579
FERMT2	-0.147955	-0.345316	0.0271066	-0.444043	-0.292161	-0.448991	0.0224298	0.126866	-0.489628	0.324243
PRKCD	-0.306848	-0.0398894	-0.44163	0.530185	-0.324693	-0.352616	-0.121398	-0.139898	0.135208	-0.274587
DDX46	0.254494	0.12318	0.367806	0.450145	0.157454	0.227155	0.281379	0.382869	0.112671	0.309687
MAP6	-0.371452	-0.403664	-0.0905869	-0.0866054	-0.572566	-0.331602	-0.117806	-0.286227	-0.350316	0.055602
CDO1	-0.12341	-0.456076	0.0674288	-0.584305	-0.521857	-0.34731	-0.047305	-0.0373861	-0.296746	0.184457
TMEM9B	-0.283714	-0.301522	-0.210918	-0.172511	-0.546355	-0.279475	-0.317407	-0.210763	-0.154535	-0.18886
RSRC1	0.26739	0.176466	0.135538	0.275038	0.440589	0.422368	0.169575	0.263092	0.170818	0.344962
ABCC5	-0.234078	0.101831	0.11799	0.555494	0.303321	0.53386	0.141124	0.187535	0.338923	0.151608
NRAS	0.300894	0.267778	0.32921	0.442641	0.354317	-0.0132239	0.343658	0.335577	0.202327	0.0755918
TAPT1	-0.124055	-0.316061	-0.181688	-0.562492	-0.554439	-0.314095	-0.166576	0.0168278	-0.236204	0.19166
TSC22D1	-0.26203	-0.417511	0.0563541	-0.41058	-0.515173	-0.452097	-0.122864	0.0555638	-0.300003	0.0711951
FBXL5	-0.329268	-0.519007	-0.120904	-0.345017	-0.446804	-0.376572	-0.153904	-0.0144538	-0.20289	-0.154183
HCN3	0.159141	0.303857	0.378167	0.361608	0.497078	0.516786	0.0463709	0.0444153	0.299001	0.0564337
ZFYVE28	-0.302966	-0.37622	-0.43227	-0.339347	-0.184382	-0.264966	-0.270413	-0.271666	-0.121589	-0.0985626
LRRC59	0.28381	0.450772	0.312794	0.454448	0.471155	0.182795	0.156099	0.050073	0.159306	0.140879
MAOA	-0.299372	-0.536187	-0.317437	-0.449719	-0.508373	-0.290988	0.00246451	0.0404783	0.158702	-0.0582362
ERI2	0.0562343	-0.0411938	0.445867	-0.246629	0.171476	0.370311	0.195671	0.322562	0.290753	0.520679
BUD13	0.368719	0.122129	0.574101	0.505987	0.234296	0.240783	0.239942	0.151281	0.0049006	0.218884
ZNF480	-0.0211301	0.274908	0.346721	0.369661	0.316945	0.302687	0.102534	0.306402	0.380471	0.239546
EIF4E3	-0.160035	-0.5458	-0.281072	-0.199108	-0.489368	-0.410188	0.0507886	0.0834982	-0.300337	-0.140599
IL1R1	-0.186883	-0.336751	-0.323641	-0.403492	-0.352093	-0.568195	-0.0998447	-0.0622088	-0.25039	0.076906
TMEFF1	0.324531	0.317396	0.209917	0.386058	0.274899	0.295048	0.299166	0.296564	-0.108511	0.147923
AMMECR1	0.113983	0.326047	0.407285	0.186085	0.355408	0.300452	0.243167	0.344499	0.300448	0.0820883
RAB17	-0.0881938	-0.210484	-0.383213	-0.467788	-0.39327	-0.437856	-0.170242	-0.100234	0.38139	0.0259148
HSPE1	0.104723	0.485699	-0.00441253	0.120129	0.493318	0.439544	0.148936	0.186143	0.408803	0.266543
DCK	0.392672	0.31974	-0.0144247	0.462731	0.300666	0.328657	0.109029	0.327697	0.283571	0.118729
NAP1L5	-0.258218	-0.412863	-0.166803	-0.450789	-0.345438	-0.251147	-0.109473	-0.052684	-0.512973	-0.0974037
PABPC1L	0.1561	0.0884578	0.270737	0.493503	0.367266	0.343948	0.14272	0.349613	0.32173	0.123659
ZNF300	0.0303584	0.0397705	0.640351	0.418275	0.340357	0.182875	0.324311	0.324616	0.273168	0.0831104
CLEC14A	-0.357129	-0.518281	-0.0699495	-0.228794	-0.536443	-0.477683	-0.0322326	-0.0502217	-0.155242	0.230578
AMFR	-0.285313	-0.272693	-0.349655	-0.441107	-0.112792	-0.140502	-0.259606	-0.261878	-0.343199	-0.188886
CAB39L	-0.432423	-0.474189	-0.244311	-0.22693	-0.551236	-0.430219	-0.0571458	-0.035745	-0.107799	0.0947986
DHX35	0.258182	0.11687	0.312339	0.371714	0.368889	0.514056	0.145313	0.218077	0.0908171	0.258155
HAUS7	0.346793	0.352688	0.431542	0.296454	0.40822	0.405769	0.221645	0.111257	-0.021041	0.0586309
HSD17B4	-0.151972	-0.375778	-0.236431	-0.492734	-0.542759	-0.425555	0.0529467	0.0663916	0.309194	0.000143697
CCNJ	-0.071375	0.329916	0.380207	0.154511	0.40416	0.20886	0.225562	0.364672	0.223784	0.29073
HIST1H2BJ	0.520583	0.429716	0.237367	0.192858	0.431678	0.224799	0.23856	0.197683	0.145025	-0.0354377
RBM10	0.271223	0.25132	0.626961	0.402834	0.311591	0.420238	0.100728	0.0222408	0.172173	0.074375
DCTPP1	0.285594	0.303466	0.309877	0.416152	0.338163	0.425865	0.141299	0.0966117	0.195958	0.13998
NT5DC2	0.0839511	0.366549	0.597963	0.55186	0.256189	0.174568	0.128927	0.094115	-0.174702	0.223929
SOD3	-0.212019	-0.259971	-0.376777	-0.0749139	-0.459222	-0.51286	-0.141835	-0.139416	-0.338706	0.135814
FAM111A	0.276333	0.106534	0.405839	0.504906	0.18258	0.0282132	0.247097	0.275042	0.214314	0.406696
NPLOC4	0.337441	0.330083	0.0673921	0.458333	0.447494	0.401562	0.124144	-0.096707	0.224318	-0.159595
DKFZp779M0652	-0.170405	-0.30659	-0.281792	-0.362522	-0.418039	-0.347606	-0.133422	-0.193957	-0.290051	-0.142025
DOK4	-0.345	-0.148867	0.164016	-0.0127279	-0.483431	-0.472683	-0.276172	-0.161364	-0.509133	-0.0726483
IDS	-0.2829	-0.335152	-0.310515	-0.314425	-0.130174	-0.387379	-0.239387	-0.0309132	-0.316946	-0.29792
QRICH2	0.255577	0.248654	0.31571	0.396268	0.172579	0.424241	0.222694	0.20148	0.358454	0.047791
KAT2A	0.0558501	0.16101	0.199985	0.510183	0.483273	0.547052	0.0175423	0.124127	0.430237	0.114022
VIPR1	-0.247367	-0.500152	-0.113359	-0.59807	-0.542722	-0.343635	-0.0679989	-0.00891867	-0.0621716	-0.158883
MRE11A	0.233532	0.0189915	0.334332	0.445869	0.402492	0.364595	0.113586	0.298295	0.192262	0.239307
C11orf80	0.225747	0.327631	0.168962	0.475712	0.423867	0.262946	-0.173652	-0.0949658	0.325895	0.162937
TCEAL7	-0.268079	-0.532283	-0.118076	-0.213457	-0.394515	-0.439822	-0.0689961	0.127143	-0.473494	0.00625122
FAM83H	-0.127974	0.322447	-0.255803	0.266984	0.247501	0.228033	-0.177026	-0.23654	0.547121	-0.232282
EP400NL	0.174413	0.0297969	0.317767	0.150087	0.444837	0.323694	0.246681	0.33069	0.322865	0.300135
C1QL4	0.366477	0.213012	0.343067	0.482088	0.451164	0.31019	0.114394	-0.0510046	-0.169135	0.139088
FABP4	-0.394393	-0.369656	-0.191612	-0.242279	-0.467681	-0.485462	-0.0202112	-0.00178907	-0.234715	0.2316
EDA2R	-0.335751	-0.500394	-0.0952815	-0.179922	-0.470805	-0.420823	-0.130677	-0.0506657	-0.417452	0.0376001
KCTD12	-0.204449	-0.432462	-0.301443	-0.210019	-0.373718	-0.504399	-0.219877	0.128244	-0.0705407	-0.193792
FBXO8	-0.320611	-0.454373	-0.185318	-0.484113	-0.436562	-0.335776	-0.205874	-0.00844148	-0.140123	-0.0672481
COPG2	0.1047	0.0391119	0.41322	0.354169	0.336267	0.440855	0.207701	0.146697	0.153053	0.442482
PKIG	-0.220239	-0.322743	-0.298463	-0.240134	-0.251107	-0.452661	-0.182312	-0.185748	-0.304461	0.179578
HEATR1	0.112028	0.251871	0.265666	0.43127	0.422728	0.358952	0.130443	0.179666	0.126949	0.357547
FRY	-0.472487	-0.545902	-0.1768	-0.222301	-0.575441	-0.163929	-0.166545	-0.0922041	-0.171815	0.049615
PPIA	0.194724	0.434636	0.253388	0.356401	0.376944	0.225419	0.0562713	0.0721207	0.419065	0.248017
ATAD2B	0.0421556	0.269841	0.353406	0.154767	0.283824	0.436257	0.220103	0.369841	0.343733	0.162788
MRPL13	0.231625	0.481069	-0.0764199	0.179525	0.438179	0.249525	0.0775014	0.269815	0.444244	0.187108
SPG20	-0.114093	-0.376603	-0.228661	-0.363671	-0.461143	-0.127007	0.00073481	0.147599	-0.491031	0.324348
ZDHHC23	0.139834	0.352614	-0.189795	0.372666	0.283355	0.291895	0.256552	0.0985676	0.472194	0.177267
TCHP	0.228153	0.252458	0.264218	0.538625	0.297661	0.444168	0.226027	0.109665	0.0248659	0.248682
LPCAT1	0.132379	0.379071	0.179998	0.466222	-0.0764111	-0.518434	0.211681	0.0244603	0.317147	-0.328536
PID1	-0.272456	-0.307133	0.166046	-0.366384	-0.538862	-0.442913	-0.206857	0.00261269	-0.22231	-0.108095
TRPC6	-0.248013	-0.386365	-0.0502281	0.217064	-0.438618	-0.497323	0.17718	0.15413	-0.447668	0.0169469
ZMYM1	0.222135	0.0580969	0.483054	0.413517	0.40811	0.237005	0.193634	0.304593	0.0517024	0.261597
TBCE	0.148945	0.448406	0.281922	0.262121	0.29608	0.350878	0.105146	0.166543	0.359229	0.213233
SCARNA12	0.191396	0.30092	0.288578	0.33234	0.402458	0.4672	-0.0491611	0.306793	0.288861	-0.00451025
DAAM2	-0.143325	-0.356846	-0.114097	-0.32772	-0.448007	-0.465189	-0.038777	-0.0458802	-0.471833	0.220483
PSME4	0.113497	0.402516	0.0415251	0.0747654	0.511317	0.351226	0.286816	0.323999	0.295049	0.230729
SPRY1	-0.387361	-0.480428	0.0117207	-0.206503	-0.368322	-0.44501	-0.190374	0.0148222	-0.420564	0.106065
DKK3	-0.193563	-0.467024	-0.368472	-0.138807	-0.452824	-0.333525	-0.14224	-0.0412343	-0.47683	0.01662
PILRB	0.131048	0.0911423	0.242132	0.203974	0.34044	0.401971	0.160842	0.42613	0.341054	0.291335
PIP5K1A	0.252804	0.299011	0.382994	0.361316	0.352873	0.335202	0.0801307	0.196903	0.266711	0.101534
SLC29A2	0.214772	0.319726	-0.28634	0.398835	0.381512	0.313668	0.205128	0.0309128	0.387355	-0.0909559
RBM33	0.149642	0.0531811	0.238869	0.406536	0.164453	0.304106	0.274138	0.408452	0.24009	0.389582
TEF	-0.26977	-0.449928	-0.221216	0.0448851	-0.595706	-0.188461	-0.229465	-0.230542	-0.313355	-0.0849437
TNFRSF1A	-0.204105	-0.163851	-0.296993	-0.419522	-0.104495	-0.403994	-0.295604	-0.227358	-0.318333	-0.193055
BMPER	-0.183226	-0.346209	-0.000521492	-0.466146	-0.434302	-0.404951	-0.0827304	0.0678144	-0.406424	0.234981
TADA2A	0.303578	0.0712636	0.308597	0.26823	0.41504	0.490105	0.198155	0.125917	0.0565907	0.389515
ARRB1	-0.10109	-0.452348	-0.317623	-0.0221139	-0.453443	-0.483678	-0.0701985	-0.153996	-0.233262	-0.338957
ELTD1	-0.309347	-0.448436	-0.0767838	-0.266315	-0.323055	-0.46394	0.0643418	0.190795	-0.210506	0.272599
IGFBP6	-0.213507	-0.502745	-0.416367	-0.155271	-0.274509	-0.402921	-0.129606	-0.173822	-0.346001	-0.0113615
RALA	0.37057	0.206474	0.231495	0.418188	0.159367	-0.17239	0.243179	0.312199	0.432476	0.0794717
EIF2B1	0.240851	0.124506	0.195584	0.425234	0.488377	0.323651	0.208389	0.27197	0.310058	-0.0362419
PABPN1	0.172243	0.31233	0.330417	0.323272	0.400171	0.389614	0.173238	0.184859	0.224727	0.113132
UBXN2A	0.29877	0.194404	0.295378	0.420074	0.313369	0.419527	0.257188	0.190636	0.0142704	0.220098
MBD4	0.465452	0.344618	-0.113894	-0.0704215	0.371955	0.322005	0.11119	0.312685	0.147624	0.36355
CTSD	-0.167712	0.112987	-0.289828	-0.138574	-0.384964	-0.491023	-0.275586	-0.241885	-0.0960887	-0.424197
LRPPRC	0.164025	0.260044	0.0586623	0.217159	0.444848	0.46167	0.166149	0.239393	0.284367	0.326395
RNPS1	0.176828	0.386409	0.447175	0.405698	0.376656	0.398286	0.067779	0.0941101	0.141703	0.127594
NPC2	-0.163292	-0.0769435	-0.29159	0.142606	-0.466604	-0.605955	-0.190467	-0.261283	-0.141385	-0.281605
YWHAG	0.219682	0.256765	0.0357387	0.148396	0.502494	0.367459	0.280422	0.270107	0.410974	0.129418
DDX49	0.248154	0.385113	0.290437	0.413555	0.245316	0.467766	0.17805	-0.0896273	0.280449	0.0227251
C14orf159	-0.341136	-0.380652	-0.296858	-0.278647	-0.38855	-0.247768	-0.0518364	-0.114544	-0.470497	-0.0502779
RPP40	0.122328	0.417334	0.14322	0.0939707	0.476189	0.399553	0.146114	0.169913	0.41437	0.23756
JUNB	-0.370875	-0.28704	-0.228036	-0.37424	-0.310945	-0.266428	-0.235645	-0.0851698	-0.198689	-0.262934
AQP7	-0.241127	-0.40446	-0.113598	-0.549658	-0.354851	-0.396104	-0.141825	-0.121062	-0.249423	-0.0471186
IFNGR1	-0.13505	-0.229102	-0.263387	-0.366307	-0.379037	-0.507157	-0.193748	0.0918396	-0.172254	-0.281301
CCBE1	0.0963923	-0.235377	-0.214314	-0.413702	-0.319992	-0.476072	0.00224551	0.0654319	-0.539254	0.256224
SLMO2	0.160453	0.412772	0.1362	0.371084	0.355148	0.269438	0.0514344	0.27717	0.40002	0.184746
ADH1A	-0.234091	-0.405098	0.111398	-0.563888	-0.626095	-0.340943	0.0221331	0.0483155	-0.0847939	0.181355
C1orf183	-0.143038	-0.268181	0.304596	0.362672	-0.444667	-0.213112	0.0620132	-0.070144	-0.471398	-0.278259
MR1	-0.260748	-0.1713	-0.248666	-0.147642	-0.300832	-0.359035	-0.19158	-0.246377	-0.440693	-0.251002
BMPR2	-0.360344	-0.33885	-0.129942	-0.254474	-0.467398	-0.53901	-0.140591	0.0629657	-0.168327	-0.155638
CDKN2A	0.390307	0.337283	0.18906	0.566767	0.316501	0.211032	0.223003	0.0328638	0.267741	0.0824476
CEP110	0.32735	0.0247683	0.392412	0.373476	0.0760086	0.246729	0.31602	0.41423	-0.0649075	0.380592
RTN2	-0.272481	-0.308253	-0.0435427	0.225021	-0.1729	-0.423874	-0.0890615	-0.27391	-0.280282	-0.526749
C13orf15	-0.200828	-0.300303	-0.124734	-0.2295	-0.566254	-0.451954	-0.230384	0.0216879	-0.228025	0.262264
DDO	-0.134645	-0.409119	-0.424364	-0.123894	-0.326245	-0.403836	-0.16056	0.0706004	-0.398798	0.163486
CXCR2	-0.339635	-0.318919	-0.0614444	-0.278112	-0.398419	-0.444197	-0.201896	-0.0305492	-0.434526	-0.107114
ZNF775	0.116501	0.100625	0.518259	0.483505	0.268199	0.398402	0.209061	0.130335	0.257035	0.132654
C2orf40	-0.253428	-0.400874	-0.0723237	-0.436325	-0.584505	-0.354741	-0.0168328	-0.0392821	-0.454927	0.000910976
ERVFRDE1	-0.260438	-0.362352	-0.104093	-0.409065	-0.542992	-0.447411	0.0859021	-0.0523899	-0.333796	-0.0156584
SNHG12	0.129449	0.317247	0.113874	0.477869	0.348346	0.240657	0.102309	0.370748	0.406139	0.106158
C6	-0.0882042	-0.334296	-0.219843	-0.636513	-0.439769	-0.398052	-0.130252	0.0401076	-0.282211	0.0432666
PYGO2	0.237688	0.276776	0.220972	0.634109	0.370687	0.509368	-0.0283707	-0.152277	0.0979591	-0.0840792
OLFML3	-0.146243	-0.38634	-0.196492	-0.205847	-0.27931	-0.497836	-0.171444	-0.129234	-0.370205	0.229249
GTF2IRD2P1	-0.319045	-0.418237	0.282975	-0.360877	-0.445528	-0.258361	-0.206788	0.0428801	-0.214296	0.0629418
MDH2	0.255283	0.403921	0.311331	-0.214886	0.397175	0.381958	0.0236867	0.0685867	0.413567	0.140647
FKBPL	0.315613	0.382738	0.226111	0.34657	0.383315	0.223918	0.210274	-0.113344	0.247726	0.161354
PHYHD1	-0.23061	-0.463884	-0.0623335	-0.446447	-0.397009	-0.408496	0.0248212	-0.170542	-0.374058	0.0319833
C6orf26	0.212746	0.197793	0.278534	0.46812	0.236308	0.156331	0.163087	0.289764	0.241767	0.365617
RNH1	-0.178782	-0.189818	-0.222907	-0.106226	-0.515845	-0.342366	-0.235946	-0.323806	-0.314302	-0.179684
HIST1H3F	0.221987	0.334553	0.463124	0.207112	0.374923	0.349508	0.19436	0.113637	0.259982	0.0904912
EFEMP2	-0.197042	-0.396753	-0.166397	-0.132355	-0.306801	-0.53538	-0.224705	-0.1039	-0.50905	-0.0370994
PIK3R1	-0.247724	-0.35932	0.090389	-0.31276	-0.498162	-0.318565	-0.0256706	0.192442	-0.359363	0.204998
LCN6	-0.294652	-0.398371	-0.143126	-0.27205	-0.415324	-0.35312	-0.11285	-0.10303	-0.389056	0.12762
GTF2E1	0.343904	0.248075	0.255977	0.32416	0.418444	0.31344	0.291178	0.206682	0.16166	0.0456402
CXCL12	-0.141243	-0.4655	-0.196922	-0.472113	-0.307432	-0.373877	-0.0392477	-0.0581191	-0.246162	0.308501
TET1	0.189443	0.147846	0.405595	0.551132	0.38606	0.376549	0.167789	0.212947	0.120881	0.0505908
UBE2V2	0.338447	0.440284	0.0356556	0.0614803	0.464571	0.246544	0.266772	0.298505	0.232249	0.224275
PLAC9	-0.22398	-0.501288	-0.128645	-0.188177	-0.634251	-0.414446	-0.00487276	-0.136045	-0.375467	-0.00142469
C7orf70	0.298474	0.253998	0.279059	0.459923	0.443316	0.22683	-0.0645156	0.127694	0.300835	0.153328
RAD23B	0.32986	0.157232	0.212435	-0.183621	0.327404	0.382838	0.110992	0.308324	0.460058	0.135041
C1orf106	-0.172653	0.418361	0.620777	0.491118	0.126583	0.0753929	-0.227926	0.133411	-0.29954	0.0406758
CTSH	-0.33134	0.0055919	-0.293678	-0.0596754	-0.603537	-0.573088	-0.188368	-0.0931301	-0.295633	-0.161998
SOX12	0.122728	0.173409	0.501337	0.481577	0.380494	0.430347	0.0445897	-0.0334036	0.402898	0.0343924
DNM1L	-0.0214835	0.242606	-0.149627	0.463573	0.421635	0.345295	0.26466	0.299572	-0.0758577	0.319718
CDC5L	0.359338	0.294186	0.257828	0.216269	0.382477	0.311866	0.328318	0.28131	-0.00194118	0.17008
ZNF567	0.204912	0.121929	0.338265	0.332908	0.305609	0.311508	0.316338	0.336663	0.111202	0.224089
ZNF833	0.388662	-0.0187167	0.390407	0.184439	0.0881886	0.228276	0.273573	0.326701	0.37962	0.324464
VASP	-0.436074	0.169914	-0.167589	0.236743	-0.121992	-0.501763	-0.163136	-0.0916236	-0.294311	-0.419706
FXYD6	-0.0770521	-0.167255	0.263585	-0.501653	-0.420463	-0.206278	0.118906	-0.0276898	-0.494155	-0.325632
TSLP	-0.26401	-0.318058	-0.218247	-0.465712	-0.482845	0.112824	-0.0540553	0.000554612	-0.453767	-0.232285
ALAD	-0.0456436	-0.517971	-0.308993	-0.488428	-0.363609	-0.155733	-0.204561	-0.0392238	-0.372667	0.105298
CDADC1	-0.0607081	-0.415037	-0.246263	-0.522393	-0.36218	-0.163682	0.0238379	0.0904877	-0.428931	0.288018
SOX7	-0.169052	-0.350744	-0.20129	-0.365878	-0.44387	-0.39962	0.0350709	0.0342918	-0.464658	0.136962
ESD	-0.225048	-0.407606	-0.118958	-0.505427	-0.383737	-0.13629	-0.133462	0.0661557	-0.419719	0.204764
FGD5	-0.395302	-0.402387	-0.191009	-0.245445	-0.474742	-0.442732	-0.0541667	-0.109625	-0.269589	0.0154098
BHLHE41	-0.318601	-0.324423	-0.522287	-0.00661284	-0.259623	-0.497273	-0.301675	-0.129501	-0.145996	0.0944047
C1orf104	0.198002	0.185969	0.153449	0.447753	0.27571	0.345611	0.0454621	0.316938	0.399862	0.230284
ZBTB5	0.352242	0.220472	0.482055	0.306142	0.0940447	0.429521	0.224752	0.203901	0.0990057	0.186573
RCE1	0.29469	0.305672	0.381555	0.523084	0.498818	0.161154	0.0808465	-0.0758043	0.22704	-0.04987
FLRT3	-0.334619	-0.310996	0.0227563	-0.226044	-0.533913	-0.59409	0.00914963	0.045281	-0.463023	0.0583859
NRD1	0.315962	0.326234	0.0777487	0.196705	0.445827	0.211189	0.221907	0.189416	0.42874	0.184475
U2AF1	0.226687	0.402884	0.450194	0.322011	0.280857	0.325977	0.183157	0.18974	0.129997	0.0866936
TADA2B	-0.298613	-0.372591	-0.121434	-0.221947	-0.392503	-0.417757	-0.328043	-0.187005	-0.0795318	-0.178271
B3GNT4	0.353295	0.453492	-0.1699	0.307996	0.447541	0.281452	0.153735	-0.0420799	0.240645	0.147398
C1orf190	-0.299233	-0.524247	-0.305681	-0.018139	-0.318615	-0.215405	-0.0371595	-0.259769	-0.579702	-0.0395401
C3orf21	0.252305	0.237251	0.362376	0.442209	0.326595	0.495686	0.185266	0.0231362	0.142886	0.129395
PMS2	0.151226	0.0872452	0.293287	0.317414	0.463624	0.3762	0.0060169	0.12634	0.421526	0.353542
HMBS	0.299262	0.352127	0.253016	0.182142	0.458456	0.32583	0.112501	0.0547017	0.305141	0.253102
MXD4	-0.321656	-0.341529	0.0544366	0.0800478	-0.49696	-0.488434	-0.256483	-0.223341	0.120924	-0.212387
C16orf87	0.0821771	0.38685	0.351826	-0.307603	0.341832	0.315683	0.0897006	0.220438	0.410857	0.0891805
ABAT	-0.420912	-0.319888	0.146979	-0.566738	-0.255978	-0.342592	-0.0544511	-0.0870351	-0.0890665	-0.312234
LOC644538	-0.199633	-0.339103	-0.300862	-0.174949	-0.287852	-0.475165	0.109694	-0.062998	-0.549596	0.0942725
TBCCD1	0.354701	0.219476	0.364845	0.225509	0.178436	0.495328	0.268463	0.138353	0.0941861	0.254282
KIF2A	0.273196	0.125161	0.342864	0.457795	0.381862	0.159633	0.237653	0.320428	-0.0201366	0.27439
C9orf163	0.178022	0.170222	0.270053	0.350283	0.237556	0.387311	0.122822	0.257714	0.483571	0.135364
FOSB	-0.303892	-0.422053	-0.184431	-0.449792	-0.386251	-0.352347	-0.158233	-0.0164058	-0.225828	-0.0931693
GCN1L1	0.160432	0.160108	0.280385	0.605607	0.437367	0.262761	0.248223	0.0607277	0.207873	0.168668
ACAT2	0.40463	0.455404	0.324989	-0.139177	0.11792	0.373182	0.30603	0.183159	-0.138091	0.149346
CPAMD8	-0.15889	-0.135554	-0.0849054	-0.221492	-0.547414	-0.496047	-0.0728634	-0.15908	-0.55228	-0.163213
TTF1	0.378226	0.0129822	0.379957	0.301518	0.119485	0.381753	0.260092	0.398589	0.143448	0.215639
FMO4	-0.17232	-0.300929	-0.263273	-0.506693	-0.382011	-0.15315	-0.232267	-0.154305	-0.425423	-0.000823943
ZNF200	0.204343	0.312968	0.450152	0.278904	0.356211	0.316215	0.0896399	0.285575	0.250251	0.0465742
OMD	-0.1397	-0.487721	-0.23191	-0.349524	-0.320766	-0.317111	-0.178252	0.00533699	-0.245111	0.315251
CEBPB	-0.0856094	0.193842	-0.288031	-0.389312	0.00966792	-0.504715	-0.202125	-0.182666	-0.312414	-0.421933
PPP2CB	-0.161417	-0.308746	-0.237008	-0.302259	-0.464402	-0.405834	-0.0675537	-0.0490058	-0.293883	-0.29998
CXorf36	-0.330583	-0.490775	-0.148818	0.0912656	-0.445242	-0.485411	0.0427151	-0.0886308	-0.330043	0.136377
DARC	-0.292318	-0.410405	-0.108672	-0.166812	-0.529066	-0.364902	-0.221684	-0.0703254	-0.237635	0.187402
CYP4V2	-0.218409	-0.388561	-0.228349	-0.529912	-0.469636	-0.371291	-0.129274	0.0529584	-0.137578	0.0625014
KIF13B	-0.335927	-0.491633	-0.356386	-0.143482	-0.250108	-0.450146	-0.15848	-0.211316	-0.0697506	-0.121207
GYPC	-0.166133	-0.287397	-0.256978	-0.152309	-0.425978	-0.413139	-0.253498	-0.0610634	-0.368697	0.202141
CNN1	-0.247348	-0.444694	-0.256993	-0.0889467	-0.331741	-0.428536	-0.0295099	-0.133413	-0.581009	-0.0449943
SUPT7L	0.179248	0.111124	-0.158095	0.455953	0.451808	0.335214	0.216102	0.204485	0.173258	0.301788
RHOJ	-0.303387	-0.482448	-0.00391913	-0.13799	-0.478713	-0.516341	0.0104685	-0.132157	-0.309989	0.211065
ANKLE2	0.217627	0.170994	0.278859	0.520575	0.436684	0.0406557	0.119534	0.24893	0.236702	0.315662
DCLRE1A	0.198502	0.228875	0.362185	0.121932	0.346516	0.33088	0.144766	0.281226	0.289849	0.281318
CAMK2N2	0.342265	0.349086	0.245244	0.199795	0.441866	0.336429	0.231517	-0.0667402	0.212835	0.160035
SHOX2	0.281216	-0.190459	0.182906	0.406325	0.487373	0.334742	0.101891	0.16251	0.278383	0.159478
DOLPP1	0.418421	0.197308	0.430858	0.039619	0.404865	0.472885	0.176808	0.0297978	0.270201	0.144342
NEGR1	-0.227219	-0.467043	-0.0522994	-0.284971	-0.587687	-0.417594	-0.0971772	-0.00421863	-0.377526	0.0693688
GIMAP6	-0.281762	-0.365067	-0.302022	-0.284808	-0.384329	-0.395818	-0.110455	0.0414202	-0.164463	-0.254655
PTGER2	-0.231105	-0.245986	-0.312065	-0.258824	-0.269398	-0.441452	-0.310693	0.0752883	-0.317468	-0.122451
PLEKHO2	-0.137377	-0.156006	-0.308653	0.0119182	-0.297262	-0.468889	-0.169645	-0.186441	-0.388418	-0.459823
PRMT5	0.327011	0.128978	0.404662	0.270915	0.422229	0.333938	0.116841	-0.0848733	0.285706	0.208816
PHYHIP	-0.284485	-0.472136	-0.201111	-0.239635	-0.179612	-0.29087	-0.164956	-0.149663	-0.501743	0.0991005
SUCLG2	-0.223528	-0.306426	-0.313075	-0.6078	-0.170285	-0.421863	-0.127559	0.102342	0.0839969	-0.226101
MECOM	-0.363549	-0.366372	-0.0504552	0.165288	-0.455029	-0.366249	0.267069	0.12463	-0.321036	0.102314
FHL5	-0.35317	-0.491862	-0.101881	-0.128288	-0.57041	-0.454462	-0.0238978	0.0309587	-0.294427	0.132589
PFAS	0.236928	-0.110114	0.523808	0.336664	0.296453	0.30191	0.154528	0.0711324	0.244859	0.305417
UBN2	-0.0232048	0.0111002	0.347767	0.278997	0.215218	0.435857	0.197467	0.444325	0.241679	0.385248
PCNT	0.328112	0.29455	0.224734	0.348344	0.18035	0.147086	0.143537	0.219661	0.303387	0.389946
PTGDS	-0.166356	-0.228391	-0.291116	-0.0789311	-0.458179	-0.39491	-0.233438	-0.0842014	-0.531741	0.112253
DUSP18	-0.208315	-0.202081	-0.159915	0.235096	-0.393112	-0.427201	0.0374661	-0.148636	-0.275861	-0.491559
PDGFRA	-0.279824	-0.341296	0.346843	-0.290809	-0.213099	-0.319381	-0.159195	0.0341454	-0.218993	0.375447
C3orf67	0.377126	0.42798	-0.121353	0.194635	0.439373	0.348782	0.243757	0.0876904	0.302491	-0.0345323
NHSL2	-0.285789	-0.345337	-0.203495	-0.179164	-0.397843	-0.298045	0.101139	-0.0461271	-0.311307	-0.409371
CBS	0.160191	0.357246	0.381411	-0.365416	0.417664	0.453349	0.00154103	-0.0448688	0.299067	-0.0968428
ZNF7	0.137404	0.289591	0.203593	0.390161	0.358514	0.325616	-0.0403086	0.228096	0.471964	0.132039
ZNF878	0.26367	0.28793	0.407253	0.225488	0.313649	0.0368017	0.259833	0.274054	0.218747	0.28968
PTPRM	-0.261983	-0.467508	-0.371347	-0.154705	-0.528771	-0.487137	-0.0984337	-0.121459	-0.0790501	-0.00643627
LY6G5B	0.218125	0.157375	0.297051	0.520868	0.286339	0.141181	0.223897	0.355838	0.285139	0.0904552
TGOLN2	-0.121874	-0.377456	-0.380976	-0.27234	-0.349053	-0.296788	-0.216575	-0.0983802	-0.334581	-0.128227
ST6GALNAC3	-0.259348	-0.353235	-0.234734	-0.496976	-0.281827	-0.361573	0.127002	0.146001	-0.311319	-0.00344251
DDX23	0.283402	0.235473	0.283742	0.475082	0.4544	0.234858	0.159246	0.152759	-0.120068	0.176338
APEX1	0.126027	0.21269	0.460218	0.347456	0.406463	0.282788	0.0426849	0.0473288	0.456032	0.193493
IQSEC1	-0.286302	-0.403524	-0.19509	0.0814481	-0.399595	-0.472081	-0.243294	-0.171547	-0.00239399	-0.319602
NOL7	0.241582	0.318118	-0.0347812	0.465043	0.41525	0.331084	0.138331	0.186032	0.208381	0.235274
EBNA1BP2	0.309283	0.402216	-0.0211491	0.26488	0.416697	0.187656	0.105849	0.280492	0.298918	0.285668
TCTE3	0.054362	0.198321	0.236187	0.366941	0.403214	0.390783	0.162042	0.287565	0.382452	0.0906453
ODC1	0.0935637	0.207879	0.591976	0.258829	0.0310641	0.40955	0.303675	0.238368	0.180268	0.257195
TRIB1	-0.255205	-0.147448	-0.28063	-0.315145	-0.13054	-0.487014	-0.175363	-0.152056	0.338185	-0.290522
LRCH1	-0.291615	-0.409581	-0.128799	-0.30711	-0.302072	-0.358961	-0.145443	0.153451	-0.257881	0.217183
GLRX3	0.0868347	0.410047	0.0851057	0.332004	0.369521	0.277143	0.172303	0.289365	0.340436	0.208945
ADAMTS8	-0.320586	-0.29678	-0.234865	-0.170177	-0.634329	-0.357377	0.0545583	0.0214184	-0.419601	-0.0611087
UBE2Q1	0.229039	0.436815	-0.122062	0.398014	0.260611	0.329473	-0.149385	-0.0271986	0.341047	-0.277074
FMO5	-0.190099	-0.457788	-0.141332	-0.467906	-0.404249	-0.421169	-0.163903	-0.108078	0.0933253	-0.122752
CH25H	-0.291776	-0.291717	-0.408914	-0.382212	-0.315611	-0.237901	-0.271275	0.0935677	-0.199724	0.0773881
MEF2A	-0.163589	-0.220196	-0.366604	-0.151892	-0.450117	-0.3579	-0.102317	0.251891	-0.350884	0.154676
DRP2	0.100758	0.330337	0.00320833	0.508937	0.563416	0.260019	0.0731175	0.283959	-0.199564	0.246684
DAND5	0.427822	0.213662	-0.0281349	0.539702	0.219654	0.258799	0.354891	0.0885564	0.161585	0.27632
JAZF1	-0.115415	-0.364398	-0.339281	-0.0399259	-0.378182	-0.396477	-0.219957	-0.0437907	-0.522661	-0.148801
HSD17B13	-0.160463	-0.369763	0.225234	-0.438002	-0.417861	-0.26386	0.151552	0.159973	-0.324961	0.0570943
HERPUD1	-0.212827	-0.184087	-0.360546	-0.533561	-0.264373	-0.30733	-0.291518	-0.0878475	-0.322	0.00452184
C1orf35	0.179872	0.327348	0.355402	0.440725	0.324806	0.497625	0.0396314	0.0676614	0.20738	0.128065
ZNF85	0.0699288	0.15174	0.458328	0.41015	0.194356	0.0208481	0.269609	0.281307	0.424206	0.287896
ROBO4	-0.213245	-0.450245	0.00607837	-0.379349	-0.485799	-0.493087	0.0669837	-0.104593	-0.29753	-0.0710708
TLR4	-0.333996	-0.310778	-0.21278	-0.30956	-0.32894	-0.345452	-0.135673	0.0631168	-0.272253	-0.255309
ODF3L1	-0.357471	-0.314934	-0.186114	-0.215392	-0.418661	-0.328957	-0.136024	-0.182633	-0.315906	-0.110973
C1orf174	0.298644	0.299037	0.318795	0.19186	0.369287	0.157571	0.170105	0.399573	0.199098	0.162951
SELENBP1	-0.114575	-0.214371	-0.178122	-0.442725	-0.607778	-0.480968	-0.114428	-0.0791656	-0.129055	0.204035
MSTO1	0.294636	0.282041	0.178813	0.495032	0.413324	0.449565	-0.0414004	-0.0341827	0.207104	0.167245
FAM63A	-0.256209	-0.257537	-0.210957	-0.0813874	-0.235036	-0.389465	-0.294265	-0.38103	-0.11833	-0.338618
CD63	-0.358564	-0.165583	-0.22859	0.204904	-0.23589	-0.536434	-0.222355	-0.172779	-0.195767	-0.241358
GPATCH4	0.321449	0.323713	-0.0312174	0.357987	0.300448	0.380258	0.0615278	0.238751	0.314114	0.232577
SPRY2	-0.325992	-0.367171	0.0430518	-0.350486	-0.448675	-0.148066	-0.130989	0.130327	-0.505133	0.112045
SEMA6D	-0.219111	-0.536232	0.0641288	-0.206156	-0.459977	0.16365	0.0566989	-0.046383	-0.531674	0.277378
LYAR	0.226099	0.366085	0.2504	0.245433	0.345055	0.259278	0.162258	0.375209	0.301561	0.0295924
PPP1R3C	-0.313142	-0.368888	-0.268949	-0.0575295	-0.269531	-0.395393	-0.146413	-0.0439083	-0.422336	0.27419
NBR1	-0.25784	-0.500518	-0.168933	-0.243303	-0.277058	-0.155536	-0.267472	-0.155004	-0.272496	-0.261715
TIMM50	0.277041	0.391553	0.24191	0.303244	0.399715	0.33254	0.207378	-0.0588011	0.192425	0.154783
B4GALT3	0.255724	0.357707	0.25189	0.474054	0.403414	0.288292	-0.025145	-0.0872485	0.40528	-0.010578
SERINC3	-0.131058	-0.317574	-0.504417	-0.259169	-0.240594	-0.488483	-0.333338	-0.0364465	-0.169827	-0.0777635
OCEL1	-0.221795	-0.236437	-0.315639	-0.37969	-0.292222	-0.406936	-0.0919283	-0.298188	-0.0493415	-0.266193
CAV1	-0.0973113	-0.476141	-0.130025	0.0384995	-0.475958	-0.510797	-0.0849634	-0.0624361	-0.594774	0.087257
PLCD1	-0.294734	-0.362688	-0.0350767	-0.0507152	-0.550366	-0.0919593	-0.10133	-0.251727	-0.557243	-0.261979
STRN4	0.128219	0.228438	0.382903	0.576102	0.31776	0.197268	0.109244	-0.0883213	0.291372	-0.237778
LRRC29	-0.315172	-0.286013	-0.244712	-0.341361	-0.229763	-0.22513	-0.220232	-0.264619	-0.266134	-0.163894
QTRTD1	0.199288	0.324635	0.0937452	0.293907	0.329262	0.32932	0.118776	0.281357	0.32677	0.259733
PPP1R14B	0.107573	0.49165	0.375727	0.301018	0.478106	0.193092	0.0109275	-0.0203178	0.454217	0.123972
OLA1	0.0971666	0.153855	0.0548665	0.475699	0.460695	0.405209	0.21016	0.240131	0.32898	0.129657
QDPR	-0.0552804	-0.317352	-0.284186	-0.616784	-0.380756	-0.374337	-0.171317	-0.12869	-0.209239	0.0181893
DEXI	-0.269978	-0.14751	-0.332967	-0.34084	-0.40113	-0.259001	-0.270449	-0.240133	-0.245607	-0.0474688
FAM133B	0.110761	0.192779	0.398782	0.103141	0.156473	0.407702	0.209606	0.463689	0.162987	0.348872
HAAO	-0.280069	-0.223136	-0.192162	-0.490516	-0.246614	-0.256439	0.0377513	-0.139422	-0.541482	0.146701
PPHLN1	0.060061	0.211694	0.0369624	0.506493	0.435531	0.325879	0.121108	0.318244	0.136893	0.401379
HBB	-0.261415	-0.441853	-0.0472164	-0.435982	-0.445083	-0.419762	-0.0235187	-0.0281094	-0.299008	0.152108
SESN1	-0.28445	-0.471513	-0.307835	-0.284346	-0.523062	-0.368965	-0.165142	-0.0414389	-0.069253	0.037913
PPP1R14A	-0.258382	-0.272759	-0.183207	-0.317056	-0.373209	-0.399975	0.174902	-0.0754818	-0.361204	0.137697
ZNF491	-0.135725	-0.297725	0.50099	0.289313	-0.26587	-0.258179	0.098231	0.0846469	0.3489	0.274068
PROS1	-0.133414	-0.424513	-0.202985	-0.563401	-0.422781	-0.358921	-0.163381	-0.0483343	-0.144255	-0.0914686
DMD	-0.153212	-0.229874	-0.259597	-0.38001	-0.357007	-0.321333	-0.0360208	0.13274	-0.439104	0.243946
HSF2	0.261472	0.138967	0.262337	0.498161	0.122857	0.374319	0.229411	0.199653	-0.0852542	0.380339
ITIH3	-0.211851	-0.397808	-0.281561	-0.389728	-0.531051	-0.416676	-0.218863	-0.0775844	0.0113228	-0.0153571
CASC4	-0.234459	-0.367154	-0.257777	-0.257576	-0.304064	-0.358859	-0.372092	0.0172662	-0.214137	-0.168263
ADNP	0.121589	0.193998	0.414361	0.369349	0.3487	0.293973	0.0694878	0.221333	0.266142	0.252226
NAA35	0.334416	0.10864	0.207132	0.168933	0.408667	0.384888	0.246628	0.320057	0.176101	0.195535
OLFML1	-0.245415	-0.429965	-0.0586525	-0.137135	-0.459427	-0.48658	-0.123067	-0.0757212	-0.36181	-0.173188
PM20D2	0.119763	-0.0137871	0.381213	0.457596	0.385823	0.46093	0.0175129	0.197076	0.174592	0.342505
HNRNPA1	0.0638639	0.123013	0.355991	0.464697	0.183677	0.410568	0.151432	0.240712	0.290448	0.265829
WISP2	-0.159665	-0.34837	-0.22198	-0.322361	-0.348732	-0.406359	-0.251821	-0.131185	-0.356398	-0.00314325
NAALADL1	-0.277216	-0.424452	-0.145618	0.254033	-0.340561	-0.410731	-0.00385414	-0.119729	-0.484457	-0.0888364
ESCO1	0.130212	0.180441	0.265415	0.36763	0.311108	0.482656	0.223069	0.265077	0.173066	0.150484
SNX21	-0.342057	-0.357883	-0.269115	0.0605093	-0.0373335	-0.315907	-0.227568	-0.267227	-0.296322	-0.375187
AKTIP	-0.268252	-0.099733	-0.422441	-0.38261	-0.370332	-0.371527	-0.27506	-0.00148606	-0.30448	-0.0528297
FOXRED2	0.285537	0.34442	0.0943265	0.283416	0.291445	0.437269	0.136483	-0.0198368	0.369664	0.286125
GNG12	-0.149762	-0.468842	-0.0753207	-0.296289	-0.279529	-0.384044	-0.16621	0.0191443	-0.418483	0.290618
CLN6	0.354007	0.413478	0.17318	0.48292	0.0905365	0.403839	0.135934	-0.0225886	0.227863	0.243748
IGFBP7	-0.311575	-0.233385	-0.253458	-0.313434	-0.404172	-0.477264	-0.118198	-0.143584	-0.192908	0.0995963
POLR3F	0.316927	0.206364	0.0614615	0.500428	0.287041	0.306651	0.166989	0.250601	0.221677	0.229429
PSMB2	0.43514	0.513239	0.165667	0.106279	0.504045	0.188785	0.217278	0.126423	0.108261	0.182266
LOC286467	0.122459	0.253282	0.240075	0.391175	0.356737	0.336315	-0.0889711	0.242451	0.300549	0.215073
FGD4	-0.00636607	-0.214185	-0.282992	-0.396969	-0.421736	-0.511618	-0.115667	0.155178	-0.226093	-0.215966
RPAP2	0.240514	0.0630088	0.244873	0.266468	0.419371	0.291062	0.190781	0.339349	0.198532	0.29276
GLE1	0.406315	0.16316	0.469546	0.14642	0.133995	0.399732	0.175797	0.129134	0.288854	0.233242
CLDN5	-0.293857	-0.492786	-0.0505529	-0.272549	-0.456799	-0.344926	-0.0685015	-0.0951567	-0.353712	0.117322
DISP1	-0.326084	-0.344454	-0.0356336	-0.26239	-0.536567	-0.395542	-0.225066	-0.160251	-0.256981	-0.00273257
PWP1	0.142088	0.195435	0.191021	0.395348	0.378879	0.33583	0.227053	0.191116	0.237375	0.250437
NR1H2	-0.256904	-0.0820166	-0.24787	-0.0320535	-0.412505	-0.303591	-0.264506	-0.330974	-0.319298	-0.294735
ZYG11A	0.24198	0.456361	0.188099	0.197325	0.569109	0.360709	0.130108	0.204352	0.1888	0.0072576
HTRA1	-0.183419	-0.377371	-0.29965	-0.21894	-0.119586	-0.332376	-0.329471	-0.138503	-0.399208	0.145289
PDCD10	0.347144	0.355372	-0.191373	0.30348	0.266875	0.412264	0.136761	0.274859	0.207274	-0.0481711
RAB11FIP5	-0.116297	-0.394464	-0.429884	0.0916958	-0.238247	-0.274871	-0.198695	-0.315118	-0.149506	-0.334243
SEPT7P2	0.0761386	-0.133092	0.330668	0.32683	0.199834	0.217467	0.214591	0.36946	0.343128	0.331603
HN1L	0.201196	0.213721	0.511298	0.259971	0.270446	0.17519	0.0425191	0.134021	0.367924	0.365583
IL1RL1	-0.218521	-0.303378	-0.228347	-0.482276	-0.423995	-0.491999	-0.0762612	-0.0445378	-0.261312	0.0105913
C1orf159	0.11898	0.311993	0.36717	0.465975	0.462356	0.190103	0.211661	0.093059	0.226328	0.0935355
AG2	-0.275591	-0.237755	0.11373	-0.42735	-0.47911	-0.447281	0.000705074	-0.231167	-0.17298	0.155113
ZNF84	0.0395916	-0.0332477	0.283319	0.458985	0.307832	0.237416	0.168504	0.339305	0.349499	0.322295
C7orf28A	0.213641	0.340246	0.177367	0.307712	0.401624	0.230807	0.0575549	0.320666	0.380866	0.109059
USP49	0.219894	0.13366	0.399217	0.284235	0.328875	0.225492	0.239158	0.216844	0.249715	0.242051
PPP1R12B	-0.248299	-0.406009	-0.0536868	-0.216836	-0.389288	-0.42745	-0.0408526	0.124471	-0.49675	0.135488
PAMR1	-0.372623	-0.466013	-0.361333	-0.386966	-0.282391	-0.305223	-0.0694292	-0.0664148	-0.226963	-0.00167709
FLJ10357	-0.223095	-0.477737	0.24956	0.17084	-0.311556	-0.378882	-0.0532508	-0.101449	-0.38805	-0.184535
DVL2	0.277871	-0.0125516	0.538923	0.487588	0.263161	0.454472	0.118268	-0.0706665	-0.182642	0.132505
NUP35	0.107654	0.175042	0.338419	0.18379	0.320459	0.38148	0.204771	0.315963	0.22749	0.283353
XPO6	0.248119	0.40926	0.159045	0.397977	0.410375	0.262514	0.00891342	0.0706272	0.370008	-0.200745
VPS24	-0.225478	-0.221757	-0.215188	0.281767	-0.493082	-0.268165	-0.194965	-0.0715695	-0.222637	-0.342318
KLHL17	0.0243789	0.28832	0.309081	0.474472	0.410256	0.207101	0.0409159	0.174766	0.424587	-0.181766
BTF3L4	0.241517	0.405758	0.252967	0.169899	0.323595	0.216823	0.18874	0.20961	0.401281	0.125274
CFD	-0.278597	-0.442278	-0.182174	-0.158864	-0.508171	-0.320493	-0.143428	-0.133131	-0.323905	-0.0442055
ITPR1	-0.123994	-0.508968	-0.376237	-0.0587945	-0.44189	-0.437428	-0.0549369	0.0662068	-0.384595	-0.0812795
RASSF5	-0.232579	-0.0281214	-0.392634	-0.118401	-0.412822	-0.3021	-0.347324	0.0270222	-0.304573	-0.368162
CDC123	0.224769	0.534746	0.0471797	0.347694	0.370559	0.213146	0.145062	0.249034	0.181241	0.220045
PLA2G5	-0.141601	-0.344915	-0.268121	-0.37891	-0.31622	-0.498062	-0.0937759	-0.0632046	-0.366431	0.0619986
GPM6A	-0.115913	-0.310022	0.0699031	-0.565461	-0.448706	-0.418297	-0.0920111	0.046146	-0.458142	0.00862051
THRA	-0.121817	-0.42862	0.0294246	0.0154258	-0.552949	-0.334732	-0.23598	-0.296533	-0.438286	0.0789224
ZNF498	0.0756493	-0.0681969	0.482287	0.48487	0.159359	0.334433	0.105202	0.300284	-0.101751	0.420144
FH	0.279559	0.363284	0.0870989	-0.271217	0.321781	0.409882	0.13804	0.130057	0.317414	0.213351
LTBP3	-0.27786	-0.405803	-0.1649	-0.0374225	-0.271581	-0.39776	-0.348109	-0.259677	-0.303576	-0.0646662
HEBP1	-0.0911353	-0.253411	-0.421171	-0.4215	-0.425468	-0.357849	-0.234856	-0.235462	0.0304945	-0.0597527
CPEB4	-0.294089	-0.370668	-0.17512	-0.390085	-0.399171	-0.457825	-0.149488	-0.0390269	-0.204893	-0.0504587
ZIC2	0.27891	0.104454	-0.16096	0.55014	0.324358	0.404338	0.209615	0.0108156	0.356814	-0.130393
TTC28	-0.376337	-0.56938	0.278436	-0.0405693	-0.406948	-0.163238	-0.00221532	-0.12975	-0.513728	0.048885
C16orf86	-0.17779	-0.340742	-0.181578	-0.357447	-0.327876	-0.30005	-0.267591	-0.206355	-0.26105	-0.108804
C3orf18	-0.230884	-0.469678	-0.24816	0.0709866	-0.332805	-0.322778	-0.176079	-0.165277	-0.395811	-0.116573
MNX1	0.273338	0.288112	0.418826	0.229536	0.198734	0.308405	0.260417	0.0494277	0.425894	0.0761759
RANGAP1	0.162801	0.411386	0.0985668	0.318561	0.491149	0.325387	0.116948	-0.0483234	0.4049	0.149712
SFRS11	0.0747495	0.0512255	0.299953	0.28745	0.326261	0.221263	0.259367	0.402982	0.327729	0.276652
LIX1L	-0.151876	-0.260162	0.28485	0.315349	-0.254605	-0.44532	-0.265685	-0.0715038	-0.434485	0.0434175
NUDT5	0.355942	0.565159	0.213818	0.0780396	0.34804	0.233369	0.154805	0.131506	0.222762	0.223378
KCNAB1	-0.281236	-0.335082	-0.325991	-0.229353	-0.41684	-0.306301	-0.0487102	0.0351168	-0.540956	-0.00693456
EDC3	0.260856	0.157915	0.527038	0.569408	0.220108	0.398646	0.0244083	0.0916898	0.200294	0.076111
ARPC1A	0.359546	0.354671	0.225601	0.358261	0.442533	0.240271	0.104828	0.152908	0.225149	0.0621584
FLI1	-0.169071	-0.315445	-0.305368	-0.23574	-0.428118	-0.490828	-0.145983	0.0588882	-0.127538	-0.248738
ANKRD36B	0.255548	0.0370867	0.23776	0.35901	0.335765	0.301775	0.206176	0.29505	0.234596	0.262769
USP13	0.301657	0.165723	0.435135	0.234182	-0.137403	0.25476	0.249778	0.199288	0.160515	0.386924
C17orf56	0.152199	0.209093	0.286807	0.465484	0.328081	0.4583	0.163822	0.15914	0.201914	-0.100266
RTKN	0.267935	0.451966	0.13203	0.233396	0.415233	0.331692	0.0422866	-0.200639	0.304897	0.144759
RPA1	0.400022	0.0889887	0.328734	0.335084	0.104318	0.460077	0.117375	0.153291	-0.189211	0.347572
SFRS13B	0.11591	0.0237893	0.328436	0.439371	0.434958	0.414471	0.347073	0.115919	0.0995496	0.204166
PHF15	-0.104213	-0.416433	-0.432346	0.409154	-0.256438	0.0746279	-0.263293	-0.1695	-0.308896	-0.0879011
GABARAP	-0.103838	-0.305052	-0.139434	-0.312875	-0.307402	-0.399935	-0.173758	-0.351402	-0.237704	-0.19084
CEP135	0.172842	0.214144	0.522001	0.327372	0.369046	0.114543	0.161254	0.400684	0.116661	0.122398
PIP5K1C	-0.272477	-0.128109	-0.0890334	0.320088	-0.178367	-0.227057	-0.217511	-0.341412	-0.458502	-0.288137
SPON1	-0.299245	-0.355698	-0.00450046	-0.245651	-0.394991	-0.542859	-0.125609	0.0274759	-0.471859	-0.052686
DEPDC4	0.223392	0.0803521	0.0910339	0.333761	0.368118	0.404831	0.229536	0.265719	0.195729	0.327987
CYS1	-0.154384	-0.348619	-0.171769	-0.219825	-0.475866	-0.397792	-0.214482	-0.0721915	-0.393423	-0.0718039
GIT1	0.282184	0.290084	0.164988	0.563122	0.312464	0.409613	0.00801632	-0.173609	0.239279	-0.0759627
ZNF680	0.0550997	-0.141273	0.31571	-0.191902	0.322003	0.290068	0.14102	0.439358	0.276227	0.346188
SEPP1	-0.190533	-0.48255	-0.221314	-0.471625	-0.562727	-0.421921	-0.0742405	-0.0195551	-0.0381143	-0.0350483
UBTD1	-0.162807	-0.101713	-0.178593	0.00871278	-0.57156	-0.570336	-0.170789	-0.225478	-0.234569	-0.292727
DEPDC7	0.24408	0.201013	0.286049	-0.565062	0.312904	0.138332	0.0974143	0.0847887	-0.270411	0.317102
ARAP1	-0.171966	-0.229786	-0.14936	0.217675	-0.356786	-0.378214	-0.205468	-0.249616	-0.10375	-0.454339
NUDT16	-0.130131	-0.477878	-0.456215	-0.27211	-0.382636	-0.126352	-0.134253	-0.220007	0.0721022	-0.245009
PNPLA7	-0.256935	-0.446919	-0.172562	-0.583156	-0.257924	-0.207648	-0.238236	-0.110418	0.0621289	-0.180067
SNX1	-0.362536	-0.50845	-0.0894511	-0.154888	-0.55061	-0.292657	-0.0983357	-0.0291714	-0.275017	0.15406
MEIS1	-0.391446	-0.333008	0.24434	0.103453	-0.354333	-0.271126	0.0262272	-0.00658785	-0.494113	-0.289584
ELANE	-0.283094	-0.378118	-0.114915	-0.136547	-0.476669	-0.460163	-0.0378706	0.0124531	-0.350302	0.263919
PNPLA2	-0.15065	-0.426841	-0.241714	-0.287072	-0.427153	-0.393566	-0.246343	-0.273495	-0.0435652	-0.0234343
ACAA1	-0.26778	-0.250576	-0.213144	-0.579463	-0.405127	-0.375712	-0.0886285	-0.0628711	-0.0411829	-0.228502
CPSF7	0.250604	0.11546	0.449363	0.386064	0.387078	0.288305	0.261216	0.0251106	0.25212	0.0975289
TNFRSF10C	-0.220095	-0.240409	-0.275937	-0.0133214	-0.283638	-0.566485	-0.146412	-0.0770082	-0.338449	-0.350763
CDK5RAP2	0.447676	-0.0471957	0.307207	0.379763	0.106084	0.335857	0.158133	0.210664	0.0079263	0.511996
PCDHGB7	-0.238778	-0.471834	-0.0641044	-0.265718	-0.435206	-0.378395	-0.160384	-0.0560168	-0.285941	0.156096
SLC2A9	-0.292102	-0.195559	-0.243539	-0.289715	-0.317053	-0.254149	-0.252599	-0.0741555	-0.510149	-0.0833955
[truncated: 17,699 more rows]
