# Supplementary material for: Integrated bioinformatics analysis of chromatin regulator EZH2 in regulating mRNA and lncRNA expression by ChIP sequencing and RNA sequencing
Source: Oncotarget. 2016 Nov 7;7(49):81715–26. doi: 10.18632/oncotarget.13169 (PMC5348424; doi:10.18632/oncotarget.13169)
Supplement: Supplementary file 5 [file oncotarget-07-81715-s005.xlsx]

## Sheet: All
Supplemental Table S4
lncRNAs	BLCA	BRCA	GBM	LIHC	LUAD	LUSC	OV	PRAD	SKCM
RBPMS-AS1	-0.3671	-0.365	-0.1803	0.3191	-0.5026	-0.389	-0.1833	-0.2705	-0.1431
DIO3OS	0	-0.3458	-0.3589	-0.3136	-0.3328	-0.3317	0	-0.2685	0
HHIP-AS1	0	-0.3212	0	-0.6272	-0.4128	-0.297	0	-0.2963	0.1393
ADAMTS9-AS1	0	-0.4452	0	0	-0.4285	-0.3686	0	-0.496	0
LINC00087	-0.4503	-0.1998	-0.2992	0.358	-0.4262	0	0	-0.4437	-0.1967
MAGI2-AS3	0	-0.459	0.399	-0.5239	-0.3572	-0.3661	0	-0.3057	0
DKFZp779M0652	0	0	-0.4221	0	-0.4461	-0.3717	0	-0.3458	0
MIR22HG	-0.4534	-0.2319	0	0	-0.3074	-0.3033	0	-0.2646	0
A2M-AS1	-0.3391	-0.2836	-0.1406	0	-0.2912	-0.1688	0	-0.3147	0
LINC00261	0	0	0	-0.4797	-0.506	-0.3689	0	-0.1509	0
PGM5P4-AS1	-0.4092	0	0	0	-0.5056	0	0	-0.5905	0
LINC00086	-0.4672	-0.3007	-0.2619	0	-0.1604	0.0894	0	-0.1859	-0.2137
RP11-175K6.1	-0.5275	-0.4571	0	0	-0.3399	-0.3302	0	0	0.1565
LINC00908	0	-0.3185	0	0	-0.4013	-0.3042	0	-0.4729	0
LINC00982	0	0	-0.181	-0.2116	-0.4556	-0.3542	0	-0.2913	0
SFTA1P	0	0	-0.2088	0	-0.6902	-0.4909	0	0	0
LINC00959	-0.2883	-0.3699	0	0	-0.4711	-0.2569	0	0	0
ACTA2-AS1	-0.3518	-0.4151	-0.1714	0.4465	0	-0.2043	0	-0.5257	-0.1545
PGM5-AS1	-0.3596	0	0	0	-0.4144	0	0	-0.6006	0
RP11-1260E13.4	0	0	-0.2828	-0.6158	-0.1501	-0.3019	0	0	0
SENCR	-0.3071	-0.3291	0	0.3024	-0.3424	-0.4269	-0.1102	-0.1239	0
MBNL1-AS1	-0.3511	-0.229	-0.3731	0.4204	-0.4038	0	0	-0.3778	0
LINC00968	0	-0.275	0	0	-0.5607	-0.4322	0	0	0
FLJ20021	-0.2603	-0.3552	-0.2404	0.3661	-0.188	-0.2247	-0.194	0	-0.1569
WDR86-AS1	-0.4021	-0.3382	0	0	0	-0.375	-0.1113	0	0
HAR1A	0	0	-0.2477	-0.3501	-0.225	-0.29	-0.103	0	0
LINC00961	0	-0.26	0.1534	0	-0.4367	-0.4111	0	-0.2463	0
ADAMTS9-AS2	0	-0.4419	0	0	-0.4775	0	0	-0.2769	0
RP11-251M1.1	0	0	0	-0.4183	-0.6133	0	0	-0.2714	0.1325
TBX5-AS1	0	-0.3192	0	0	-0.4394	-0.3891	0	0	0
AP000223.42	0	-0.1448	-0.3857	0	-0.2311	0	0	-0.3672	0
C1orf132	-0.3581	-0.368	0	0	-0.3635	-0.2268	0	0.1962	0
LINC01266	-0.4762	-0.3329	0	0	0	-0.2808	0	0	0
AC109642.1	-0.2494	0	0	0	-0.4485	-0.387	0	0	0
RP4-569M23.2	0	0	0	0	-0.4186	-0.2693	0	-0.3965	0
LINC00886	-0.2644	-0.2866	0	0.217	-0.1684	-0.3152	0	-0.2623	0
RP11-108M9.4	0	-0.3293	0	0.2069	-0.2342	-0.2606	0	-0.4403	0
MIR99AHG	0	-0.4031	0	-0.2607	-0.4025	-0.2158	0.2251	0	0
RP11-875O11.1	0	-0.3138	0.2408	0	-0.3565	-0.3046	0	-0.2812	0
PRKG1-AS1	0	-0.2822	-0.2405	0.3027	-0.3554	-0.251	0	-0.3628	0.1757
HOXA-AS2	0	-0.3927	0	0	0	-0.3362	0	-0.2779	0
LINC00987	0	-0.266	0	-0.3381	-0.3369	-0.2514	0.1904	0	0
ADD3-AS1	0	-0.2799	-0.3854	0.3633	-0.3816	0	0	-0.2934	0
RP11-1000B6.3	0	-0.3045	0	0	-0.2728	-0.2246	0	-0.16	0
TPTEP1	0	-0.2911	0	0	-0.2714	0	0	-0.3816	0
PTPRD-AS1	0	-0.2801	0	0	-0.3457	0	0	-0.3088	0
RP11-166D19.1	0	-0.3557	0.2695	-0.2431	0	-0.25	0	-0.3502	0
LINC01537	0	0	0	-0.6162	-0.313	0	0	0	0
AP001626.1	0	0	0	0.2754	-0.4145	-0.4141	0	-0.3556	0
RP4-625H18.2	0	0	0	0	-0.2752	-0.2288	0	-0.2498	-0.1517
TSTD3	-0.3692	-0.3348	0	0.4497	-0.3256	-0.3153	0	0	0
SERTAD4-AS1	0	-0.2157	-0.1879	0.4444	-0.2334	-0.0925	-0.1826	-0.418	0
LINC01550	0	-0.1872	0	0	-0.313	-0.1645	0	-0.217	0
WDFY3-AS2	0	-0.4212	-0.1326	0	-0.122	-0.2037	0	0	0
RP4-755D9.1	0	-0.2336	0	0	-0.3506	-0.2535	0.161	-0.1988	0
RP11-582J16.4	-0.4132	-0.3949	0.1175	0	-0.3799	-0.2595	0.1459	0.1783	0.1404
LINC01554	0	-0.1422	-0.133	-0.5902	0	0	0	0	0
CD81-AS1	0	-0.2015	0	0	-0.2582	-0.1663	0	-0.2324	0
RP11-863K10.7	0	-0.2439	0.4049	-0.7221	-0.261	0	0	0.1137	-0.1491
LINC01354	0	-0.1886	0	0	-0.3995	0	0	-0.2654	0
WWC2-AS2	0	-0.4204	0	0.5054	-0.3328	0	-0.2381	-0.3358	0
SPATA41	0	-0.2004	0	-0.2388	-0.3092	0	0.1666	-0.2154	0
RP11-664D7.4	0	0	-0.2302	0	-0.5298	-0.4012	0	0.3643	0
LINC01088	-0.4024	0	-0.1496	0	0	-0.2397	0	0	0
LINC00092	0	-0.0706	0	0	-0.3994	0	0.1696	-0.4877	0
EPB41L4A-AS1	-0.4034	-0.4231	0	0.4933	-0.2503	0	-0.1982	0	0
MGC32805	0	0	0	0	-0.3362	-0.4146	0	0	0
SRGAP3-AS2	0	0	0	0	-0.442	-0.3064	0	0	0
HLA-F-AS1	-0.3435	-0.1205	0.1235	0.3467	0	-0.2403	0	-0.5134	0
LINC01197	-0.3805	0	0	0	-0.3567	0	0	0	0
C21orf62-AS1	0	-0.2897	0.1589	0	-0.3244	-0.1706	-0.11	0	0
RP11-422N16.3	0	-0.3003	0	-0.7102	0	0	0	0.2749	0
AC003090.1	0	0	0	0	-0.3676	-0.1964	0	-0.1686	0
CTB-158D10.3	0	-0.1962	0	0	-0.1365	-0.2314	0	-0.1571	0
RP11-497E19.1	0	-0.4274	-0.287	0	0	0	0	0	0
LINC00924	0	0	0	0	-0.4114	-0.3024	0	0	0
LINC00882	0	-0.2891	-0.4178	0	0	0	0	0	0
RP11-494M8.4	0	-0.2309	0	0	-0.4749	0	0	0	0
RPPH1	0	0	0	0	0	-0.0969	-0.212	-0.1986	-0.1959
CTA-221G9.12	0	-0.1557	0	0	-0.2763	0	-0.1158	-0.149	0
KANSL1-AS1	-0.2487	-0.2557	0.1772	0	-0.1453	0	0	-0.2224	0
RP11-96C23.13	0	-0.3701	-0.1514	0	-0.3293	0	0	0	0.1612
RP11-713P17.3	0	-0.2072	0	0	0	0	0	-0.4741	0
C14orf132	0	-0.2948	-0.1726	0.4762	-0.3206	-0.3851	0.1471	-0.1298	0
LINC01119	0	-0.2212	-0.2768	0.4102	-0.1015	-0.363	0	-0.1228	0
ZNF503-AS1	0	0	0	0	-0.1148	-0.3396	0	-0.2183	0
ABHD11-AS1	0	-0.1088	0	0.4089	-0.2076	-0.3663	-0.2758	0	-0.1203
XXbac-B135H6.15	0	0	-0.2034	0.4681	-0.1147	0	-0.1114	-0.5121	-0.1768
FAM99A	0	0	0	-0.6412	0	0	0	0	0
RP11-57H12.3	-0.3213	-0.317	0	0	0	0	0	0	0
NR2F1-AS1	-0.256	-0.3197	-0.2928	0.3958	0	0	0	-0.1623	0
HOXB-AS3	0	0	0	0	-0.3517	-0.278	0	0	0
CTD-2170G1.2	0	0	-0.3516	-0.2731	0	0	0	0	0
LINC01366	0	0	0	0	-0.2846	-0.3354	0	0	0
LINC00271	0	-0.0654	0	0	-0.3446	-0.3533	0.1527	0	0
EMX2OS	-0.3489	0	-0.2593	0	0	0	0	0	0
RP11-106M7.1	0	-0.243	-0.3646	0	0	0	0	0	0
RP11-793H13.3	0	-0.2334	0	0	-0.5939	0	0	0.2219	0
DPH6-AS1	0	0	-0.1933	0	0	-0.2467	0	-0.1636	0
LINC01091	0	0	0	0	-0.2564	-0.3462	0	0	0
RP11-449D8.1	0	0	0	0	-0.2403	-0.3599	0	0	0
RP11-119D9.1	0	0	0	-0.5965	0	0	0	0	0
RP1-137D17.1	0	-0.2194	0	0	-0.2362	-0.1322	0	0	0
RP11-218M22.1	0	-0.1828	-0.1815	0.3538	-0.2201	-0.226	0	-0.1306	0
LINC00284	0	-0.122	0	0	0	0	-0.2422	-0.2148	0
LINC00643	-0.3295	0	0	0	0	-0.2387	0	0	0
LYPLAL1-AS1	0	-0.1402	-0.1315	0	0	0	0	-0.2875	0
LINC00920	0	-0.1869	0	0	-0.1511	-0.3559	-0.1474	0.2863	0
RP4-782L23.1	0	0	0	0	-0.5222	-0.1901	0	0	0.1621
MIR31HG	0	-0.2075	0	0	0	0	0	-0.3411	0
PWAR6	-0.4721	-0.3548	-0.3129	0.3472	-0.2723	-0.1237	0	0.49	0.1566
RP11-31F15.2	0	-0.3297	0	-0.4062	0	-0.1042	0.1796	-0.1281	0.2496
RP11-90K6.1	-0.36	0	0	0	0	0	0	-0.1786	0
TOPORS-AS1	0	-0.2006	-0.3039	0.3292	-0.2708	0	0	-0.2164	0.1251
NDUFA6-AS1	-0.4092	-0.3062	0	0.265	-0.1483	0.1877	0	0	-0.123
LINC00864	0	0	0	-0.5221	0	0	0	0	0
RP11-130F10.1	0	-0.2654	0	0	-0.2547	0	0	0	0
FLG-AS1	0	-0.3552	-0.3198	0	-0.1071	0.1447	0	0.1173	0
LINC00675	0	-0.0887	0	0	0	-0.0882	0	-0.343	0
NR2F2-AS1	0	-0.2096	0	0.3681	-0.269	-0.4062	0	0	0
HNF4A-AS1	0	0	0	-0.5123	0	0	0	0	0
RP11-87E22.2	0	0	0	0	-0.5115	0	0	0	0
LINC00890	0	0	0	0	-0.1468	-0.2481	0	-0.1159	0
RP5-899B16.1	0	-0.2165	0	0	-0.2934	0	0	0	0
RP1-197B17.3	-0.2838	0	-0.2229	0	0	0	0	0	0
CATIP-AS1	0	0	0	0	0	-0.2147	0	-0.2912	0
MEG9	0	-0.2956	0	-0.2102	0	0	0	0	0
RP11-141J13.5	0	0	0	0	-0.4953	0	0	0	0
AC008268.1	0	0	0	0	-0.4928	0	0	0	0
CTB-33O18.3	-0.3385	0	0	0	-0.1466	0	0	0	0
RP11-88I21.2	0	0	0	0	-0.484	0	0	0	0
CYP4F35P	0	-0.229	0	0	-0.2504	0	0	0	0
MGC27382	0	0	0	0	-0.4778	0	0	0	0
LINC00163	0	0	0	0	-0.4698	0	0	0	0
GLIS3-AS1	0	0.143	-0.2272	0	-0.1689	-0.2141	0	0	0
RP11-181C3.1	0	-0.1607	0.2753	-0.4026	-0.1782	0	0	0	0
RP11-1008C21.1	0	0	0	0	-0.2235	-0.2385	0	0	0
RP11-61A14.1	0	0	-0.2842	0	0	0	0	-0.1746	0
CYP1B1-AS1	0	-0.3249	0	0.2896	-0.3901	0	0.1396	-0.1723	0
CTC-523E23.1	0	-0.1731	0	0	-0.1744	-0.1092	0	0	0
MIR205HG	0	-0.299	0	0	0	0.2401	0	-0.389	0
RP13-580F15.2	0	-0.2089	0	0	-0.3708	0	-0.233	0.3743	0
RP11-72M17.1	0	-0.2487	0	-0.3651	0	0	-0.2329	0.2887	0.1245
CADM3-AS1	0	0	0	0	-0.4269	0	0	0	0
RP11-373N22.3	0	-0.352	0.3744	0	-0.4477	0	0	0	0
RP11-528A4.2	0	0	0	0	-0.4193	0	0	0	0
IGF2-AS	0	-0.4191	0	0	0	0	0	0	0
AC007743.1	-0.2622	-0.2014	0	0.3878	-0.2	0	0	-0.1388	0
GRIK1-AS1	0	-0.4114	0	0	0	0	0	0	0
BAALC-AS2	0	0	0	0	-0.1005	-0.1743	0	0	-0.1337
LINC00472	-0.3356	-0.3156	0.1331	0	-0.3988	0	0.109	0.2445	0.1571
RP3-332B22.1	0	0	0	0	-0.4062	0	0	0	0
RFPL1S	0	-0.133	-0.2703	0	0	0	0	0	0
LINC01220	0	-0.237	0	0	0	-0.1655	0	0	0
RP11-902B17.1	0	-0.2481	0	0	-0.153	0	0	0	0
RP11-88H9.2	0	0	0	0	-0.3955	0	0	0	0
PGM5-AS1	0	0	0	0	-0.3886	0	0	0	0
LINC00167	-0.2568	-0.1316	0	0	0	0	0	0	0
RP13-1039J1.2	-0.3303	0	0	0	0	0	0.1153	-0.1727	0
LINC00989	0	0	-0.1217	0	0	-0.2572	0	0	0
RP5-1021I20.2	0	0	0	-0.2114	0	-0.1645	0	0	0
AC011738.4	0	-0.3722	0	0	0	0	0	0	0
RP11-247C2.2	0	-0.3699	0	0	0	0	0	0	0
H19	0	-0.2422	0	0	0.1801	0	0	-0.3053	0
RP11-557H15.4	0	0	0	0	-0.2601	-0.1067	0	0	0
MIR143HG	-0.2859	-0.4108	0	0.5251	0	-0.1178	0.1376	-0.2115	0
TMEM72-AS1	0	-0.1262	-0.2369	0	0	0	0	0	0
RP11-414J4.2	0	0.1843	-0.3798	0	0	0	0	-0.1637	0
SOCS2-AS1	0	-0.3288	0	-0.2668	0	0	0	0	0.2376
LINC00310	0	-0.0995	0	0	0	-0.2572	0	0	0
AC006946.15	0	0	-0.1611	0	0	0	0	-0.1944	0
AL928768.3	0	0	0	-0.2479	0	-0.1062	0	0	0
SNAI3-AS1	0	-0.0663	-0.2642	0.3333	0	-0.1514	0	-0.2044	0
DNAJC27-AS1	0	-0.2269	0	0	-0.1258	0	0	0	0
LINC01277	-0.2603	-0.0915	0	0	0	0	0	0	0
LINC01085	0	-0.3451	0	0	0	0	0	0	0
TOLLIP-AS1	-0.2697	-0.3165	0	0.4451	-0.1787	0.152	-0.1764	0	0
C3orf67-AS1	0	0	-0.3418	0	0	0	0	0	0
FAM138A	-0.3362	0	0	0	0	0	0	0	0
LL22NC03-75H12.2	0	0	0	0	-0.25	-0.0853	0	0	0
TUNAR	0	0	-0.2106	0	0	0	-0.1239	0	0
CTD-2003C8.2	0	0	0	0.3407	-0.341	-0.3327	0	0	0
RP11-154H17.1	0	0	-0.3265	0	0	0	0	0	0
RP11-774O3.3	-0.3603	-0.2941	0	0.3601	-0.1441	0	0	0.1128	0
RP4-647C14.2	0	-0.3767	0	0.3449	0.2087	0	0	-0.3004	-0.2012
CTD-2600O9.1	0	-0.0576	0	0	0	0	0	-0.267	0
AC034220.3	0	-0.31	0.1221	0	-0.2312	0.0969	0	0	0
GPR158-AS1	0	0	-0.1371	0	0	0	0	-0.1843	0
AC007405.4	0	0	0	0	-0.3194	0	0	0	0
AC108142.1	0	0	0	0	0	0	0	-0.3156	0
PRKCQ-AS1	0	0	-0.1317	0	-0.2192	-0.1402	0.1208	-0.1446	0.1998
RP4-813D12.3	0	0	0	0	0	0	0	-0.3149	0
LINC01069	0	0	-0.3148	0	0	0	0	0	0
LINC00595	0	0	-0.3134	0	0	0	0	0	0
SRP14-AS1	0	-0.3045	0	0.2277	-0.3637	0	0.1283	0	0
RP11-896J10.3	0	0	0	0	-0.1071	-0.3613	0	0.1669	0
LIPE-AS1	0	-0.3072	0	0	0.1272	0.1069	0	-0.2267	0
RP11-545I5.3	0	-0.294	-0.122	0.3257	-0.1418	0.0902	0	-0.1575	0
RP11-701P16.5	0	0	0	0	-0.298	0	0	0	0
TRAM2-AS1	-0.2754	-0.2577	0	0	0	0	0	0.2356	0
RP11-372E1.4	0	0	0	-0.2967	0	0	0	0	0
RP11-247A12.2	0	-0.2855	0	0	0.1123	-0.1184	0	0	0
LINC00641	-0.2713	-0.2538	-0.4282	0.5899	0	-0.1203	0.1923	0	0
CACNA1G-AS1	0	0	-0.1278	0	0	0	0	0	-0.1616
AC104809.2	0	0	0	0	-0.2878	0	0	0	0
LINC00320	0	0	-0.2876	0	0	0	0	0	0
SACS-AS1	0	-0.2874	0	0	0	0	0	0	0
MRGPRF-AS1	0	0	0	0	-0.2864	0	0	0	0
MAPT-AS1	0	-0.2853	0	0	0	0	0	0	0
AC093627.10	0	0	0	0.2471	-0.1138	-0.2593	-0.1216	-0.1557	0.1188
LIFR-AS1	0	-0.409	0	0.2535	0	-0.1271	0	0	0
LINC00441	0	-0.2824	0	0	0	0	0	0	0
LINC00648	0	-0.2782	0	0	0	0	0	0	0
FAM83A-AS1	0	0	0	-0.6865	0.4099	0	0	0	0
RP11-7F17.3	0	-0.2968	0	0	-0.2022	0	0.2226	0	0
UMODL1-AS1	0	0.2207	0	0	-0.1589	-0.3347	0	0	0
ZFHX4-AS1	0	-0.4027	0.1312	0	0	0	0	0	0
ARHGAP5-AS1	-0.2996	-0.2775	-0.1739	0.6192	0.2203	0	-0.1865	-0.1734	0
COX10-AS1	0	0	0.2887	0	-0.2997	0	0	-0.26	0
RP11-6N17.2	-0.2709	0	0	0	0	0	0	0	0
C22orf34	0	0	0	0	-0.1386	-0.1294	0	0	0
RP11-770J1.4	0	0	-0.2673	0	0	0	0	0	0
C10orf25	-0.3607	-0.1346	0.4857	0	-0.1005	-0.3553	0.1994	0	0
INHBA-AS1	0	0	-0.2654	0	0	0	0	0	0
CTC-297N7.7	0	-0.2618	0	0	0	0	0	0	0
LINC00323	0	-0.0975	-0.1636	0	0	0	0	0	0
RP11-85O21.2	0	0	-0.2607	0	0	0	0	0	0
RP11-736K20.6	0	-0.247	-0.1737	0	0.1703	-0.1368	0.1271	0	0
LINC00298	0	0	-0.256	0	0	0	0	0	0
RP1-111D6.3	0	0	-0.2554	0	0	0	0	0	0
AC104809.4	0	0	0	0	-0.254	0	0	0	0
PCOLCE-AS1	0	-0.2511	0	0	0	0	0	0	0
LINC01018	0	-0.1114	0	0	0	0.213	0	-0.3515	0
RP11-647F2.2	-0.2494	0	0	0	0	0	0	0	0
MRVI1-AS1	0	0	0	0	-0.1504	-0.2131	0	0.1146	0
LINC01118	0	0	0	0	0	-0.2454	0	0	0
AC013271.3	0	0	-0.1391	0.2942	0	-0.1357	0	-0.2632	0
LINC00605	0	0	0	0	0	0	0	-0.2436	0
CPB2-AS1	0	-0.2284	0	-0.2221	0	0	0	0	0.2085
CTB-113P19.1	0	0	-0.2403	0	0	0	0	0	0
HAND2-AS1	0	-0.2398	0	0	0	0	0	0	0
STXBP5-AS1	0	-0.235	-0.3473	0.451	0	-0.2342	0	0.1275	0
FLJ27354	0	-0.2016	0.121	0.2113	-0.2075	0	0	-0.1595	0
AC007952.6	0	0	0	0	0	-0.2339	0	0	0
RP11-359G22.2	0	0	0	0	-0.2272	0	0	0	0
KCNQ1DN	0	0	-0.2267	0	0	0	0	0	0
RP11-10L7.1	0	-0.0996	-0.1265	0	0	0	0	0	0
RP11-768F21.1	0	0	0	0	0	-0.3323	0.1063	0	0
LINC01558	0	-0.2259	0	0	0	0	0	0	0
C20orf203	0	-0.2258	0	0	0	0	0	0	0
AC007246.3	0	-0.3171	-0.2569	0.328	-0.1532	-0.1438	0	0.318	0
TRHDE-AS1	0	0	0	-0.2235	0	0	0	0	0
AP001187.9	0	0	0	-0.2216	0	0	0	0	0
HOXD-AS2	0	0	0	0	0	0	0	-0.2185	0
LINC00460	0	0	0	0	0	-0.2178	0	0	0
CTC-525D6.1	0	0	-0.2173	0	0	0	0	0	0
ADPGK-AS1	0	0	0	0	-0.2169	0	0	0	0
LINC00856	0	0	-0.2135	0	0	0	0	0	0
RP11-586D19.1	0	0	-0.3092	0	0.2094	0	0	-0.1136	0
RP1-93H18.1	0	-0.2126	0	0	0	0	0	0	0
LINC00504	-0.2756	0	0	0	-0.1044	0.1676	0	0	0
RP11-134O21.1	0	-0.2124	0	0	0	0	0	0	0
RP11-121M22.1	0.255	-0.2597	0	0.2116	-0.1312	-0.1513	-0.1352	0	0
RP11-613D13.5	0	-0.0694	0	0	-0.2474	0	0.1075	0	0
RP4-799P18.2	0	-0.2075	0	0	0	0	0	0	0
MGC16275	0	-0.1835	-0.1165	0.7661	-0.2014	-0.1389	-0.128	-0.2039	0
FAM66D	0	-0.1927	0.1285	0	-0.1744	0	0.1604	-0.1268	0
LINC01310	0	0	-0.2041	0	0	0	0	0	0
RP4-630C24.3	0	0	-0.2009	0	0	0	0	0	0
RP11-12L8.1	0	0	0	0	-0.2004	0	0	0	0
C17orf102	0	0	-0.1999	0	0	0	0	0	0
MRPL23-AS1	0	-0.1974	0	0	0	0	0	0	0
NFIA-AS2	0	-0.2067	0.2488	0	0	-0.2392	0	0	0
ZBED5-AS1	0	-0.1842	0	0.3796	0	0	0	-0.2609	-0.1303
AC096670.3	0	0	0	0	-0.1957	0	0	0	0
RP11-613D13.8	0	0	0.175	0	-0.3705	0	0	0	0
HOXA-AS3	0	-0.3425	0	0	0	0	0.1476	0	0
CTD-2297D10.2	0	-0.1932	0	0	0	0	0	0	0
LINC01133	0	-0.0819	0	0	0	0.4098	-0.1549	-0.3655	0
TDRG1	0	0	-0.1922	0	0	0	0	0	0
HAR1B	0	0	-0.2117	0	0.162	0	0	0	-0.1407
RP11-154D17.1	-0.3578	0	0	0	0.1686	0	0	0	0
RP11-403I13.5	0	0	0	-0.4928	0.107	0	0	0.1974	0
LINC00113	0	0	0	0	0	0	-0.1853	0	0
DKFZP434L187	0	-0.185	0	0	0	0	0	0	0
PCAT4	0	0	0	0	0	0	0	-0.1847	0
RP11-276H19.1	0	-0.3966	0.4024	0	0	-0.1894	0	0	0
LINC00488	0	0	-0.1833	0	0	0	0	0	0
TTTY14	0	0	0	0	0	-0.1794	0	0	0
RP11-430B1.2	0	-0.3053	-0.1683	0.4828	0	0	0	-0.1872	0
LBX1-AS1	0	0	0	0	0	-0.1773	0	0	0
RP11-379F4.4	0	-0.1255	-0.1896	0.422	0	0	0	-0.4033	0.1192
DLGAP4-AS1	0	-0.1453	0	0	0	-0.1241	0.229	-0.1348	0
FLJ13224	-0.342	0.168	0	0	0	0	0	0	0
LINC01140	0	0	-0.1692	0	0	0.1647	0	-0.1692	0
RP11-131L23.1	0	-0.0621	0	0	-0.1899	-0.1979	0.2779	0	0
AC010127.3	0	0	-0.171	0	0	0	0	0	0
DNMBP-AS1	0	-0.3168	-0.3681	0	0	0	0	0.5146	0
OVAAL	0	-0.1697	0	0	0	0	0	0	0
SNAP25-AS1	0	0	-0.1685	0	0	0	0	0	0
LINC01010	0	0	0	-0.3379	0	0.1702	0	0	0
EDNRB-AS1	0	0	-0.1671	0	0	0	0	0	0
LINC01540	0	0	0	0.3654	-0.1817	-0.3469	0	0	0
LINC01146	0	0	0	-0.3098	0	0	0	0.1495	0
FAM167A-AS1	0	0	-0.1599	0	0	0	0	0	0
VIM-AS1	0	0.1223	0.1366	0	-0.1658	-0.3434	0	-0.1559	0.2464
LINC01135	0	0	-0.1567	0	0	0	0	0	0
RP11-368I7.4	0	0	0	0	-0.1555	0	0	0	0
LINC00689	0	-0.1427	0.1593	0	-0.1714	0	0	0	0
AC091878.1	0	0	-0.1546	0	0	0	0	0	0
AP000708.1	0	0	-0.1526	0	0	0	0	0	0
LINC00639	0	-0.1647	0.1263	0	-0.1129	0	0	0	0
HPYR1	0	0	-0.1478	0	0	0	0	0	0
LINC00958	0.3311	-0.3037	0	0	0.1153	0.137	0	-0.4272	0
RP11-420N3.2	0	0	-0.1468	0	0	0	0	0	0
HCG11	0	-0.1435	-0.2815	0.2218	0.1102	0	0	-0.2007	0.1476
GATA3-AS1	0	-0.1459	0	0	0	0	0	0	0
RP11-9G1.3	0	0	-0.1458	0	0	0	0	0	0
LINC00299	0	0	-0.1454	0	0	0	0	0	0
RP11-273G15.2	0	0.0942	-0.2247	0	0.1003	0	-0.1116	0	0
SLC25A21-AS1	-0.2704	-0.3608	-0.1358	0.5311	0	0	-0.1668	0.2629	0
RP11-495K9.3	0	0	0	0	0	-0.1394	0	0	0
FGF13-AS1	0	-0.2731	0.1349	0	0	0	0	0	0
ISM1-AS1	0	-0.1381	0	0	0	0	0	0	0
RP11-93I21.3	0	0	0	0	-0.1381	0	0	0	0
MIR663AHG	0	0	0	0	-0.138	0	0	0	0
CTB-113P19.4	0	-0.0681	-0.373	0	0	0.3053	0	0	0
LINC00957	-0.2622	-0.1404	0	0.6386	0	-0.1937	-0.1779	0	0
LINC00334	0	0	-0.1351	0	0	0	0	0	0
FLJ26850	0	-0.2074	0	0	-0.2122	0	0	0.2847	0
RP11-890B15.2	0	0	0	0	0	-0.1338	0	0	0
ZNF667-AS1	0	-0.1005	0	0	0	-0.1581	0.1259	0	0
SLC39A12-AS1	0	0	-0.1288	0	0	0	0	0	0
AQP4-AS1	0	-0.1868	0	0.3115	-0.3676	0	0	0.1147	0
PRKAG2-AS1	-0.2813	-0.2272	-0.2155	0	0	0.1614	0	0.4368	0
LINC00922	0	0	0	0	-0.125	0	0	0	0
ALDH1L1-AS2	0	0	-0.1248	0	0	0	0	0	0
LINC00336	0	0	0	0	0	0	-0.1204	0	0
ROR1-AS1	0	0	0	0	0	-0.12	0	0	0
WDR11-AS1	0	0	-0.1189	0	0	0	0	0	0
HIPK1-AS1	0	0	-0.1182	0	0	0	0	0	0
RP1-283K11.3	0	0	0	0	-0.1181	0	0	0	0
STX17-AS1	0	-0.0929	0	0.2916	-0.1511	0	0	0	-0.1652
FAM66B	0	-0.2962	0	0	0	0	0	0.1799	0
AC009120.4	0	0	-0.1162	0	0	0	0	0	0
POT1-AS1	0	0	0	0	0	-0.2378	0	0.1227	0
RP11-400K9.4	-0.2775	-0.1045	0	0.4645	-0.1118	-0.0851	0	0	0
GCSAML-AS1	0	-0.114	0	0	0	0	0	0	0
AP000662.4	0	-0.174	0.1915	0	-0.107	0	0.2029	-0.2254	0
RP11-286B14.1	0	-0.2215	0	0	0	0	0.1113	0	0
LINC00574	0	0	0	-0.3203	0.211	0	0	0	0
LINC01093	0	0	0	0	-0.1062	0	0	0	0
AE000661.37	0	0	0	0	0	0	-0.106	0	0
LINC00484	0	0	0	0	-0.1035	0	0	0	0
CTC-308K20.1	0	-0.175	0	0.5166	0	-0.1343	0	-0.1858	-0.1204
RP5-1142A6.2	0	-0.1154	-0.1614	0	0	0	0	0.1783	0
RP11-475O6.1	0	-0.0981	0	0	0	0	0	0	0
RAET1E-AS1	0	-0.0656	0	0	0	-0.1599	0	0.129	0
RP11-315I14.2	0	-0.0941	0	0	0	0	0	0	0
FLJ33360	0	-0.2414	0	0	0	0.1489	0	0	0
AC004538.3	0	0	0	0	0.0982	-0.1895	0	0	0
LINC00473	0	0	0	0	0.1263	0	0	-0.2156	0
FAM66A	0	-0.1956	0	0	0	0	0.1066	0	0
RP11-760D2.5	0	-0.0866	0	0	0	0	0	0	0
EGFR-AS1	0	-0.0856	0	0	0	0	0	0	0
TNRC6C-AS1	0	0	0	0	0	-0.2041	0	0.1202	0
LINC00707	0	0	0	-0.2257	0.1431	0	0	0	0
LINC01024	-0.3949	-0.2952	0	0.3806	0	-0.1947	0	0.4218	0
RP11-23J9.5	-0.3388	0	0	0	0	0	0	0	0.2571
RP11-366L20.2	0	-0.2173	0	0	0	0	0.1356	0	0
RP11-325F22.2	0	0	0	0	0	-0.2179	0	0.1377	0
DPP10-AS1	0	0	-0.2024	0	0	0.1226	0	0	0
SLC26A4-AS1	0	-0.0638	-0.279	0	0	0	0	0.2652	0
RP11-310E22.4	0	-0.0742	0	0	0	0	0	0	0
KIAA0087	0	-0.3587	0.2877	0	0	0	0	0	0
EWSAT1	0	-0.236	0	0	0.165	0	0	0	0
RP11-326C3.11	0	-0.1946	0	0.4906	0	0	0	-0.3614	0
TINCR	0	0.3386	-0.1387	0	-0.2802	0.1693	0	-0.154	0
FAM66E	0	-0.0649	0	0	0	0	0	0	0
THAP7-AS1	0	-0.1935	0.1471	0	0	0.1728	0	-0.1854	0
SCOC-AS1	0	-0.0948	-0.1731	0.4443	-0.1184	-0.1138	0	0	0
RP11-761E20.1	0	-0.0555	0	0	0	0	0	0	0
FZD10-AS1	0	-0.3579	-0.1445	0.4866	-0.157	0.3185	0	-0.1992	0
FAM66C	0	-0.145	0.145	0	-0.191	0	0.1377	0	0
AP000476.1	0	0	0	0	0.1098	-0.1588	0	0	0
RP11-91K9.1	0	0	0	0	0.133	-0.1807	0	0	0
AF131216.5	0	0	-0.2585	0	0	0.4288	0	-0.2179	0
BZRAP1-AS1	0	0	-0.1538	0	0	0	0.107	0	0
LINC00607	0	0.0581	0	0	-0.2631	0	0	0	0.1583
RGMB-AS1	0	-0.0834	0	0	0	0	-0.1223	0	0.1599
RP11-221J22.1	0	-0.0593	0	-0.2112	0.3691	-0.1415	0	0	0
RMST	0	0	0.1325	0.3473	-0.3502	0	0	-0.1673	0
TUSC8	0	-0.185	0	0	0.1497	0	0	0	0
SNHG5	0	-0.1257	0.2056	0	0	0	-0.115	0	0
LINC01504	0.2559	0	0	0	-0.2867	0	0	0	0
RAMP2-AS1	-0.2725	-0.3038	0.1811	0.2938	-0.1684	0	0.241	0	0
BDNF-AS	0	-0.1673	0	0.2378	-0.2047	0	-0.1449	0.2513	0
TP53TG1	0	-0.2685	0.372	0.2757	-0.2815	0	0	-0.1245	0
PRR34-AS1	0	-0.1747	0	0.3814	0	0	-0.1041	-0.1284	0
TTLL10-AS1	0	0	0	0	-0.124	0	0.1031	0	0
LINC00940	0	0	0	0	-0.4957	0	0	0.4789	0
LINC00930	0	-0.1199	0	0	-0.2576	0	0	0.364	0
MEG3	0	-0.1807	0	0	0	0	0.1701	0	0
DNM1P35	-0.2943	0	0	0.6189	0	0	0	-0.3323	0
RP11-11N9.4	0	0	0	0.2674	0	-0.1317	-0.1341	0	0
ST3GAL5-AS1	0	0	0	0.2528	-0.239	0	0	0	0
AC114730.3	0	0.275	0	0	0	0	-0.1453	-0.1151	0
JARID2-AS1	0	0	-0.1997	0	0.2155	0	0	0	0
TARID	0	0	0	0	-0.1245	0	0.1429	0	0
SLC22A18AS	0	0	0	0	0.2485	0	0	-0.2278	0
AC129778.2	0	-0.3118	0.1979	0.2688	-0.1311	0	0	0	0
LINC01252	0	-0.1669	0	0	0	0	0	0.1933	0
AC073072.5	0	0	0	0	0.2003	-0.164	0	0	0
RP11-401P9.5	0	0.232	0.2414	0	-0.2239	-0.2131	0	0	0
TSPEAR-AS2	0	0	0	0	-0.1371	0	0.1736	0	0
SHANK3	0	-0.2667	-0.1585	0.4069	-0.1574	-0.1054	0.1484	0.172	0
AC007163.3	0	0	-0.283	0	0.323	0	0	0	0
RASSF8-AS1	0	-0.1339	0.2812	0	0	-0.1059	0	0	0
LINC00672	-0.3379	0	-0.1731	0.7446	0	-0.1922	0	0	0
DLGAP1-AS1	0	-0.1181	0	0.3277	0	0.2185	-0.2351	-0.1506	0
CTD-2036P10.3	0	-0.4119	-0.249	0.6989	-0.1487	0.157	0	0	0
RP11-66B24.4	0	-0.1597	0	0	0	0	0	0.2069	0
PPP3CB-AS1	0	-0.1656	0	0.2155	0	0	0	0	0
RP11-727A23.10	0	-0.082	0	0	0	0	0.1329	0	0
ARHGEF26-AS1	0	0.2193	-0.1627	-0.2342	-0.1925	0	0	0.4217	0
RNF217-AS1	0	-0.1306	0	0	-0.1679	0.3507	0	0	0
SLCO4A1-AS1	0	0	0	0	0.1657	-0.1134	0	0	0
SOX9-AS1	0	0	0.2359	0	0	-0.1823	0	0	0
PART1	-0.3439	0	0	0	0	0.3976	0	0	0
LINC01342	0	-0.0911	0	0	0.1457	0	0	0	0
CECR7	0	-0.0589	0	0	0	0	0	0.1138	0
AC073283.4	0	0	0	0	0.1786	0	0	-0.1236	0
CTD-2054N24.2	-0.2635	-0.2082	0	0.3405	0	0	0.2224	-0.2111	0.175
RP11-513O17.2	0	0.1565	0	0	0	-0.0991	0	0	0
CTC-378H22.2	0	-0.1648	0	0.4129	0	-0.1887	0	0	0
RP4-798P15.3	0	-0.1905	0	0	0	0	0	0.2501	0
PHKA2-AS1	0	-0.1906	0	0	-0.1006	0.0841	0.267	0	0
RP4-555D20.2	0	0	0	0	-0.1876	0	0	0	0.2476
SCARNA9	0	-0.1173	0	0	0	0	0	0	0.18
FAM225A	0.2723	0	-0.1983	0	0	0	0	0	0
LINC01114	0	0	0.24	0	0	-0.166	0	0	0
PCAT18	0	-0.2543	0	0	0	0	0	0.3294	0
RP11-18H21.1	0	0	0	0.2817	0	-0.2048	0	0	0
LINC00937	0	0.0772	0	0	0	0	0	0	0
C1QTNF9B-AS1	0	0	-0.2072	0.5172	-0.2313	0	0	0	0
XIST	0	-0.1313	0.2106	0	0	0	0	0	0
C22orf24	0	0.0808	0	0	0	0	0	0	0
RP11-290F5.1	0	0	0	-0.5441	0.4137	0.2129	0	0	0
SNHG9	0	0	0.2996	0	-0.1003	0.1136	0	-0.2298	0
PSMG3-AS1	0	-0.2816	0.1501	0.5734	-0.2758	-0.2773	0	0.195	0
APCDD1L-AS1	0	-0.121	0.2062	0	0	0	0	0	0
AC025165.8	-0.3391	-0.173	0.2302	0	0	0.1839	0.1833	0	0
LINC-PINT	0	-0.16	-0.3861	0	0	0	0	0.2768	0.3552
RP11-486L19.2	0	-0.2617	0	0	0	0.3497	0	0	0
ENTPD3-AS1	0	0	0.1768	0.2121	-0.3223	-0.1114	0	0	0.1329
AC011899.9	0	0	0.3474	0	-0.2852	-0.316	0	0.3424	0
LINC01426	0	-0.1548	0.373	0	0	0.0925	0	-0.2212	0
CTD-2555A7.2	0	0	-0.1712	0.2609	0	0	0	0	0
RP11-43F13.3	0.2626	0	0	0	0	-0.1895	0	-0.1661	0.1865
RP11-440G9.1	0	0	0	0	0	0.0942	0	0	0
RP11-454P21.1	0	0	0	0	0	0.0959	0	0	0
FOXN3-AS1	0	-0.1348	0	0.269	0	0.195	-0.1056	0	-0.1257
PRSS51	0	-0.1517	0.3623	0	0	-0.1102	0	0	0
MIR646HG	0	0	0	0	0.1011	0	0	0	0
RP3-467K16.2	0	0	0	0	0.2984	0	0.1753	-0.3717	0
AC010890.1	0	-0.0631	0	0	0	0	0.1658	0	0
CSNK1G2-AS1	0	0	0	0	0	0	0.1066	0	0
HULC	0	0	0	0	0	0	0.1071	0	0
LINC01585	0	0	0	0	0.1072	0	0	0	0
ZBTB46-AS1	0	0	0	0	0	0	0.1072	0	0
RP11-431M7.3	0	0	0	0	0	0.1075	0	0	0
C20orf197	0	-0.1173	0	0	0.2264	0	0	0	0
LINC01098	0	0	0	0	0.1109	0	0	0	0
C15orf56	0	0	0	0.275	-0.1627	0	0	0	0
RP11-58E21.3	0	0.2665	0	0	0.1195	-0.2734	0	0	0
RP11-443B7.1	0	0.1	0	0	0.2652	-0.2523	0	0	0
UCA1	0	0	0	0	0.2048	0.1589	-0.2507	0	0
ITGA9-AS1	0	-0.3657	0	0.5967	-0.3093	0	0	0.1924	0
AC009133.17	0	0	0	0	0	0	0.1151	0	0
RP11-474D1.3	0	0	0	0	0.1172	0	0	0	0
LINC00883	0	-0.3235	0	0.4476	-0.1636	0	0.1183	-0.167	0.2061
RP11-706O15.5	0	0	0	0	0	0	0.1213	0	0
LINC00682	0	0	0	0	0.1227	0	0	0	0
FAM224A	0	0	0	0	0	0	0	0.1229	0
FLJ21408	0	0	0	0	0	0	0.1232	0	0
LINC01013	0	0	0	0	0	0	0	0	0.1232
RPL34-AS1	0	0	0.1237	0	0	0	0	0	0
RP11-771K4.1	0	0	0	0	0	0	0.1242	0	0
AC137932.6	0	0	0	0	0	0	0.1254	0	0
AF146191.4	0	0	0	0	0	0	0.1268	0	0
HOTAIRM1	0	-0.2254	0	0	0.1006	0.1207	0	0	0.1314
AP001347.6	-0.2555	0	0.2721	0	0.1111	0	0	0	0
AC083884.8	0	0	0	0	0	0	0.1281	0	0
AC010148.1	0	0	0	0	0	0	0.1297	0	0
CTC-378H22.1	0	0	0	0	0.1302	0	0	0	0
RP11-168O16.1	0	0	0.1309	0	0	0	0	0	0
AC092535.3	0	-0.0839	0	0	0.2153	0	0	0	0
RP11-451G4.2	0	0.1332	0	0	0	0	0	0	0
IGFBP7-AS1	0	0	0.1357	0	0	0	0	0	0
CTA-941F9.9	0	-0.4108	0	0.5467	0	0	0	0	0
AC062028.1	0	0	0	0	0	0	0	0	0.1377
FLJ26245	0	0	0	0	0	0.1383	0	0	0
BSN-AS2	0	0	0	0	0	0	0.1384	0	0
PKN2-AS1	0	0	0.1393	0	0	0	0	0	0
C9orf41-AS1	0	0	0	0	0.1394	0	0	0	0
RP11-960L18.1	0	0	0	0	0.1397	0	0	0	0
RP4-568F9.6	0	0	0	0	0	0	0.1414	0	0
CTD-2337I7.1	0	0	0	0	0.1448	0	0	0	0
CECR5-AS1	0	0.0561	0	0	0.1292	0.0962	-0.1367	0	0
HCG22	0	0	0.145	0	0	0	0	0	0
RP11-158I13.2	0	0	0	0	0.1451	0	0	0	0
AL121656.5	0	0.1466	0	0	0	0	0	0	0
AC016757.3	0	-0.0692	-0.1268	0.2099	0	0	0.1332	0	0
FOXP1-IT1	0	0	0	0	0	0	0.1475	0	0
RP11-1191J2.2	0	0	0	0	0	0	0.1482	0	0
C15orf54	0	0	0	0	0.1487	0	0	0	0
LINC01268	0	0	0.2806	0.3754	-0.2381	-0.2692	0	0	0
LINC01257	0	0	0	0	0	0	0.1488	0	0
RP5-875O13.1	0	-0.0798	0	0.2287	0	0	0	0	0
MIR124-2HG	0	0	0.1489	0	0	0	0	0	0
DICER1-AS1	0	-0.1312	0	0	0	0.1299	0.1506	0	0
AC025171.1	0	0	0	0	0	0	0	0.152	0
LINC00324	0	-0.3362	0.1824	0.3082	-0.1545	0	-0.1561	0.3088	0
AC007966.1	0	0	0	0	0	0.153	0	0	0
RP11-26J3.1	0	0	0	0	0	0	0	0	0.1537
LINC00303	0	0	0.1546	0	0	0	0	0	0
LINC00266-1	0	0	0	0	0.1556	0	0	0	0
RP11-23D24.2	0.4158	0	0	0	-0.2599	0	0	0	0
CTD-2314B22.1	0	0	0	0	0	0	0.1567	0	0
MED14OS	0	-0.0592	0.1375	0	-0.1596	-0.1923	0.1968	0	0.2363
RP11-408H20.3	0	0	0	0	0	0	0	0.16	0
CHL1-AS1	0	0	0	0	0.1608	0	0	0	0
RP11-111F5.4	0	0	0	0	0	0	0	0.1612	0
RP11-554F20.1	0	0	0.163	0	0	0	0	0	0
KIF25-AS1	0	0	0	0	0.1633	0	0	0	0
FLJ35934	0	-0.141	0	0	0.3056	0	0	0	0
RP11-739N10.1	0	0	0	0	0	0	0.1651	0	0
LHFPL3-AS2	0.3069	0	0	0.446	-0.5718	-0.2062	0.1904	0	0
LINC00885	0	0.0753	0	0	-0.2666	0.4474	0.1055	-0.1951	0
CTD-2135J3.3	0	-0.0839	0	0	0	-0.1242	0.2205	0	0.1554
LINC00892	0	0	0	0.3486	-0.1781	0	0	0	0
CTB-12O2.1	0	0	0.1708	0	0	0	0	0	0
RP11-417E7.2	0	0	0	0	0.2661	0.0985	0	0	-0.1929
CTD-2516F10.2	0	-0.1803	0.1591	0	-0.117	0.1216	0	0.1887	0
RP11-863K10.2	0	0	0	0	0	0.1723	0	0	0
CTD-2540L5.6	0	0	0	0	0.1726	0	0	0	0
PP14571	0	0	0	0	0.175	0	0	0	0
LINC01529	0	0	0	0	0	0	0	0	0.1766
RP11-588G21.2	0	0	0	0	0	0	0	0.1771	0
LINC01352	0	0	0.1783	0	0	0	0	0	0
ST7-AS2	0	0	0.1814	0	0	0	0	0	0
RP1-117O3.2	0	0	0	0	0	0	0.1828	0	0
C12orf80	0	0	0	0	0.1831	0	0	0	0
SLC7A11-AS1	0	0	0	0	0.1874	0	0	0	0
LINC00494	0	0	0	0	0	0	0.1891	0	0
AL592528.1	0	0.1892	0	0	0	0	0	0	0
RNF219-AS1	0	0	-0.183	0.3731	0	0	0	0	0
EPHA1-AS1	0	0	0.3373	0	-0.146	0	0	0	0
C9orf139	0	0	0	0	0.193	0	0	0	0
MAMDC2-AS1	0	0	0	0	0	0	0.1942	0	0
LINC01102	0	0	0.1945	0	0	0	0	0	0
RP11-536C5.7	0	0	0	0	0	0	0.1953	0	0
LINC00900	-0.3016	-0.1303	0	0.6012	0.1652	0	0	0	-0.1392
RP11-488P3.1	0	0	0.1956	0	0	0	0	0	0
LINC00629	0	0	0	0	0.4199	0	0	-0.2211	0
RP4-529N6.1	0	0	0	0	0.2007	0	0	0	0
RP11-855O10.2	0	0	0	0	0.2031	0	0	0	0
LOH12CR2	0	-0.2496	0	0.5816	-0.1284	0	0	0	0
MUC2	0	0	0	0	0.2047	0	0	0	0
RP11-966I7.2	0	0	0.2048	0	0	0	0	0	0
RP11-576D8.4	0	0.205	0	0	0	0	0	0	0
LINC00202-2	0	0	0	0	0	0	0.206	0	0
LINC01186	0.3245	-0.2324	0	0.3744	-0.1182	0	-0.1408	0	0
RP11-461O7.1	0	0	0.2097	0	0	0	0	0	0
RP1-104O17.1	0	0	0.212	0	0	0	0	0	0
AC004540.5	0	-0.3139	0.3745	0	-0.1818	-0.2596	0.185	0.4083	0
RP5-1158E12.3	0	0	0	0	0	0	0.2139	0	0
RP11-262H14.4	0	-0.2005	0.2947	0	-0.1828	0	0	0.3047	0
MIR181A1HG	0	0	0	0	0.2166	0	0	0	0
SNHG14	0	-0.2291	-0.2737	0.2652	0	0	0	0.4612	0
RP11-71N10.1	0	0	0.2242	0	0	0	0	0	0
CTD-2218G20.2	0	0	0	0	0	0	0	0.2263	0
MIRLET7BHG	0	-0.1794	0.3563	0	0	-0.1237	0	0.1745	0
LINC00466	0	0	0	0	0	0.2279	0	0	0
RP11-569G13.2	0	0	0	0	0	0	0	0	0.2279
XXbac-BPG154L12.4	0	0	0	0	0	0	0.2288	0	0
RP11-834C11.4	0	-0.3904	0.3049	0.32	0.136	0	0	0	-0.1398
LL0XNC01-116E7.2	0	0.1422	0	0	0	0.0888	0	0	0
LINC01260	0	0	-0.2545	0	0.3277	0.1579	0	0	0
RP11-526I2.1	0	-0.066	0.2993	0	0	0	0	0	0
RP11-575F12.1	0	0	0	0.2364	0	0	0	0	0
RP11-203B9.4	0	0	0.1396	0	0.0969	0	0	0	0
CTD-2260A17.2	-0.2646	-0.322	0	0.4676	0	0.1373	0	0.2202	0
HAS2-AS1	0	0	0.3384	0	0	-0.2187	0.1195	0	0
CTD-2201I18.1	0	0	0.2437	0	0	0	0	0	0
OSER1-AS1	0	-0.0832	0	0.2632	-0.1006	-0.1155	0	0.2819	0
SGMS1-AS1	-0.2509	-0.3313	0.2034	0.5078	-0.1409	-0.1929	0	0.4515	0
RP11-353N14.4	0	0.2507	0	0	0	0	0	0	0
LINC00899	0	-0.2446	0	0.2867	-0.1044	0	0	0.1719	0.1427
RP11-411K7.1	0	-0.0737	0	0	0.1231	0.3367	-0.1325	0	0
LINC01139	0	0	0	0.3623	0	0	-0.1079	0	0
RP11-308N19.1	0	0.0973	0	0	0	0	0	0	0.1601
C8orf31	0	0	0.5584	0	0.2234	-0.1923	0	-0.3317	0
AC058791.1	0	0	0	0	0.1854	-0.183	0	0	0.2571
KIAA0125	0	0	0	0	0.2596	0	0	0	0
RP11-1102P16.1	0	0	0.132	0	0	0	0	0	0.1301
HOTAIR	0	0.2631	0	0	0	0	0	0	0
AC016582.2	0	-0.1052	0	0	0	0.1877	0.1807	0	0
AC093642.3	0	-0.1387	0	0	0.2784	0	0.1243	0	0
PLCE1-AS1	0	0	0.2643	0	0	0	0	0	0
GNAS-AS1	0	-0.232	0.339	0	0	0.1588	0	0	0
ZNF205-AS1	0	-0.2477	0	0.5163	0	0	0	0	0
RP11-693J15.5	0	0	0	0	0.1314	0.1375	0	0	0
AC145110.1	0	0	0	0	0.2712	0	0	0	0
LINC00941	0	0	0	0.5565	0	0	0	-0.2852	0
LINC01249	0	0	0	0	0	0.274	0	0	0
RP11-423H2.3	0	0	0	0	0.1043	0	0.1698	0	0
LINC00589	0	0	0	0	0.2743	0	0	0	0
RP11-417F21.1	0	0	0	0	0	0	0.2766	0	0
LINC01194	0	0	0	0	0	0.1442	0.1334	0	0
SPATA13	0	0	0	0	-0.2003	0	0	0.4803	0
ST7-OT4	0	0	0.1448	0	0	0	0.138	0	0
FAM95B1	0	-0.1924	0.4619	0	-0.237	0.1089	0	0	0.1421
RP6-74O6.2	0	0	0	0.2839	0	0	0	0	0
AC073133.1	0	-0.063	0	0	0	0	0	0.3478	0
RP3-395M20.8	0	-0.2494	0.14	0.4192	-0.2571	-0.1331	0	0.3652	0
RP11-557H15.3	0	0	0	0	0	0.2851	0	0	0
AL109763.2	0.2856	0	0	0	0	0	0	0	0
RP5-1186N24.3	0	0	0	0	0	0	0	0.2867	0
RP1-122P22.2	0	-0.1564	0.2989	0	0	-0.2094	0.1229	0.2336	0
LINC01169	0	0	0	0	0	0	0	0.2905	0
CTA-373H7.7	0	0	0	0	0	0	0	0	0.2905
RP11-542B15.1	0	0	0	0	0	-0.1081	0	0.3999	0
RP11-115C10.1	0	0.1304	0	0	0	0.1618	0	0	0
RP4-682C21.5	0	0	0	0	0	0.2926	0	0	0
LINC00222	0	0	0	0.295	0	0	0	0	0
RP11-553A21.3	0	-0.0568	0	0.3524	0	0	0	0	0
LINC00242	0	0	0.1521	0	0.3117	-0.1672	0	0	0
LINC01206	0	0	0.2967	0	0	0	0	0	0
HAGLR	0	0	0	0.7721	-0.4174	-0.2655	0.2093	0	0
RP11-50C13.2	0.2995	0	0	0	0	0	0	0	0
RP1-60O19.1	0	0	0	0.3009	0	0	0	0	0
RP11-10L12.4	0	-0.1963	0.1606	0.537	0	0	-0.1989	0	0
PROSER2-AS1	0.3277	-0.1467	0	0.2833	0.1472	0	0.1402	-0.4489	0
LINC01105	0	0.0908	0.2125	0	0	0	0	0	0
ADORA2A-AS1	0	0	0.3041	0	0	0	0	0	0
RP11-144G6.12	0	0	0	0.3054	0	0	0	0	0
AC018890.6	0	0	0	0	0	0.1818	0.1248	0	0
RP11-218L14.4	0	-0.0786	0	0.3867	0	0	0	0	0
NCAM1-AS1	0	0	0.3088	0	0	0	0	0	0
AL035610.1	0	0	0	0.309	0	0	0	0	0
RP11-709D24.6	0	0	0	0	0	0	0.1865	0	0.1254
LINC00612	0	0	0	0.3144	0	0	0	0	0
AC069277.2	0	0	0	0	0	0.3146	0	0	0
EGOT	0	0	0	0.4353	0.1594	-0.1136	0	-0.1659	0
LINC00239	0.3546	0.1182	0	0.3615	0	-0.1996	-0.1271	-0.1908	0
XXbac-BPG308K3.6	0	0	0	0	0	0	0	0.3213	0
PAX8-AS1	0	0	0	0	0	0	0.171	0.1514	0
CDKN2A-AS1	0	0	0	0	0	0	0.1872	0	0.1363
RP1-207H1.3	0	0	0	0	0	0	0	0.3284	0
LHFPL3-AS1	0	0	0.3292	0	0	0	0	0	0
DSG2-AS1	0	0	0	0	0	0.2196	0.1111	0	0
LINC01361	0	-0.0718	0	0	0	0.248	0.1556	0	0
LINC00861	0	0	0	0.3385	0	0	0	0	0
FAM157B	0	0.1352	0	0	0.2052	0	0	0	0
RP11-519M16.1	0	0	0	0	0	0.3418	0	0	0
CTD-2366F13.1	0	-0.3115	0	0.4195	0	0.2361	0	0	0
RP11-553A10.1	0	0	-0.1502	0	0	0	0.1451	0.3494	0
RP11-266O8.1	0	0	0.3445	0	0	0	0	0	0
RP13-452N2.1	0	0	0	0	0.2122	0	0.1336	0	0
AC104654.1	0	0	0	0	0.2396	0	0.1069	0	0
SLC8A1-AS1	0	0	0.1213	0	0	0.0962	0.1291	0	0
AC064875.2	0	0	0.2174	0	0	0	0	0.1295	0
LINC01549	0	0	0	0	0	0.0959	0	0.2517	0
RP11-49I11.1	0	0.0858	0.1316	0.2479	0.0988	0	0	0	-0.2162
CSTF3-AS1	0	0	0.3497	0	0	0	0	0	0
RP11-620J15.3	0	-0.1764	0	0.7789	0	0	0	-0.2511	0
LINC01272	0.485	0.3395	0	0	-0.2998	-0.3602	0	0.3496	-0.1586
CRNDE	0	0.0738	0.1887	0	-0.1856	0.1177	0	0.1611	0
RP11-214O1.2	0	0.0847	0	0	0.197	0.2048	0	-0.13	0
RP11-81H3.2	0	0	0	0	0.3577	0	0	0	0
TTLL11-IT1	0	0	0	0	0.3589	0	0	0	0
POU6F2-AS2	0	0	0	0	0	0.3592	0	0	0
LINC00939	0	0	0	0	0	0	0	0.3673	0
TPT1-AS1	0	-0.2022	0.2762	0.2934	0	0	0	0	0
AC104820.2	0	0	0	0.2845	0.1725	-0.0873	0	0	0
RP11-320N21.1	0	0	0	0	0	0.2071	0	0	0.1647
ENTPD1-AS1	0	-0.2119	0	0.3177	-0.1246	0	0	0.3924	0
LINC00877	0	0	0.1526	0.2877	0	-0.2636	0.1973	0	0
LINC01106	0	0	-0.2401	0.3544	0	0.1256	0.1342	0	0
RP11-712B9.2	0	-0.2124	0	0.2911	0	0	0	0.2957	0
AC093690.1	0	-0.1296	0	0.3924	0	0	0.1126	0	0
AC092198.1	0	0	0	0	0.2252	0	0.1503	0	0
PSORS1C3	0	0	0	0.3758	0	0	0	0	0
LINC00626	0	0	0	0	0	0.3763	0	0	0
LINC00402	0	0	0	0	0	0	0	0.378	0
TRIM52-AS1	0	-0.1566	0.3202	0.6127	-0.1506	0	0	-0.2455	0
HOXA11-AS	0	-0.0687	0	0	0	0.3292	0	0.1198	0
CTC-529P8.1	0.2528	0	0	0	0	0	0	0	0.128
NKX2-1-AS1	0	0	0	0	0.1676	0	0	0.2138	0
LINC00426	0	0	0	0	0.1685	0	0	0	0.2135
PIK3CD-AS2	0	-0.1299	0.2277	0.4471	0.1438	0.1353	0	-0.442	0
RP11-432J24.5	0	0	0	0.2822	0	0	0.1021	0	0
Z83844.1	0	0	0	0	0.3862	0	0	0	0
CACNA1C-AS1	0	0	0	0	0	0	0.2282	0	0.1581
ZRANB2-AS2	0	0	0.1729	0	0	0	0	0.2136	0
C1QTNF1-AS1	0	0	0	0.3886	0	0	0	0	0
FLJ41941	0	0	0	0.3894	0	0	0	0	0
TMEM254-AS1	0	0	0	0	0	0.1322	0.2042	0.1836	-0.1291
UNQ6494	0	0	0	0	0.0998	0	0	0.2925	0
FLJ37035	0	-0.171	0	0	0.1601	0	0	0.4045	0
TMEM161B-AS1	0	0	0	0.3406	0	0	0	-0.1214	0.1744
LINC00525	0.2954	0	0	0	0	0.0997	0	0	0
RP11-629G13.1	0	0	0.396	0	0	0	0	0	0
SNX29P2	0	-0.0792	0.2274	0	0.118	0	0.1328	0	0
LINC01587	0	0.096	0	0	0.3041	0	0	0	0
LINC00327	0	0	0.2265	0	0	0	0	0	0.1742
PLCG1-AS1	0	-0.178	0.124	0	0	0	0.2484	0	0.2068
SLC25A5-AS1	0	-0.0784	0	0	0	0.3208	0.1598	0	0
LINC00928	0	0	0.405	0	0	0	0	0	0
LINC01212	0	0.1305	0	0	0	0	0.2755	0	0
OLMALINC	0	0	-0.3521	0.3109	0	0.3006	0	0.1477	0
RP11-57H14.4	0	-0.169	-0.2583	0.7746	0	-0.144	0.2047	0	0
LA16c-380H5.1	0	0	0	0.4083	0	0	0	0	0
LINC01184	0	0	0	0.409	0	0	0	0	0
AC145676.2	0	0	0	0	0.2549	0	0	0.1543	0
AC068858.1	0	0	0	0.4098	0	0	0	0	0
LINC00996	0	0.0556	-0.2228	0.6676	-0.1306	-0.214	0	0.2559	0
RP11-58E21.4	0	0	0	0	0	0	0	0.4128	0
LINC00520	0	0	0	0	0.1747	0.2411	0	0	0
NBAT1	0	-0.0911	0.5077	0	0	0	0	0	0
RP11-522I20.3	0	-0.1192	0	0.273	0	0.2666	0	0	0
RP11-983P16.4	0	-0.2379	-0.2015	0.5757	0	0.1678	0.119	0	0
AC002480.3	0	0	0.1635	0	0.2096	-0.1608	0.2123	0	0
SPTY2D1-AS1	0	0	0	0	0	0.1287	0.122	0.174	0
AGAP2-AS1	0	-0.0901	0	0.219	0.1412	0.297	0	-0.1419	0
TP73-AS1	0	-0.4139	0	0.4235	-0.3071	0	0.2724	0.4523	0
LINC00240	0	0	0.2088	0	0	0.1033	0	0.118	0
PCA3	0	0	0	0	0	0	0	0.4309	0
AC008697.1	0	0	0	0	0	0.2593	0.1724	0	0
AC068831.10	0	0	0.1472	0	0	0.2848	0	0	0
RP11-217B7.2	0	-0.0872	0.1746	0	0.1668	0	0	0.1788	0
ALG1L9P	0	-0.1761	0	0.6104	0	0	0	0	0
ATP6V0E2-AS1	-0.2801	0	0.1166	0.3462	0	0.2484	0	-0.1581	0.1619
RP11-1134I14.8	0	0	-0.2869	0.3408	0.265	0.2675	0	-0.151	0
SDCBP2-AS1	0	-0.1747	0.2773	0	0	0	0	0.1562	0.1775
RP3-486I3.7	0	0	0	0.2663	0.1705	0	0	0	0
LINC01124	0	0	0	0.2996	0	0	0	0.1408	0
RP11-510M2.2	0	0	0.3906	0	-0.1282	0	0.1801	0	0
AC105760.2	-0.3192	-0.253	0.1793	0.5665	0.2699	0	0	0	0
LINC00839	0	0	0	0.3366	-0.1218	0	0.23	0	0
PAXIP1-AS2	-0.3163	-0.2592	0.142	0.6538	-0.2569	-0.1102	0	0.2807	0.3129
OR2A1-AS1	0	-0.1945	0	0.4271	-0.1202	0.14	0.1945	0	0
LINC00977	0	0	0.2851	0	0	0	0	0	0.1633
RP11-783K16.10	0	-0.0998	-0.1602	0.559	0	0	0.1504	0	0
CTC-277H1.7	0	-0.1419	0.1646	0.5167	0	-0.0898	0	0	0
LINC00858	0	0	0	0	0	0.3355	0.1174	0	0
LINC00865	-0.5449	0	0	0.3837	0.1009	0.222	0.1505	0	0.1415
RP11-161M6.2	0	-0.1491	0.2312	0.2319	0	0	0	0.1397	0
RP11-290F5.2	0	0	0	0.4548	0	0	0	0	0
CCDC144NL-AS1	0	0	0	0.4478	-0.1677	0	0	0.1768	0
RP11-774D14.1	0	0	0	0.4592	0	0	0	0	0
BAIAP2-AS1	0	-0.0768	0	0.7242	-0.1909	-0.2121	0	0.3764	-0.1611
RP11-597D13.9	0	-0.2996	-0.1784	0.4543	0.1854	-0.254	0	0.5528	0
RP11-795F19.1	0	0	0.2621	0	0.1993	0	0	0	0
SPACA6P	0	-0.1683	0.1712	0	0	0.0882	0.1716	0	0.2015
RP11-400D2.2	0	0	0	0.47	0	0	0	0	0
AL136419.6	0	0	0	0.2502	0.3788	0.0883	0	-0.2446	0
EIF3J-AS1	0	-0.3494	0.1902	0.771	-0.2162	0	-0.1421	0.22	0
HEXA-AS1	0	-0.276	0.3096	0.6958	-0.252	0	0	0	0
RP11-244H3.1	0	-0.3644	0.2509	0.6093	0	-0.1481	0.132	0	0
AC002310.7	0	0	0	0	0	0	0.2554	0	0.2259
LINC01351	0	0	0.2014	0	0	0	0	0.2811	0
LINC01226	0	0	0	0.4834	0	0	0	0	0
LINC01160	0	0	0.2131	0.372	0.1331	0	0	-0.2277	0
AC133785.1	0	0	-0.1478	0	0.5174	0	0.1215	0	0
RBM26-AS1	0	-0.2787	0.2092	0.2144	-0.2515	0	0.1072	0.3015	0.1914
COLCA1	0	-0.219	-0.1608	0.6571	-0.3233	0.1074	0	0.4321	0
SRRM2-AS1	0	0	0.1259	0	0.2657	0	0.1113	0	0
ST20-AS1	0	0	0.2486	0.3156	-0.2535	-0.0912	0	0.2847	0
RP4-784A16.5	0	0	0	0	0	0.3419	0	0	0.1654
NOP14-AS1	0	-0.1635	0.1482	0.7223	0	-0.0839	-0.1151	0	0
SOX21-AS1	0	0	0.2689	0	0.2394	0	0	0	0
LINC01285	0	0	0	0.3161	0	0	0.1923	0	0
RP11-701H24.4	-0.4212	-0.2454	0.3208	0.4794	-0.1166	0	0	0.4916	0
TRPM2-AS	0	0.1064	0	0	0	0.404	0	0	0
RP11-169F17.1	0.403	0	0	0	0	0	0.1078	0	0
SSTR5-AS1	0	0.1065	0	0.4052	0	0	0	0	0
SERPINB9P1	0.4279	0	0	0.4047	0	-0.2001	-0.1203	0	0
WT1-AS	0	0.26	0	0	0	0	0.2528	0	0
LINC00884	0	0.0655	0	0	0.5294	0	0.1784	-0.2589	0
RP5-1074L1.1	0.2757	0	0	0	0	0	0.2402	0	0
CRYM-AS1	0	0	0	0	0	0.3786	0.1373	0	0
TTTY15	0	0	0	0	0	0	0	0.5181	0
BOLA3-AS1	0	0.0598	0.1223	0.2113	0.1617	0	0.2641	-0.2998	0
LINC01136	0	0	0	0.5202	0	0	0	0	0
RASAL2-AS1	0	0	0.2064	0.3147	0	0	0	0	0
F11-AS1	0	0	0	0.3936	0	0.1296	0	0	0
LINC01301	0	0	0.274	0	0.2504	0	0	0	0
C8orf49	0	0	0	0.3028	0	0.2233	0	0	0
SMG7-AS1	0	0.1748	0	0	0.2148	0	0.1384	0	0
CTD-2284J15.1	0	0	-0.1247	0.2179	0	0	0	0.4378	0
RP11-314O13.1	0	0	0	0	0	0.1926	0	0.3411	0
LINC01535	0	0.0842	0	0	0	0.1983	0.1104	0.1418	0
CTD-2016O11.1	0.3858	0	0	0	0.26	0	-0.1104	0	0
SRD5A3-AS1	0	0	0	0.3615	0	0	0	0	0.1765
LINC01419	0	0	0	0.5424	0	0	0	0	0
AC020571.3	0	0	0	0.5055	0.2332	-0.1931	0	0	0
LINC01116	0	-0.1136	0	0.4519	0.3533	0	0	-0.2657	0.1211
LINC00482	0	0	0	0.6704	0	0	0	0	-0.122
TRPC5OS	0	0	0	0.3756	0	0.1735	0	0	0
TRBV11-2	0	0.1401	0	0.2821	0.2116	-0.0835	0	0	0
UGDH-AS1	0	-0.3104	0.3651	0.397	0	-0.1141	-0.1374	0.3507	0
LINC01518	0	0	0	0	0	0.1269	0	0.4241	0
DEPDC1-AS1	0	0	0	0	0	0	0.401	0.1518	0
RP5-1033H22.2	0	0	0	0.2229	0.2222	0	0.1078	0	0
PCED1B-AS1	0.31	0	0.1671	0.4495	0	-0.2346	-0.1391	0	0
RP1-27K12.2	0	0	0	0	0.1693	0.3839	0	0	0
RP11-68L18.1	0	-0.1201	0.1763	0.5007	0	0	0	0	0
LEF1-AS1	0	0	0.3344	0	0.223	0	0	0	0
RP13-516M14.4	0	0	0	0	0.3948	0	0.1642	0	0
RP11-129M6.1	0.3905	0	0	0	0	0.1738	0	0	0
LINC01158	0	0	0.5648	0	0	0	0	0	0
LINC00910	0	0	0.3029	0.4192	0	0	0	-0.1561	0
RP11-347E10.1	0	0.2282	0.1853	0	0.1536	0	0	0	0
C3orf35	0	-0.1336	0	0.4455	0	0	0	0.2566	0
LINC00898	0.3244	0.246	0	0	0	0	0	0	0
VLDLR-AS1	0	0	0	0	0	0.1912	0	0.3799	0
RP11-408H1.3	0	0	0	0.3979	0	0	0.1738	0	0
ELOVL2-AS1	0	0	0	0.2292	0	0	0	0.3434	0
TMEM191C	0	0.123	0	0.4498	0	0	0	0	0
AF131216.6	0	0	0.1162	0	0	0	0	0.4567	0
RAP2C-AS1	0	-0.2173	0.2415	0.549	0	0	0	0	0
LINC00964	0.3411	0.1307	0	0	-0.1141	0	0	0.2156	0
RP5-1185I7.1	0	0	0	0	0.1849	0.2829	0.1075	0	0
RP11-45P15.4	0	-0.2821	0	0.642	0	0.2161	0	0	0
C11orf72	0	0	0	0.3524	0.3446	0	0	0	-0.119
AC073343.13	0	0	0	0.4427	0.1597	0	0.2701	-0.2888	0
RP11-279F6.1	0	-0.1424	0	0	0.1278	0	0	0.6027	0
GNG12-AS1	0	0	0.2261	0	-0.0974	0	0	0.3271	0.1334
LINC00954	0	0	0	0	0.4055	0	0.1854	0	0
C9orf170	0	0	0.3621	0	0	0	0.23	0	0
LINC00637	0	0	0	0	0	0	0.2143	0.3779	0
RP11-420A23.1	0.309	-0.2855	0	0.5924	0	-0.2135	0	0.1927	0
AC108676.1	0	-0.0787	0	0	0.4478	0	0.2269	0	0
RP11-519G16.3	0	0	0	0	0.1614	0	0	0.4377	0
RP11-244F12.3	0	-0.2737	-0.2259	0.5119	0.1125	0	0.1213	0.3546	0
RP6-109B7.2	0	-0.0836	0.2705	0	0	0.1723	0	0	0.244
WFDC21P	0	0.3771	0	0.5546	-0.2119	0	0	-0.1151	0
LINC00963	0	-0.1504	0.2567	0.3394	0	0	0	0.1617	0
TMEM147-AS1	0	0	0	0.3771	-0.1828	0.3211	0.1764	-0.2279	0.1443
MIRLET7DHG	0	-0.2336	0.2238	0.2998	-0.1672	0	0.2329	0.2535	0
RP11-542K23.9	0	0	0	0	0.2225	0.1594	0.2273	0	0
LINC01278	-0.2892	-0.1027	0.2172	0.6817	0	0	0.1023	0	0
LINC00668	0	0	0	0	0.166	0.3098	0.1358	0	0
NPSR1-AS1	0	0	0	0.6148	0	0	0	0	0
TOB1-AS1	0	0	0	0.3099	0	0.1804	0	0	0.1299
HNF1A-AS1	0	0	0	0.6215	0	0	0	0	0
RP3-400B16.1	0	0	0.2245	0	0	0	0	0.3998	0
RP11-142C4.6	0	0	0	0	0	0	0	0.6258	0
SLC2A1-AS1	0	0	-0.1182	0.4339	0.4438	0.3473	0	-0.2703	-0.2098
SUCLG2-AS1	0	-0.1515	0.2007	0	0	-0.1763	0.1291	0.4622	0.1628
LINC01315	0	0	0.269	0.6135	-0.1046	0	0	-0.1492	0
ATP1A1-AS1	0	-0.3243	0.3827	0.656	0	-0.0847	0	0	0
DHRS4-AS1	0	-0.1354	0	0	0.0986	0.168	0	0.4999	0
NPPA-AS1	0	-0.1687	0	0.322	0	0	0.226	0	0.2549
CTC-338M12.7	0	0	-0.1361	0.5368	-0.0978	0	0.1134	0.2199	0
RP11-109J4.1	0	0.1762	0	0	0.2064	0.1511	0.1039	0	0
LINC01152	0	-0.1058	0.3851	0.3632	0	0	0	0	0
EP300-AS1	0	0.4709	0.3359	0	-0.488	-0.0861	0.1676	0.2432	0
LINC01281	0	0	0	0.5205	0	0.1254	0	0	0
LMCD1-AS1	0	-0.0698	0	0.5814	0	0	0.1363	0	0
FLJ12825	0	0.082	0	0	0	0.3012	0	0.2723	0
RP11-30P6.6	0.2806	0	0	0	0.3786	0	0	0	0
LINC00854	0	0	0.2256	0.2569	0.1789	0	0	0	0
UMAD1	0	-0.1749	0	0.7321	0	-0.2726	0	0.2396	0.1409
LINC00992	0	0	0	0.2135	0	0	0	0.452	0
LINC00202-1	0	0.0928	0	0.4103	0	0	0.1638	0	0
RP11-844P9.2	0	0	0	0.6689	0	0	0	0	0
TMEM191A	0	0.1883	0	0.4016	-0.1815	0.132	0	0.1298	0
LINC00355	0	0	0	0.5057	0	0.1658	0	0	0
RP11-404O13.1	0	0	0	0.6722	0	0	0	0	0
CTB-131B5.5	0	-0.2386	0.2048	0.3702	-0.2677	0	0.102	0.5057	0
LIMD1-AS1	0	0.0574	0.2114	0.44	-0.1403	0	0.1125	0	0
RNF185-AS1	0	-0.0853	0.2481	0.3153	0	0	0	0.2053	0
FAM201A	0	0	-0.2249	0	0	0.333	0	0.5783	0
LINC00880	0	0.1371	0.1393	0	0.4144	0	0	0	0
RP11-383C5.3	0	0	0	0.3282	0.1722	0	0	0.1947	0
AC226118.1	0	-0.1519	0	0.3735	0.1029	0	0	0.3717	0
HOTTIP	0	0	0	0.6982	0	0	0	0	0
GTF3C2-AS1	0	0.1876	0	0	0.3184	0	0.1938	0	0
UPK1A-AS1	0	0	0	0.4408	0	0	0.2595	0	0
L3MBTL4-AS1	0	0	0	0.3751	0.2234	0	0.1021	0	0
LUCAT1	0	0	0	0	0.5103	0.1927	0	0	0
RP11-627G23.1	0	0	0.16	0	0	0	0	0.5442	0
AC015971.2	0	-0.1767	0	0.3005	0	0	0	0.5805	0
RP11-696N14.1	0	0.0912	0.4984	-0.4237	0	0.3265	0	0	0.2122
MIR4458HG	0	-0.1478	0.2196	0.3121	0	0.1453	0	0.1766	0
CDIPT-AS1	0	0.1674	-0.2876	0.5769	0	0.2502	0	0	0
FAM13A-AS1	0	-0.2518	0	0.3499	0	0	0.1322	0.4808	0
RP11-540O11.1	0	0.1836	0	0	0	0.3118	0.2163	0	0
RP11-228B15.4	0	-0.2502	0.1786	0.4152	0	0	0	0.1518	0.2189
MYCNOS	0.2782	0	0.2879	0	0	0	0.1524	0	0
LINC01181	0	0	0.1836	0	0.2854	0.2529	0	0	0
LINC01420	0	0	0.3441	0.5869	0.1743	0	0	-0.253	-0.1303
RP11-351J23.1	0	0	0	0.5934	0	0	0	0	0.1295
C17orf82	0	-0.1201	0.2885	0.6668	-0.2914	0.2657	0.1319	-0.2129	0
SMAD5-AS1	0	-0.1336	0.4704	0	0	0.394	0	0	0
RP11-677M14.7	0	-0.2927	0.2277	0.5146	-0.1716	0	0	0.4537	0
C1orf229	-0.382	-0.114	0.3428	0.4841	0.1029	0	0	0.2981	0
SP2-AS1	0	-0.184	0.1639	0.5227	0.3191	-0.0876	0	0	0
RP11-576I22.2	0	0	0.208	0	0.3298	0	0	0	0.2005
LINC00960	0	-0.0634	0.1303	0.344	0	0.1678	0.1619	0	0
RP11-8L2.1	0	0	0	0	0	0.5228	0.2194	0	0
FAM212B-AS1	0	-0.1028	0.3172	0.6848	-0.1566	0	0	0	0
FLNB-AS1	0	-0.1005	0	0	0.1883	0	0.1174	0.5376	0
LINC00652	0	0.1419	0.2176	0	0	0.1861	0.2011	0	0
RP11-706O15.3	0	0.0949	0	0	0.2213	0.3175	0.1185	0	0
LOXL1-AS1	0	-0.0665	0	0	0.163	0.3799	0	0.2766	0
RP11-10K16.1	0	-0.1904	0	0.3195	0.1331	0	0	0.4925	0
RP11-643M14.1	0	0	0	0.588	0	0.1677	0	0	0
KLF3-AS1	0	-0.2851	0.2817	0.4447	-0.1129	0	0	0.1813	0.248
RP11-383H13.1	0	0	0	0.4287	0.2085	0.1215	0	0	0
RAD21-AS1	0	0	0	0.5348	-0.1441	0	0	0.3694	0
AC005355.2	0	0	0	0.5762	0.1888	-0.1443	0	0.1401	0
CASC9	0	0	0	0.3404	0	0.3007	0	0	0.1202
LINC00657	0	-0.1223	-0.1838	0.6624	0	0	0	0.4065	0
LINC00852	0	-0.1216	0	0.6092	-0.1555	-0.1029	0.2057	0.2088	0.12
CBR3-AS1	0	0	-0.1732	0.6875	-0.105	0	0.1838	0.1715	0
RP11-704M14.1	0	0	0	0.7686	0	0	0	0	0
FLJ31356	0	0	0	0.4862	0.1116	0.1715	0	0	0
RP11-436K8.1	0	0	0.3165	0.4541	0	0	0	0	0
LINC01057	0	-0.1778	0	0.6585	0.2913	0	0	0	0
AC009133.12	0	0	0.2632	0.547	-0.1502	0	0.112	0	0
RP11-377D9.3	0.2871	0	0	0.4884	0	0	0	0	0
RP11-499P20.2	0	-0.0606	0.3359	0	0.1433	0.1144	0	0.2427	0
RP11-492E3.2	0	0	0	0.4029	0.3738	0	0	0	0
LINC01207	0	0	0	0.3861	0.1083	-0.1136	0	0.399	0
GAS8-AS1	0	0	0.2332	0.4415	0.1069	0	0	0	0
FEZF1-AS1	0	0	0	0	0.2486	0.5427	0	0	0
ZBED3-AS1	0	0	0.2404	0	0	0.1278	0.1795	0.2483	0
FAM222A-AS1	0	0	-0.1301	0	0.3691	0	0	0.5575	0
BAALC-AS1	0	0.0615	0.211	0.5853	-0.1013	0	-0.1236	0.1644	0
CTC-241N9.1	0	-0.282	0.1983	0.661	-0.1012	0	0	0.3237	0
EXOC3-AS1	0	0	0.1319	0.2194	0.2242	0.2278	0	0	0
RP3-476K8.3	0	-0.0551	0	0.3697	0.1475	0	0.1931	0.1482	0
UBAC2-AS1	0.269	-0.1293	-0.1193	0.4835	0.1123	0	0	0.1873	0
SOX2-OT	0	0	0	0	0.2158	0.5912	0	0	0
RP11-262H14.3	0	0.111	0.1827	0.257	0	0.1377	0	0.1225	0
LINC00857	0	-0.0809	0	0.3993	0.4966	0	0	0	0
FLVCR1-AS1	0	0.0902	0	0.4042	0	0.1796	0.1421	0	0
RP4-665J23.1	0	-0.2207	0	0.3451	0.1441	0.2587	0.1534	0	0.1355
RP11-69E11.4	0	0	0.1926	0	0	0	0.2191	0.2201	0.1849
AC007255.8	0	0	0.2551	0.4372	0	0	0	0.1277	0
IL21R-AS1	0	0	0.1405	0.3571	0	0	0.1417	0.181	0
RP11-496I9.1	0	0	0	0.3659	0	0.1714	0	0.2834	0
WWTR1-AS1	0	0	0.1663	0.3948	0.1535	0	0.1067	0	0
USP27X-AS1	0	-0.1262	0.181	0.5251	0	0.1204	0	0	0.1218
CASC2	0	-0.2227	0	0.6425	0	-0.136	0.265	0.2733	0
CALML3-AS1	0	0	0	0	0.4659	0.3581	0	0	0
RP11-412D9.4	0	-0.3042	0.1764	0.7517	0.2039	0	0.1548	-0.3655	0.2085
MGC45922	0.3067	0	0	0.3615	0.162	0	0	0	0
NEAT1	0	-0.285	0	0.4143	0	0	0	0.5219	0.1844
RP5-1071N3.1	0	0	0	0	0.369	0.2426	0.2245	0	0
MALAT1	0	-0.1873	0	0.3578	0	0.1893	0.1659	0.1869	0.1276
ZFAS1	0	0	0.2311	0.4536	0.1064	0	-0.1795	0.2336	0
RP3-393E18.2	0	0	0	0.5519	0.2936	0	0	0	0
AATBC	0	0.1638	0	0.4181	0	0.1322	0.1319	0	0
KB-1592A4.15	0.4254	0	0	0	0.251	0	0	0.1706	0
TNK2-AS1	0	0	0.154	0	0.2195	0	0.2159	0.2647	0
LINC00862	0	0	0	0.5055	0.3497	0	0	0	0
MIR503HG	0	0	0.2559	0	0.1869	0	0.2559	0	0.1565
LINC01125	0	-0.1559	0.2316	0.379	0	0	0.1988	0.2045	0
OTUD6B-AS1	0	0	-0.2561	0.7152	0	0	0	0.2405	0.1619
RP11-392P7.6	0.3053	-0.1228	-0.1724	0.7503	-0.1098	0.2128	0	0	0
RP11-390P2.4	0	0.1513	0	0	0.315	0.3981	0	0	0
C9orf147	0	-0.0695	0.2304	0.4903	0.2267	0	0	0	0
WEE2-AS1	0	-0.1315	0.4778	0.2295	0	0.1189	0.185	0	0
RP11-498P14.5	0	0	0	0.341	0.1933	0	0.229	0.1171	0
CXADRP3	0	-0.1812	0	0.4579	0	0.1724	0	0.4315	0
CKMT2-AS1	0	-0.1515	0	0.4474	0	0	0.1401	0.2469	0.2008
RP4-756G23.5	0	-0.2325	0	0.6291	0	0.3423	0	0.1551	0
LINC01291	0	0	0.2125	0.3141	0.1582	0	0	0.2119	0
RP11-193H5.1	0	0.2516	0	0.5182	0	0	0	0.127	0
LINC00896	0	0.1407	0	0.3262	0.3152	0	0.1148	0	0
RP11-333E1.1	0	-0.2243	0.3394	0.2839	0	0	0.1771	0.181	0.1477
ITGB2-AS1	0	0.1184	0	0.434	0.1393	0	0	0.2135	0
LINC01559	0	0	0	0.4557	0.2406	0.2099	0	0	0
RP11-680F8.1	0	0	0	0.4763	0.2333	0	0	0.1975	0
USP2-AS1	0	0.2671	0	0.3296	0	0	0	0.3168	0
SAP30L-AS1	0	-0.1521	0	0.6747	0	0	0	0.3932	0
RP11-758M4.4	0	0	0	0.468	0	0.3274	0	0	0.122
AC004158.3	0	0	0.1592	0	0.4575	0	0.307	0	0
AC022007.5	0	-0.2722	0.2906	0.7901	0.2529	-0.1364	0	0	0
LINC00654	0	-0.1121	0	0.5671	0.2048	0	0.2707	0	0
RP11-177H13.2	0	-0.0701	0.2534	0.5472	0	0	0.2095	0	0
CTD-2383M3.1	0	0	0	0.4631	0.2539	0	0	0.2238	0
ST8SIA6-AS1	0	0.2154	0	0.4558	0	0	0	0.2771	0
LINC01341	0	0	0	0.4336	0.2572	0	0.2592	0	0
ALOX12-AS1	0	-0.2571	0.399	0.6263	0	0	0	0.1884	0
AC074286.1	0	0	0.3605	0.4997	0	-0.0944	0	0	0.1912
AC011294.3	0	0	0	0.6809	0.4317	-0.1545	0	0	0
CTD-2521M24.9	0	0.0848	0.1535	0.2229	0.3736	0	0.1056	-0.1783	0.1993
HMMR-AS1	0	0	0	0.5433	0	0	0.4205	0	0
LINC00847	0	-0.1117	0.3177	0.2401	0.1261	0.1343	0	0.1227	0.1366
DSCR9	0	0	0.1583	0	0.3626	0	0.2859	0	0.1591
HPN-AS1	0	0	0	0.2247	0	0	0.1103	0.6328	0
TEX41	0	-0.1384	0	0.5549	0	0.3038	0.1016	0	0.147
RP4-669H2.1	0	0	0	0	0	0.3603	0.1579	0.453	0
LINC00592	0.3067	0.2289	0	0	0.1636	0.2726	0	0	0
MATN1-AS1	-0.3016	0	0	0.7807	0.1668	0.174	0	0	0.1563
LINC01128	0	-0.0851	0	0	0.2867	0	0.2699	0.5092	0
DLX6-AS1	0	0.1465	0	0	0	0.5693	0	0.268	0
RP11-829H16.3	0	0.1395	0	0.4605	0	0.5603	0	-0.1732	0
TMEM44-AS1	0	-0.2003	0.1939	0.4066	0.1636	0.482	0.12	-0.1744	0
RP11-10A14.5	0	0.2086	0	0.411	0.3718	0	0	0	0
AP001626.2	0	0	0.2198	0	0.358	0	0	0.4143	0
FLJ22447	0.4416	0.08	0	0.2869	0.1911	-0.1145	0	0.1127	0
LINC01460	0.2545	0	0.2207	0	0.3014	0.2218	0	0	0
ST7-AS1	0	-0.1364	0.4685	0.5552	0	0	0.1127	0	0
PRR7-AS1	0.3177	0.2263	0	0	0.2897	0	0.1696	0	0
LINC01547	0.2539	0.1846	0.1407	0.2102	0.1372	0.1981	0	0	-0.12
RP11-307E17.8	0	-0.1313	0.3133	0.4827	0.1571	0	0.1832	0	0
DLG1-AS1	0.2633	0	0	0.3125	0	0.3295	0.1027	0	0
URB1-AS1	0	0	0.2115	0.4394	0.2103	0.3087	0	-0.1575	0
LINC00094	0	-0.1219	0.1869	0.6542	0.1767	0	0.1184	0	0
DGCR5	0	0.2525	-0.1469	0	0.3776	0.2838	0	0.2474	0
RP11-359B12.2	0	-0.1663	0.1953	0.6693	0	0	0	0.1174	0.2003
CTD-2666L21.1	-0.3487	-0.1476	0.2456	0.4364	0	0	0.2159	0.6146	0
CTD-2267D19.3	0	-0.1564	0.2881	0.6144	0.2353	0.2754	0	0	-0.2395
ZMIZ1-AS1	0	-0.0616	0.1641	0.6526	0.1073	-0.0859	0	0.2465	0
AC093375.1	0.2591	0	0	0	0.3438	0.4259	0	0	0
SH3BP5-AS1	0	-0.1924	0.3627	0.3733	-0.1274	0	0.118	0.2627	0.2394
RP5-884G6.2	0.318	-0.1995	0	0.3311	0	0.2684	0	0.3196	0
CTD-2047H16.4	0	-0.2632	0.1937	0.741	0	0	0.195	0	0.1773
RP11-277P12.20	0	0	0.4144	0	0.1955	0.4363	0	0	0
MIAT	0	0	0.1333	0	0.3736	0.3537	0	0.1882	0
RORA-AS1	0	0	0.3558	0.3408	0	0	0	0.2006	0.1532
LRRC75A-AS1	0	0	0.3178	0.4784	0	0.1143	-0.1741	0.315	0
CTD-2213F21.2	0.3928	0	0	0.2429	0.275	0	0.1445	0	0
TAPT1-AS1	0	-0.3167	0.3414	0.641	0.1705	0.0866	-0.1588	0.293	0
STK4-AS1	0	0.109	0	0.3757	0.2719	0.109	0	0.1959	0
LINC01465	0	-0.1849	0.2655	0.5101	0.1073	0.2279	0	0.1405	0
LINC00893	0	-0.1365	0	0.3958	0	0.1973	0	0.3591	0.2528
ERVH48-1	0.2626	0	0	0	0.2351	0	0.1351	0.4363	0
LINC01393	0.4891	0	0	0	0.3058	0.2747	0	0	0
LINC01094	0.548	0.1936	-0.1587	0.5057	0	-0.2274	0	0.209	0
AC016700.5	0	0.1758	0.2822	0	0.447	0	0.1697	0	0
RP5-994D16.3	0	0.0786	0	0	0.1182	0.3093	0.1243	0.1617	0.2838
LINC01588	0.3454	0.2192	0	0.2413	0.2727	0	0	0	0
AC093323.3	0	0	0	0.47	0.1555	0	0	0.2458	0.2122
RP5-828H9.1	0	0	0	0.6718	0.2033	0	0.2107	0	0
SERHL	0	-0.124	0	0.6828	0.2205	0.1836	0.1256	0	0
RP11-54O7.1	0	0.3721	0.2968	0	0.2907	0	0	0.1306	0
CTC-301O7.4	0	0.2083	0	0.3771	0	0	0.2131	0	0.2947
LINC01372	0	0	0.1541	0.5342	0	0.205	0.2002	0	0
CHKB-AS1	0	0.172	0.1214	0.2547	0.3564	0.1899	0	0	0
FLJ31104	0	-0.1843	0.1489	0.7428	0	0	0.1304	0	0.2582
LINC00346	0	0	0	0.697	0.4271	-0.1733	0.1457	0	0
LINC00470	0.283	0	0	0.399	0	0.2697	0.1448	0	0
RP11-266L9.5	0	-0.1772	0.2344	0.6903	0.1528	0	0	0.1989	0
RP3-510D11.1	0	-0.149	0	0.7407	0.2131	0	0.1276	0	0.1677
RP11-156L14.1	0.4354	0	0.4997	0	0	0	0	0.1762	0
LINC00887	0	0	0	0.6163	0.4976	0	0	0	0
AC005042.4	0	0	0	0.6468	0.2769	0	0.1948	0	0
RP11-14N7.2	0	-0.1325	0	0.6199	0.2912	0.3406	0	0	0
KCNMB2-AS1	0	0	0	0.5994	0	0.5202	0	0	0
AF011889.2	0	-0.0905	0	0.6058	0.1571	0.1831	0.1225	0.1446	0
AC009961.3	0	0	0	0.49	0.222	0.2592	0.1604	0	0
ZNF436-AS1	0	-0.2299	0	0.5748	0.2354	0.388	0.1695	-0.225	0.2254
BCDIN3D-AS1	0	-0.1564	0	0.5302	0.2734	0.3373	0.1595	0	0
RP11-455F5.3	0	-0.0883	0.377	0.5638	0.1066	0.1888	0	0	0
PRKAR2A-AS1	0	-0.1674	0	0.7716	0.344	0.1065	0	0.2299	-0.134
DLEU7-AS1	0.3251	0.0866	0.1815	0	0.2257	0.3325	0	0	0
RP11-23J9.4	0	-0.1198	0.3515	0.4721	-0.1396	0	0.1456	0.3001	0.1415
STAU2-AS1	0	0.1329	0	0.5969	0.2593	0	0.1624	0	0
RP11-367N14.2	0	0	0.1549	0.3364	0.1991	0	0.2435	0.2177	0
RP11-296I10.3	0	-0.0629	0.1186	0.7257	0	0.1009	0.1461	0.1291	0
MAPKAPK5-AS1	0	0.2012	0.176	0.4693	0	0	0	0	0.3117
LINC00491	0	0	0	0.6019	0	0.362	0.1976	0	0
C1RL-AS1	0	0	0	0.2671	0.2483	0.1635	0.2192	0.2661	0
SVIL-AS1	0	0.1554	0.2027	0.576	0	0	0	0.2336	0
RP11-488C13.5	0	-0.1764	0.412	0.6493	0	-0.1821	0.1957	0.2709	0
LINC01356	0	0	0.4116	0.451	0	0	0.1351	0.1766	0
RP11-539G18.3	0	0	0.2693	0.3961	0.1021	0	0	0.4131	0
RP11-547D24.1	0.393	0	-0.2529	0.7446	0.2962	0	0	0	0
FTX	0	-0.352	0	0.5399	0	0.1823	0.2083	0.4754	0.1298
TMEM51-AS1	0	0	0.4068	0.2952	0.3666	0	0.1378	-0.1914	0.169
RP11-637A17.2	0	0	0	0.5226	0.1898	0.2783	0	0	0.1957
NUTM2A-AS1	0.2737	0.0559	0	0.3563	0	-0.0935	0	0.2828	0.3206
EXTL3-AS1	0	-0.0703	0.3507	0.6132	0.3041	0	0	0	0
ZNF529-AS1	0	0.059	0.164	0.5562	0.2524	0	0.181	-0.1498	0.1393
C10orf95	0.374	0.2268	0	0.6903	-0.3186	0	-0.1515	0.3822	0
LINC00173	0	-0.2317	0	0.5708	0.1833	0.4508	0	0	0.232
CYP51A1-AS1	0	0	0.3364	0.4586	0	0.2887	0.1267	0	0
AC007038.7	0	-0.1153	0.3771	0.6354	0	0	0	0.3268	0
LINC01410	0.2669	-0.0723	0.3018	0.4037	0	0.1499	0.1701	-0.1889	0.1933
TRAF3IP2-AS1	0	0.0581	0.1688	0.3179	0	0.3652	0.209	-0.1387	0.2447
KRTAP5-AS1	0	0.2793	0	0.4726	0	0	0	0.4739	0
AC099850.1	0	0	0.2482	0.789	-0.1253	0	0.1592	0.1611	0
SCAMP1-AS1	0	-0.1997	0.2901	0.7562	-0.1912	0.1601	0	0.2232	0.1942
LINC00894	0	0	0	0.3763	0	0.192	0	0.2675	0.3972
RP11-229P13.25	0	0.2643	0	0.4528	0.3279	0	0.3363	-0.2706	0.1243
LINC01011	0	0	0.2377	0.8056	0.195	0	0	0	0
LINC00476	0	-0.1531	0.3564	0.3165	-0.1459	0.248	0.1931	0.1636	0.2625
RP11-418J17.1	0	-0.1808	0.2239	0.4966	0	0	0	0.4557	0.2526
RP5-858B6.3	0	0.1805	0.2876	0.6037	0.1793	0	0	0	0
LINC00319	0	0.0899	0	0.27	0.3038	0.3665	0.2252	0	0
MKLN1-AS	0	-0.1786	0.1476	0.7895	0.1987	0	0	0.2989	0
RP4-564F22.5	0	0	0	0.4241	0.3126	0	0.1696	0.3508	0
AC005076.5	0	0	0.1774	0.4862	0	0.3513	0.1179	0	0.1353
ZNF503-AS2	0	-0.0723	0.1365	0.5186	0.1674	0.4057	0	0.113	0
CD27-AS1	0	0	0	0.4169	0.2542	0.1758	0	0.2738	0.1499
ACVR2B-AS1	-0.2845	-0.1434	0.2766	0.3853	0.1981	0.2585	0.1198	0.4632	0
AC129492.6	0	0	0	0.4432	0.1649	0.3784	0.2905	0	0
RP11-434I12.2	0	0.1254	0	0.5955	0.2669	0	0.2925	0	0
GAS5	0	-0.1444	0.1606	0.7606	0	0.1599	0	0.345	0
LINC00339	0	-0.1529	0.3532	0.5725	0	0.2062	0	0.1716	0.1346
VAC14-AS1	0.3433	0	-0.2056	0.5213	0.4676	0	0.1716	0	0
DLEU2	0	0	0.2825	0.4679	0	0	0.2969	0	0.2598
RP11-1348G14.4	0	-0.1588	0.3603	0.5922	0.1861	0	0	0.3293	0
FAM225B	0.2976	0	0	0.5139	0.2821	0	0.2169	0	0
LINC00152	0	0.1349	0.1984	0.6258	0.1887	0	0	0	0.1693
LINC00526	0	-0.1891	0.4305	0	0.2858	0.3676	0	0.2171	0.2131
MIR210HG	0	0.273	0	0.4239	0.3098	0.3201	0	0	0
AL450992.2	0	0	0	0.6849	0.3958	-0.1292	0	0.3805	0
CCNT2-AS1	0	-0.057	0.3541	0.7129	0	0	0	0.1864	0.1361
CTC-231O11.1	0	0.2646	0.1833	0.3818	0.234	0	0	0	0.2739
LINC01234	0.3122	0.2034	0	0.4573	0	0.3663	0	0	0
C10orf91	0	0.2626	0	0.5769	0.271	0.3828	0	-0.1491	0
LRP4-AS1	0.4985	0	0	0.4928	0.3651	0	0	0	0
RP11-390F4.3	0.4516	0.207	0	0	0	0.476	0.2225	0	0
AC137934.1	0	-0.0649	0.1862	0.5104	0	0.1155	0	0.4018	0.2116
CTD-2006C1.2	0	-0.1162	0.5421	0.5874	0	0	0.1074	0	0.24
AC009501.4	0	0	0.2187	0	0.1081	0.4721	0.2359	0.3294	0
AC012487.2	0.3121	0	0.3107	0.3469	0	0	0.2287	0.1801	0
ZNF213-AS1	0	0	0.1518	0.6535	0	0.2495	0	0.137	0.1876
AC062029.1	0	-0.0797	0.1461	0.6998	0.2882	0.3378	0	0	0
RP11-248G5.8	0	-0.1896	0.2022	0.5803	0	0.1096	0	0.4505	0.2496
H1FX-AS1	0	-0.1387	0.4032	0.52	0	0.1169	0.1627	0.2094	0.1308
PAXBP1-AS1	0	-0.1041	0	0.693	0	0	0.285	0.37	0.1605
OGFRP1	0	0.2371	0	0	0.3879	0.4276	0.1948	0	0.158
DNAJC3-AS1	0	0	0	0.5271	0.2342	0.3116	0	0.3495	0
RAD51-AS1	0	-0.2609	0.2534	0.5703	0	0.2087	0	0.4508	0.2011
PCBP1-AS1	0	-0.2826	0.2558	0.5482	0	0.2175	0.1044	0.252	0.3517
TTN-AS1	0	-0.0769	0	0.3104	0.2732	0.2426	0.1021	0.4084	0.1929
KB-1732A1.1	0	0.1927	0.3658	0.3397	0.3488	0	0.2063	0	0
RP11-996F15.2	0	0	0.4221	0.348	-0.136	0	0.2074	0.3727	0.249
MLLT4-AS1	0	0	0.2366	0.6316	0.1862	0	0	0.4097	0
IDI2-AS1	0	0.2535	0	0.4477	0	0.0845	0.3001	0.379	0
LINC01089	0	0	0	0.3818	0.2968	0.4031	0.197	-0.2278	0.4179
GABPB1-AS1	0	-0.098	0.2558	0	0	0.3745	0	0.6785	0.2649
ZNF883	0	0.0967	0.507	0.5769	0.3016	0	0.141	-0.147	0
MORF4L2-AS1	0.258	0	0.3521	0.5338	0.1017	0	0.2307	0	0
AC025335.1	0.3369	-0.1465	0.2233	0.7374	-0.2944	0.2229	0.2527	0.154	0
CROCCP2	0	0	0.4103	0	0.1733	0.2304	0.1763	0.2286	0.268
SEMA3F-AS1	0	-0.2585	0.2737	0.6981	-0.115	0	0.1899	0.336	0.3639
ZNRD1-AS1	0	0	0.2855	0.6456	0	0	0.2512	0.3113	0
FAM157A	0	0.1549	0	0	0.2966	0.4029	0.1595	0.4814	0
MIR17HG	0	0.1336	0	0	0.2233	0.3817	0.3899	0.3687	0
SEC24B-AS1	0	0	0.2705	0.6273	0.1008	0.3291	0	0.1714	0
LINC01270	0	0.2391	0	0.4991	0.515	-0.0879	0.2336	0.1138	0
AC097662.2	0	0	0.3453	0.4841	0	0	0.1916	0.321	0.1755
MIR155HG	0.258	0.3008	0	0.5017	0.2745	0	0.1839	0	0
BHLHE40-AS1	0.3916	0.139	0	0.4232	0.3094	0	0	0.1222	0.1448
UBA6-AS1	0	0	0.463	0.2614	0.3745	0.1682	0	0.2725	0
LINC00337	0.2948	0	0	0	0.5615	0.3739	0.3113	0	0
MORC2-AS1	0	0.1819	0.1771	0.6224	0.3355	0.2262	0	0	0
FLJ37453	0	-0.0913	0.3067	0.5467	0	0.2289	0.1429	0.1918	0.2218
LINC00926	0	-0.1286	0.4261	0.5245	0.1936	0.1095	0.1795	0	0.2437
RP11-421L21.3	0	0.0867	0.3005	0.5204	0.1116	0	0.1274	0.1787	0.2236
RP11-473I1.9	0	0	0.1238	0.4586	0	0.1505	0.2004	0.4782	0.1391
RP11-396C23.2	0	0.0978	0	0.5126	0.293	0.4587	0	0.1927	0
GUSBP11	0	0	-0.1211	0.5809	0.1588	0.2084	0.256	0.1809	0.292
RP1-234P15.4	0	-0.1433	0.3443	0.5339	0.1186	0	0.1984	0.2667	0.2398
AP001372.2	0	0	0	0.7778	0.2593	0.363	0	0.1637	0
DLGAP1-AS2	0	0.0883	0.341	0.4613	0.2223	0.4558	0	0	0
PSMD5-AS1	0	0	0	0.7167	0.1901	0.2221	0	0.2663	0.1746
LINC00998	0	0.2449	0.3351	0.5052	0	0	0.2087	0	0.2777
LINC01134	0	0	0.2333	0.5035	0.144	0	0	0.4811	0.2117
HCP5	0.3321	0.1677	0.1303	0.6325	0.1427	0	0	0	0.17
FAM41C	0.2867	0	0.3385	0.5361	0.1258	0.096	0	0.198	0
PSMD6-AS2	0	0	0.42	0.606	0	0	0.1934	0	0.367
TCEB3-AS1	0	-0.1258	0.4752	0.3135	0.2136	0.2488	0.1793	0.1569	0.1275
RP11-538P18.2	0	0	0	0.7115	0.3115	0.3942	0.135	-0.1455	0.189
LINC00176	0.2956	0.1477	0.1492	0.4851	0.2537	0	0	0	0.2647
RP11-80H5.7	0	0	0.1832	0.446	0.3203	0	0.1602	0.2244	0.2719
AC084125.4	0	0.2306	0	0.4853	0.318	0	0.1281	0.4471	0
CASC8	0.2841	0	0	0.4994	0.1763	0.3268	-0.1682	0.4922	0
AP000688.14	0.3906	0.1418	0.3046	0.4686	0.1633	0	0	0.1525	0
AC138035.2	0.3494	0.0767	0	0	0.2941	0.3549	0.1988	0.3684	0
C2orf48	0.5914	0.6039	0	0	0	0	0.4632	0	0
IQCH-AS1	0	-0.1116	0.3398	0.5034	0	0	0.1572	0.5952	0.1752
RP4-717I23.3	0	-0.2237	0.2633	0.7652	0.173	0	0	0.4561	0.2282
AC016747.3	0	0	0.2233	0.7986	0.237	-0.1125	0	0.5179	0
LINC00925	0	0.1087	0.2156	0.4531	0.3244	0.3071	0.2566	0	0
CTC-479C5.10	0	0.1472	0.3742	0.4764	0.1256	0.1436	0.1821	0	0.2167
LINC00467	0.3706	0.0996	0.198	0.5223	0.1721	0	0	0.151	0.1529
GMDS-AS1	0	0	0.4288	0.5441	0	0.0902	0	0.4559	0.1487
RP11-384K6.6	0	-0.1177	0.4165	0.3873	0.1662	0.1382	0.1701	0.2763	0.2349
RP11-15H20.6	0	0	0.4191	0.4331	0	0	0.3228	0.3923	0.1225
LINC00662	0.2543	0.1616	0.3148	0.4672	0.2016	0	0	0.2934	0
CDKN2B-AS1	0.5294	0	0	0.7431	0	0	0.2927	0	0.1281
MIR762HG	0	0	0.3583	0.4894	0.2663	0.4458	0	0	0.1341
RP11-132A1.4	0	0.4037	0	0	0.4287	0.406	0.1947	0.1486	0.122
ZRANB2-AS1	0	-0.0913	0.3442	0.6216	0	0.0903	0.2511	0.4903	0
ASMTL-AS1	0	0.1126	0.1788	0.346	0.1748	0.1941	0.1572	0.2571	0.2892
WASIR2	0	0	0	0.5951	0.3859	0.2634	0	0.3077	0.1599
LINC01569	0	0	0.4647	0.4477	0.2912	0.2959	0	0.2154	0
RP11-296O14.3	0	0.1135	0	0.6668	0.1436	0.3317	0.1659	0.2954	0
RP11-477D19.2	0	0	0.1298	0.4222	0.1354	0.3394	0.2455	0.1694	0.2754
LINC00969	0	0.2465	0	0.4747	0.2184	0.3807	0.2371	0	0.1634
RP1-179N16.6	0	0	0	0.5537	0.4631	0.3221	0	0.3836	0
ZBTB11-AS1	0	0	0.3572	0.748	0	0.2745	0	0.3445	0
PITRM1-AS1	0	0	0.1645	0.5456	0	0.1051	0.2234	0.4039	0.291
LINC00667	0	-0.169	0.3533	0.6095	0	0.2626	0.166	0.2121	0.3008
LINC00909	0	0	0.4579	0.7733	0	0.1611	0.1543	0	0.1951
RP13-228J13.1	0	0	0.3319	0.4995	0.3926	0.2925	0.1075	0.1272	0
KTN1-AS1	0	-0.2059	0.3822	0.595	0.3847	0.2876	0	0.3088	0
KB-431C1.4	0	0	0.1936	0.7579	0	0	0	0.5977	0.2038
STX18-AS1	0	-0.1373	0.2244	0.7231	0.2528	0.1705	0.1211	0.2633	0.137
LINC00649	0.3982	-0.0758	0	0.3489	0.2919	0.2748	0.1996	0.3192	0
KLHL7-AS1	0	0	0.1992	0.631	0.4475	0.1692	0	0.3168	0
AC159540.1	0	0.2277	0.2988	0.5307	0.1541	0.2807	0	0.2728	0
ZNF833P	0	0	0.2397	0.4904	0	0.1104	0.2853	0.4244	0.2319
CTD-2201E18.3	0	0	0.4553	0.5969	0.1573	0.1408	0.1705	0.2861	0
AC091729.9	0	0.0726	0.3342	0.6346	0.3881	0.3778	0	0	0
LINC00638	0	0	0.394	0.721	0.3345	0.2254	0.1349	0	0
RP11-529K1.2	0.2527	0	0.3579	0.2865	0.2734	0.2753	0.1671	0.2009	0
MIR600HG	0	0	0	0.749	0	0.3383	0.2586	0.3092	0.1713
RAB30-AS1	0	0.082	0.1257	0.4842	0.3458	0.3468	0.1102	0.1594	0.1811
RP11-20I23.13	0	0	0.2638	0.6824	0.278	0	0	0.4897	0.131
FGD5-AS1	0	0	0.308	0.6843	0	0	0.2896	0.3265	0.238
POLR2J4	0	0.1791	0.3356	0.5398	0.3331	0.2922	0	0	0.1689
MIATNB	0	-0.2437	0.3546	0.6233	0.1468	0.2371	0	0.497	0.2426
IL10RB-AS1	0.2721	0.1583	0.6195	0.5003	0.1852	-0.3248	0.1435	0.3067	0
JHDM1D-AS1	0	0.1194	0.132	0.3307	0.3014	0.3525	0.1141	0.5201	0
LINC01001	0	0.0754	0.1314	0.5639	0.2357	0.4475	0.239	0.1888	0
USP3-AS1	0	-0.1285	0.1269	0.6042	0.227	0.3207	0	0.5533	0.1817
MIR4435-1HG	0.2787	0.0581	0.26	0.6583	0.3012	0	0	0.3343	0
LINC01123	0.2758	0.077	0	0.5215	0.4076	0.2192	0.1268	0.2645	0
RP11-398K22.12	0	0	0.3689	0.4043	0.3836	0.3695	0.2169	0	0.1572
PDXDC2P	0	0	0.3895	0.4721	0.1429	0.133	0.2439	0.215	0.3044
SBF2-AS1	0	0.0554	0	0.5839	0.3677	0.4878	0.1366	0.1198	0.1508
PCAT7	0.3521	0.2546	0	0	0	0.4226	0.1241	0.7515	0
SNHG11	0	0	0.1723	0.6188	0.4581	0.4284	0	0	0.2287
RP11-120D5.1	0.5345	0.3388	0	0	0	0.4352	0.3755	0	0.228
MNX1-AS1	0	0.2663	0	0.5326	0.3695	0.3171	0	0.4285	0
LINC01132	0.3466	0.163	0.4662	0.5731	0.2523	-0.0945	0	0.2085	0
CTD-2270P14.1	0	0	0.2735	0.5736	0	0.118	0.2152	0.3994	0.3387
RP11-159D12.2	0	-0.079	0.3821	0.5551	0.2189	0.2457	0	0.342	0.259
AC005329.7	0	0	0.309	0.5139	0.3071	0	0.1245	0.407	0.2667
RP5-1157M23.2	0	0.1679	0	0.6785	0.4851	0.3275	0.1149	0.1651	0
RP11-727A23.5	0	0	0.3678	0.6193	0.3543	0	0	0.3853	0.2125
CTBP1-AS2	0	0	0.3996	0.7698	0.2704	0	0	0.5019	0
LINC00174	0	0	0.5339	0.3677	0.1778	0.251	0.1785	0.2869	0.15
LINC00680	-0.3173	0.1711	0.4058	0.4696	0.3215	0.285	0.2293	0.1129	0.277
SNHG6	0	0.1437	0.1395	0.7618	0.3	0.3744	0	0	0.2422
RP3-399L15.3	0.3022	0.1684	0.3173	0.4419	0.1848	0.335	0.2167	0	0
SNHG7	0	0	0.3907	0.6557	0	0.2594	0.1946	0.4675	0
CTD-2368P22.1	0	0	0.4062	0.6456	0.1459	0	0.1503	0.3348	0.2855
LINC01521	0	0.0778	0.2822	0.7207	0.3903	0	0.1165	0.3911	0
C10orf111	0.2809	0.1779	0	0.5721	0	0	0.2458	0.4326	0.2767
SLC16A1-AS1	0	0.076	0.3409	0.5956	0.2234	0.1434	0.2251	0	0.3988
GS1-124K5.11	0	-0.2121	0.4852	0.7321	0.1256	0.1026	0.1946	0.2911	0.2994
LGALS8-AS1	0.281	0.0982	0	0.6631	0.4234	0	0.1389	0.4244	0
CTD-2228K2.7	0	0.0964	0.2487	0.6211	0.3071	0.3671	0	0.2505	0.1402
RP5-1120P11.1	0.2519	0.1525	0	0.7271	0.5439	0.3727	0.1734	-0.1842	0
RP11-46A10.5	0	0.21	0.3582	0.8536	0	0.1218	0.1933	0.1311	0.1768
NUP50-AS1	0	0.2795	0	0.5649	0.3115	0.3734	0	0.3523	0.1765
MIF-AS1	0.3715	0.1863	0.1568	0.5431	0.437	0.3649	0	0	0
AC004893.11	0	0	0.5044	0.5681	0.0997	0	0.1685	0.501	0.22
RP11-426A6.5	0.4286	0.1149	0.4072	0.497	0.3828	0	0	0.2319	0
WAC-AS1	0	0.1478	0	0.8067	0.2221	0.2237	0.1576	0.3795	0.1331
RP11-464F9.1	0	-0.0596	0.1735	0.5271	0.1203	0.2289	0.2582	0.4882	0.3366
DYNLL1-AS1	0.3889	0	0.1163	0.808	0.379	0	0.1375	0.26	0
RP11-152N13.5	0	0.0754	0.1861	0.7845	0.4089	0.3224	0	0	0.3146
ZNF252P-AS1	0	0.2104	0.3012	0.6802	0.3963	0	0	0.2966	0.2093
AP4B1-AS1	0.3938	0.0585	0.373	0.6098	0.3031	0.1627	0.2027	0	0
PTPRG-AS1	0	0.1976	0	0.6037	0.4807	0.2676	0.2704	0	0.2847
LINC00342	0	-0.091	0.3742	0.5829	0	0.199	0.1622	0.5329	0.347
U73166.2	0	0	0.317	0.6987	0.245	0	0.2378	0.6155	0
LINC01003	0	0	0.5035	0.6038	0.1973	0.2881	0	0.3208	0.2024
RP11-115C21.2	0	0.1306	0.3979	0.8083	0.412	0.3683	0	0	0
RP11-466F5.8	0	0	0.2749	0.7623	0.3569	0.4311	0	0.3155	0
AP001258.4	0	0	0.4247	0.7431	0.1583	0.0924	0.1454	0.444	0.1428
RP11-894P9.1	0	-0.1089	0.249	0.5526	0.1656	0.1374	0.2829	0.4737	0.4041
APTR	0	0	0.4955	0.6799	0	0.214	0.1242	0.2279	0.4277
GHRLOS	0	0	0.4482	0.5518	0.2596	0	0.2728	0.3142	0.3243
LINC01006	0	0.3592	0	0.5788	0.4336	0.2858	0.1261	0.2299	0.1581
DTX2P1-UPK3BP1-PMS2P11	0	0	0.4813	0.5363	0.1813	0.4645	0.2249	0	0.2905
RUSC1-AS1	0	0	0	0.6609	0.2917	0.2928	0.1134	0.4367	0.3834
KIF9-AS1	0	-0.1334	0.2957	0.709	0.2843	0	0.206	0.6849	0.1405
SLX1B-SULT1A4	0	0.1102	0.374	0.4317	0.4015	0.3367	0.2132	0	0.3221
AC079922.3	0	0.2471	0	0.5429	0.4979	0.3083	0.2801	0.1427	0.1723
RP5-1024G6.5	0.4414	0.2517	0.3257	0.5333	0.1806	0.4637	0	0	0
VPS9D1-AS1	0	0.1847	0	0.4311	0.5646	0.4267	0	0.4454	0.151
DUXAP8	0	0.0989	0	0.6186	0.4003	0.3377	0.1835	0.3871	0.1775
CCDC183-AS1	0.3518	0.0735	0.1656	0.6244	0.2101	0	0.1344	0.6468	0
DANCR	0.2705	0.1005	0.1296	0.6115	0.2745	0.4556	0	0.3698	0
FAM157C	0	0.088	0.2323	0.598	0.2846	0.3344	0.1489	0.3007	0.2368
RP11-1149O23.3	0	0.3016	0	0.6988	0.4792	0.2998	0	0.4526	0
PXN-AS1	0	0	0.3339	0.7436	0.1406	0.3704	0.2111	0.1919	0.2424
RP11-106M3.3	0	0	0.4835	0.7111	0.2628	0.2614	0.2087	0	0.3188
PSMA3-AS1	0	-0.1895	0.5084	0.5882	0.1239	0.3053	0.2733	0.4454	0.2014
HNRNPU-AS1	0	0.0981	0.4237	0.5654	0.1199	0.1642	0.1585	0.3827	0.3514
NNT-AS1	0	0	0.2963	0.619	0.3148	0.3617	0.2699	0.1671	0.2404
SPAG5-AS1	0.2802	0.0609	0	0.6111	0.3237	0.3075	0.2745	0.412	0
RP3-508I15.9	0	0	0.3501	0.7615	0.5025	0.4378	0.2236	0	0
RNASEH1-AS1	0	0.247	0.2191	0.7708	0.4126	0.2433	0.1974	0	0.1859
C1orf220	0	0.0919	0.2675	0.6951	0.5272	0	0.138	0.1908	0.3663
CTB-89H12.4	0	-0.0739	0.4399	0.7035	0	0.1	0.2261	0.5436	0.3573
RP11-706O15.1	0.4499	0.2365	0.2059	0	0.4208	0.53	0.1459	0.333	0
AC009948.5	0	0.1077	0.4855	0.5189	0.1416	0.1387	0.4894	0.1782	0.2632
PP7080	0	0.1655	0.5139	0.803	0.4789	0.3881	0	0	0
LINC00471	0.2681	0.1056	0.2822	0.7709	0.3645	0.2999	0	0.2583	0
AP000487.5	0	0.2005	0.4253	0	0.4141	0.3719	0.189	0.5031	0.2458
ZEB1-AS1	0	0.0579	0.2682	0.8289	0.4153	0.345	0	0.4357	0
MMP25-AS1	0.4003	0.1006	0.3414	0.6102	0.3868	0	0	0.3864	0.134
AC027601.1	0.2943	0.1895	0	0.7504	0.3506	0	0.3166	0	0.4708
INE1	0	-0.0594	0.444	0.5676	0.1455	0.2364	0.2535	0.4696	0.3195
TM4SF19-AS1	0.3375	-0.0769	0.1663	0.7138	0.2203	0.3877	0.2133	0.4224	0
RP4-758J18.2	0	0.0665	0.4192	0.5551	0.3499	0.268	0.1968	0.3317	0.2108
FIRRE	0.3944	0.2572	0.1931	0.5963	0	0.3868	0	0.3516	0.2208
BX322557.10	0	0.1896	0.3048	0.8358	0.3739	0.2106	0.1327	0.3614	0
RP11-429J17.2	0.2881	0.2172	0.2615	0.5121	0.2233	0.3447	0.1215	0.2615	0.2191
UBL7-AS1	0	0	0.4545	0.6314	0	0.4423	0.2037	0.4216	0.3086
AC002310.12	0	0	0.3622	0.6404	0.4121	0.4043	0.1558	0.2844	0.2195
RP11-480I12.7	0.261	0.5115	0.4129	0.4535	0	0	0.3528	0.4932	0
RNF144A-AS1	0.3818	0	0	0.5564	0.6241	0.3303	0.2344	0.1777	0.2029
ZNF674-AS1	0	0.0909	0.5092	0.342	0.1637	0.3019	0.2918	0.4987	0.3119
ASH1L-AS1	0	0.2213	0.1756	0.745	0.398	0.3794	0	0.3509	0.2406
C5orf66	0	0.0763	0.5318	0.3282	0.1689	0.284	0.2548	0.4433	0.441
RP11-110G21.1	0.2711	0.2053	0.3846	0.5944	0.3635	0	0.1427	0.5795	0
RP11-20B24.4	0	0.2497	0.385	0.5884	0.4	0.4739	0.2105	0.2352	0
PVT1	0.2863	0.2575	0.2443	0.5318	0.4367	0.2366	0	0.5795	0
AP000251.3	0.3819	0.5256	0.4139	0	0.4791	0.5303	0.2534	0	0
LINC00511	0	0.3775	0.4659	0.4998	0.5938	0.3082	0.1694	0.1775	0
CERS6-AS1	0	0.1158	0	0.6973	0.4645	0.5249	0.3767	0.2922	0.1397
TTC28-AS1	0.4493	0.2148	0.4637	0.5671	0	0.3076	0	0.2771	0.3341
FAM83H-AS1	0	0.4776	-0.1483	0.6422	0.4448	0.4887	0	0.7254	0
TUG1	0	0.2391	0.4614	0.5455	0	0.3363	0.3662	0.4663	0.2357
MYLK-AS1	0.4576	0.2007	0.208	0.7737	0.2358	0.2755	0.2188	0.2926	0
RP11-206L10.2	0	0	0.399	0.5585	0.3159	0.3551	0.2453	0.4722	0.3197
RGS5	0	0.1239	0.4003	0.7234	0.3502	0.4125	0.1639	0.2996	0.1924
MAFG-AS1	0.3704	0.2092	0.3445	0.7546	0.4826	0.5481	0.1234	0	-0.1251
SNHG15	0.3826	0.2536	0.2877	0.4108	0.3915	0.3324	0	0.2246	0.4253
RP4-669L17.10	0	0	0.3822	0.7017	0.303	0.4377	0.2976	0.2514	0.3394
RP11-66N24.3	0.3682	-0.0643	0.337	0.6062	0.2247	0.3273	0.1074	0.5142	0.2947
RP11-206L10.3	0.3543	0	0.3528	0.5042	0.2728	0.2807	0.2357	0.3943	0.3226
RHPN1-AS1	0	0.4153	0.2918	0.7351	0.4787	0.2318	0	0.5897	0
TFAP2A-AS1	0.4213	0.2886	0.3268	0.5564	0.5288	0.4039	0	0.2176	0
RNF139-AS1	0.4713	0.2357	0.2404	0.6069	0.3335	0	0.1322	0.4255	0.3196
C9orf163	0.3982	0.2191	0	0.6396	0.3304	0	0.2202	0.6443	0.3187
RP11-57A19.2	0	0.4848	0	0.6737	0.5553	0	0.2665	0.567	0.2261
AC005562.1	0	0	0.6519	0.832	0.3793	0.267	0.2525	0.1913	0.2178
CTD-2517M22.14	0.4389	0.1677	0.3075	0.5204	0.4457	0	0.1229	0.531	0.3007
THUMPD3-AS1	0	0.2328	0.4677	0.6956	0.2344	0.3065	0	0.5015	0.4146
ARRDC1-AS1	0.4966	0.0654	0.4875	0.8274	0.2405	0.3889	0.2335	-0.1113	0.2282
SLC25A25-AS1	0.3325	0.1038	0.3483	0.5495	0.2518	0.475	0.1604	0.2765	0.3607
FOXD2-AS1	0.3499	0.2446	0.4621	0.7359	0.4826	0.349	0.2346	0	0
ERVK3-1	0.3655	0.0835	0.233	0.7996	0.3851	0.1771	0.2208	0.332	0.2659
LINC00265	0	0	0.6493	0.6908	0.488	0.418	0.2189	0.1408	0.2635
RP11-867G23.3	0.3802	0	0.2733	0.6201	0.296	0.1928	0.3655	0.4896	0.259
ZNF337-AS1	0.2769	0	0.3591	0.7848	0.2415	0.3711	0.2048	0.4491	0.1933
RP11-264B17.3	0.3825	0.2882	0.5794	0.8715	0.1498	0	0.2047	0.4049	0
NDUFB2-AS1	0	0.4181	0.1427	0.7757	0.3546	0.4682	0.1152	0.4473	0.171
SNHG10	0	0.27	0.3892	0.5975	0.3253	0.4275	0.2552	0.2333	0.3973
MCM3AP-AS1	0.3047	0.2396	0.431	0	0.5045	0.4513	0.146	0.5538	0.2702
SNHG16	0.5491	0.2421	0.4905	0.613	0.2142	0.3145	-0.1208	0.6151	0
AC004951.6	0	0.2065	0.5246	0.7867	0.3248	0	0.2934	0.3813	0.4019
RP5-991G20.1	0.538	0.1978	0.5112	0.5264	0.4097	0	0.2768	0.3022	0.1674
RP11-34P13.14	0.2855	0.0606	0.4029	0.6563	0.2445	0.2778	0.2528	0.3808	0.3897
STARD7-AS1	0	0.0963	0.4817	0.7373	0.383	0.4515	0.2823	0.3192	0.2632
RP11-540A21.2	0.2514	0.199	0	0.764	0.5934	0.515	0.1977	0.5153	0
RP11-723O4.2	0.3423	0.1723	0.4377	0.7759	0.2611	0	0.2947	0.4069	0.3463
SNHG12	0.4596	0.3415	0.3331	0.5716	0.2477	0.166	0.1901	0.2798	0.449
HCG18	0	0.1782	0.3427	0.819	0.5024	0.1128	0.2498	0.5665	0.2714
FBXL19-AS1	0	0.1739	0.3288	0.8588	0.3637	0.2231	0.1859	0.6991	0.2309
JPX	0.3242	-0.0551	0.5019	0.6798	0.248	0.4533	0.1637	0.5029	0.2871
MFI2-AS1	0.388	0.2326	0.4324	0.7708	0.574	0.5855	0.2901	-0.1473	0
RP11-98D18.9	0.376	0.3058	0.3319	0.7561	0.4233	0.1641	0	0.4832	0.3047
OIP5-AS1	0.4672	0.2012	0	0.729	0.1794	0.5437	0.2406	0.5102	0.2754
LINC00665	0	0.389	0.5287	0.6659	0.387	0.222	0.3551	0.6197	0
RP11-126K1.2	0.3862	0.4102	0.3137	0.5906	0.4859	0.4416	0.1585	0.2515	0.156
THAP9-AS1	0.4003	0.2706	0.3078	0.5126	0.4185	0.3229	0.205	0.3845	0.3755
RP11-148K1.12	0	0.3275	0.4994	0.7885	0.3226	0.3899	0.3966	0.1315	0.3834
RP11-307C12.11	0.4945	0.1903	0.36	0.7086	0.4251	0.5156	0.2348	0.2332	0.1208
RP11-197N18.2	0.2676	0.2403	0.4613	0.7762	0.4393	0.4539	0.342	0	0.3147
SNHG20	0	0.2248	0.4129	0.789	0.4238	0.5452	0.147	0.6216	0.1871
RP11-798G7.5	0.3545	0	0.439	0.8353	0.3024	0.3757	0.3121	0.5943	0.2202
LINC00115	0.4535	0.2054	0.3769	0.4648	0.4986	0.3621	0.2329	0.5121	0.3765
LINC00630	0.3813	0.1449	0.2589	0.7535	0.5222	0.4733	0.3036	0.4809	0.1957
RP5-940J5.6	0.3638	0.1862	0.608	0.7546	0.4551	0.3181	0.1824	0.3751	0.2781
TYMSOS	0.3925	0.5486	0	0.6429	0.6651	0.5093	0.2882	0.3998	0.1208
KDM4A-AS1	0.5313	0.2323	0.3948	0.5627	0.5137	0.5927	0.3458	0.1456	0.2678
RP13-104F24.2	0.4158	0.3533	0.3917	0.8652	0.1907	0.3553	0.1549	0.4749	0.4265
SNHG1	0.5229	0.3417	0.365	0.6665	0.5302	0.5677	0.306	0.3501	0.2784
SNHG3	0.3895	0.4137	0.4953	0.7201	0.4395	0.3982	0.1638	0.5248	0.5048
DDX11-AS1	0.2992	0.5211	0.645	0.9189	0.6872	0	0.4246	0.3503	0.3103
TMPO-AS1	0.5657	0.6606	0.751	0.8297	0.7648	0.7025	0.4884	0.6487	0.5005
